# Supplementary material for: FICD activity and AMPylation remodelling modulate human neurogenesis
Source: Nat Commun. 2020 Jan 24;11:517. doi: 10.1038/s41467-019-14235-6 (PMC6981130; doi:10.1038/s41467-019-14235-6)
Supplement: Supplementary file 4 — Supplementary Data 1 [file 41467_2019_14235_MOESM4_ESM.xlsx]

## Sheet: Key
Significance is -log10(p-value)
Fold enrichment is log2(pro-N6pA/DMSO) or log2(pro-N6pA+Tg/pro-N6pA)
Tables contain heavy/light ratios or normalized LFQ intensities for each sample
Significantly enriched proteins using pro-N6pA probe in all studied cell types and cerebral organoids under normal condition and upon induction of the ER stress using thapsigargin.
Significantly enriched proteins using pN6pA.

## Sheet: Annotation of measured samples
Raw file name	Instrument	DiMe	LFQ		Samples numbering used in sheets
HeLa cells (pro-N6pA, n = 12)
20150512_PAK82-P-N6-1	Fusion	pro-N6pA = "heavy"			1
20150512_PAK82-P-N6-2	Fusion	pro-N6pA = "heavy"			2
20150630_PAK96-1	Fusion	pro-N6pA = "heavy"			3
20150630_PAK96-2	Fusion	pro-N6pA = "heavy"			4
20150630_PAK96-3	Fusion	pro-N6pA = "heavy"			5
20150630_PAK96-4	Fusion	pro-N6pA = "heavy"			6
20150701_PAK107-1	Fusion	pro-N6pA = "heavy"			7
20150701_PAK107-2	Fusion	pro-N6pA = "heavy"			8
20151029_PAK161_N1L	Fusion	pro-N6pA = "light"			9
20151029_PAK161_N2L	Fusion	pro-N6pA = "light"			10
20151029_PAK161_N3H	Fusion	pro-N6pA = "heavy"			11
20151029_PAK161_N4H	Fusion	pro-N6pA = "heavy"			12
HeLa cells (N6pA, n = 11)
20150512_PAK82-N6	Fusion	N6pA = "heavy"			1
20150701_PAK108-1	Fusion	N6pA = "heavy"			2
20150701_PAK108-2	Fusion	N6pA = "heavy"			3
20160122_PAK181_N1L	Fusion	N6pA = "light"			4
20160122_PAK181_N2L	Fusion	N6pA = "light"			5
20160122_PAK181_N3H	Fusion	N6pA = "heavy"			6
20160122_PAK181_N4H	Fusion	N6pA = "heavy"			7
20160317_PAK182-1	Fusion	N6pA = "light"			8
20160317_PAK182-2	Fusion	N6pA = "light"			9
20160317_PAK182-3	Fusion	N6pA = "heavy"			10
20160317_PAK182-4	Fusion	N6pA = "heavy"			11
HeLa cells + Tg (pro-N6pA, n =7)
20151009_PAK140PT1-L	Fusion	pro-N6pA + Tg = "light"			1
20151009_PAK140PT3-H	Fusion	pro-N6pA + Tg = "heavy"			2
20151009_PAK140PT4-H	Fusion	pro-N6pA + Tg = "heavy"			3
20151023_PAK149-PT-1	Fusion	pro-N6pA + Tg = "light"			4
20151023_PAK149-PT2	Fusion	pro-N6pA + Tg = "light"			5
20151023_PAK149-PT-3	Fusion	pro-N6pA + Tg = "heavy"			6
20151023_PAK149-PT-4	Fusion	pro-N6pA + Tg = "heavy"			7
A549 cells (pro-N6pA, n = 8)
20160624_PAK214_P1L	Fusion	pro-N6pA = "light"			1
20160624_PAK214_P2L	Fusion	pro-N6pA = "light"			2
20160624_PAK214_P3H	Fusion	pro-N6pA = "heavy"			3
20160624_PAK214_P4H	Fusion	pro-N6pA = "heavy"			4
20160624_PAK221_P1L	Fusion	pro-N6pA = "light"			5
20160624_PAK221_P2L	Fusion	pro-N6pA = "light"			6
20160624_PAK221_P3H	Fusion	pro-N6pA = "heavy"			7
20160614_PAK221_P4H	Fusion	pro-N6pA = "heavy"			8
A549 cells + Tg (pro-N6pA, n = 8)
20170412_AB2_C1	Q Exactive		pro-N6pA		C1
20170412_AB2_C2	Q Exactive		pro-N6pA		C2
20170412_AB2_C3	Q Exactive		pro-N6pA		C3
20170412_AB2_C4	Q Exactive		pro-N6pA		C4
20170412_AB2_C5	Q Exactive		pro-N6pA		C5
20170412_AB2_C6	Q Exactive		pro-N6pA		C6
20170412_AB2_C7	Q Exactive		pro-N6pA		C7
20170412_AB2_C8	Q Exactive		pro-N6pA		C8
20170412-AB2_PT1	Q Exactive		pro-N6pA + Tg		PT1
20170412-AB2_PT2	Q Exactive		pro-N6pA + Tg		PT2
20170412-AB2_PT3	Q Exactive		pro-N6pA + Tg		PT3
20170412-AB2_PT4	Q Exactive		pro-N6pA + Tg		PT4
20170412-AB2_PT5	Q Exactive		pro-N6pA + Tg		PT5
20170412-AB2_PT6	Q Exactive		pro-N6pA + Tg		PT6
20170412-AB2_PT7	Q Exactive		pro-N6pA + Tg		PT7
20170412-AB2_PT8	Q Exactive		pro-N6pA + Tg		PT8
SH-SY5Y cells (pro-N6pA, n = 8)
20170407_PAK314_C1	Q Exactive		DMSO		C1
20170407_PAK314_C2	Q Exactive		DMSO		C2
20170407_PAK314_C3	Q Exactive		DMSO		C3
20170407_PAK314_C4	Q Exactive		DMSO		C4
20170407_PAK314_C5	Q Exactive		DMSO		C5
20170407_PAK314_C6	Q Exactive		DMSO		C6
20170407_PAK314_C7	Q Exactive		DMSO		C7
20170407_PAK314_C8	Q Exactive		DMSO		C8
20170407_PAK314_P1	Q Exactive		pro-N6pA		P1
20170407_PAK314_P2	Q Exactive		pro-N6pA		P2
20170407_PAK314_P3	Q Exactive		pro-N6pA		P3
20170407_PAK314_P4	Q Exactive		pro-N6pA		P4
20170407_PAK314_P5	Q Exactive		pro-N6pA		P5
20170407_PAK314_P6	Q Exactive		pro-N6pA		P6
20170407_PAK314_P7	Q Exactive		pro-N6pA		P7
20170407_PAK314_P8	Q Exactive		pro-N6pA		P8
SH-SY5Y cells + Tg (pro-N6pA, n = 8)
20170407_PAK314_PT1	Q Exactive		pro-N6pA + Tg		PT1
20170407_PAK314_PT2	Q Exactive		pro-N6pA + Tg		PT2
20170407_PAK314_PT3	Q Exactive		pro-N6pA + Tg		PT3
20170407_PAK314_PT4	Q Exactive		pro-N6pA + Tg		PT4
20170407_PAK314_PT5	Q Exactive		pro-N6pA + Tg		PT5
20170407_PAK314_PT6	Q Exactive		pro-N6pA + Tg		PT6
20170407_PAK314_PT7	Q Exactive		pro-N6pA + Tg		PT7
20170407_PAK314_PT8	Q Exactive		pro-N6pA + Tg		PT8
IPSCs (pro-N6pA, n = 9)
20170117_PAK296_C1	Q Exactive		DMSO		C1
20170117_PAK296_C2	Q Exactive		DMSO		C2
20170117_PAK296_C3	Q Exactive		DMSO		C3
20170117_PAK296_C4	Q Exactive		DMSO		C4
20170117_PAK296_C5	Q Exactive		DMSO		C5
20170117_PAK296_C6	Q Exactive		DMSO		C6
20170117_PAK296_C7	Q Exactive		DMSO		C7
20170117_PAK296_C8	Q Exactive		DMSO		C8
20170117_PAK296_C9	Q Exactive		DMSO		C9
20170117_PAK296_P1	Q Exactive		pro-N6pA		P1
20170117_PAK296_P2	Q Exactive		pro-N6pA		P2
20170117_PAK296_P3	Q Exactive		pro-N6pA		P3
20170117_PAK296_P4	Q Exactive		pro-N6pA		P4
20170117_PAK296_P5	Q Exactive		pro-N6pA		P5
20170117_PAK296_P6	Q Exactive		pro-N6pA		P6
20170117_PAK296_P7	Q Exactive		pro-N6pA		P7
20170117_PAK296_P8	Q Exactive		pro-N6pA		P8
20170117_PAK296_P9	Q Exactive		pro-N6pA		P9
IPSCs + Tg (pro-N6pA, n = 9)
20170117_PAK296_PT1	Q Exactive		pro-N6pA + Tg		PT1
20170117_PAK296_PT2	Q Exactive		pro-N6pA + Tg		PT2
20170117_PAK296_PT3	Q Exactive		pro-N6pA + Tg		PT3
20170117_PAK296_PT4	Q Exactive		pro-N6pA + Tg		PT4
20170117_PAK296_PT5	Q Exactive		pro-N6pA + Tg		PT5
20170117_PAK296_PT6	Q Exactive		pro-N6pA + Tg		PT6
20170117_PAK296_PT7	Q Exactive		pro-N6pA + Tg		PT7
20170117_PAK296_PT8	Q Exactive		pro-N6pA + Tg		PT8
20170117_PAK296_PT9	Q Exactive		pro-N6pA + Tg		PT9
NPCs (pro-N6pA, n = 9)
20160909_PAK273-1NPC_DMSO_1	Fusion		DMSO		C1
20160909_PAK273-1NPC_DMSO_2	Fusion		DMSO		C2
20160909_PAK273-1NPC_DMSO_3	Fusion		DMSO		C3
20160909_PAK273-2NPC_DMSO_1	Fusion		DMSO		C4
20160909_PAK273-2NPC_DMSO_2	Fusion		DMSO		C5
20160909_PAK273-2NPC_DMSO_3	Fusion		DMSO		C6
20160909_PAK273-3NPC_DMSO_1	Fusion		DMSO		C7
20160909_PAK273-3NPC_DMSO_2	Fusion		DMSO		C8
20160909_PAK273-3NPC_DMSO_3	Fusion		DMSO		C9
20160909_PAK273-1NPC_PN6_1	Fusion		pro-N6pA		P1
20160909_PAK273-1NPC_PN6_2	Fusion		pro-N6pA		P2
20160909_PAK273-1NPC_PN6_3	Fusion		pro-N6pA		P3
20160909_PAK273-2NPC_PN6_1	Fusion		pro-N6pA		P4
20160909_PAK273-2NPC_PN6_2	Fusion		pro-N6pA		P5
20160909_PAK273-2NPC_PN6_3	Fusion		pro-N6pA		P6
20160909_PAK273-3NPC_PN6_1	Fusion		pro-N6pA		P7
20160909_PAK273-3NPC_PN6_2	Fusion		pro-N6pA		P8
20160909_PAK273-3NPC_PN6_3	Fusion		pro-N6pA		P9
NPCs + Tg (pro-N6pA, n = 9)
20160909_PAK273-1NPC_PN6_Tg_1	Fusion		pro-N6pA + Tg		PT1
20160909_PAK273-1NPC_PN6_Tg_2	Fusion		pro-N6pA + Tg		PT2
20160909_PAK273-1NPC_PN6_Tg_3	Fusion		pro-N6pA + Tg		PT3
20160909_PAK273-2NPC_PN6_Tg_1	Fusion		pro-N6pA + Tg		PT4
20160909_PAK273-2NPC_PN6_Tg_2	Fusion		pro-N6pA + Tg		PT5
20160909_PAK273-2NPC_PN6_Tg_3	Fusion		pro-N6pA + Tg		PT6
20160909_PAK273-3NPC_PN6_Tg_1	Fusion		pro-N6pA + Tg		PT7
20160909_PAK273-3NPC_PN6_Tg_2	Fusion		pro-N6pA + Tg		PT8
20160909_PAK273-3NPC_PN6_Tg_3	Fusion		pro-N6pA + Tg		PT9
Neurons (pro-N6pA, n = 8)
20160907_PAK273-1diff_DMSO_1	Fusion		DMSO		C1
20160907_PAK273-1diff_DMSO_2	Fusion		DMSO		C2
20160907_PAK273-1diff_DMSO_3	Fusion		DMSO		C3
20160907_PAK273-2diff_DMSO_1	Fusion		DMSO		C4
20160907_PAK273-2diff_DMSO_2	Fusion		DMSO		C5
20160907_PAK273-2diff_DMSO_3	Fusion		DMSO		C6
20160907_PAK273-3diff_DMSO_1	Fusion		DMSO		C7
20160907_PAK273-3diff_DMSO_2	Fusion		DMSO		C8
20160907_PAK273-1diff_PN6_1	Fusion		pro-N6pA		P1
20160907_PAK273-1diff_PN6_2	Fusion		pro-N6pA		P2
20160907_PAK273-1diff_PN6_3	Fusion		pro-N6pA		P3
20160907_PAK273-2diff_PN6_1	Fusion		pro-N6pA		P4
20160907_PAK273-2diff_PN6_2	Fusion		pro-N6pA		P5
20160907_PAK273-2diff_PN6_3	Fusion		pro-N6pA		P6
20160907_PAK273-3diff_PN6_1	Fusion		pro-N6pA		P7
20160907_PAK273-3diff_PN6_2	Fusion		pro-N6pA		P8
20160907_PAK273-3diff_PN6_3	Fusion		pro-N6pA		P9
Neurons + Tg (pro-N6pA, n = 9)
20160907_PAK273-1diff_PN6_Tg_1	Fusion		pro-N6pA + Tg		PT1
20160907_PAK273-1diff_PN6_Tg_2	Fusion		pro-N6pA + Tg		PT2
20160907_PAK273-1diff_PN6_Tg_3	Fusion		pro-N6pA + Tg		PT3
20160907_PAK273-2diff_PN6_Tg_1	Fusion		pro-N6pA + Tg		PT4
20160907_PAK273-2diff_PN6_Tg_2	Fusion		pro-N6pA + Tg		PT5
20160907_PAK273-2diff_PN6_Tg_3	Fusion		pro-N6pA + Tg		PT6
20160907_PAK273-3diff_PN6_Tg_1	Fusion		pro-N6pA + Tg		PT7
20160907_PAK273-3diff_PN6_Tg_2	Fusion		pro-N6pA + Tg		PT8
20160907_PAK273-3diff_PN6_Tg_3	Fusion		pro-N6pA + Tg		PT9
Cerebral organoids (pro-N6pA, n = 8)
20171127_PAK349_C1-1	Q Exactive		DMSO		C1
20171127_PAK349_C1-2	Q Exactive		DMSO		C2
20171127_PAK349_C1-3	Q Exactive		DMSO		C3
20171127_PAK349_C1-4	Q Exactive		DMSO		C4
20171127_PAK349_C2-1	Q Exactive		DMSO		C5
20171127_PAK349_C2-2	Q Exactive		DMSO		C6
20171127_PAK349_C2-3	Q Exactive		DMSO		C7
20171127_PAK349_C2-4	Q Exactive		DMSO		C8
20171127_PAK349_P1-1	Q Exactive		pro-N6pA		P1
20171127_PAK349_P1-2	Q Exactive		pro-N6pA		P2
20171127_PAK349_P1-3	Q Exactive		pro-N6pA		P3
20171127_PAK349_P1-4	Q Exactive		pro-N6pA		P4
20171127_PAK349_P2-1	Q Exactive		pro-N6pA		P5
20171127_PAK349_P2-2	Q Exactive		pro-N6pA		P6
20171127_PAK349_P2-3	Q Exactive		pro-N6pA		P7
20171127_PAK349_P2-4	Q Exactive		pro-N6pA		P8
Cerebral organoids + Tg (pro-N6pA, n = 8)
20171127_PAK349_PT1-1	Q Exactive		pro-N6pA + Tg		PT1
20171127_PAK349_PT1-2	Q Exactive		pro-N6pA + Tg		PT2
20171127_PAK349_PT1-3	Q Exactive		pro-N6pA + Tg		PT3
20171127_PAK349_PT1-4	Q Exactive		pro-N6pA + Tg		PT4
20171127_PAK349_PT2-1	Q Exactive		pro-N6pA + Tg		PT5
20171127_PAK349_PT2-2	Q Exactive		pro-N6pA + Tg		PT6
20171127_PAK349_PT2-3	Q Exactive		pro-N6pA + Tg		PT7
20171127_PAK349_PT2-4	Q Exactive		pro-N6pA + Tg		PT8
Fibroblasts (pro-N6pA, n = 9)
181018_PAK440_C1	Q Exactive		DMSO		C1
181018_PAK440_C2	Q Exactive		DMSO		C2
181018_PAK440_C3	Q Exactive		DMSO		C3
181018_PAK440_C4	Q Exactive		DMSO		C4
181018_PAK440_C5	Q Exactive		DMSO		C5
181018_PAK440_C6	Q Exactive		DMSO		C6
181018_PAK440_C7	Q Exactive		DMSO		C7
181018_PAK440_C8	Q Exactive		DMSO		C8
181018_PAK440_C9	Q Exactive		DMSO		C9
181018_PAK440_P1	Q Exactive		pro-N6pA		P1
181018_PAK440_P2	Q Exactive		pro-N6pA		P2
181018_PAK440_P3	Q Exactive		pro-N6pA		P3
181018_PAK440_P4	Q Exactive		pro-N6pA		P4
181018_PAK440_P5	Q Exactive		pro-N6pA		P5
181018_PAK440_P6	Q Exactive		pro-N6pA		P6
181018_PAK440_P7	Q Exactive		pro-N6pA		P7
181018_PAK440_P8	Q Exactive		pro-N6pA		P8
181018_PAK440_P9	Q Exactive		pro-N6pA		P9
Fibroblasts + Tg (pro-N6pA, n = 9)
181018_PAK440_PT1	Q Exactive		pro-N6pA + Tg		PT1
181018_PAK440_PT2	Q Exactive		pro-N6pA + Tg		PT2
181018_PAK440_PT3	Q Exactive		pro-N6pA + Tg		PT3
181018_PAK440_PT4	Q Exactive		pro-N6pA + Tg		PT4
181018_PAK440_PT5	Q Exactive		pro-N6pA + Tg		PT5
181018_PAK440_PT6	Q Exactive		pro-N6pA + Tg		PT6
181018_PAK440_PT7	Q Exactive		pro-N6pA + Tg		PT7
181018_PAK440_PT8	Q Exactive		pro-N6pA + Tg		PT8
181018_PAK440_PT9	Q Exactive		pro-N6pA + Tg		PT9

## Sheet: HeLa
Gene names	Significance	Fold enrichment	Distance from zero	1	2	3	4	5	6	7	8	9	10	11	12
AARS	3.6793	0.93865	3.79715	NaN	0.854155	1.28404	1.0212	1.11483	1.08936	0.897085	0.309875	NaN	NaN	NaN	NaN
ASNS	4.99205	1.32028	5.16369	NaN	NaN	1.39133	1.16086	1.47581	1.51369	1.32866	1.0513	NaN	NaN	NaN	NaN
CTSA	3.88702	3.0511	4.94147	NaN	NaN	1.89352	2.93408	3.4079	3.8166	3.58063	2.67385	NaN	NaN	NaN	NaN
CTSB	1.68813	2.98116	3.42595	NaN	NaN	NaN	2.13649	NaN	3.5735	NaN	3.23351	NaN	NaN	NaN	NaN
HEXB	4.5232	1.47154	4.75655	2.11939	1.28084	1.92699	1.74554	1.1477	1.58467	0.908505	1.05866	NaN	NaN	NaN	NaN
HIST1H2AH	1.76396	2.80999	3.31777	NaN	NaN	NaN	NaN	2.47197	NaN	2.40193	3.55606	NaN	NaN	NaN	NaN
HSPA5	4.26313	0.88056	4.35313	0.497842	0.686971	0.969454	1.16909	0.748547	0.787934	0.116232	0.574828	1.45502	1.97427	0.695192	0.891341
KCTD12	2.90105	1.07841	3.09501	1.05977	1.15199	NaN	NaN	1.02347	NaN	NaN	NaN	NaN	NaN	NaN	NaN
PCK2	2.00711	1.14622	2.31135	NaN	NaN	2.05335	-0.0973321	1.16569	1.2416	1.23346	1.28054	NaN	NaN	NaN	NaN
PFKP	4.31602	1.1466	4.46573	0.896698	0.888149	1.44747	1.20276	1.46577	1.62508	1.12492	0.521955	NaN	NaN	NaN	NaN
PPME1	2.28419	3.2581	3.97904	NaN	NaN	4.28695	2.60374	4.84348	4.96301	1.97962	0.871765	NaN	NaN	NaN	NaN
PSAT1	4.51128	1.12545	4.64955	0.635708	1.13691	1.11816	1.78115	1.22713	1.2047	1.09896	0.80091	NaN	NaN	NaN	NaN
RPL18	4.49364	0.865798	4.57629	1.0352	1.56243	0.825541	0.650581	0.273934	0.889474	NaN	0.881038	NaN	0.563549	1.23622	0.740021
RPS10	2.81339	0.868577	2.94442	NaN	NaN	0.531868	0.705137	0.940956	0.51652	1.31359	1.20339	NaN	NaN	NaN	NaN
SCPEP1	1.74671	2.94463	3.42372	NaN	NaN	NaN	NaN	2.8049	NaN	2.33311	3.69588	NaN	NaN	NaN	NaN
SLC1A5	4.57267	0.887646	4.65802	0.960882	0.871213	0.8118	1.13264	0.727528	0.801407	0.469157	1.32654	NaN	NaN	NaN	NaN
SQSTM1	4.86628	0.976583	4.96331	0.786095	0.91219	0.887135	0.686523	0.757023	0.831067	0.724388	0.675003	NaN	2.0781	1.09653	1.30836
STOM	5.07112	1.37632	5.25457	1.30498	1.2386	1.27423	1.52562	1.45175	2.0782	1.2397	0.897473	NaN	NaN	NaN	NaN
STXBP1	1.54207	3.47897	3.80542	NaN	4.68308	NaN	NaN	NaN	2.91478	2.83905	NaN	NaN	NaN	NaN	NaN
Enriched from total of 884 ProteinGroups

## Sheet: HeLa + Tg
Gene name	Significance	Fold enrichment	Distance from zero	1	2	3	4	5	6	7
HSPA5	4.09003	1.28661	4.28762	0.879862	0.955834	0.916171	1.52777	1.74274	1.59354	1.39034
HYOU1	2.51666	1.58009	2.97158	NaN	NaN	NaN	NaN	1.58952	1.42428	1.72648
PLOD2	2.21338	-0.999903	2.42876	NaN	NaN	NaN	-1.20963	-1.26005	-0.880206	-0.649729
Enriched from total of 550 ProteinGroups

## Sheet: A549
Gene names	Significance	Fold enrichment	Distance from zero	1	2	3	4	6	7	8
CSTF2	2.15857	1.61169	2.69387	2.0297	1.88936	NaN	2.39547	0.99458	NaN	0.74932
HSPA5	3.62204	0.551948	3.66385	0.581881	0.481505	0.707525	0.61664	0.556895	0.742869	0.176323
PFKP	5.34447	1.8057	5.64126	1.40534	1.79215	2.19636	2.09184	1.66439	1.47467	2.01514
PLIN4	1.53475	1.58187	2.20404	1.93089	2.14623	1.85993	NaN	NaN	NaN	0.390448
PSAT1	1.80723	1.17141	2.15367	0.906737	1.41846	NaN	1.18903	NaN	NaN	NaN
SEC23IP	3.22978	1.29518	3.47979	1.40898	1.46456	1.11756	1.1896	NaN	NaN	NaN
SQSTM1	4.19439	0.701856	4.25271	0.618427	0.899485	0.815575	0.733441	0.319734	0.744592	0.781737
ZYX	3.54238	1.52962	3.85853	1.23026	1.75869	1.78329	1.67021	NaN	1.20564	NaN
Enriched from total of 566 ProteinGroups

## Sheet: A549 + Tg
Gene names	Significance	Fold enrichment	Distance from zero	C1	C2	C3	C4	C5	C6	C7	C8	PT1	PT2	PT3	PT4	PT5	PT6	PT7	PT8
HSPA5	6.57798	1.4828	6.74304	29.6871	29.7101	29.6156	29.6547	29.038	29.7601	29.2792	29.0523	30.2334	31.1642	30.7822	31.3551	30.9232	31.1247	31.1363	30.9403
PLEC	4.17854	4.26377	5.96992	23.7367	23.6926	24.2126	22.316	NaN	NaN	NaN	NaN	NaN	25.4538	27.8449	28.6194	27.9667	28.0936	27.9425	28.3517
Enriched from total of 283 ProteinGroups

## Sheet: SH-SY5Y
Gene names	Significance	Fold enrichment	Distance from zero	C1	C2	C3	C4	C5	C6	C7	C8	P1	P2	P3	P4	P5	P6	P7	P8
ACACA	2.88929	0.645711	2.96057	24.6172	24.9761	25.1662	25.3718	24.2664	24.7566	24.639	24.9336	25.4332	25.5809	25.6145	24.802	25.6321	25.7843	25.5354	25.5104
ACLY	5.09369	0.312805	5.10329	26.062	26.2546	26.2339	26.126	26.3909	26.2847	26.3002	26.1688	26.6851	26.513	26.5378	26.4209	26.5939	26.5334	26.5296	26.5099
AP2A2	2.28529	0.427746	2.32498	NaN	22.5517	22.4532	NaN	NaN	22.4257	NaN	NaN	22.9972	NaN	22.9422	NaN	22.7743	NaN	NaN	NaN
APEH	6.61378	0.558312	6.6373	24.4068	24.316	24.3297	24.4041	24.6111	24.5124	24.5458	24.5576	25.2133	24.8564	25.1195	25.0869	25.0778	24.941	24.8478	25.0074
ASNS	2.95963	0.393279	2.98564	25.2981	25.1597	25.4736	25.3352	25.32	25.2117	25.5085	24.9493	25.845	25.5994	25.7173	26.029	25.7441	25.6133	25.4084	25.4458
CLTC	4.20714	0.412265	4.22729	28.1306	28.2306	28.2614	28.2272	28.1288	28.0768	28.1804	27.9875	28.784	28.5801	28.5661	28.1615	28.6472	28.6272	28.6777	28.4776
COPA	1.5452	0.400417	1.59624	24.9437	24.8319	24.9809	24.9935	25.0339	24.715	24.7473	24.4093	25.4149	25.3093	25.3183	24.3036	25.7648	25.2545	25.3224	25.1709
CPT1A	5.95778	0.39082	5.97059	22.1465	22.2799	NaN	22.3167	22.3868	22.3637	22.3626	22.3084	22.7901	22.5552	22.6991	NaN	22.7861	22.7356	22.6659	22.6683
CTSB	9.27307	4.16611	10.1659	22.5526	23.666	23.5129	23.3855	23.599	23.7845	23.7892	NaN	27.8196	27.0625	28.0244	26.5828	28.0942	28.1092	27.5566	27.8394
CYFIP2	2.71879	0.482888	2.76134	NaN	22.7471	NaN	22.4011	NaN	NaN	22.5506	NaN	NaN	22.8893	23.0412	NaN	23.2626	23.1063	22.986	23.0095
DDX50	1.8221	0.411363	1.86795	22.1423	22.1128	22.3603	21.8334	NaN	NaN	21.9442	21.6855	22.2595	22.1793	22.272	NaN	22.8376	22.437	NaN	22.5615
DHX15	2.2738	0.472944	2.32247	24.2	24.7202	24.8345	24.8736	23.7395	24.7512	24.6416	24.7267	25.1881	25.0111	25.0343	24.8908	24.8782	25.1153	25.1076	25.0453
DYNC1H1	1.47704	0.628717	1.60528	25.2442	24.9001	25.5199	25.473	24.9545	25.0499	25.0288	24.8623	26.0094	25.8819	26.0974	24.0232	26.1335	26.0147	26.0852	25.8171
EML4	2.8041	0.660903	2.88093	23.8169	23.9923	23.8631	23.9502	23.0211	23.718	22.8819	23.85	24.2884	24.0955	24.5845	24.4276	24.2277	24.5292	24.0033	24.2246
FASN	4.62856	0.614068	4.66912	26.7353	26.6637	26.8348	26.764	26.7265	26.6814	26.5849	26.4964	27.5277	27.1853	27.4567	26.7566	27.5022	27.4351	27.3821	27.1539
GAA	4.8707	0.969609	4.96627	23.5234	23.3003	23.5381	23.8396	NaN	23.7569	NaN	NaN	24.8885	24.26	24.8333	24.6109	24.647	24.6043	24.2931	24.3533
GCN1	1.53383	0.468078	1.60366	NaN	22.5362	23.3233	23.5007	23.269	22.9953	22.5607	22.5097	23.0855	23.3938	23.6321	23.0437	23.9973	23.207	23.598	23.4386
GUSB	6.69519	0.480638	6.71242	23.0221	23.0475	23.0233	22.8318	NaN	23.0108	22.9493	23.0507	23.5041	NaN	23.4721	NaN	23.6005	23.4283	23.4283	23.3953
HEXB	2.41369	1.06978	2.64014	24.6799	23.8326	24.466	24.1378	23.1003	23.9508	23.0008	24.0268	25.3663	24.4885	25.1004	23.5918	25.5604	25.4326	25.0626	25.1507
IKBKAP	3.16456	0.424256	3.19287	NaN	22.5863	NaN	22.2814	NaN	22.7251	22.5386	22.3829	22.9452	NaN	22.8561	NaN	22.8695	23.0515	22.803	23.0375
MAPK1	4.05746	0.537587	4.09291	23.2117	23.4032	23.6406	23.7703	23.7862	23.7234	23.5491	23.6154	24.2681	NaN	23.951	24.1597	24.1758	23.9787	24.2172	NaN
MAPK3	3.73113	0.382499	3.75069	NaN	NaN	22.1975	22.0595	NaN	22.0173	NaN	22.0223	NaN	22.4601	22.3382	NaN	22.4428	22.5396	NaN	22.5025
OGDH	2.97288	0.474921	3.01057	22.9041	22.8017	22.7543	23.0481	NaN	22.8878	NaN	22.3211	23.2825	NaN	23.1723	NaN	23.2727	23.343	23.2748	23.2214
PAFAH1B3	4.20992	0.46849	4.23591	23.797	24.2497	NaN	24.1707	NaN	23.8857	24.1023	23.97	24.6047	24.2899	24.4459	24.6324	24.431	24.438	24.5221	24.6175
PFKL	2.36028	0.50204	2.41308	22.7452	NaN	22.8202	22.8882	NaN	NaN	NaN	22.6661	23.129	NaN	22.9196	23.1556	23.2746	23.7065	23.3734	23.4151
PFKP	7.67822	1.61142	7.84549	24.5287	24.4743	23.4908	24.2113	23.8465	24.4172	24.3527	24.2753	25.8575	25.5087	25.9517	25.5538	25.9056	25.9613	25.7346	26.0151
PLD3	12.4334	2.30575	12.6454	24.4172	24.0336	24.0741	24.0263	23.9387	23.9303	24.1551	23.9146	26.6607	26.0618	26.5378	26.3329	26.4646	26.3465	26.1598	26.3718
PPME1	6.81829	1.87601	7.07167	23.1339	24.1264	23.3135	23.1193	NaN	NaN	23.2402	23.7037	25.5694	24.9335	25.5467	25.1764	25.3289	25.6415	25.0998	25.2278
PRKCA	2.52674	0.383995	2.55575	24.161	24.0671	24.4262	24.6563	24.2531	24.6975	24.7338	24.6214	24.6122	24.7567	24.9325	24.7342	24.9046	25.1013	24.8828	24.7641
PRKDC	3.43379	1.05332	3.59171	22.9599	23.3941	24.0232	23.6079	23.8333	22.3559	23.1545	22.6897	24.3871	24.1067	24.3323	NaN	24.2185	24.4391	24.3679	24.2879
PRMT5	3.00677	0.349436	3.02701	23.2593	22.9977	23.0383	23.0152	23.1853	23.0635	NaN	22.9311	23.3639	NaN	23.4411	NaN	23.6435	23.422	NaN	23.2269
PTPN23	2.95077	0.661391	3.02399	22.4892	NaN	NaN	22.8476	NaN	NaN	22.8942	22.5022	23.4415	NaN	23.4391	NaN	23.1685	23.4963	NaN	23.1782
RBM39	1.12927	0.519221	1.24292	21.8532	22.1294	22.2651	22.6133	NaN	NaN	NaN	NaN	22.4666	NaN	NaN	NaN	NaN	22.7115	NaN	23.0254
RPL15	2.59519	0.352811	2.61907	26.9525	26.9328	27.0337	27.252	26.695	26.8988	26.6992	27.0102	27.2981	27.2594	27.4184	26.8356	27.4036	27.2793	27.5155	27.2867
RPL27A	3.39387	0.403907	3.41782	26.9201	27.0708	27.0822	26.9929	26.9913	27.039	26.9311	27.0814	27.6406	27.2454	27.8023	27.1976	27.5559	27.5044	27.1861	27.208
RPL28	4.43596	0.38163	4.45235	24.5263	24.5816	24.6665	24.6555	24.6109	24.4061	NaN	24.6597	24.9345	25.0296	25.0035	24.7413	25.0756	24.9102	25.1935	24.8579
RPL36A	2.06746	0.497387	2.12645	NaN	22.5275	22.4221	22.2418	22.3315	22.0292	21.798	22.1064	22.4078	NaN	22.8417	NaN	22.7121	22.8602	NaN	NaN
RPL4	4.53156	0.47844	4.55674	26.5695	27.0421	26.9558	26.7824	26.7349	26.6994	26.7778	26.6617	27.0856	27.233	27.3076	26.9649	27.352	27.4356	27.4117	27.2608
RPL7	3.75021	0.343366	3.76589	26.6499	26.6791	26.7801	26.8693	26.5962	26.5131	26.685	26.7112	27.2715	27.0137	27.115	26.7779	27.155	26.9676	27.0633	26.8667
RPL8	3.57141	0.355731	3.58908	26.391	26.7275	26.7567	26.7077	26.4021	26.5102	26.658	26.4234	26.9185	26.8601	26.981	26.6177	27.0057	27.019	27.0292	26.9912
RPS6	3.51794	0.355355	3.53585	25.8229	26.2898	26.2368	26.0472	26.2996	26.0399	26.2878	26.0647	26.676	26.456	26.4282	26.4706	26.2866	26.4512	26.6464	26.5166
RPS8	5.0695	0.323574	5.07982	26.4187	26.7392	26.5261	26.3994	26.47	26.5058	26.5529	26.3442	26.8736	26.7888	26.8208	26.7136	26.8575	26.814	26.8973	26.7794
SEC23IP	2.29599	0.460293	2.34167	23.3461	23.545	22.8523	23.493	23.0857	NaN	22.8633	23.3772	23.4676	NaN	23.7254	23.5195	23.8476	24.0278	23.7066	23.4901
SGSH	2.31012	0.610608	2.38945	22.3889	NaN	22.4485	22.8589	NaN	22.7862	22.7435	23.1688	23.4816	NaN	23.1442	NaN	NaN	23.4599	NaN	23.2866
SHMT2	4.94162	0.344297	4.9536	26.4615	26.5344	26.6879	26.6335	26.6849	26.6744	26.5658	26.6976	27.0299	26.9125	27.0136	26.7728	26.8149	27.0408	27.1155	26.9943
TECR	3.37405	0.36712	3.39396	23.4541	23.3901	23.3389	23.4598	23.3971	23.4701	23.0748	23.0879	23.4694	23.611	23.7604	NaN	23.7211	23.8575	23.6454	23.8439
TPP2	4.54648	0.601627	4.58611	23.4094	24.0356	23.5594	23.7308	23.9012	23.7255	23.8441	23.7183	24.2874	24.2818	24.6994	NaN	24.1749	24.4098	24.2404	24.3012
VARS	2.84677	0.324908	2.86525	24.4051	24.6628	24.8147	24.9429	24.8807	24.8377	24.8069	24.6401	25.2997	25.1105	25.0817	24.9381	25.1043	25.2172	24.7991	25.0395
ZYX	4.01377	0.301836	4.0251	23.3531	23.4157	NaN	23.4623	NaN	23.4641	NaN	23.4371	23.7509	NaN	23.6769	NaN	NaN	23.757	NaN	NaN
Enriched from total of 807 ProteinGroups

## Sheet: SH-SY5Y + Tg
Gene names	Significance	Fold enrichment	Distance from zero	P1	P2	P3	P4	P5	P6	P7	P8	PT1	PT2	PT3	PT4	PT5	PT6	PT7	PT8
AARS	9.37928	0.746694	9.40896	25.0008	24.9903	25.0598	25.1882	25.1495	25.1691	25.1324	24.9812	25.8286	25.8777	25.9439	25.6472	25.7779	25.7961	25.9967	25.7768
ACACA	2.37416	0.390854	2.40612	25.4332	25.5809	25.6145	24.802	25.6321	25.7843	25.5354	25.5104	25.6965	25.8069	26.0104	25.7505	25.8008	25.9504	25.9236	26.0804
ACADVL	4.99607	0.313827	5.00592	24.3781	24.4551	24.3465	24.5582	24.4485	24.3937	24.2686	24.2928	24.619	24.7058	24.7717	24.5644	24.7303	24.7057	24.8723	24.6829
ACSL3	2.71816	0.724677	2.8131	23.5342	22.8737	22.7673	NaN	23.4682	23.5642	22.7616	22.9374	23.8759	23.8886	24.0921	23.3593	24.0241	23.2802	24.247	24.0664
AKR1B1	3.81392	0.532589	3.85093	25.0083	25.088	25.3488	25.1963	25.54	25.2586	24.871	25.3407	25.6563	25.5348	25.7295	25.4278	25.8583	25.7326	26.0292	25.9437
ALDOC	2.52932	-0.557838	2.59011	23.9647	24.1045	24.1043	24.3475	24.1416	24.2017	24.4292	24.7081	23.7015	22.9466	23.9116	23.9614	23.6346	NaN	23.747	23.9439
ALG1	1.68817	0.367485	1.72771	23.432	NaN	23.3092	NaN	23.2211	22.9224	NaN	NaN	23.4285	23.7653	23.6837	NaN	23.5259	23.8102	23.2344	23.6727
APEH	3.88165	0.306171	3.8937	25.2133	24.8564	25.1195	25.0869	25.0778	24.941	24.8478	25.0074	25.1418	25.328	25.3203	25.2758	25.2696	25.4795	25.3519	25.4325
ARCN1	3.01285	0.375205	3.03612	NaN	24.1184	24.0612	23.9154	24.2439	23.922	24.2202	24.1955	24.5817	24.6001	24.4828	24.0865	24.4444	24.4189	24.76	24.4004
ASNS	8.91067	1.38729	9.01802	25.845	25.5994	25.7173	26.029	25.7441	25.6133	25.4084	25.4458	27.411	27.0176	27.1359	26.791	27.1933	26.9475	27.0841	26.9201
ATP2A2	2.73902	0.531442	2.7901	24.7037	24.0171	24.698	NaN	24.8018	24.7993	24.8945	24.7768	25.2588	24.8715	25.2051	25.1857	25.3634	24.9017	25.5843	25.2424
C12orf10	3.22623	0.355433	3.24575	23.4549	23.3572	23.6442	23.6546	23.2524	23.2486	23.1878	23.3102	23.8618	23.6479	23.8897	23.4916	23.7709	23.7587	23.6485	23.8843
CARS	6.4354	0.604761	6.46375	23.0561	23.1938	23.3974	NaN	23.3601	23.1817	23.3246	NaN	23.8117	23.8455	23.9551	23.8592	23.8017	23.9448	23.7815	NaN
CAT	2.36845	-0.309915	2.38864	23.1113	23.2292	23.1474	23.2835	22.9067	23.0282	22.7381	23.0294	22.4524	23.1095	22.7752	22.7535	22.6268	22.7606	22.6792	22.8372
CBX5	2.0077	-0.35016	2.03801	22.7137	22.4227	NaN	NaN	22.7437	NaN	NaN	NaN	22.2715	NaN	22.2699	22.3054	22.2593	NaN	NaN	NaN
CDK6	2.57989	-0.553195	2.63854	NaN	23.3389	23.3566	NaN	23.373	23.2054	23.6922	23.5404	22.8026	NaN	22.9484	23.2778	22.9862	NaN	22.7898	22.3827
CHID1	2.66233	-0.331043	2.68283	22.8835	22.754	22.7181	22.8273	22.7052	22.7023	22.9778	23.075	22.191	NaN	22.3952	NaN	22.499	22.6541	22.607	22.6499
CKAP4	3.91869	0.904846	4.0218	24.0581	NaN	24.032	24.2952	24.1313	24.2227	23.1203	24.0644	25.1432	24.7738	24.9782	24.6956	25.289	24.5595	24.9829	24.7295
CNDP2	2.31046	0.378112	2.3412	25.019	25.1213	25.256	25.2988	25.2782	24.7432	25.3093	24.8327	25.6255	25.5502	25.649	25.3397	25.6545	24.9885	25.6416	25.4343
CNN3	2.30644	-0.527103	2.36591	23.4529	NaN	23.4604	23.9472	23.3842	23.5679	NaN	23.6512	22.9404	NaN	23.0492	NaN	22.8462	NaN	23.3649	NaN
COLGALT1	4.59187	-0.734426	4.65023	NaN	NaN	23.0172	NaN	23.0507	22.9787	NaN	22.9429	22.1759	22.4672	22.1985	NaN	22.12	NaN	22.3532	NaN
COPA	2.61738	0.564196	2.6775	25.4149	25.3093	25.3183	24.3036	25.7648	25.2545	25.3224	25.1709	25.681	25.6938	25.949	25.6036	25.8725	25.8803	25.8329	25.8593
COPB1	2.87511	0.537386	2.9249	24.8528	24.7891	24.7428	24.6121	24.646	24.9126	24.2646	24.3911	24.889	25.1485	25.1276	24.9871	25.5551	25.0078	25.7642	25.0307
COPB2	4.17188	0.334343	4.18526	24.6337	24.6049	24.648	24.8781	24.7399	24.6692	24.7076	24.6707	24.8884	25.0449	25.0701	24.7783	25.0405	25.2686	25.1156	25.0204
CRABP1	1.57046	-0.419787	1.6256	22.6782	NaN	NaN	NaN	22.7657	NaN	NaN	22.6684	NaN	22.3691	22.1804	22.6474	22.2098	NaN	22.015	NaN
CSDE1	6.95057	-0.502592	6.96872	25.4418	25.3598	25.5383	25.6151	25.5838	25.5014	25.3442	25.4101	24.8113	25.0166	24.9614	24.9441	24.8392	25.0762	25.0738	25.0512
CSRP2	2.15214	-0.581445	2.2293	NaN	NaN	23.7382	NaN	23.9717	24.1751	23.6873	NaN	NaN	23.5145	23.4018	NaN	23.1014	NaN	23.2288	NaN
CTNNA1	1.57155	-0.60999	1.68578	23.1414	NaN	NaN	NaN	23.5264	NaN	23.7011	23.841	22.7678	NaN	22.9563	NaN	NaN	NaN	23.1034	NaN
CTNNB1	5.15055	-0.272718	5.15777	25.8821	25.7938	25.905	25.8764	25.8853	25.9401	25.7509	25.7789	25.4642	25.6785	25.6083	25.5048	25.4949	25.6641	25.5397	25.6763
DBH	3.21991	-0.403027	3.24503	26.1332	26.5249	26.2348	26.468	26.2454	26.1833	26.0657	26.4062	25.6021	25.9009	25.9003	25.5612	25.9168	26.1229	26.0365	25.9967
DCD	0.952294	-0.829521	1.26292	24.4052	26.0871	24.7646	25.8263	24.3012	24.9326	NaN	NaN	NaN	25.2574	23.712	NaN	22.8286	25.0508	24.0597	24.4314
DCTN1	3.06749	0.524195	3.11196	24.4554	23.8399	24.4285	23.7865	24.4466	24.4282	24.3376	24.1739	24.8684	24.6835	25.1212	24.6473	24.7512	24.3745	24.8819	24.7621
DDX18	2.23304	0.400419	2.26866	22.8824	NaN	NaN	NaN	22.7915	22.3708	NaN	22.5363	22.9373	23.0907	22.9404	23.0302	23.0505	NaN	23.225	NaN
DDX21	2.70408	0.528155	2.75518	24.3336	23.5065	23.9087	NaN	24.3376	24.3448	24.346	24.1929	24.6978	24.8775	24.5645	24.944	24.4092	24.8299	24.5872	24.4238
DDX5	11.4055	-0.54336	11.4184	28.0539	28.0183	28.0024	28.0259	28.1374	28.1499	28.0973	28.0837	27.485	27.5427	27.5236	27.4577	27.4966	27.5575	27.5883	27.5707
DNAJA1	6.34544	-1.24659	6.46673	25.6526	25.6326	25.651	25.6752	25.823	25.7464	25.5696	25.6224	24.6085	24.5497	24.6431	24.5745	24.5165	NaN	24.4994	23.5834
DNAJC10	4.62677	0.440517	4.64769	NaN	23.3026	23.4656	23.4184	23.4894	23.5623	23.565	23.3134	23.8069	23.8835	24.0244	23.8304	23.8402	23.7125	24.1908	23.7975
DSC1	3.24929	-1.25677	3.48387	23.0708	NaN	23.6928	23.4735	NaN	23.3643	NaN	23.3446	NaN	NaN	NaN	NaN	NaN	22.0065	21.8988	22.492
DSG1	1.44504	-0.779504	1.64188	23.8491	24.7332	24.5991	24.2508	23.4308	24.539	NaN	23.7364	NaN	23.7915	NaN	NaN	23.6171	NaN	22.6244	23.4995
DSP	1.46848	-1.57574	2.15392	23.614	24.6712	25.4753	24.2595	NaN	24.7098	NaN	24.993	NaN	23.1527	NaN	NaN	24.0443	NaN	21.1371	23.8448
DYNC1H1	1.82463	0.745003	1.97087	26.0094	25.8819	26.0974	24.0232	26.1335	26.0147	26.0852	25.8171	26.5668	26.2578	26.5333	26.1715	26.8238	26.2114	26.8998	26.5579
EIF2S1	2.16509	0.325286	2.18939	23.7061	NaN	23.512	NaN	23.7907	23.359	23.6112	23.8324	23.9663	23.7611	24.3459	23.8805	24.0746	23.8098	24.0135	23.8324
EIF5	4.31645	0.443726	4.3392	24.8968	24.5106	24.7587	24.6511	24.7367	24.6896	24.8491	24.7101	25.1878	24.973	25.2981	24.9807	25.5282	25.0616	25.1701	25.1529
EPB41	0.765355	0.613478	0.980879	22.3626	NaN	NaN	NaN	22.6467	22.501	NaN	22.5786	22.5651	NaN	22.3767	NaN	NaN	NaN	23.9501	23.6509
EPRS	5.48037	1.41943	5.66121	24.0817	23.6455	23.6881	NaN	23.883	24.1809	23.4604	23.8342	25.0657	25.0521	25.2222	24.7822	25.3614	24.9579	26.18	25.3325
ERP29	2.49966	0.312568	2.51912	25.5947	25.7645	25.3975	25.744	25.8397	25.9667	25.5696	25.6641	25.9358	26.1058	25.8832	26.0581	25.7503	26.242	25.8593	26.2068
FADS2	1.97241	-0.516307	2.03887	23.7297	23.2306	23.6076	NaN	23.9246	23.4264	23.393	23.5029	NaN	22.4972	22.9032	NaN	23.1789	NaN	23.3906	23.1733
FEN1	4.33069	-0.374124	4.34682	24.1417	24.2631	NaN	23.8851	24.1565	24.2744	24.1213	24.2227	23.6457	23.8884	23.9459	23.6504	23.7423	23.7859	23.855	23.7104
FKBP4	2.33329	-0.371981	2.36276	24.9226	25.0004	25.0518	25.1543	25.1073	25.1641	25.1003	24.9492	24.7364	24.7946	24.7782	23.9869	24.8051	24.761	24.9885	24.6234
FTH1	5.00604	0.510637	5.03202	23.307	NaN	23.5031	23.357	23.3586	NaN	NaN	NaN	23.835	23.965	24.0794	23.8829	23.9776	23.7421	23.8058	23.8489
G3BP1	2.70994	-0.521307	2.75963	23.8668	23.6015	23.7093	NaN	23.759	23.7669	23.7282	24.2639	22.977	NaN	NaN	23.246	23.4621	23.059	23.6511	23.3588
G6PD	2.47472	0.352132	2.49964	24.2116	23.9106	24.0925	24.2493	24.2207	24.204	23.7142	24.2359	24.4888	24.4706	24.3144	24.0759	24.6491	24.399	24.7491	24.5089
GARS	6.36403	1.22847	6.48151	25.3747	25.2721	25.6856	24.9928	25.6009	25.4269	26.0151	25.4739	27.1152	26.5227	26.7965	26.6278	26.9353	26.3787	26.8294	26.464
GOT1	3.8177	1.33961	4.04591	NaN	NaN	22.3026	NaN	22.3528	NaN	23.4238	23.3239	24.0306	24.2775	24.1728	24.2185	24.535	24.2296	24.217	23.842
GTF2I	2.85135	-0.333794	2.87082	NaN	NaN	22.7191	NaN	22.8003	22.853	22.8875	22.86	NaN	NaN	22.6655	NaN	22.4512	NaN	22.3609	22.4832
GUSB	3.58949	-0.525952	3.62782	23.5041	NaN	23.4721	NaN	23.6005	23.4283	23.4283	23.3953	22.6495	23.0959	22.9123	23.2381	22.5983	23.1862	22.8132	23.0704
HADHB	1.0408	0.560838	1.18229	23.3079	NaN	23.4382	23.9583	NaN	22.8346	NaN	23.0007	23.13	NaN	24.2466	NaN	23.9522	NaN	24.334	23.6812
HDLBP	9.20136	0.820968	9.23792	26.0774	25.9171	26.0581	25.8371	26.1915	26.0131	26.0076	26.1926	26.8955	26.7462	27.0141	26.7015	26.8489	26.9114	26.8961	26.8486
HIST1H2AJ	1.43085	0.548169	1.53226	24.1351	NaN	23.7135	NaN	NaN	23.2789	23.9008	23.0928	24.5588	24.1379	NaN	24.565	23.671	24.3259	23.7379	24.2101
HNRNPL	2.4577	0.328702	2.47958	26.3564	25.8105	26.3219	26.1211	26.3074	26.1145	26.0425	26.0694	26.4066	26.6686	26.2159	26.6955	26.2153	26.5672	26.6134	26.3907
HPRT1	2.04189	-0.464272	2.09401	22.9178	23.1292	22.8979	NaN	NaN	22.7762	NaN	22.9408	22.0833	NaN	22.6165	NaN	22.5969	NaN	22.5758	NaN
HSP90B1	9.741	0.678303	9.76459	27.5234	27.5619	27.5696	27.8491	27.6523	27.6335	27.6568	27.5608	28.2403	28.3446	28.3773	28.2157	28.2884	28.2886	28.3759	28.3032
HSPA5	14.9253	1.58911	15.0096	29.0025	29.0891	29.0298	29.3099	29.1592	29.0325	29.0026	29.1073	30.6255	30.7186	30.7614	30.7072	30.6516	30.7137	30.6461	30.6218
HSPA8	6.88002	-0.327423	6.88781	30.7749	30.7469	30.8722	30.934	30.9223	30.8199	30.8627	30.7333	30.5581	30.5218	30.5099	30.5496	30.5353	30.5081	30.4837	30.3805
HSPB1	4.20998	-0.33642	4.2234	27.0879	27.1931	27.2077	27.2597	27.1127	27.2027	27.3129	27.4326	27.071	27.0005	26.8724	26.8622	26.6442	26.9322	26.8168	26.9185
HSPH1	4.44387	-0.303728	4.45423	25.0458	25.2176	25.1516	25.4634	25.1702	25.2143	25.1064	25.2653	24.9531	25.0141	24.8938	24.9334	24.8537	24.7732	24.9162	24.8673
HYOU1	13.5953	0.997542	13.6319	26.9266	27.1096	26.9302	27.056	26.9061	26.9245	26.932	27.0071	27.9569	27.9367	27.9596	27.9332	28.0283	28.0067	28.0493	27.9017
IDE	5.72516	0.403605	5.73937	24.0631	23.9585	23.9389	23.7723	23.9624	24.0632	23.7847	23.8319	24.212	24.3644	24.3511	24.2386	24.3107	24.4557	24.4309	24.2404
IDH1 PICD	6.2345	0.755933	6.28016	24.2018	24.049	24.56	24.4377	24.6041	24.5583	24.4177	24.5982	25.2682	25.3153	25.289	25.0296	25.1074	25.2416	25.2907	24.9324
IGF2BP3	3.3724	0.414552	3.39778	24.3884	24.3183	24.2928	24.0706	24.3819	24.2693	24.4117	24.4018	25.0414	24.2706	24.8163	24.7515	24.8922	24.6169	24.8139	24.6483
ISYNA1	2.49758	-0.340865	2.52074	24.5272	23.9969	24.0778	24.2206	24.0452	24.1025	24.1392	23.8453	23.5726	23.8161	23.7098	23.5819	23.9854	23.6048	23.9946	23.9625
JUP	1.62393	-0.678931	1.76014	23.3484	23.6726	23.7281	24.1112	22.8264	23.7237	NaN	23.6621	22.3692	23.6185	NaN	NaN	22.8618	NaN	22.582	23.0827
KLC1	3.23815	-0.302714	3.25227	23.3782	23.3985	23.4114	NaN	23.605	23.4784	23.6188	23.425	23.1578	23.3952	23.0316	NaN	23.2089	23.0785	23.3035	23.0207
KPNA2	2.05497	-0.664608	2.15977	23.2572	23.2809	NaN	NaN	23.6977	NaN	23.6449	23.8851	NaN	NaN	NaN	NaN	22.7739	NaN	23.0471	22.8447
LMAN1	1.43087	0.51215	1.51977	25.4185	23.7764	25.3974	NaN	25.3532	25.2864	25.2074	25.2421	25.6913	25.303	25.9266	25.3677	25.7336	25.5706	25.5743	25.7087
LMNB1	2.98427	-0.431619	3.01532	25.6551	25.4491	25.3696	25.0321	25.4968	25.4688	25.3182	25.4086	25.2066	25.2392	24.8536	25.2514	24.6701	24.837	24.9634	24.7241
LMNB2	2.86827	-0.563552	2.9231	22.6154	22.8613	22.6865	23.0932	22.8655	22.1438	NaN	22.7409	22.2712	22.3826	22.076	22.0923	21.7784	NaN	22.3362	22.1251
LONP1	3.90184	0.637832	3.95363	24.8193	24.6748	25.0098	24.1473	25.0572	24.9574	24.8972	24.7063	25.4204	25.3829	25.5339	25.0844	25.4031	25.2972	25.5518	25.6982
LRRC59	5.01494	0.396964	5.03062	25.5335	25.4412	25.5306	NaN	25.5935	25.5546	25.2429	25.6723	25.91	25.9949	25.9404	25.8278	25.7835	26.0143	25.8573	25.926
MAP4	2.40721	0.348709	2.43233	23.7217	23.3484	23.4648	NaN	23.9293	23.5605	23.5346	23.7086	23.7904	24.0055	24.333	23.7826	23.9435	24.0918	23.9628	23.7578
MAT2A	6.02639	-0.471613	6.04482	23.929	23.8862	23.8703	24.223	24.0423	23.9076	23.8405	24.0079	23.4838	23.5718	23.516	23.593	23.358	23.3163	23.528	23.5667
MCCC1	6.81193	0.777089	6.85611	25.8272	25.881	25.7482	25.4649	25.8017	25.9111	25.6377	25.8676	26.4286	26.2705	26.496	26.7338	26.4815	26.6248	26.5092	26.8118
MCM6	2.46956	-0.4422	2.50884	23.5963	23.6445	23.9026	NaN	23.8411	23.5305	23.6342	23.1146	22.9707	23.1558	23.3352	NaN	23.1881	NaN	23.3213	23.0304
MOGS	1.17784	0.623878	1.33286	22.882	23.0916	22.5555	NaN	22.6729	22.8987	22.5489	NaN	23.3921	22.3397	23.5878	22.5764	24.7227	23.3284	23.6422	23.6014
MTA1	3.057	-0.5446	3.10513	23.5114	23.79	23.49	23.2836	23.6595	23.8084	23.9105	24.0421	23.4367	NaN	23.0117	23.366	23.201	23.2428	22.9923	22.7458
MYH9	1.0052	0.534412	1.13843	26.0488	25.7837	26.0085	23.4865	25.8599	25.7702	25.506	25.9246	26.1038	26.0067	26.241	25.9923	26.1282	26.0198	26.1626	26.0092
NAP1L1	2.33742	-0.326151	2.36007	24.6608	24.7651	24.7508	25.159	24.6868	NaN	NaN	NaN	24.5779	24.3378	24.4566	24.5404	24.2882	24.4027	24.6846	24.5385
NAP1L4	4.7054	-0.360298	4.71918	23.9012	23.8489	23.9075	24.0157	23.8187	23.8766	23.5913	23.86	23.493	23.593	23.6298	23.4779	23.2669	23.4784	23.5216	23.477
NARS	4.28196	0.459547	4.30655	25.6072	25.5783	25.6173	25.2722	25.6123	25.4274	25.6164	25.4662	25.9641	25.6888	26.0074	25.7146	26.1533	26.0407	26.1644	26.1402
NAXE	2.45954	-0.314683	2.47958	23.7537	23.8775	23.6328	NaN	23.5552	NaN	23.6725	NaN	23.4793	23.417	23.3419	23.4852	23.2693	23.1217	23.5711	NaN
NOP2	2.23407	0.503438	2.29009	23.2061	NaN	22.532	NaN	23.0201	22.7693	22.1648	22.5638	23.546	23.2108	23.0267	23.2792	23.0588	23.2189	23.3541	23.0077
NUFIP2	3.17343	-0.381699	3.1963	23.9393	23.5753	24.0628	24.1403	23.8413	23.7926	23.7932	23.8625	23.3785	23.7813	23.5314	23.4063	23.2023	23.6493	23.462	23.5427
NUP133	3.10379	-0.350935	3.12357	22.8237	22.9856	22.6588	NaN	22.8237	22.8698	23.0135	NaN	22.3544	22.676	22.5757	NaN	22.5245	22.3643	NaN	22.5745
OAT	2.6875	-0.496696	2.73301	23.2666	23.3328	23.0046	NaN	22.9116	22.9215	23.3549	23.3784	22.6692	NaN	22.6583	22.9909	22.5574	NaN	22.4766	NaN
P4HB	1.55396	0.574427	1.65673	25.7583	25.9057	25.8685	24.0014	25.8316	25.9806	25.6314	25.8824	26.0917	26.2714	26.1132	26.2658	26.0834	26.1798	26.1674	26.2826
PC	4.01378	0.485644	4.04305	28.2681	28.0645	28.0676	27.5055	28.1021	28.1729	27.9812	28.0096	28.4205	28.4252	28.5034	28.5151	28.487	28.6569	28.3567	28.692
PCCA	3.73761	0.519953	3.7736	25.515	25.4485	25.3874	24.822	25.4762	25.5731	25.2837	25.5264	25.7376	25.8141	25.7818	26.214	25.9249	25.9621	25.7477	26.0097
PCK2	9.24933	0.877969	9.29091	23.9874	23.8568	23.9978	23.9101	23.9822	23.7283	NaN	24.1581	24.9318	24.7688	24.8199	24.7446	24.8939	24.7912	24.7511	24.889
PDIA3	5.688	0.377549	5.70052	27.4377	27.3714	27.5458	27.6457	27.5351	27.5278	27.6116	27.6155	28.0069	28.0506	27.889	28.0402	27.8203	27.8602	27.8104	27.8334
PDIA4	11.2876	0.711474	11.31	29.6561	29.7421	29.6894	29.8509	29.791	29.8559	29.7729	29.7965	30.4665	30.4802	30.5191	30.5289	30.3871	30.5889	30.4286	30.4474
PDIA6	3.16511	0.315662	3.18081	25.3069	25.7709	25.5362	25.4905	25.5948	25.6403	25.7706	25.5858	25.8049	25.9886	25.9658	25.6129	26.0207	25.9676	26.0058	25.855
PFKP	5.15375	0.608166	5.18951	25.8575	25.5087	25.9517	25.5538	25.9056	25.9613	25.7346	26.0151	26.2593	26.2932	26.5829	26.6351	26.258	26.5123	26.2985	26.5145
PGM3	5.49978	0.623528	5.53501	23.1999	23.0325	23.1939	NaN	23.1724	23.2826	22.8407	23.4	23.6871	23.8441	23.9849	23.5531	23.8401	23.8703	23.7572	23.7338
PHGDH	5.42574	0.396425	5.4402	25.4705	25.6002	25.7868	25.7501	25.8088	25.6986	25.6578	25.6514	25.9973	26.2325	26.1391	26.0339	26.1075	26.1468	26.0529	25.8858
PLCG1	2.47873	-0.352478	2.50366	23.2825	23.3281	23.4811	NaN	23.2477	23.8907	23.6681	23.5902	23.1623	NaN	23.2496	23.114	22.9928	23.2325	23.2308	23.0391
PLD3	6.76539	-0.86169	6.82005	26.6607	26.0618	26.5378	26.3329	26.4646	26.3465	26.1598	26.3718	25.4113	25.355	25.5524	25.3048	25.4822	25.7966	25.6898	25.4503
PLOD1	7.49957	-0.680143	7.53035	23.7409	23.6722	23.4868	23.6979	23.5505	23.3704	23.7055	23.4817	23.0242	22.7937	22.8965	NaN	22.9736	22.9629	22.8392	22.8664
PLOD3	3.52247	-0.946886	3.64752	25.0706	23.8589	25.0282	24.576	25.1062	24.9976	24.7307	24.8736	23.8781	23.7689	23.6794	23.0273	23.8811	23.9882	24.2105	24.2331
PPIB	5.54789	0.3698	5.5602	26.392	26.2257	26.4478	26.6223	26.5437	26.451	26.4312	26.5078	26.7244	26.9049	26.9098	26.7375	26.7563	26.8589	26.8763	26.8116
PPME1	2.39255	0.373763	2.42156	25.5694	24.9335	25.5467	25.1764	25.3289	25.6415	25.0998	25.2278	25.5865	25.7685	25.8348	25.973	25.5797	25.7082	25.3905	25.673
PRDX4	3.61765	0.346279	3.63419	24.6075	24.4112	24.6885	24.752	24.82	24.6595	24.6047	24.6306	24.9506	24.8793	25.1294	24.7563	24.9193	25.0123	25.0144	25.2825
PRPF8	1.8682	0.436313	1.91847	25.0584	24.6871	24.8743	23.8866	25.0328	24.8265	24.7787	24.1323	25.1408	25.1437	24.9276	25.0709	24.957	25.1557	25.1511	25.2203
PSAT1	4.09299	0.801519	4.17073	23.613	NaN	24.6407	24.3644	24.796	24.6141	24.5835	24.5816	25.1898	25.2687	25.4008	25.1443	25.3091	25.297	25.298	25.1539
PSMD2	2.04777	0.393938	2.08532	24.7032	23.9454	24.8554	24.785	25.0679	25.0459	24.7394	24.7379	24.9758	25.1275	25.0445	25.0583	25.3718	25.1467	25.1521	25.155
PSME1	1.66909	-0.367409	1.70905	22.3048	NaN	NaN	NaN	22.2889	22.3786	22.7455	22.5707	NaN	NaN	22.0305	NaN	22.1265	NaN	22.1139	NaN
PYCR1	4.62551	0.969815	4.72609	22.8712	NaN	23.181	NaN	23.3273	23.26	22.8685	22.8699	24.071	23.8388	24.0085	23.7931	24.2374	24.0886	24.6056	23.6193
PYGB	3.07943	0.535862	3.12571	25.5162	25.3097	25.2881	24.5288	25.3305	25.2718	25.226	25.2517	25.8586	25.276	25.9365	25.6696	25.8811	25.7634	25.8133	25.8112
RBBP4	3.56753	-0.387384	3.58851	24.5376	24.0887	24.5362	24.5584	24.6067	24.3631	24.5515	24.6885	24.1568	24.1768	24.0884	24.262	23.9114	24.1135	23.9128	24.21
RBM14	4.2292	0.328725	4.24195	25.3292	25.0711	25.1327	25.3206	25.2033	25.1606	24.8363	25.1382	25.4808	25.4818	25.4869	25.3671	25.4417	25.5064	25.5204	25.5365
RBM4	4.14394	-0.342085	4.15804	22.7329	NaN	NaN	NaN	22.8276	22.7224	22.5211	22.5494	22.2847	22.4481	22.2905	22.4064	22.275	22.2578	22.2845	22.3818
RBM8A	1.81744	-0.334704	1.848	24.0135	23.722	23.9201	NaN	23.7758	23.9538	NaN	24.0056	23.6169	23.9774	23.6729	23.7736	23.4107	23.2037	23.6297	23.2254
RBP1	3.77431	-0.446901	3.80068	24.1444	23.9495	23.8898	NaN	24.0395	24.0201	NaN	24.1893	23.4606	23.342	23.6256	23.9552	23.6089	23.5147	23.5953	23.6324
REEP5	4.81487	0.473003	4.83804	23.7462	23.7827	23.776	23.8108	23.8842	24.0289	23.8326	23.7224	24.1435	24.3523	24.1697	24.4553	24.1626	24.4925	NaN	NaN
RPL27A	2.99476	0.453193	3.02886	27.6406	27.2454	27.8023	27.1976	27.5559	27.5044	27.1861	27.208	27.6578	27.6598	27.9223	27.9783	27.6468	28.1774	27.8978	28.0256
RPL7A	3.4632	0.309551	3.477	26.7614	26.7759	26.8622	26.555	26.9324	26.9509	26.8987	26.8359	26.9345	27.0888	27.073	27.0221	27.2934	27.344	27.1154	27.1776
RPS25	1.45944	-0.378969	1.50784	23.8511	23.8797	NaN	NaN	23.5387	23.5968	NaN	23.4951	23.2639	NaN	23.5171	23.099	NaN	NaN	NaN	NaN
RPSA	2.21415	-0.369306	2.24474	23.7508	24.1503	24.0024	24.1935	NaN	23.8354	24.2786	24.1118	23.8907	23.5679	NaN	23.5451	23.4891	NaN	23.6026	23.9654
RRM1	4.19943	-1.14845	4.35364	24.1082	23.8875	24.0948	23.4738	24.1165	24.1972	23.6899	24.0173	22.4011	NaN	22.7092	NaN	23.2572	NaN	22.8312	NaN
RTL1	6.67336	-0.736314	6.71386	26.4673	26.3483	26.244	26.2114	26.3588	26.21	26.5053	26.0525	25.5217	25.5066	25.5215	25.2543	25.8149	25.5554	25.6222	25.7104
SARS	5.94236	0.804189	5.99653	24.9041	24.7203	24.6654	24.3435	24.7598	24.5567	25.2252	24.7341	25.7523	25.4999	25.6337	25.4319	25.5738	25.5447	25.5071	25.3994
SEC23B	3.07741	1.66749	3.50013	23.1333	NaN	23.7404	NaN	23.9814	23.6635	23.7442	23.7743	25.4951	23.9311	25.9167	24.4735	26.3408	24.8218	26.3832	25.3604
SEC23IP	2.43968	0.367922	2.46727	23.4676	NaN	23.7254	23.5195	23.8476	24.0278	23.7066	23.4901	24.1236	23.8317	24.1797	23.8662	23.7668	24.1926	24.2344	24.2165
SEC24D	3.21243	1.05943	3.38262	NaN	NaN	23.5055	NaN	23.1506	22.7707	NaN	NaN	23.9683	23.9487	24.0724	23.8035	24.3994	24.3976	24.5357	24.4881
SEC31A	4.51737	0.59307	4.55613	25.0401	24.8983	24.8907	24.2744	25.1045	24.9264	24.9741	25.0245	25.5138	25.3357	25.6817	25.4361	25.4648	25.4542	25.489	25.5022
SF3B4	1.74739	-0.319088	1.77628	24.6527	NaN	24.7107	24.9425	24.4929	24.8989	24.4291	NaN	24.3838	24.6218	24.3564	24.5729	24.1595	NaN	24.0554	24.4312
SGSH	1.20244	-0.378988	1.26075	23.4816	NaN	23.1442	NaN	NaN	23.4599	NaN	23.2866	22.596	NaN	23.124	22.5436	23.2511	22.9547	22.8458	23.4334
SHMT2	7.73186	0.64655	7.75885	27.0299	26.9125	27.0136	26.7728	26.8149	27.0408	27.1155	26.9943	27.7088	27.6181	27.6363	27.3903	27.5163	27.7219	27.6112	27.6638
SLC25A3	3.88632	0.462691	3.91376	24.4538	24.4876	24.5753	NaN	24.8346	24.7654	24.5698	24.4642	24.7704	25.0335	25.0958	24.8102	25.2856	25.1871	25.1461	25.1164
SLC3A2	3.56714	1.13726	3.74404	NaN	NaN	23.4103	NaN	23.1261	23.3691	24.1758	22.7543	24.8894	24.3803	24.531	24.0384	24.5792	24.6188	24.718	24.2796
SMARCC1	2.03185	-0.320233	2.05693	24.7018	24.5533	24.4967	24.0092	24.6084	24.3862	24.3885	24.4981	24.2476	24.1293	24.1181	24.402	24.1341	23.6543	24.1562	24.2387
SNRNP70	1.52412	-0.343419	1.56233	22.4771	NaN	22.2437	22.568	22.2324	22.1872	22.4766	NaN	21.9949	22.3895	21.864	NaN	21.8346	NaN	NaN	NaN
SPAG9	3.67819	0.558613	3.72037	23.3099	23.0027	23.4904	22.893	23.2912	23.3148	23.1903	23.3133	23.6528	23.9229	24.0689	23.362	23.7406	24.0002	23.9944	23.5328
SRC	2.7482	-0.432688	2.78205	NaN	NaN	22.0194	22.2482	21.9222	21.9334	21.9697	21.9524	21.1859	21.6712	21.6059	NaN	21.4747	NaN	21.7118	21.7996
SRP14	2.44005	-0.342088	2.46392	22.5858	22.4174	22.3255	NaN	22.114	22.2517	22.683	NaN	22.0168	22.1018	22.1393	21.8945	22.0356	22.2623	22.163	21.8198
SRP54	2.7517	0.406865	2.78161	23.402	NaN	23.3012	NaN	23.52	23.3294	NaN	23.5438	23.8202	23.8516	23.9243	23.9679	23.7342	23.4811	24.1519	23.678
SRP68	2.22828	0.381665	2.26073	23.0455	23.5311	23.4968	23.2644	23.7594	23.7125	23.6821	23.5637	23.9024	23.9429	23.9758	23.7692	24.2267	23.5557	24.1058	23.6303
SRP72	3.44203	0.908678	3.55995	24.5094	24.1881	23.6811	NaN	24.7006	24.5008	23.3239	23.9096	24.8767	24.9684	25.2601	25.0336	25.1761	24.8044	25.2573	24.8224
STAU1	3.61339	-0.256246	3.62246	23.4645	23.4882	23.532	23.7316	23.5795	23.4963	23.4343	23.3169	23.2799	23.1747	23.3037	23.2223	23.1882	23.3983	23.1245	23.3016
SYNPO2	9.82104	-0.73841	9.84876	24.7689	24.6673	24.8072	24.5069	24.7892	24.8545	24.6393	24.6303	24.0072	23.9961	24.0494	23.8788	23.9824	23.9379	23.9465	23.9579
TARS	2.93383	0.60332	2.99522	24.9664	24.5111	24.9983	23.8871	24.9365	24.9758	24.9004	24.7804	25.1231	25.348	25.3691	25.1035	25.4034	25.3075	25.5042	25.6236
TCAF1	2.78543	-0.479941	2.82648	NaN	NaN	22.349	NaN	22.6854	22.7622	22.3775	22.5936	22.0641	NaN	22.0086	NaN	22.0704	NaN	22.1513	NaN
TES	1.30631	0.404335	1.36745	NaN	NaN	22.9095	NaN	22.998	23.3791	NaN	NaN	23.2998	23.7298	23.9422	23.061	23.378	23.5315	23.5295	23.5273
TMPO	4.42824	-0.431112	4.44917	23.8318	24.0191	24.1204	24.237	24.0805	24.095	23.8516	23.9636	23.4871	23.7299	23.7289	23.6982	23.3744	23.5626	23.5753	NaN
TRIM28	5.90715	-0.342424	5.91707	26.9099	26.9001	26.9112	27.0656	26.8854	26.8023	26.9039	26.9147	26.5198	26.6839	26.7325	26.4508	26.5157	26.5777	26.5752	26.4982
UBA52	4.54753	-0.376214	4.56306	27.2131	27.4668	26.9729	27.1839	27.1562	27.1672	27.0828	26.9091	26.7244	26.8249	26.7724	26.7318	26.7901	26.8275	26.7017	26.7694
UBA6	2.04461	0.3972	2.08283	NaN	22.9161	22.7565	NaN	23.1108	NaN	22.8243	22.8741	23.29	23.4194	23.3947	23.1141	23.0695	23.5349	23.6459	22.88
UCHL1	7.04814	0.479865	7.06445	24.6238	24.6003	24.7255	NaN	24.6964	24.4997	24.5547	24.6003	24.9428	25.0687	25.1236	24.9755	25.1754	25.1842	25.0912	25.1924
UGDH	4.72986	0.567722	4.76381	22.5795	NaN	NaN	NaN	22.6083	22.4021	NaN	NaN	22.9338	23.1776	23.1059	23.1956	23.1723	22.9594	23.0926	23.1443
UGGT1	6.5242	0.296821	6.53095	27.0658	27.0346	27.0542	27.0231	27.1895	27.1842	27.0387	27.0091	27.3155	27.3191	27.3753	27.4678	27.3496	27.4317	27.3102	27.4046
UGP2	3.94266	0.876244	4.03886	22.9559	23.5526	23.944	23.2661	23.8066	24.1136	23.8874	24.1302	24.7863	24.6752	24.8107	24.5786	24.4725	24.6064	24.5964	24.1402
USO1	3.36954	0.566451	3.41682	22.4092	NaN	22.4051	NaN	NaN	NaN	NaN	22.2939	22.7884	23.1029	23.0668	NaN	22.9878	NaN	22.926	22.7432
USP10	2.9712	-0.489482	3.01125	22.496	NaN	22.6665	NaN	22.5389	22.3799	22.6178	22.9764	22.2388	NaN	22.2491	22.001	22.0996	NaN	22.027	NaN
UTP14A	2.52945	-0.368074	2.55609	23.0548	NaN	23.0613	22.9671	22.9098	22.9897	23.1874	23.1104	22.7437	22.9575	22.5356	22.9107	22.2783	22.782	22.4962	NaN
VCP	1.66549	0.824407	1.85836	26.6353	26.5705	26.7484	24.1039	26.7384	26.6882	26.4652	26.509	27.1765	27.2116	27.0581	27.2893	27.1656	27.0903	27.1073	26.9555
VDAC3	3.60048	-0.345678	3.61703	24.1983	24.2446	24.4117	24.328	24.4631	24.2665	NaN	NaN	23.791	23.9656	24.0585	24.0945	23.8953	NaN	24.0331	NaN
VGF	10.8947	1.44584	10.9902	25.8354	25.8277	25.9839	26.2287	25.9031	25.7475	25.8421	25.8105	27.2274	27.4891	27.4788	27.1891	27.2217	27.4533	27.4797	27.2066
VIM	4.51697	-0.362498	4.5315	29.2857	29.2479	29.2322	29.3364	29.4939	29.249	29.2093	29.2275	29.1414	28.9327	28.8814	29.0122	28.6813	28.9413	29.0035	28.788
XPNPEP1	2.57033	0.384263	2.59889	24.5684	24.7399	24.2995	24.9052	24.9473	24.6297	24.8396	24.9701	24.8602	25.0857	25.0644	24.9301	25.2753	25.1575	25.4703	25.1301
YARS	4.11161	0.614396	4.15726	22.6084	NaN	22.6405	23.3357	22.8404	22.6377	22.5658	22.6529	23.3104	23.4945	23.4975	23.4471	23.515	23.3031	23.2195	23.1639
Enriched from total of 807 ProteinGroups

## Sheet: IPSCs
Gene names	Significance	Fold enrichment	Distance from zero	C1	C2	C3	C4	C5	C6	C7	C8	C9	P1	P2	P3	P4	P5	P6	P7	P8	P9
ACAT2	4.77317	0.714011	4.82628	24.5596	24.6631	24.6359	24.8692	24.5548	25.0825	24.67	24.5079	23.8356	25.207	25.1964	25.4471	25.1349	25.2915	24.9941	25.0937	25.2685	25.3802
ACPH	4.04977	0.923753	4.15379	26.2429	26.2124	26.2458	26.0928	26.123	26.0393	26.0018	25.8767	26.1657	26.5477	26.5386	26.5391	26.4631	26.4292	26.4988	26.6295	26.5412	26.572
ACTN4	2.67097	1.047	2.86885	26.3251	25.8756	26.2268	26.4282	26.3969	26.7684	26.3757	26.4165	26.2064	26.8447	27.0826	27.1755	26.9424	26.7631	27.0664	26.8303	27.0516	27.0665
ALDH9A1	2.9622	0.890286	3.0931	22.0312	NaN	22.3285	22.2995	21.904	22.0681	22.4554	22.2626	22.2385	22.5201	22.6279	23.0817	22.5753	23.4261	23.0064	22.9824	22.774	22.601
ALDOC	4.59706	0.786512	4.66386	23.794	23.9944	23.1808	23.926	23.9279	23.9907	24.1193	23.6689	24.0048	24.3543	24.1856	24.4995	24.6585	24.7171	24.6966	24.6928	24.787	24.4849
CLIC1	5.52454	0.699395	5.56863	24.3038	24.1615	24.1551	24.3459	24.2968	24.6617	24.4367	24.2816	24.0929	24.912	24.9124	25.0025	24.3412	24.731	24.8936	24.7941	24.9236	25.0275
CTSB	3.6076	0.914069	3.72159	22.9553	23.0977	NaN	23.312	23.4979	23.234	23.1813	23.2731	23.0447	24.1862	24.0001	NaN	23.9353	23.8887	23.8418	24.1855	24.0932	24.0401
CTSC	5.35131	1.59899	5.5851	24.5519	NaN	21.7639	24.786	24.6163	24.1092	24.8568	24.8969	24.4045	25.9492	25.6726	25.351	26.1135	25.5602	25.9293	26.2677	26.3042	26.3526
FTH1	3.62882	1.32326	3.86256	26.0412	24.9446	25.1415	25.2483	25.5036	25.5243	25.4464	25.1049	25.3566	26.5077	26.3496	25.8402	26.246	26.626	26.2452	26.171	26.1832	26.2668
GOT1	4.12725	1.04509	4.25751	23.5594	21.605	22.3285	24.4978	24.2014	24.036	24.4107	24.0432	24.0305	24.7132	24.6619	24.2677	24.4631	24.6302	24.7582	25.0549	24.6523	24.5599
GSS	4.33053	0.702401	4.38712	22.195	NaN	NaN	22.234	22.1148	22.3687	22.2129	22.0644	22.1577	22.6023	22.4409	23.2863	22.5931	23.0235	22.8114	22.6567	22.641	22.4795
HSPE1	2.36602	1.12106	2.61817	22.4022	NaN	NaN	NaN	NaN	NaN	21.1598	NaN	NaN	NaN	NaN	NaN	NaN	22.3903	NaN	21.4452	NaN	22.0873
MIF	4.07136	0.734212	4.13703	25.6094	25.1517	24.5241	25.3732	25.5117	25.4696	25.9864	25.861	25.4581	26.4136	26.062	25.7181	26.1843	26.2383	26.3858	26.4618	26.664	26.4125
PEBP1	3.20771	1.01819	3.36543	24.1388	23.4752	23.3533	24.7619	24.9812	24.8516	25.2691	24.9311	24.0065	25.3112	25.222	25.0744	25.416	25.6707	25.4287	25.6407	25.4498	25.4123
PFKP	9.85478	2.09975	10.076	24.2585	23.3867	24.2785	24.6209	24.358	24.1166	24.3998	23.9213	24.266	26.2214	26.3944	26.0804	26.2234	26.1304	25.9168	26.4045	26.4591	26.4348
PLD3	8.43902	1.74655	8.61786	23.1744	23.0541	22.9993	22.9887	23.1816	23.341	23.3456	23.1359	23.0695	24.5544	24.6636	24.8886	24.5655	24.7668	24.5703	24.8222	24.735	24.745
PPME1	4.54261	1.83575	4.89952	22.1976	NaN	NaN	NaN	NaN	NaN	NaN	NaN	NaN	23.4868	23.2455	23.6188	23.1656	23.5297	23.7006	23.8168	23.4944	23.735
PPT1	3.17491	0.980548	3.32288	21.6007	NaN	NaN	20.5032	20.6526	NaN	21.4426	NaN	21.3294	21.9465	21.5063	NaN	21.8841	22.1176	21.6025	21.7887	22.0918	22.0972
PSAT1	3.31504	0.976566	3.45589	26.9376	26.5236	27.1149	27.2608	27.2524	27.1912	27.1464	27.058	27.1491	27.96	27.9609	27.5369	27.6478	27.4205	27.6172	27.9128	28.019	27.8984
SERPINB3	1.86417	2.03362	2.75876	NaN	NaN	NaN	NaN	NaN	23.3671	21.6607	NaN	NaN	NaN	NaN	NaN	NaN	NaN	NaN	NaN	NaN	NaN
SERPINB9	4.44258	1.06326	4.56805	22.6721	NaN	NaN	21.7155	21.9604	21.9622	22.3913	22.3448	22.2051	23.6649	23.2797	22.7266	23.5431	23.7156	23.6094	23.6724	23.7	23.5246
WARS	5.04992	0.797188	5.11246	23.8025	24.1358	23.8823	24.5639	24.6245	24.6534	24.5928	24.5041	24.3847	25.0752	25.0267	24.8116	24.6603	24.6735	24.7278	24.8595	25.1204	24.8443
WDR1	3.12898	0.851446	3.24275	25.4708	24.7874	24.5079	25.6587	25.948	25.679	25.687	25.3302	25.2865	25.7774	25.7299	25.6999	25.8387	25.939	25.708	25.8833	25.9283	25.7977
XPR1	3.53053	0.955303	3.65749	24.8865	24.2325	25.1658	24.9899	25.0768	25.2109	25.1365	24.7559	25.0529	25.4559	25.5695	25.7738	25.245	25.4012	25.3843	25.5098	25.3801	25.646
YARS	3.08094	0.854055	3.19712	24.235	23.4042	24.283	24.2134	24.5894	24.5033	24.6026	23.4852	23.7468	24.704	24.6697	25.0001	24.543	24.8076	24.8164	24.929	24.9569	24.8669
Enriched from total of 1213 ProteinGroups

## Sheet: IPSC + Tg
Gene name	Significance	Fold enrichment	Distance from zero	P1	P2	P3	P4	P5	P6	P7	P8	P9	PT1	PT2	PT3	PT4	PT5	PT6	PT7	PT8	PT9
ABCF3	4.38227	0.715671	4.44032	27.907	27.7608	27.3805	27.6299	27.5303	27.793	27.574	27.9404	27.883	28.2192	28.0823	28.4115	28.3739	28.3951	28.1841	28.456	28.1452	28.0349
ACACA	5.07091	0.935289	5.15644	24.7132	24.6619	24.2677	24.4631	24.6302	24.7582	25.0549	24.6523	24.5599	25.7116	25.5633	25.9966	25.7131	25.6086	25.9206	25.8585	25.7578	25.8998
ACADVL	2.81774	-0.917141	2.96324	23.7547	23.8767	23.8723	23.6623	23.7688	23.5729	23.7856	23.8183	23.6909	22.5734	22.5114	22.2341	22.5261	NaN	22.3099	22.5775	22.2628	NaN
ACLY	8.91879	-0.601221	8.93903	26.6284	26.5876	26.8875	26.5164	26.7641	26.7091	26.522	26.7321	26.7456	25.9442	26.2588	26.1142	26.0924	26.4161	26.1385	25.9277	26.2152	25.947
ACO2	3.1067	-0.844585	3.21945	30.1404	30.1999	29.9646	30.3213	29.9879	30.0638	30.232	30.2284	30.2815	29.0371	29.1093	28.7794	29.1576	29.1965	29.0721	29.0919	29.0783	28.7192
ACTN1	8.03053	1.73771	8.21639	25.5981	25.6441	26.1243	25.7797	25.7674	25.7692	25.6759	25.9371	25.9347	27.7199	27.5303	27.9357	27.5775	27.7633	27.6733	27.4956	27.575	27.5838
ACTN4	4.45077	0.973131	4.55591	23.5438	23.5825	23.5063	23.6395	23.5666	23.6455	23.8403	24.0865	23.4333	24.5261	24.5577	24.8214	24.6457	24.4967	24.1271	23.5909	24.1976	24.3175
ADAR	8.4423	-0.70089	8.47134	25.3566	25.3542	25.0737	25.1931	25.2325	25.3781	25.3873	25.3804	25.1902	24.626	24.42	24.6706	24.7665	24.7786	24.5918	24.644	24.761	24.1809
AFDN	9.62916	-2.2005	9.8774	25.4786	25.2936	25.4304	25.3437	25.3549	25.2582	25.3577	25.2842	25.3115	23.0517	22.6111	22.9988	22.9658	22.9499	22.1085	22.7785	23.3777	22.8599
AGK	5.20016	0.994818	5.29446	25.936	25.8596	26.274	25.9323	26.0755	26.1578	26.0763	26.031	25.9394	26.5479	26.7252	26.7435	26.7061	26.5696	26.6319	26.5427	26.5681	26.5918
AIFM1	6.46639	1.86784	6.73075	26.8447	27.0826	27.1755	26.9424	26.7631	27.0664	26.8303	27.0516	27.0665	28.7199	28.5488	29.0103	28.8244	28.9261	28.9468	28.81	28.9258	28.7191
ALDH2	2.51645	0.814015	2.64483	24.2932	24.0068	NaN	24.4005	24.2332	23.9277	24.45	23.8722	23.541	25.2719	25.4254	25.6968	25.5276	25.4753	25.2248	25.6638	25.5604	25.6439
ALPL	6.88953	0.972343	6.95781	26.9537	26.5683	25.8464	26.6732	26.975	26.3703	26.9477	26.4221	26.2268	27.6612	27.6621	28.0053	27.7144	27.5782	27.4688	27.6319	27.5621	27.8573
ANXA5	3.66147	0.725036	3.73257	22.2152	21.962	NaN	22.8968	21.7961	22.351	22.1454	22.3214	22.0956	22.8713	22.5263	23.2081	23.0297	22.8442	23.0921	23.0887	22.5081	NaN
ANXA6	6.84318	0.59545	6.86904	23.9465	23.8539	24.0237	24.0006	24.2723	24.0207	23.9834	23.8961	23.9009	24.7328	24.8371	24.7019	24.7995	24.8319	24.5591	24.4468	24.7924	24.8666
ANXA7	5.6221	0.686313	5.66383	23.0106	22.9318	23.0856	22.759	22.9211	22.9355	22.9259	23.1358	22.7627	23.8568	23.7647	24.5003	23.754	23.715	23.4012	23.6798	23.5333	23.6426
APMAP	4.304	0.749988	4.36886	23.9353	23.8002	23.8473	23.6712	23.8122	23.9501	23.866	23.838	23.6103	24.4887	24.3162	24.7928	24.7559	24.5202	24.5076	24.5407	24.4678	24.5489
ARFGEF1	3.91916	0.973965	4.03836	24.5887	24.5173	22.4316	24.6336	23.6701	24.7972	24.7604	24.8961	24.5181	25.619	25.2171	25.4777	25.6438	25.561	25.3919	25.2668	25.5762	25.3244
ARHGAP1	2.75493	0.834602	2.87858	NaN	20.6425	NaN	21.2706	NaN	NaN	NaN	20.9928	NaN	NaN	NaN	21.9934	21.8444	NaN	21.8383	21.7011	NaN	21.6391
ARID1A	7.21706	-1.79992	7.43812	24.4111	24.5032	24.8139	24.3646	24.2786	24.195	24.371	24.6485	24.4475	22.8173	22.6561	23.4077	22.8182	NaN	23.2054	NaN	NaN	NaN
ARMT1	6.62642	1.1463	6.72484	22.718	22.4649	23.0193	22.5003	NaN	22.5172	22.3404	22.8291	22.4259	24.0239	22.9265	24.1746	24.0575	24.0759	23.9723	24.0509	24.0886	23.8028
ARPC1B	2.50596	-0.847294	2.64532	23.2423	23.0806	23.3435	23.4316	23.7438	23.1971	23.3297	23.3445	23.0555	NaN	23.0237	22.8455	22.6616	NaN	22.6264	NaN	NaN	NaN
ASCC3	3.45851	0.955392	3.58804	24.471	24.5616	25.2653	24.2807	24.5913	24.3275	24.4123	24.8247	24.425	25.5506	24.8681	25.9023	25.5896	24.9875	25.4452	24.5753	25.1022	25.1127
ASMTL	4.55592	-2.54087	5.21655	23.7553	23.6756	23.7183	23.5063	23.6762	23.5054	23.4736	24.0956	23.9569	NaN	20.7981	20.6704	20.8061	NaN	NaN	NaN	NaN	NaN
ASS1	5.2901	-0.751472	5.34321	22.883	22.8742	22.8024	22.8545	22.9216	22.8605	22.9	23.0365	22.9126	21.9795	NaN	22.0919	NaN	NaN	NaN	22.3625	NaN	NaN
ATP2A2	2.43255	1.81634	3.03585	26.1033	25.8533	26.1494	25.7204	25.965	25.984	26.1532	25.959	25.5202	26.7364	26.9345	27.0905	26.9467	26.7354	26.8881	26.1052	26.6709	26.4877
ATP5A1	4.78439	0.637547	4.82668	25.4503	25.2467	24.8693	25.277	25.1385	25.1335	25.214	25.1775	25.362	25.8631	25.7991	25.9494	25.9255	25.9841	25.9106	26.084	25.8849	25.8802
ATP5B	3.2488	1.23344	3.47507	27.3037	27.1363	27.2416	27.2913	27.4429	27.3047	27.4118	27.0376	27.2187	28.47	28.7655	28.9524	28.7468	28.5897	28.3199	28.6103	28.4377	28.5406
ATP5C1	7.73332	1.17928	7.82272	24.0027	23.9625	23.4666	24.0758	24.1881	23.9994	24.0115	23.9013	23.768	25.2536	25.0509	25.5697	25.2754	25.2077	25.091	25.4589	25.2795	25.3741
ATXN2L	3.99233	2.36847	4.64202	26.6568	26.294	26.1203	26.605	26.3091	26.8899	26.7565	26.6698	26.6415	27.8485	27.5461	28.9286	27.7181	27.8288	27.8766	27.8916	27.2559	27.5965
AZGP1	5.23751	-0.877166	5.31046	25.8745	25.8277	26.0731	25.5408	25.9885	25.6431	25.744	25.8153	25.8254	25.1411	24.8663	24.6966	25.0859	24.9092	24.9691	25.3434	25.2392	25.1273
BAG6	2.25844	-0.880333	2.42395	25.3374	24.986	25.1134	25.0646	25.0301	24.9628	24.823	24.9418	25.4267	23.5134	22.8635	23.9706	23.7081	23.9178	23.421	23.6401	23.2333	23.6402
BOP1	5.69988	0.653409	5.73721	23.0233	22.7238	22.7024	23.0954	22.683	23.0388	23.0515	22.9416	23.1879	23.2367	23.3941	23.6752	23.6445	23.4376	23.7862	23.6933	23.7188	23.4329
BTAF1	5.31708	-1.2369	5.45905	23.2195	23.2464	23.5773	23.3105	23.4579	23.1103	23.2493	23.4711	23.1924	22.0031	NaN	21.3741	21.8368	NaN	NaN	NaN	NaN	22.0857
C1QBP	3.1812	-1.29137	3.43332	23.7497	23.6731	23.5754	23.2104	23.2539	23.3222	22.7159	23.0973	22.8835	NaN	NaN	21.2694	22.2127	NaN	22.3002	NaN	NaN	NaN
C21orf33	3.90034	-1.03765	4.03601	22.8343	22.8397	22.8873	22.726	22.9761	22.96	22.8377	22.8973	23.1006	NaN	NaN	21.568	NaN	21.7976	21.3638	21.0476	21.6663	21.9054
CALD1	5.10318	1.11559	5.2237	23.5075	23.4488	23.4373	23.4804	22.7533	23.3378	23.6514	23.675	23.6322	24.1727	23.8986	24.2553	24.223	24.5593	24.6949	24.5364	24.5566	23.6174
CANX	7.81815	1.01106	7.88325	25.1032	25.1614	25.4101	25.0009	24.6779	25.1015	25.0864	25.2648	25.2371	26.2774	26.066	26.443	26.3446	26.5197	26.3028	26.4261	26.4039	26.3413
CARS	5.75532	-1.09698	5.85894	24.9162	24.9464	25.3677	24.9285	25.0144	24.7756	24.6181	24.8422	25.1375	24.0694	24.3336	24.424	24.2555	24.2094	24.4142	22.6411	24.4124	23.8187
CBX5	5.77981	1.71013	6.0275	23.3623	NaN	23.5241	NaN	23.1532	23.744	23.4514	NaN	22.8791	25.2848	24.6399	25.6076	25.0585	24.9094	25.175	25.0392	25.4718	24.9027
CCAR2	6.08536	-0.692991	6.12469	24.6271	24.5693	24.4286	24.5811	25.0411	24.7371	24.5012	24.8095	24.5939	23.7267	23.8779	23.6629	23.8747	23.8989	23.6506	24.2634	23.9901	23.9915
CCNK	5.71925	-0.650515	5.75612	26.0889	25.9356	26.0322	25.9585	26.205	26.1339	25.993	26.0377	25.9943	25.099	25.1741	25.2505	25.2211	25.3234	25.1442	25.3087	25.4273	25.0429
CCT2	6.64153	-0.776084	6.68672	23.6899	23.8115	23.8557	23.6992	23.686	23.7954	23.7311	23.6313	23.5981	22.8648	22.9642	22.7206	22.6115	22.9011	22.7868	22.8505	NaN	23.1153
CCT3	5.56104	-0.781235	5.61565	23.9006	23.7526	24.1046	23.5363	24.4739	24.2154	24.1659	24.1679	24.0768	22.9251	23.2809	23.594	23.2693	23.1228	23.0691	22.9643	23.0652	23.2886
CCT5	5.18549	1.0746	5.29567	29.3067	29.305	29.31	29.3025	29.3627	29.2207	29.3643	29.2972	29.2901	30.4101	30.4363	30.6725	30.3654	30.4282	30.2575	30.3861	30.2793	30.3657
CELF1	3.67765	-2.97707	4.7316	NaN	NaN	NaN	NaN	NaN	NaN	NaN	NaN	NaN	21.3427	22.3607	22.2049	20.9669	NaN	NaN	NaN	NaN	20.7665
CHAMP1	9.54888	-1.96109	9.74818	24.128	24.8144	25.0944	24.8781	24.811	24.9128	24.6039	24.8047	24.6365	22.1824	22.6119	21.8589	22.8455	21.981	22.7659	22.0506	22.5041	22.9442
CHCHD3	1.81871	-1.01176	2.0812	23.9403	23.0239	23.547	23.6267	23.8937	23.3312	23.8289	23.5963	23.5676	21.8935	22.8256	22.3963	NaN	21.3512	21.8775	NaN	22.4725	NaN
CKAP4	3.55373	-1.55966	3.88092	25.7359	25.7656	25.9442	25.6393	25.5663	25.6706	25.6663	25.8773	26.0602	23.0877	23.0154	23.4737	23.8452	23.6324	23.8465	23.1293	23.7357	NaN
CKAP5	9.83137	-1.7369	9.98362	24.4233	24.2128	24.0988	23.9599	23.8859	24.2249	24.0533	24.4266	24.0146	22.1787	NaN	22.4044	23.3176	22.0706	22.8426	NaN	22.7588	NaN
CKB	3.15302	0.696959	3.22913	27.2654	27.1724	27.0902	27.2696	26.8902	27.1882	27.4815	27.4197	27.2665	27.5486	27.3539	27.5369	27.5239	27.5461	27.5481	27.5494	27.4714	27.6293
CLCC1	5.79561	-1.36242	5.9536	25.0585	24.9935	25.2245	25.084	25.1699	24.866	24.9803	25.2806	24.9606	NaN	23.3822	23.7793	23.484	NaN	23.5449	NaN	23.1331	NaN
CLUH	3.70583	0.893417	3.81201	23.5548	22.9519	22.9004	23.5565	23.3758	23.1027	23.4322	23.2241	23.2822	23.8533	24.0049	24.8869	24.6723	24.4367	24.151	24.1491	24.4588	24.3104
CNDP2	2.61513	-0.750979	2.72082	23.6454	23.8072	23.8849	24.0086	24.2704	24.0211	22.4279	24.0422	24.3092	NaN	23.0733	23.1915	NaN	23.0213	NaN	NaN	23.2009	22.9881
CNN2	3.50681	0.770264	3.59041	23.6606	23.577	23.3934	23.6011	23.8243	23.6985	23.7776	23.7604	23.4831	23.9898	24.1318	24.6271	24.008	24.0211	24.0671	23.9982	24.0261	24.2167
CPSF3	3.07831	-0.772263	3.17371	24.1755	24.2991	24.3737	24.1114	24.4567	24.1635	24.2196	24.1122	24.1645	NaN	NaN	23.2838	23.1295	NaN	23.1833	23.4997	23.4767	NaN
CRMP1	4.54394	1.57293	4.80848	22.8331	22.863	NaN	22.7797	21.4988	22.2439	22.9215	22.7266	22.2488	24.3649	22.6511	24.4357	24.6088	24.1691	24.4048	24.327	24.085	NaN
CS	11.6163	1.4328	11.7044	25.7379	25.457	25.4037	25.7151	25.7522	25.6495	25.4895	25.814	25.3506	26.8658	26.664	27.3185	27.0893	27.0062	27.1057	26.8393	27.0963	26.6812
CSDE1	9.88445	-2.19874	10.126	25.5582	25.3192	25.3257	25.7895	25.3965	25.7893	25.5598	25.7865	25.7069	23.033	22.0096	24.0243	23.0763	23.5398	22.8953	23.0716	22.8821	23.2095
CSNK2B	3.66458	-1.12562	3.83355	23.738	23.6164	23.1772	23.5804	23.7044	23.5121	23.6586	23.4375	23.2217	NaN	21.9771	21.7129	21.4754	NaN	22.4819	NaN	22.7917	22.8588
CSRP2	4.6233	-1.11688	4.75629	23.7941	23.7024	23.337	22.8583	23.2824	23.0548	22.8792	22.6293	22.8145	21.0397	21.6853	21.9249	21.9424	21.8585	21.5241	21.9061	21.9556	21.8222
CTH	7.60133	0.780327	7.64128	23.2228	22.9483	22.8202	22.9824	22.7737	22.8569	22.9378	23.0903	NaN	23.8456	23.9401	24.3008	23.8049	23.6722	24.1219	23.7831	23.88	23.7284
CTSD	6.87708	0.951604	6.9426	23.5024	23.1435	22.8825	23.5767	23.7358	23.5139	23.6752	23.5636	23.6687	24.6218	24.5334	24.8078	24.3461	24.8812	24.4555	24.6462	24.5765	24.5671
CTTN	6.05295	1.21302	6.1733	26.7558	26.4466	26.4303	26.8978	26.7505	26.5796	26.6328	26.771	26.3593	27.3953	27.695	28.1373	27.6448	27.4318	27.6958	27.3979	27.3547	27.4242
CYB5R3	2.97526	-0.760531	3.07092	23.562	23.5421	23.5259	23.9658	23.3134	23.6568	23.6879	23.2508	23.4022	21.8835	NaN	22.7465	21.9833	23.2795	22.7519	22.3011	22.4372	NaN
CYC1	6.52522	1.36414	6.66629	25.4566	25.4753	25.3985	25.4763	25.7229	25.622	25.4011	25.5224	25.5623	26.3516	26.516	26.9098	26.524	26.534	26.6802	26.5415	26.4782	26.4561
CYP2S1	5.82702	-2.42066	6.30981	24.8517	24.7114	24.4533	24.3607	24.0817	24.4454	23.7962	23.7847	23.6988	21.7765	22.5559	23.2926	22.2283	NaN	22.1186	NaN	22.8619	20.7877
DARS	7.54567	-0.886728	7.59759	25.8238	25.4956	25.4301	25.5314	25.8024	25.5166	25.6348	25.6602	25.4096	24.7159	24.7607	24.9927	25.0174	24.7666	24.819	25.1117	25.1733	25.1283
DCTN1	2.30472	-2.85543	3.6695	24.8121	24.913	24.3425	24.6226	24.8687	25.0748	24.7681	24.8159	24.5812	NaN	21.0508	19.8304	NaN	NaN	NaN	NaN	21.3333	NaN
DDOST	4.80542	-1.11535	4.93316	24.3639	24.5142	24.0766	24.4582	24.3587	24.2403	23.6123	24.2956	23.6046	NaN	23.4172	22.9869	23.4619	NaN	22.7453	NaN	23.0564	NaN
DDX56	6.30398	-1.47405	6.47402	25.137	25.0621	24.6907	25.1136	24.9403	24.8773	25.1014	24.4056	24.5044	23.7064	22.6604	23.2643	22.5742	23.6394	22.4702	24.2301	24.3246	24.2105
DHX36	5.24155	0.865348	5.3125	22.5163	22.005	22.4359	NaN	22.5307	NaN	NaN	22.6439	22.4907	NaN	23.3881	23.1087	23.308	NaN	23.4178	23.4179	22.7854	23.6498
DLD	4.23793	-1.17792	4.39859	22.4126	22.2717	22.9278	23.0113	22.6869	22.6475	22.7434	22.8931	22.6107	21.0996	21.356	21.6586	21.0747	NaN	21.7161	NaN	NaN	NaN
DLST	8.42486	0.886952	8.47142	24.8329	24.734	24.7207	24.7224	25.016	24.8257	24.6943	24.7983	24.8019	25.547	25.685	25.8857	25.5473	25.5736	25.4948	25.4434	25.3865	25.657
DNM2	7.60147	-1.92674	7.84186	24.9946	24.8519	24.4352	25.134	25.017	24.8738	24.5715	24.8392	24.706	22.2218	22.4439	23.3321	22.5574	NaN	22.336	NaN	22.6727	NaN
DNMT3B	6.88146	0.96996	6.94948	24.152	24.3194	23.9339	23.7814	24.7008	24.1754	24.5955	24.3119	24.1036	25.0386	24.756	25.2089	25.2053	25.1238	25.107	25.3252	25.0538	25.1502
DPPA4	2.29707	1.00276	2.5064	24.3161	24.7468	23.8999	24.7735	24.5769	24.6969	24.8919	25.0373	23.9168	24.7534	24.3701	25.6869	25.0139	25.0406	24.6406	24.715	24.9354	24.6535
ECHS1	4.74644	-1.09832	4.87186	24.7523	24.4116	24.5681	24.6121	24.8581	24.8441	24.6345	24.8237	24.752	NaN	23.3582	24.0741	24.061	23.8765	NaN	23.7455	23.4493	23.5055
EEA1	5.57318	1.66889	5.81769	28.9036	29.0005	28.8513	28.9997	28.9597	29.0863	29.2091	29.1632	29.0712	30.8294	30.4979	30.5264	30.1733	30.3692	30.7088	30.3647	30.5111	30.3323
EFTUD2	5.15271	-2.04905	5.54518	24.6729	24.8591	25.4165	24.8333	24.9515	24.6583	25.091	25.0592	25.0748	NaN	21.8494	22.4352	23.2607	NaN	22.1611	NaN	NaN	22.2835
EIF2S2	9.34018	-1.88565	9.52862	24.6636	24.5177	24.9637	24.3517	24.7734	24.3391	24.2043	24.2917	24.25	22.0947	21.9859	22.7989	NaN	NaN	NaN	22.4336	22.9634	22.5172
EIF2S3	3.04215	0.90846	3.1749	24.1185	24.2462	24.2494	24.6697	24.1876	24.3606	24.497	24.1567	24.4492	24.6074	24.8334	25.2595	25.0554	25.0008	24.8853	24.6539	24.737	24.3799
EIF3H	3.93142	0.885613	4.02993	23.9887	24.1642	24.1741	24.2711	24.6475	24.1584	23.9163	24.18	24.1305	24.8637	25.0721	25.0129	24.7433	24.9306	24.7936	24.9215	24.9437	24.9322
EIF3L	7.05695	0.900397	7.11416	25.6391	25.4954	25.7325	25.6284	25.9316	25.7332	25.8433	25.5885	25.4872	26.3842	26.4626	26.6726	26.5552	26.3374	26.3131	26.4904	26.5293	26.4734
EIF3M	4.3433	-0.633209	4.38921	23.581	23.2681	23.4144	23.2721	23.5008	23.2476	23.4788	23.4251	23.1704	22.6516	22.3767	23.3236	22.7169	NaN	NaN	NaN	22.5743	NaN
EIF4A1	4.88376	-0.78594	4.9466	23.5691	23.0468	23.2403	22.9157	23.0734	22.9948	23.0943	23.303	23.1274	NaN	22.1703	22.263	21.9166	NaN	22.09	NaN	22.5476	NaN
EIF4G1	9.77059	-2.14927	10.0042	25.4222	25.4297	25.7579	25.2864	25.5539	25.3203	25.1293	25.1536	25.3632	23.1702	23.5875	24.2782	23.6196	22.735	23.9813	23.3873	23.6324	NaN
EIF5B	6.42265	0.759844	6.46744	24.5025	24.3781	24.6291	24.1441	24.5195	24.4881	24.4461	24.597	24.47	25.0619	24.9768	25.1096	25.2716	25.2393	24.8179	25.1048	25.0922	25.3153
ELAVL1	3.68228	-1.47292	3.96594	24.245	23.4725	23.9642	24.0315	23.7222	23.9361	24.1002	23.9097	24.1238	NaN	22.1265	21.549	22.8184	NaN	21.9349	NaN	NaN	NaN
ENO1	3.74024	0.860421	3.83793	24.4376	24.1255	24.5936	24.1508	24.4921	24.2504	24.1355	24.3247	24.0741	24.8552	25.2601	25.5275	25.0816	24.8926	24.9632	24.567	24.7142	24.9589
EP300	4.02101	-1.15499	4.1836	23.7044	23.5658	23.6807	23.5376	23.7248	23.1775	23.544	23.1999	23.3547	21.5016	22.0659	22.8182	22.8913	22.6912	22.3063	22.4073	NaN	22.2364
EPHX1	1.97672	-1.11129	2.26768	25.9553	25.7501	24.7511	25.6503	25.3866	25.4723	25.1026	25.2733	24.8864	24.1795	21.5902	24.5662	23.8128	23.5572	24.1575	NaN	24.3391	NaN
ESYT1	2.58728	0.852991	2.72426	29.9651	29.8594	29.2673	30.1413	29.8611	30.0827	30.1731	30.1015	29.8378	30.353	29.6836	30.6337	30.2388	30.2613	30.6529	30.2511	30.3091	30.2279
EXOC4	3.42348	0.698638	3.49404	23.6346	23.3896	23.5726	23.4458	23.6287	23.5958	23.638	23.5813	23.4997	24.2799	24.3122	24.131	24.0935	24.4071	24.362	24.2826	24.448	24.5216
FDFT1	6.7581	-1.89475	7.01869	24.4418	24.2763	23.4505	25.3689	24.6931	24.851	24.9293	24.5595	24.4895	22.2847	NaN	22.1731	22.4443	NaN	22.3756	22.523	22.4729	NaN
FH	6.26676	0.760917	6.31279	27.602	27.6315	27.7953	27.4318	27.5923	27.5414	27.5672	27.8218	27.5924	28.2072	28.3651	28.294	28.2015	28.4052	28.0809	28.0385	28.1353	28.1778
FLNC	8.11386	2.75117	8.56759	23.2843	23.2372	24.3063	23.2929	23.6086	23.6167	23.2186	22.8503	23.3673	26.8457	27.1639	26.7424	27.2258	26.9328	26.7915	26.6466	26.758	26.6664
FXR1	4.22073	1.18786	4.3847	27.5054	27.213	27.1139	27.8435	27.4109	27.4184	27.7814	27.7542	27.3087	28.3454	27.868	28.5068	28.3435	28.1478	28.3704	28.4089	28.0887	28.1045
G3BP1	6.05182	-2.74728	6.6462	23.3843	23.9668	23.432	23.8549	23.8164	24.226	24.0749	24.0897	24.4099	NaN	21.3576	21.8389	22.4735	NaN	20.2599	21.8809	NaN	NaN
GAA	6.53158	-0.848767	6.5865	25.248	24.9477	25.1857	24.9271	24.9479	24.8337	24.7782	24.6764	24.6187	23.8489	23.9207	23.8814	23.9032	23.941	23.6429	24.0099	24.1545	24.0279
GAPDH	3.27805	0.702137	3.3524	NaN	NaN	NaN	NaN	NaN	21.9922	21.874	22.04	NaN	22.9785	NaN	22.2553	22.8589	NaN	22.9339	NaN	23.115	NaN
GCN1	8.93496	-2.88373	9.38879	26.1525	26.071	26.0575	25.9717	25.8281	25.9988	26.0732	26.0756	26.0614	22.1415	21.5648	24.0383	22.9475	23.1947	22.6292	22.2086	22.42	NaN
GEMIN5	9.51736	-2.12469	9.75164	23.9166	23.9693	24.325	23.9286	24.2055	23.6308	23.4333	23.324	23.6413	22.0825	NaN	21.3762	21.8741	NaN	21.1975	NaN	NaN	NaN
GJA1	7.36834	-1.03408	7.44055	24.6339	24.5608	24.2454	24.4473	24.7659	24.1087	24.6083	24.5465	24.2222	23.0719	23.6405	23.6465	23.5692	NaN	23.5373	23.9448	23.1572	23.3712
GLB1	3.55687	0.920022	3.67393	26.0164	25.8678	25.8969	26.0254	26.174	26.1645	25.9691	26.115	26.0103	26.2662	26.4149	26.7201	26.4404	26.5226	26.5352	26.3791	26.4099	26.4748
GLOD4	5.61114	-0.850183	5.67518	24.8236	24.3292	24.3681	24.8738	24.7443	24.501	24.8457	24.5982	24.807	NaN	23.9255	23.8243	23.8213	23.9077	23.8092	23.9011	23.8179	23.9189
GLUD1	7.98059	1.25386	8.07849	24.5176	24.682	24.6019	24.7357	24.8455	24.9205	24.9333	24.8374	24.9555	26.1468	26.1664	26.4418	26.1169	26.1064	26.0629	26.1154	26.0528	26.152
GOT1	4.70542	0.820017	4.77634	26.3515	26.3893	25.5514	26.2927	25.9772	26.4977	26.5363	26.7044	26.427	27.2847	26.4924	27.2587	27.1988	27.2704	27.1992	27.4676	27.3438	27.0114
GOT2	11.5639	1.25516	11.6318	25.6098	25.5237	25.7291	25.4714	25.8265	25.7974	25.6145	25.6243	25.4528	26.9059	26.864	27.0993	26.8923	26.8278	26.7189	26.8393	26.9535	26.894
GSTP1	5.08534	-1.01293	5.18524	26.4881	26.8391	26.7236	26.4796	26.5813	26.603	26.1757	26.264	26.2145	25.7111	25.6569	26.1393	25.4221	25.4453	25.3458	25.6698	25.895	25.6666
GTF2I	5.01637	-1.94423	5.37997	24.5145	23.8388	24.7897	23.8589	24.25	24.3877	23.9217	24.1053	24.11	22.5992	23.5582	23.8996	22.9409	23.6511	22.1779	22.1686	23.215	23.2238
GTPBP1	2.46712	1.16422	2.72802	26.7516	26.7512	26.8901	26.6838	26.5291	26.8017	26.7565	26.7607	26.8184	27.3805	27.4325	27.5366	27.3112	27.2086	27.2058	27.1092	27.2792	27.0958
HEXB	5.14737	1.08849	5.2612	25.889	25.641	25.3365	25.7663	25.4676	25.7874	25.6831	25.8289	25.3173	26.491	26.0048	26.9741	26.8033	26.4381	26.55	26.3584	26.5137	26.1132
HK1	5.19217	0.571021	5.22348	26.9826	26.8406	26.9549	26.8272	26.9612	26.9272	26.9516	27.0622	27.0408	27.5927	27.71	27.7264	27.5995	27.7031	27.4789	27.6275	27.4557	27.4731
HMBS	4.62095	-0.985277	4.72482	24.9598	24.7092	24.4126	24.6904	25.0091	24.6553	24.5153	24.4151	24.4391	24.1548	24.1975	24.3579	24.2799	23.6897	23.9737	24.3054	24.0822	24.087
HNRNPA0	1.711	-1.87882	2.54115	NaN	NaN	NaN	NaN	NaN	NaN	NaN	NaN	NaN	NaN	21.8187	22.2363	20.6572	NaN	21.9999	NaN	NaN	NaN
HNRNPD	5.41911	-0.790627	5.47648	27.8624	27.668	27.8696	27.8707	28.0252	27.8545	28.2726	28.1814	28.0289	27.2241	27.4002	27.6431	27.5458	27.3699	27.0687	27.1905	27.1892	27.137
HNRNPH3	1.95914	0.991587	2.19579	27.4734	27.8011	27.4384	27.6134	27.16	27.1077	27.4208	27.3831	27.4641	27.7109	27.598	28.0329	27.5724	27.6912	27.6332	27.4248	27.4953	27.3059
HNRNPK	2.88237	-1.16743	3.10982	23.9609	23.5908	23.793	23.6596	23.6672	23.9305	23.7181	23.714	23.8162	22.2554	NaN	22.3121	22.5099	NaN	NaN	NaN	22.3626	NaN
HSD17B12	3.29926	0.92207	3.42569	26.8792	26.4432	26.141	26.893	26.5443	26.3596	26.9072	26.8599	26.8764	27.3386	26.7161	27.394	27.0533	27.2295	27.0846	26.8922	27.0294	26.9266
HSD17B4	2.8184	-0.903721	2.95975	23.2147	23.7019	23.7169	23.4232	24.0255	NaN	23.1733	23.3773	23.5671	NaN	23.4979	23.2985	23.2498	22.8548	22.6081	22.9611	NaN	NaN
HSPA5	10.9599	1.55284	11.0694	28.8454	28.8368	28.8753	28.7682	28.7705	28.8367	28.8521	28.8862	28.9258	30.6862	30.5006	30.5097	30.5048	30.6916	30.3951	30.4256	30.5197	30.4406
HSPA9	5.66477	-2.10023	6.04157	25.3121	25.236	25.1612	25.568	25.4458	24.983	25.2753	25.0696	25.2948	22.0972	22.1199	23.2064	22.6234	22.9664	22.5159	NaN	21.8578	22.3501
HSPD1	4.55977	-1.76751	4.89035	26.0109	25.77	26.1539	25.7341	25.9214	25.8095	25.4206	25.4129	25.4832	24.0232	24.3365	24.2325	23.8978	23.5868	23.066	24.3314	24.2468	24.3828
HSPH1	4.15301	0.774175	4.22455	24.6331	24.5768	23.456	24.3797	24.5216	24.5215	24.4464	24.6543	24.1877	25.046	24.82	24.7316	24.853	25.0449	25.1377	25.2163	25.4845	25.0143
HUWE1	7.26583	-1.20701	7.3654	24.1138	24.5506	24.5082	24.1077	24.2839	24.1795	24.2152	24.1732	24.1549	22.4437	23.6895	23.0853	23.1239	22.8786	23.5051	22.5164	22.6295	22.4866
IDH1	3.39266	0.872689	3.5031	24.5276	24.3466	24.7063	24.5379	24.4911	24.8641	24.5666	24.6845	24.7551	25.1548	24.8016	24.9658	25.0291	25.149	25.3664	24.5534	25.1915	25.2742
IGF2BP1	8.09231	-0.721914	8.12445	27.064	27.0728	27.0192	27.0404	27.1362	27.0294	27.045	26.9576	27.0885	26.5038	26.5065	26.6409	26.6273	26.5771	26.4166	26.415	26.4112	26.3283
IPO5	4.20634	-1.07713	4.34206	23.0418	22.5845	23.2985	22.2439	23.5558	23.3577	23.082	23.2493	23.3553	NaN	22.5633	22.0787	22.8663	22.4899	21.7269	22.4157	22.3981	NaN
IQGAP2	5.50103	1.00777	5.59257	22.3759	22.535	22.121	22.5797	22.5519	22.6097	22.108	22.301	21.7423	23.6558	23.7635	24.1334	23.6155	23.8956	23.9237	23.4009	23.3418	23.5198
KIF11	8.3407	-2.27258	8.64476	23.986	23.9097	24.4061	23.9448	24.1425	23.6667	23.6931	23.5995	23.3492	21.782	21.5615	21.2358	21.9834	NaN	NaN	NaN	21.0426	NaN
KIF1A	8.73809	-2.14016	8.99636	24.8038	25.222	25.4544	25.1359	24.8473	24.87	25.1023	25.1341	25.2383	22.6761	23.574	23.2926	22.317	22.4531	21.9069	22.9247	22.2807	21.8026
KIF5B	5.45359	-0.590867	5.48551	26.7275	26.6099	26.3995	26.6369	26.7809	26.6683	26.73	26.7703	26.5805	25.9388	26.0502	26.1895	25.97	26.0748	25.8041	25.9189	25.8814	25.8906
LETM1	7.5445	0.840552	7.59118	24.2662	24.2236	23.9119	24.2708	24.2633	24.2169	24.3594	24.5127	24.1534	24.9518	24.8232	24.981	25.2826	24.9418	24.8909	24.946	24.943	25.0483
LIG3	7.1851	-2.31115	7.54765	24.0988	23.7969	24.1186	24.0263	23.8409	24.0216	23.4211	23.9172	23.7523	NaN	NaN	20.7124	20.8153	NaN	22.0155	21.2763	21.8999	NaN
LIMA1	3.15867	-0.701869	3.23571	25.288	25.3024	25.4135	25.38	25.4887	25.413	25.2442	25.4157	25.2656	24.6876	24.8049	24.8599	24.8446	24.7455	24.838	24.5385	25.003	24.3406
LMNB1	6.72737	-0.757851	6.76992	26.4915	26.3621	26.3388	26.4948	26.3336	26.4106	26.5347	26.5592	26.4331	25.9085	25.9704	25.9989	26.0639	25.9094	26.0098	25.631	25.8707	25.395
LRRC59	6.17976	1.35667	6.32692	26.6558	26.4958	26.474	26.6098	26.9056	26.8499	26.829	26.9249	26.4552	27.409	27.2969	27.8935	27.5085	27.4241	27.7252	27.5657	27.6	27.6551
LSS	4.7782	0.705573	4.83001	22.1289	21.899	22.3171	21.8775	21.9229	21.7604	22.1416	21.8335	21.9341	NaN	22.7455	23.0986	22.7122	22.7518	22.4398	22.5324	22.3328	22.7385
MAGED2	1.53168	-1.54667	2.17674	25.0961	25.4524	25.2105	25.0598	25.14	24.9977	25.7554	25.519	25.4994	22.5081	23.2097	22.3448	23.6231	NaN	23.6844	NaN	22.2364	21.3396
MCM3	12.2204	-0.788956	12.2458	26.5278	26.4523	26.3837	26.4668	26.4131	26.4756	26.3276	26.3673	26.5423	25.6858	25.7639	25.7798	25.7976	25.83	25.6953	25.7397	25.4547	25.7173
MCM5	5.75664	1.05351	5.85224	21.6884	NaN	NaN	21.7626	21.5738	21.5584	21.7081	21.9133	NaN	22.613	NaN	22.9215	22.993	NaN	22.6673	NaN	22.5765	NaN
MCM6	3.67106	0.89645	3.77893	NaN	21.8896	NaN	21.7112	NaN	NaN	NaN	21.1275	NaN	22.8784	NaN	23.24	22.6917	22.7617	22.6709	NaN	22.5234	NaN
MCM7	5.39684	-0.905351	5.47225	22.9868	23.2396	23.1007	22.5035	22.7346	22.8764	22.9087	23.118	23.1854	21.8708	22.074	22.0191	22.1515	NaN	NaN	NaN	22.1653	NaN
MDH2	2.888	-0.913556	3.02905	25.4687	25.4372	25.7251	25.4935	25.8983	25.5137	25.5512	25.3974	25.6705	24.6681	25.233	24.8986	24.7455	24.472	24.7192	24.3797	24.7669	24.8848
ME2	3.29466	1.30427	3.54343	24.3653	24.4865	23.8169	24.3147	24.4417	24.3391	24.4375	24.4786	23.7116	24.9806	24.9188	25.6947	25.2298	24.7378	25.011	24.9342	24.9387	24.9845
MLEC	7.26595	0.721444	7.30168	22.4633	22.5605	22.6501	22.5736	22.208	22.3512	22.5018	22.7273	22.4663	23.1487	23.1862	23.4623	23.3135	23.1258	23.2014	23.5854	23.495	23.3215
MSH2	9.19922	-1.34427	9.29691	25.61	25.4251	25.7904	25.6336	25.5917	25.7314	25.7038	25.5626	25.6454	24.4867	24.7799	24.7666	24.8603	24.6534	24.4709	24.3278	24.3437	24.2039
MSH6	8.54639	-2.77598	8.98593	25.4208	25.3576	25.5775	25.6302	25.708	25.5483	25.6414	25.9816	25.9713	22.2348	23.4805	23.5745	22.4556	22.5348	21.5391	NaN	NaN	23.3649
MTOR	3.09155	0.757727	3.18305	23.457	23.4575	NaN	23.0876	23.5375	23.5063	22.9597	23.3167	23.3152	24.2595	24.6078	24.3321	24.1443	24.2417	23.9792	24.1349	24.2383	24.0219
MTX1	2.34702	0.789771	2.47634	25.4841	25.334	25.3548	25.2156	25.474	25.6137	25.3048	25.4731	25.2751	25.6547	25.6759	26	25.6617	25.6099	25.7662	25.6805	25.5583	25.9765
MUT	2.30578	1.24356	2.61975	25.4999	24.8537	25.2125	25.261	25.3151	25.4322	25.0583	25.3835	24.9354	25.5454	25.5059	25.8897	25.9043	25.5373	25.8559	25.8373	25.9995	25.6425
MYO1B	2.8768	0.844048	2.99806	23.579	22.7769	NaN	23.1248	23.1196	NaN	22.9194	23.3952	22.39	23.6199	NaN	24.3211	23.8022	23.7621	23.9837	23.2234	23.7633	23.6273
NAP1L4	6.42619	1.21657	6.54033	23.4247	23.2689	23.8107	23.3708	23.7125	23.7441	23.5347	23.5511	23.7023	24.4387	24.4978	24.2428	24.4947	24.5539	24.3817	24.542	24.5136	24.5434
NARS	2.35341	-0.985964	2.5516	24.8559	24.8494	24.8339	24.4458	24.4661	24.6331	24.3519	24.3305	24.2857	22.9709	23.1015	23.482	23.0756	NaN	23.0256	NaN	23.204	23.3489
NASP	3.56049	-0.652617	3.61981	22.6387	22.532	22.6009	22.4166	22.3782	22.2632	22.5222	22.381	22.2472	NaN	21.6439	21.5721	22.186	NaN	NaN	NaN	NaN	NaN
NCLN	7.72792	0.964401	7.78787	24.102	23.9019	24.1427	24.1197	24.4275	24.0036	23.8452	24.0306	23.7684	24.7676	24.8833	25.3085	24.8243	24.4917	24.8038	24.7624	24.8337	24.7794
NDUFA9	4.77734	1.04603	4.89051	24.9367	24.8214	25.3179	24.6531	24.8413	24.7386	24.7188	24.669	24.9026	25.619	25.7451	26.0456	25.5389	25.5245	25.4124	25.1083	25.7277	25.3771
NLE1	2.29129	-0.891146	2.45849	23.2224	23.2234	NaN	23.1881	23.3062	23.2549	22.8691	23.0101	23.1015	22.7834	22.7829	23.117	22.6613	22.6304	22.722	23.2269	22.9255	23.0114
NME1	5.76823	-1.71093	6.01662	28.8143	28.8536	28.7609	28.31	27.7814	28.314	26.7659	26.9659	27.0168	26.6301	25.838	26.8519	26.0835	26.4076	26.4021	26.4949	26.5002	25.6352
NNT	4.66055	0.959402	4.75827	22.2798	22.6457	22.5846	NaN	22.8464	22.4495	22.7484	22.9086	22.6654	23.8488	24.0372	24.1719	24.1941	23.8435	23.5311	23.7256	23.7455	23.8791
NOB1	5.62658	-0.814112	5.68517	24.0781	23.7928	24.0687	23.8955	23.9161	23.9804	24.0068	24.3076	23.9711	23.32	22.637	22.672	23.8307	23.5917	22.9487	23.348	23.6121	22.4724
NOL9	2.27652	-1.23723	2.59099	24.033	23.6971	22.6052	24.3335	23.4422	23.9424	23.9828	23.8287	23.6987	22.3632	21.2883	22.8625	22.6989	NaN	22.6309	21.2323	21.0501	NaN
NOMO2	4.78201	0.720839	4.83603	23.8551	23.0926	23.659	23.0074	23.714	23.381	23.4689	23.5865	23.1258	23.9995	23.9945	23.9384	23.9728	24.2274	24.1448	24.3953	24.2519	24.4533
NPM1	5.85221	-2.66858	6.43192	23.4399	23.7621	24.0382	23.3361	23.7352	23.4408	23.4804	23.2667	23.3225	NaN	21.6731	21.1301	20.9876	NaN	NaN	NaN	NaN	NaN
NSDHL	6.79363	-1.1852	6.89624	22.8064	23.068	22.927	23.0187	22.9844	22.8946	22.9302	22.9582	23.4086	22.2325	NaN	21.8621	21.9483	NaN	21.6709	NaN	NaN	NaN
NSUN2	4.40035	0.747581	4.4634	22.4708	22.9245	NaN	NaN	22.8654	22.5847	22.8925	22.9174	NaN	23.581	23.4801	23.6598	23.2594	23.3022	23.1142	23.378	23.1809	22.9723
NT5DC2	5.33247	1.8883	5.65694	24.8949	24.8776	25.1184	25.0091	25.2156	25.4136	25.4226	25.1238	24.9499	26.3645	26.184	26.6451	26.5748	26.1999	26.4892	26.2543	25.5333	26.2726
NUP153	3.43361	1.34154	3.68639	25.4323	25.6922	25.3079	25.6726	25.373	25.7042	25.8051	25.9105	25.692	26.1805	26.1976	26.3721	26.4044	26.1999	26.37	25.8289	26.0075	26.082
NUP214	7.52425	-1.5982	7.69211	24.8014	25.018	25.1045	24.9354	25.0494	24.3084	24.8007	24.9928	25.0759	22.5718	24.0503	24.195	24.0885	23.0219	23.2594	23.1842	23.0271	22.7194
NUP50	2.66892	-2.03339	3.35527	24.2575	24.3564	24.4741	23.9846	23.9828	24.1744	24.2307	24.4332	24.3672	20.9506	NaN	22.0145	21.6671	NaN	NaN	NaN	NaN	NaN
NUP62	4.40006	0.796924	4.47165	24.5762	24.4212	NaN	24.7173	24.4689	24.5699	24.7612	24.5048	23.7231	25.1016	24.9964	26.1613	25.3875	25.3403	25.2912	25.5277	25.3646	25.2722
NUTF2	3.10709	-2.61503	4.06108	25.2804	25.2177	25.0136	24.902	24.7632	25.171	24.9785	25.0683	25.3233	NaN	20.3961	22.6492	21.3992	NaN	NaN	NaN	21.4233	NaN
OAT	2.03371	-0.989107	2.26148	24.0799	23.9475	24.2549	24.5269	24.2881	24.4427	24.3986	24.4683	24.153	22.6086	NaN	23.0017	22.6903	NaN	22.5517	22.1743	22.5409	22.461
OGDH	6.48478	-1.01901	6.56435	25.4149	25.13	24.9142	24.9801	25.1349	25.0354	25.0782	24.9578	24.7711	24.031	24.7313	24.5427	24.2973	24.145	24.5382	24.5264	24.1421	23.8591
OGT	2.97306	-0.703057	3.05506	22.126	22.3132	22.3503	NaN	22.5093	22.3734	22.8144	22.4349	22.5943	NaN	NaN	21.5883	NaN	21.7554	21.6555	NaN	21.9764	NaN
OXCT1	2.40014	-0.760411	2.51772	26.1608	25.698	26.1151	25.3803	26.4084	25.4315	26.3706	25.927	25.6802	25.2133	25.4761	25.7658	25.5842	25.2451	25.274	25.3215	25.1696	25.6167
P4HA1	2.30141	1.08585	2.54471	28.1828	28.0426	28.2059	27.8237	27.7435	27.8712	28.1968	28.0567	27.9817	28.2644	28.0016	28.2492	28.1934	28.2647	28.1591	28.0432	28.1359	28.0068
PABPC4	3.33183	-1.20172	3.54192	23.7328	23.3977	23.4822	23.5599	23.91	23.3525	23.185	23.2284	23.3542	21.5002	21.8209	22.3747	21.8454	NaN	21.93	22.2114	21.8502	NaN
PAK2	4.98794	1.34814	5.16692	22.7392	22.7147	22.2144	22.9578	22.9182	23.0672	22.2733	22.7803	22.3505	23.9822	24.0176	24.1108	24.3465	23.7986	24.3053	23.647	23.7326	22.6283
PARK7	2.2949	1.34888	2.66196	25.1277	25.158	25.4592	25.2121	25.1223	25.2692	25.331	25.5084	25.3698	25.5178	25.578	25.779	25.5329	25.654	25.5194	25.6184	25.6805	25.408
PARN	8.49603	-1.21923	8.58307	22.918	22.2684	23.156	22.8286	22.7176	22.8512	22.8019	22.929	22.7826	21.6159	22.091	21.9822	21.9135	21.8315	21.6367	21.8475	21.5987	21.4944
PCK2	3.98829	0.775033	4.0629	25.3112	25.222	25.0744	25.416	25.6707	25.4287	25.6407	25.4498	25.4123	26.516	25.8968	26.5738	26.5716	26.3309	26.4451	26.6798	26.5372	26.5915
PCMT1	1.91412	1.13865	2.22719	26.4146	26.5108	26.8326	26.3933	26.3186	26.3977	26.5483	26.4703	26.4681	26.5008	26.4448	26.7222	26.4698	26.5126	26.5308	26.6091	26.4842	26.5663
PDLIM5	7.55671	-1.07909	7.63337	23.6956	23.7555	24.0792	23.3966	23.7399	23.5031	23.29	23.27	23.4091	22.2699	22.5046	NaN	22.1451	NaN	22.0894	22.4953	22.4	22.6743
PDP1	3.45091	-0.692659	3.51974	23.221	22.95	22.873	23.1619	23.3473	23.0225	23.1882	22.8841	23.3295	22.2418	22.8242	22.8292	22.6872	22.3477	22.3817	22.2233	21.9814	22.5293
PDPR	3.05212	0.815622	3.15922	24.4531	24.6683	24.4709	24.7516	24.4765	24.7958	24.8411	24.8823	24.7462	25.0917	24.9425	25.6526	24.6684	25.0377	25.2638	24.9749	25.1926	25.0784
PEBP1	3.38098	0.797331	3.47373	22.0993	22.0535	22.852	22.2386	22.2018	22.0939	NaN	22.6159	22.5079	23.1916	23.3956	NaN	22.3286	23.1819	23.3923	23.2008	23.2207	NaN
PELP1	8.696	0.90606	8.74307	22.6981	22.7467	22.96	22.679	23.123	23.055	22.6442	22.7519	22.859	23.4108	23.9008	24.002	23.9352	23.5643	23.6613	23.7313	23.3003	23.713
PEPD	4.80041	-1.22102	4.95326	22.7908	22.8442	22.9812	23.1077	23.2647	23.2087	23.183	22.7675	22.9812	NaN	NaN	21.6825	21.7918	NaN	21.7627	NaN	NaN	22.1032
PFKM	5.34851	-0.876697	5.41989	23.5007	23.8924	23.6811	23.7505	23.591	23.6869	23.7827	23.5781	23.5875	22.2684	22.8466	22.86	22.963	NaN	NaN	NaN	22.4989	NaN
PGRMC1	9.45205	1.54134	9.57689	22.5732	22.3932	22.8704	22.5577	22.6111	22.6875	22.5147	22.3826	22.9626	24.5821	24.2507	24.6243	24.4969	24.0553	24.0251	24.2363	24.1667	24.3439
PHB	8.35459	1.88747	8.56515	26.2085	26.0168	25.9582	26.3622	26.0007	25.9459	26.2306	26.1888	26.1933	27.7784	27.7736	27.9501	27.8498	27.5813	27.6527	27.5114	27.5725	27.5407
PIK3C2A	5.09945	0.634119	5.13873	22.2413	22.1452	22.4857	22.0253	22.388	22.2523	22.3149	22.2497	22.4714	23.3117	23.1739	23.4441	23.0942	22.9756	23.0552	22.6682	22.9282	23.0398
PIP	3.79485	0.788048	3.87581	25.7803	25.4902	25.3232	25.5211	25.7087	25.7562	25.7825	25.7496	25.6714	26.218	25.812	26.2701	26.1293	25.8171	26.0201	26.1063	26.1387	25.9493
PLCB3	5.50122	1.43261	5.6847	23.9153	24.0678	24.1661	23.5592	24.0204	23.7786	23.6272	23.5744	23.7211	24.8128	25.2918	25.0431	25.2411	24.7927	24.7645	24.6025	24.9182	24.5918
PLCG1	6.94929	0.629152	6.97771	22.5566	22.4907	22.3321	22.6654	22.6268	22.7202	22.7432	23.0669	22.647	23.2977	23.1913	23.2931	23.3314	23.3002	23.3266	23.0653	23.3221	23.4537
PLD3	8.5557	1.74815	8.73247	24.5544	24.6636	24.8886	24.5655	24.7668	24.5703	24.8222	24.735	24.745	26.5137	26.343	26.1181	26.5644	26.5418	26.4224	26.7487	26.6572	26.799
PNPT1	5.56206	1.16184	5.68211	24.6052	24.5479	24.3894	24.6123	24.7809	24.686	24.802	24.6091	24.5116	25.3453	25.4445	25.5529	25.4012	25.5299	25.3032	25.442	25.4869	25.4476
POGZ	6.38714	-2.97298	7.04515	25.4651	25.8148	25.8194	25.5761	25.7259	25.3349	25.3886	25.0844	25.5086	21.6498	21.9195	20.9544	21.3197	22.273	21.2114	22.1509	20.1918	22.3571
POLD1	6.18576	0.698814	6.22511	21.8286	21.8121	21.5944	21.7269	22.0447	21.6732	21.9805	21.6995	21.5658	22.4567	22.6046	22.3559	22.3389	22.5086	22.1869	22.8157	NaN	22.4796
POLDIP3	3.62166	-0.979479	3.75178	27.5616	27.6226	27.3934	27.5455	27.3159	27.3415	27.6349	27.6482	27.5812	26.2614	26.4575	26.4862	26.5674	26.0879	26.2086	25.5843	25.9546	25.9623
POLR2A	2.29183	-0.972871	2.48977	23.7157	23.3947	23.9508	23.545	23.777	23.6618	23.6492	23.6435	23.6292	23.5019	23.7065	23.5798	23.6673	23.6554	23.2987	23.5565	23.0306	23.4947
POR	2.59735	0.81541	2.72234	25.8531	25.749	25.9176	25.9184	25.9795	25.7606	25.9176	25.9981	25.863	26.1747	26.5353	26.8083	26.5032	26.2802	26.3616	26.0604	26.2765	26.0748
PPP2CA	4.7286	1.35569	4.91911	27.4345	27.5308	27.6586	27.4321	27.415	27.3065	27.4393	27.5356	27.6036	28.1491	28.2591	28.2802	28.2747	28.2839	28.3119	28.1791	28.21	27.9475
PPP5C	3.29401	-1.12658	3.48133	25.7053	25.7525	25.8074	25.9199	25.8094	25.7337	25.6248	25.8636	25.901	24.7409	25.1111	25.2886	25.2681	24.5769	24.9808	22.1715	24.8322	24.2228
PRDX3	3.70638	0.70401	3.77265	25.1313	24.9704	24.6724	24.9602	25.1899	24.9952	24.9832	25.1155	24.7334	25.4536	25.5448	25.6947	25.7146	25.5452	25.6458	25.3873	25.5384	25.3282
PREB	3.91117	0.644028	3.96384	22.9395	22.7556	22.5768	22.7414	22.8408	22.5035	23.0009	22.9481	22.4539	23.4714	23.4467	23.9906	23.6696	23.2301	23.3035	23.7255	23.6266	23.5775
PRKDC	4.47043	-1.143	4.61424	24.0115	23.9706	24.1704	24.2419	24.1483	23.7878	23.7715	23.662	23.7941	22.5096	22.717	21.5887	22.6841	22.3385	22.6423	22.2491	22.1597	22.3891
PRPF6	6.82783	-1.70824	7.03828	24.1547	24.1752	24.3986	24.2531	24.269	24.2895	24.4699	24.0159	24.2609	21.7164	22.0356	23.3715	22.869	NaN	22.5479	NaN	NaN	NaN
PSMC2	1.31702	-1.65383	2.11417	22.1962	NaN	NaN	NaN	NaN	NaN	NaN	NaN	NaN	23.4599	NaN	22.0358	23.6798	NaN	NaN	NaN	NaN	NaN
PSMD1	4.87794	-1.52552	5.11092	23.9667	23.8276	24.2548	23.9143	24.2337	23.8784	23.7506	23.7402	23.7476	22.6046	22.7471	22.3226	21.3785	NaN	22.7641	NaN	NaN	NaN
PSMD14	4.85223	-0.970197	4.94828	23.6026	23.5392	23.6145	23.5573	23.8281	23.4148	23.4312	23.2347	23.418	NaN	22.8545	22.4402	22.6816	NaN	21.7469	NaN	NaN	22.4098
PSMD2	3.61013	-1.11188	3.77748	24.146	24.3018	24.1666	24.1939	24.0614	24.0621	24.2326	24.2714	24.245	22.7712	23.2877	23.1902	23.1065	22.0591	22.9342	22.6978	22.9565	21.7267
PSMD3	4.13961	-0.812031	4.21851	26.7659	26.8176	26.6273	26.6075	26.5325	26.6241	26.7929	26.6833	26.6112	25.4079	25.5968	25.3611	25.6118	25.3611	25.5239	25.6071	25.2955	25.7008
PSMD8	5.41063	-0.619118	5.44593	24.3078	24.1329	24.0102	23.9406	24.1627	24.0128	23.998	24.2259	23.6535	23.3762	23.2994	23.3411	23.7025	23.4779	23.4098	NaN	23.506	NaN
PTK2	4.10422	-1.26226	4.29394	24.2101	24.2881	23.7853	24.5026	24.3295	24.0551	24.4898	23.8961	23.6432	22.0071	22.3739	22.4335	22.2262	NaN	21.9788	22.4256	22.3402	22.6324
PTK7	2.63898	0.764682	2.74753	23.4528	23.2613	23.817	23.2533	23.592	23.4212	23.4492	23.3054	23.5814	23.6583	24.2259	24.3905	24.1319	23.8035	23.8878	23.6724	23.7552	23.5918
RAB2A	7.85042	0.668678	7.87885	24.1016	24.0234	23.8862	24.0864	24.3825	24.0429	24.1679	23.9752	23.9671	24.6226	24.7084	24.7307	24.6291	24.7455	24.3928	24.7484	24.6561	24.551
RAB3GAP1	3.71431	-0.772476	3.79379	24.7243	24.5543	24.0362	24.7769	23.9887	24.8698	24.4822	24.5908	24.5867	23.7424	24.1668	24.0385	24.0687	22.873	23.8873	NaN	23.4389	23.7188
RAB3GAP2	2.06595	-0.90685	2.25622	27.2243	27.3214	27.3759	26.8618	27.219	26.9528	26.5674	26.7558	26.8586	26.1435	26.415	26.1147	25.9562	25.8288	26.0118	26.34	26.2677	26.407
RAD50	2.69211	-0.827659	2.81646	25.9556	26.0804	25.798	25.8337	25.8718	25.607	25.8167	25.9217	25.7337	25.0741	25.1725	25.0929	25.1167	24.4504	24.9335	24.9619	24.5061	24.4549
RARS	8.22832	-0.668405	8.25542	25.4819	25.3932	25.5921	25.4024	25.5098	25.4036	25.5288	25.5562	25.2305	25.0018	24.8576	24.8915	25.086	24.3456	24.6917	25.0211	25.0438	24.6097
RBM14	5.12811	-1.15799	5.25723	27.1579	27.0914	26.944	26.8526	26.6143	26.6514	26.455	26.428	26.3418	25.772	26.2364	25.8139	25.5262	25.2395	25.6436	25.2825	25.3307	25.15
RBM27	6.74679	-2.14885	7.08073	24.4276	24.6809	24.7916	24.4135	25.0273	24.6435	24.378	24.332	24.3328	22.4542	21.603	22.0917	21.6589	21.6676	NaN	22.6484	NaN	21.864
RBM4	2.52216	-1.19638	2.79153	27.1105	26.9191	26.5422	26.6575	27.2329	26.7969	26.5637	26.3343	25.9956	26.1916	26.0792	26.4652	26.068	25.911	25.9083	26.5697	26.4432	26.7371
REEP5	4.33091	-1.25402	4.50881	27.0697	26.9621	26.8855	26.5287	27.1523	26.4327	26.3509	26.0174	25.9099	25.8985	26.0855	25.9803	25.574	25.719	25.4625	25.8794	26.1743	25.8927
RNABP2	11.8101	-1.94193	11.9687	26.0463	26.1589	26.4119	26.1737	25.9801	25.9485	26.0598	26.1684	26.0067	23.9045	24.413	24.7902	24.5659	23.5707	24.447	23.8665	24.2078	23.8622
RPL15	4.01903	-1.58267	4.31942	25.6324	25.5385	25.0291	25.073	25.4685	24.9081	24.4705	24.6058	24.0132	24.6458	24.3924	24.4779	24.3125	23.7761	23.5844	24.0914	24.1287	23.9777
RPL21	3.00353	-0.934217	3.14546	25.9217	25.2133	25.6671	26.03	25.5578	25.7194	25.4636	25.5375	25.3749	24.5659	24.8751	24.6406	24.7718	23.9298	24.3019	24.1041	23.4644	24.1474
RPL3	2.3999	-0.945656	2.57949	26.11	26.145	26.1939	26.3043	26.0629	26.228	26.0798	26.0782	26.3675	24.4616	25.1061	24.7747	25.0343	24.6239	24.1623	24.4702	24.8515	24.5632
RPL4	8.50055	-3.1052	9.04995	26.8134	26.7002	26.497	26.2672	26.3636	26.2881	26.302	25.9902	26.0494	24.0174	24.1924	23.9155	23.4848	22.1569	22.5349	23.4142	22.2977	NaN
RPL5	4.78291	1.88804	5.14207	28.0724	28.1051	27.4732	28.1786	27.6996	28.0123	27.9565	28.1275	28.0371	29.1004	28.6564	29.1832	29.136	28.9704	29.0712	29.0432	29.0589	28.6381
RPL6	11.7046	-4.0518	12.3861	27.0866	27.1048	26.8891	26.1876	26.7132	26.6854	26.3899	26.6172	26.5567	23.3001	NaN	23.1968	23.6245	22.2518	22.9316	22.7942	22.4937	22.6851
RPL7	10.3986	-3.87807	11.0982	26.2811	26.7268	26.2344	25.99	26.9042	26.2145	26.3886	26.4249	25.7018	22.1718	21.9943	23.8411	23.9121	22.4728	23.5799	22.5138	22.3477	22.9915
RPL7A	1.51842	1.91042	2.44035	27.7754	27.1643	27.228	27.9653	27.906	27.8334	27.6765	27.7035	27.9724	27.7764	27.5825	28.5096	27.5478	27.3243	28.2104	27.8997	27.8719	27.3894
RPL8	3.32281	-0.684079	3.39249	25.8502	25.7339	25.572	25.6083	25.8863	25.7151	25.6546	25.7175	25.5479	25.324	25.337	25.1418	25.3144	25.1391	25.3276	25.7695	25.6623	25.5333
RPN1	1.75464	-1.19826	2.12476	25.1673	25.0791	NaN	24.8305	25.5192	NaN	NaN	NaN	NaN	NaN	NaN	24.4241	NaN	NaN	NaN	24.5356	24.4752	24.7457
RPN2	6.00405	0.926215	6.07507	25.2119	25.2232	25.2881	25.2694	25.2321	25.3037	25.2444	25.1976	25.384	26.1628	26.1834	26.5633	26.024	26.3075	26.1533	26.3032	26.2879	26.3363
RPS14	6.54149	-1.83786	6.79476	25.3584	25.3693	24.8102	25.368	25.5738	25.2997	25.5071	25.4253	25.5112	23.2059	22.814	22.9677	23.0185	NaN	23.2877	NaN	23.0768	NaN
RPS27	4.18557	-2.08694	4.677	26.6622	26.7647	27.0584	26.7909	26.9684	26.7336	26.6227	26.8704	26.8252	24.1317	23.6757	22.7014	23.5684	24.0193	23.956	NaN	23.8641	23.8424
RRM1	3.11742	-0.861205	3.23419	23.1287	23.0843	23.4381	22.9359	23.7449	23.1922	22.8907	23.2129	22.863	22.41	NaN	22.2587	NaN	22.6903	NaN	NaN	NaN	22.8432
RUVBL1	9.03973	1.16541	9.11455	24.8857	24.7149	24.8252	24.618	24.701	24.7716	25.0513	24.9849	24.9165	25.9687	25.9015	26.2044	26.02	25.9813	25.7703	25.8658	25.8825	25.7906
RUVBL2	4.20373	0.890101	4.29694	23.8827	23.5135	23.8752	23.3367	23.759	23.3359	23.6261	23.5652	23.3504	24.0731	24.7646	25.0998	24.3869	24.15	24.3262	23.8126	24.3485	24.4659
SALL2	3.314	0.728353	3.39309	22.1028	22.0409	22.1195	NaN	21.8946	22.2322	22.1975	NaN	22.3238	23.2509	23.1872	23.184	23.1862	23.1991	22.6105	22.8606	22.6116	23.0536
SALL4	4.56728	1.02441	4.68075	23.2312	22.7146	NaN	23.0345	23.2451	23.0517	NaN	23.223	22.803	24.273	24.0432	23.6639	24.2054	23.9501	23.9971	24.2212	24.0735	24.1497
SAP130	5.49521	-0.854637	5.56127	24.956	24.8646	24.8657	25.0163	24.9747	24.8613	24.9578	24.5815	24.7141	23.5307	24.1581	24.5278	24.3822	23.891	23.9253	24.2822	23.874	24.7562
SARNP	4.28299	1.10703	4.42375	28.9863	28.954	28.591	28.7737	28.7989	28.8459	28.9075	28.9404	28.6182	29.2062	29.3141	29.8121	29.6211	29.3859	29.3992	29.232	29.2624	29.1471
SART3	14.5377	-3.18032	14.8815	27.3685	27.3526	26.8882	27.0216	26.9156	26.9946	26.5455	26.5676	26.3331	23.8732	24.1134	24.3153	23.3502	23.7469	23.8421	23.8182	23.9589	23.9977
SDHA	7.80543	1.62287	7.97236	22.7099	22.6081	22.5194	22.6937	22.9191	22.4486	22.8187	22.2855	22.8083	24.2081	24.3675	24.7471	24.2058	24.0126	24.3631	24.1452	23.9963	24.3702
SDHB	5.13854	0.768999	5.19576	23.1478	23.0055	23.076	23.1562	23.2343	23.0211	23.4351	22.9599	23.1282	24.1398	24.1146	24.5115	24.1822	24.0466	24.032	24.2641	24.1317	24.2649
SEC61G	4.00691	-1.1468	4.16779	25.8251	25.81	25.6253	25.8332	25.6056	25.8018	25.8701	25.7809	25.8216	23.89	24.5067	25.0019	24.7573	23.9606	24.532	24.113	24.1183	24.5465
SERPINH1	5.85649	-1.95359	6.17373	25.2635	25.2892	25.1766	24.7479	24.67	24.4897	23.8698	23.7528	23.7144	23.5379	22.8606	23.1412	22.4907	NaN	22.2539	22.8908	22.2188	23.6776
SFXN1	4.88747	-1.22129	5.03775	22.6692	22.7447	22.8817	22.7848	22.7879	22.7865	22.8165	22.6896	22.4054	NaN	NaN	21.0692	NaN	NaN	21.3735	21.53	NaN	21.7057
SHMT2	8.34894	1.32024	8.45268	28.1005	27.6938	27.9865	27.8028	27.7419	28.0115	28.0426	28.1306	28.0799	29.0521	28.7771	29.1172	28.7732	29.0939	29.202	29.1779	29.0984	29.1065
SIN3A	7.16883	-2.1058	7.47172	25.1377	25.024	25.2479	24.7551	24.8852	24.8959	24.7276	24.611	24.5937	22.3418	23.2985	22.5469	23.215	22.337	21.7667	21.8644	22.8498	21.5573
SLC16A1	7.8554	-1.42832	7.98419	25.6572	25.4461	24.5831	25.8602	25.6898	25.4638	25.1726	25.4514	25.401	23.9954	24.229	24.5942	24.4377	23.9241	24.4919	24.3021	24.4081	24.403
SLC25A13	11.1646	1.30073	11.2402	25.1808	25.0393	25.0168	25.1628	25.0241	24.9396	25.2804	25.1167	24.9045	26.4286	26.479	26.9275	26.6575	26.2451	26.2461	26.328	26.4438	26.298
SLC25A5	3.40338	-1.59403	3.75818	24.4542	24.3578	24.5178	24.2158	24.5173	24.3441	23.6222	23.8117	23.3217	23.9157	23.6813	23.6393	23.7671	22.8631	23.0598	23.0936	23.6851	23.7204
SLC25A6	4.8212	0.899134	4.90433	21.383	21.8917	NaN	21.7273	21.4453	21.7266	22.0953	21.9412	21.7805	22.6433	23.2887	22.9966	22.8514	22.5679	22.8971	22.4786	22.5269	23.0697
SLC3A2	6.55561	-0.580073	6.58122	23.9653	24.0357	23.9618	23.8195	23.8661	23.6151	23.9996	23.9092	23.8458	23.2449	23.5229	23.4594	23.6023	23.166	23.075	23.2401	23.7928	23.4396
SMARCC1	3.08693	-0.844823	3.20044	29.7996	29.7221	29.7582	29.9341	29.817	29.7179	29.6862	29.7341	29.7701	28.4652	28.49	28.3308	28.5576	28.3788	28.4392	28.387	28.5985	28.5155
SMC1A	2.71336	-0.709032	2.80447	28.8451	28.937	29.0191	29.1728	28.9006	28.8468	28.7985	28.6921	28.9261	27.8884	28.0102	27.7255	27.8286	27.7713	27.7377	27.9847	27.9542	27.9111
SMC2	3.82992	-1.77791	4.22247	22.0605	22.8119	23.0061	22.5861	22.9712	22.3096	22.9781	22.6984	22.6467	NaN	22.3112	21.5652	21.3703	21.1853	NaN	NaN	NaN	21.4057
SMC2	4.89216	-1.21482	5.04073	24.4858	24.4573	24.6905	24.1825	24.6094	24.7021	24.2558	24.1621	24.4738	22.9047	22.927	23.2363	23.2995	22.5768	23.2164	22.6061	23.0497	22.7929
SMC4	8.53995	-2.6379	8.93808	24.1346	23.9958	24.0144	24.0536	23.0516	24.2683	24.1073	24.0394	24.0118	NaN	20.7406	21.4208	22.1956	NaN	21.6843	21.3565	NaN	NaN
SMCHD1	7.4785	-2.81808	7.99185	24.0359	24.2554	24.0425	24.4096	24.1364	24.4142	24.2545	24.5394	24.11	20.1489	NaN	21.2286	21.5522	NaN	20.6409	NaN	20.9635	NaN
SPCS2	4.71321	-1.18951	4.86099	24.8492	25.0041	24.3294	24.6895	24.3882	24.4828	24.7242	24.4914	24.2439	23.1631	22.7403	23.5199	23.6562	NaN	22.91	NaN	22.6138	22.8218
SPTAN1	5.36046	1.35983	5.53025	26.451	26.3355	26.2102	25.9528	26.0213	25.9216	25.6836	25.6152	25.6697	27.1518	27.2145	27.4628	27.0584	27.2191	26.996	27.0084	27.0232	27.1501
SPTBN1	3.86823	-1.2447	4.06355	24.7624	24.6081	24.5862	24.2966	24.5173	24.4994	24.0561	24.1674	23.9384	NaN	22.3726	22.3336	22.5399	22.657	22.3063	22.7843	23.155	22.9089
SRRT	1.71433	-1.16524	2.07285	24.747	25.0672	25.0868	24.847	24.8988	25.3033	24.458	24.6575	24.7646	22.4865	22.0771	23.247	22.7538	22.6298	22.6991	NaN	22.6339	22.9081
SSRP1	3.17431	-1.02496	3.33568	23.8669	23.579	23.5721	23.3864	23.7807	23.2522	23.3938	23.7995	23.4994	22.0542	21.629	NaN	22.417	22.0966	22.1875	NaN	22.2642	NaN
STAU1	3.35711	0.818458	3.45544	21.452	21.2363	NaN	NaN	21.3907	21.397	21.8877	21.5202	20.9708	22.4418	NaN	22.3984	22.3825	NaN	22.1697	NaN	22.5654	NaN
STRN	2.66378	-0.768729	2.77248	21.8161	NaN	22.5614	21.7984	22.458	22.0532	21.7699	21.5684	21.9697	21.237	NaN	20.8241	21.2529	NaN	21.2915	NaN	NaN	NaN
STRN4	2.68684	0.770692	2.79519	25.9995	26.1011	25.7309	25.8365	26.1051	25.9687	25.9786	26.1532	26.2736	26.33	26.3586	26.2441	26.2639	26.3347	26.2931	26.2747	26.2877	26.3184
SUCLG1	4.16972	0.723369	4.232	26.138	26.006	25.6369	26.035	25.6992	26.0343	25.9231	26.3358	25.9739	26.7169	26.3689	26.5578	26.3801	26.8134	26.6954	26.5125	26.7192	26.2974
SUN1	5.48133	-0.956761	5.5642	24.1883	24.0486	24.061	24.0567	24.36	24.0732	24.2978	24.1283	24.1236	23.3733	23.3232	23.6042	23.2957	NaN	23.2225	23.4316	23.1952	23.2523
SUPT16H	3.5832	0.68517	3.64812	28.261	28.0714	27.9036	28.1532	27.7851	28.0834	28.3818	28.0123	28.1838	28.4955	28.469	28.8347	28.5396	28.5269	28.2505	28.408	28.2806	28.2347
SUPT5H	4.30542	0.814728	4.38183	26.4354	26.3727	26.2827	26.4064	26.2538	26.3371	26.5779	26.4031	26.5344	27.2904	27.1948	27.2992	27.1758	27.054	27.051	26.9801	27.0396	26.8529
TARDBP	2.79603	0.752129	2.89542	26.812	26.7112	26.4533	26.8368	26.5275	26.6532	26.9123	26.9552	26.8099	27.4253	27.2474	27.5861	27.4222	27.4772	27.3005	27.3765	27.3262	27.2941
TES	2.78071	0.775316	2.88677	26.9597	27.0082	27.0643	26.9486	26.7995	27.0849	26.9222	27.0557	27.0846	27.8176	27.6273	28.0999	27.7555	27.8891	27.7907	27.4449	27.5736	27.3245
TFRC	2.81417	0.756546	2.91409	NaN	21.0512	21.4657	21.1702	21.0026	NaN	21.2771	21.1823	21.2895	22.2394	22.6863	22.0779	22.3951	NaN	22.0806	22.3932	22.3125	22.4182
TJP1	6.82902	-2.33522	7.21726	25.7231	25.5038	25.4544	25.5433	25.5616	25.3903	24.8801	25.157	25.173	22.741	23.0965	23.2828	23.1707	22.7507	22.4991	NaN	22.724	22.7885
TLE3	2.01668	1.36277	2.43396	27.1757	27.1035	27.2639	27.0401	26.8831	27.1203	27.047	27.2456	27.1885	27.3399	27.4961	27.5278	27.5948	27.4604	27.3543	27.2857	27.5344	27.2767
TM9SF4	4.93918	-1.01332	5.04206	23.5477	23.438	23.7133	23.5945	23.3853	23.6191	23.4528	23.4661	23.5908	NaN	NaN	22.3766	22.5127	NaN	NaN	NaN	22.2722	NaN
TMED10	8.20789	1.09371	8.28044	24.5518	24.646	24.5506	24.5942	24.5954	24.0455	24.4243	24.497	24.4889	25.6726	25.6404	25.6357	25.7082	25.5376	25.5938	25.606	25.5091	25.6105
TMPO	12.6033	-1.53329	12.6963	24.9831	24.913	25.2632	24.9083	25.0759	25.1245	24.7529	24.7542	24.896	23.1672	23.1778	23.2991	23.5114	23.2421	23.1099	23.4482	23.2627	23.6728
TOMM40	2.87608	-0.717171	2.96415	23.692	23.0601	24.1029	23.8221	23.9662	23.8209	23.9613	24.066	23.9561	22.6993	22.7853	22.3005	22.8569	22.9252	22.7854	NaN	23.1679	NaN
TPI1	2.0259	0.856628	2.19957	25.1953	24.9561	24.9781	25.3477	25.0944	24.9863	25.288	24.8763	25.128	25.123	25.4443	25.7808	25.4878	25.4165	25.3672	25.2784	25.4343	25.689
TPR	4.11962	1.01014	4.24166	23.4828	23.2822	NaN	23.6074	22.811	23.0624	23.4772	22.8957	22.6284	24.142	23.841	24.5993	24.1825	NaN	24.1954	NaN	NaN	NaN
TRAP1	4.73421	1.41371	4.94079	27.7691	27.6811	27.95	27.7178	27.8705	28.0053	27.7998	27.9253	27.8638	28.9063	28.8679	29.034	28.8012	29.0956	29.0231	29.1391	29.1219	29.1001
TRIM24	4.90271	-1.43407	5.10814	25.7516	25.6753	25.856	26.0625	25.69	25.7713	25.7586	25.5826	25.5539	23.8041	25.1729	24.7358	24.9721	24.3141	24.7892	24.3303	24.3964	25.0924
TXNRD1	5.52965	1.04931	5.62832	26.5324	26.4835	26.1083	26.6625	26.2981	26.4165	26.5557	26.4278	26.4324	27.2503	27.1302	27.4466	27.2434	27.2061	27.1622	27.1731	27.053	26.8269
UBAP2L	4.74978	1.39525	4.95047	24.8057	24.6518	24.3441	24.8825	24.2032	24.4614	24.8144	24.8784	24.7465	25.6003	25.2029	25.8256	25.6052	25.5652	25.8149	25.3892	25.5607	25.45
UQCRC1	7.28454	1.54287	7.44613	23.3419	23.4028	23.2819	23.6688	23.4884	23.5421	23.4361	23.6171	23.7548	25.0066	24.9788	25.4988	24.8777	24.7209	24.9479	24.7217	24.2713	25.0594
UQCRC2	2.86694	0.928113	3.01343	23.4349	22.8723	NaN	23.1229	23.1058	23.3449	23.1902	23.2152	22.8213	24.3828	NaN	25.4862	24.5037	24.0701	24.7508	24.1661	24.1438	24.21
UQCRC2	5.13875	0.625854	5.17672	25.9742	25.9613	26.1135	25.8932	25.8317	25.9549	25.6589	25.9672	25.8791	26.3165	26.3481	26.3681	26.2457	26.5591	26.207	26.4766	26.5008	26.2874
USP10	3.73883	-0.676183	3.79948	24.0473	23.7901	24.126	23.7424	23.8495	23.9329	23.729	23.9104	23.6767	22.946	22.9305	22.7785	NaN	23.2377	23.0375	23.1756	23.5412	23.2961
USP5	6.19037	-1.71177	6.42268	27.1449	27.3154	27.62	26.8322	26.9189	26.5475	26.1962	26.3501	26.2229	25.4071	25.5977	25.2039	24.6777	24.8452	24.3795	24.8134	24.9764	24.0203
USP9X	6.76045	-0.682556	6.79481	23.4653	23.1608	23.3675	23.548	23.4638	23.3402	23.3494	23.6639	23.6258	NaN	22.4605	22.8703	22.8713	23.126	22.987	NaN	22.7039	22.6948
UTP20	5.98138	-1.91913	6.28171	25.4135	25.1654	25.2687	25.5841	25.2359	25.4992	25.3913	25.5252	25.5079	23.0301	22.9908	23.8745	23.8529	23.3748	22.1391	22.966	21.8597	22.5889
UTP4	5.93943	0.664731	5.97652	21.988	21.7812	22.0745	21.8574	21.8919	21.7695	22.098	21.8037	NaN	22.1978	22.6126	22.8521	22.7884	22.6629	22.6184	22.5358	NaN	NaN
UTRN	4.93839	-1.14256	5.06884	22.7962	23.1426	22.9695	22.4795	22.5132	22.557	23.1731	22.9325	22.7478	NaN	21.5868	21.6443	21.5487	NaN	21.4367	NaN	21.3198	NaN
VCP	3.83041	-2.84623	4.77211	24.5238	24.6547	24.7995	24.653	24.6379	24.4601	24.5089	24.541	24.6369	NaN	NaN	20.5072	21.603	NaN	20.6922	NaN	NaN	NaN
VDAC2	6.27122	0.640679	6.30386	26.5796	26.3205	26.1753	26.3759	26.3625	26.2578	26.5935	26.4992	26.2011	26.9863	27.0821	27.3606	27.1051	27.0129	26.9775	27.1371	27.2233	27.1553
VDAC3	4.45683	0.897071	4.54621	24.1635	23.7552	23.8396	24.1483	23.7387	23.8965	24.2134	24.26	23.9205	24.5476	24.2764	25.0175	24.8036	24.9078	24.7405	24.882	25.0094	24.8349
WARS	7.01385	1.05042	7.09207	25.0752	25.0267	24.8116	24.6603	24.6735	24.7278	24.8595	25.1204	24.8443	25.8924	26.0493	26.385	26.4304	26.0348	26.5051	26.0837	26.1688	25.9613
WDHD1	9.40647	-1.62817	9.54634	24.0875	24.013	24.049	24.0543	24.171	24.0408	23.8476	23.7784	23.7669	22.8889	22.869	22.9326	22.2705	NaN	21.9274	22.0015	22.8819	NaN
WDR18	7.09974	1.11289	7.18644	24.2139	24.1351	23.9929	24.1931	24.2653	24.1758	24.3092	24.0853	23.9777	24.8499	25.0174	25.3386	25.1064	25.0556	24.9532	25.1943	25.0414	24.9968
XPO5	2.61975	-0.984255	2.79854	24.8019	24.7315	24.9449	24.5557	24.6496	24.304	24.6351	24.7078	24.3507	22.9102	23.5024	23.6488	23.5634	NaN	22.5088	22.791	23.0866	22.5228
XRCC6	4.57415	0.726891	4.63155	28.5191	28.2847	28.3506	28.5278	28.2279	28.6522	28.6017	28.6304	28.5128	29.2016	28.8975	29.1551	29.2069	29.1701	29.1235	29.1504	29.3306	29.0763
YTHDF2	5.65098	-0.840957	5.71321	24.2841	24.4042	24.5381	24.223	24.1214	23.7781	24.4568	24.1552	24.2596	23.0202	NaN	23.8106	23.3922	23.4817	23.3072	23.6126	23.6135	23.7386
YTHDF3	3.44659	-0.671171	3.51134	24.2805	24.2772	24.5274	24.3297	24.3088	24.0739	24.4876	24.453	24.2867	23.3826	23.5659	23.6166	23.3806	23.341	23.5273	NaN	22.9622	NaN
ZC3H14	6.70566	-2.00543	6.99911	24.0906	24.0339	24.4519	24.2803	24.0194	23.6183	23.8562	23.9759	23.7315	21.4008	21.351	21.6514	22.0443	20.8633	21.7948	22.1628	NaN	21.2526
ZC3HAV1	2.03288	0.954291	2.24572	21.9553	NaN	22.5281	21.8996	22.4073	22.226	21.8048	21.9969	22.6545	23.5219	23.2314	NaN	NaN	NaN	23.7251	NaN	23.1911	NaN
ZMPSTE24	4.8306	-1.45825	5.04591	24.9611	24.9555	25.2771	24.9123	25.0018	24.741	24.9865	24.9259	25.1327	22.8294	23.5411	23.4154	23.637	23.988	22.9469	22.7622	22.8909	22.4758
ZMYM2	10.8622	-2.62025	11.1737	25.3819	25.4282	25.2642	25.5983	25.6323	25.4161	25.7516	25.4952	25.6219	22.2921	22.9349	22.6029	22.4786	NaN	22.325	22.4977	22.4918	22.2545
ZYX	4.54645	-0.88478	4.63174	24.5881	24.5307	24.9771	24.2955	24.5827	24.1469	24.3855	24.2734	24.3249	23.5808	23.9714	23.8715	23.5707	23.5467	23.9232	23.3309	23.3757	23.5244
Enriched from total of 1243 ProteinGroups

[truncated: 10 more sheets: NPCs, NPCs + Tg, Neurons, Neurons + Tg, Fibroblasts, Fibroblasts + Tg, COs, COs + Tg, HeLa N6pA, MaxQuant search parameters]
