# Supplementary material for: FICD activity and AMPylation remodelling modulate human neurogenesis
Source: Nat Commun. 2020 Jan 24;11:517. doi: 10.1038/s41467-019-14235-6 (PMC6981130; doi:10.1038/s41467-019-14235-6)
Supplement: Supplementary file 10 — Supplementary Data 7 [file 41467_2019_14235_MOESM10_ESM.xlsx]

## Sheet: FICD wt interacting
In green are proteins identified AMPylated in HeLa											Without DSSO crosslinker			With DSSO crosslinker
Significant	Gene names	Significance	Fold enrichment	Protein IDs	Majority protein IDs	Protein names	Q-value	Score	Intensity	MS/MS Count	1	2	3	C1	C2	C3
+	ASNS	3.3912	-0.750219	P08243	P08243	Asparagine synthetase [glutamine-hydrolyzing]	0	74.89	3209400000	96	29.8919	30.014	29.8759	29.2803	29.1013	29.1495
+	HSPA5	3.42564	1.04673	P11021	P11021	78 kDa glucose-regulated protein	0	323.31	344990000000	847	35.9947	36.04	36.0159	36.9196	37.0325	37.2387
+	KCNN4	1.70848	0.845005	O15554	O15554	Intermediate conductance calcium-activated potassium channel protein 4	0	2.4593	97283000	9	24.2982	23.8549	24.5987	25.1541	24.9771	25.1556
+	PCK2	3.03665	2.82485	Q16822;P35558	Q16822	Phosphoenolpyruvate carboxykinase [GTP], mitochondrial	0	13.749	369270000	30	24.3095	25.185	25.2915	27.7354	27.8983	27.6268
+	RPL18	4.59299	0.724754	Q07020	Q07020	60S ribosomal protein L18	0	113.4	16639000000	149	31.78	31.755	31.7986	32.5561	32.5014	32.4504
+	SQSTM1	2.24658	-1.38071	Q13501	Q13501	Sequestosome-1	0	167.36	7485600000	115	31.6628	31.1122	31.135	30.1665	29.5683	30.033
+	SEPT2	2.17639	0.93889	Q15019	Q15019	Septin-2	0	100.31	2054100000	97	28.4581	29.0342	28.5313	29.5883	29.6118	29.6402
+	SEPT7	3.37449	1.26189	Q16181;Q6ZU15	Q16181	Septin-7	0	69.268	1419100000	53	27.7141	28.0378	27.7703	29.2249	29.0512	29.0318
+	SEPT9	4.02662	0.898733	Q9UHD8	Q9UHD8	Septin-9	0	58.521	920600000	55	27.6429	27.4682	27.5379	28.482	28.4655	28.3977
+	SEPT11	3.21371	1.43185	Q9NVA2;Q92599	Q9NVA2	Septin-11	0	25.268	817550000	34	27.1233	27.1729	26.8054	28.6316	28.3208	28.4448
+	AAAS	2.49535	-0.911757	Q9NRG9	Q9NRG9	Aladin	0	101.83	6794700000	113	31.2858	30.8056	31.0534	30.0589	30.188	30.1625
+	AATF	2.9581	-1.39739	Q9NY61	Q9NY61	Protein AATF	0	37.553	573690000	31	27.5486	27.4049	27.8181	26.3878	26.1994	25.9923
+	ABCB6	3.45497	1.80075	Q9NP58	Q9NP58	ATP-binding cassette sub-family B member 6, mitochondrial	0	104.86	1498400000	49	27.5566	27.323	27.8588	29.4547	29.3414	29.3445
+	ABCB8	2.13127	0.814709	Q9NUT2	Q9NUT2	ATP-binding cassette sub-family B member 8, mitochondrial	0	13.207	185560000	17	25.2103	25.2964	25.4327	25.8326	26.3086	26.2423
+	ABCF1	3.55246	1.04689	Q8NE71	Q8NE71	ATP-binding cassette sub-family F member 1	0	29.18	582000000	31	26.8148	26.8823	26.6139	27.7725	27.7949	27.8843
+	ABCF3	2.40707	-0.76796	Q9NUQ8	Q9NUQ8	ATP-binding cassette sub-family F member 3	0	13.331	276300000	24	26.4068	26.5453	26.1815	25.533	25.7543	25.5424
+	ABHD11	1.0043	0.913804	Q8NFV4	Q8NFV4	Alpha/beta hydrolase domain-containing protein 11	0	8.9842	128390000	10	24.3891	25.2749	24.7578	25.2744	26.3906	25.4983
+	ACADM	4.37375	1.37225	P11310	P11310	Medium-chain specific acyl-CoA dehydrogenase, mitochondrial	0	34.831	825480000	31	27.1963	27.1097	26.9709	28.5164	28.4524	28.4248
+	ACADVL	5.97296	3.00163	P49748	P49748	Very long-chain specific acyl-CoA dehydrogenase, mitochondrial	0	121.17	3527700000	99	28.0672	28.0033	27.9366	30.9182	31.087	31.0068
+	ACLY	4.70325	1.61911	P53396	P53396	ATP-citrate synthase	0	134.08	11476000000	252	30.7977	30.84	30.6183	32.3479	32.3714	32.3939
+	ACO2	3.6765	1.92891	Q99798	Q99798	Aconitate hydratase, mitochondrial	0	49.119	2903500000	87	28.4735	28.8835	28.4266	30.4523	30.5369	30.5812
+	ACSL4	2.81748	1.08589	O60488	O60488	Long-chain-fatty-acid--CoA ligase 4	0	49.303	1920900000	81	28.5418	28.5634	28.1318	29.5014	29.5153	29.4781
+	ACTC1;ACTA1;ACTA2;ACTG2	2.55566	-1.05608	P68032;P68133;P62736;P63267	P68032;P68133;P62736;P63267	Actin, alpha cardiac muscle 1;Actin, alpha skeletal muscle;Actin, aortic smooth muscle;Actin, gamma-enteric smooth muscle	0	150.26	17458000000	158	32.4072	32.0322	32.5738	31.2852	31.305	31.2547
+	ACTL6A	2.64506	-1.44454	O96019;O94805	O96019	Actin-like protein 6A	0	63.594	3792100000	69	30.216	30.7572	30.2323	29.0731	28.7408	29.058
+	ACTN1	3.0444	1.71758	P12814;P35609	P12814	Alpha-actinin-1	0	67.513	2019900000	78	28.3155	28.0534	28.1008	30.186	29.8623	29.5742
+	ACTN4	3.33511	1.8696	O43707	O43707	Alpha-actinin-4	0	150.58	10472000000	226	30.6417	30.2262	30.2306	32.4601	32.1332	32.1139
+	ADAR	3.19472	-0.941124	P55265	P55265	Double-stranded RNA-specific adenosine deaminase	0	163.22	4663200000	150	30.3996	30.7126	30.5456	29.5693	29.6828	29.5823
+	ADNP	4.33575	-1.71236	Q9H2P0	Q9H2P0	Activity-dependent neuroprotector homeobox protein	0	67.002	1696200000	76	29.2082	29.4483	29.1552	27.5662	27.5406	27.5678
+	ADPGK	2.54026	0.799055	Q9BRR6	Q9BRR6	ADP-dependent glucokinase	0	125.73	5405900000	125	29.9642	30.0638	30.2582	30.7292	31.0264	30.9278
+	AFF4	2.96379	-1.32664	Q9UHB7	Q9UHB7	AF4/FMR2 family member 4	0	79.786	1197000000	64	28.8762	28.5994	28.3319	27.2549	27.2876	27.2851
+	AFG3L2	4.23342	2.10588	Q9Y4W6	Q9Y4W6	AFG3-like protein 2	0	67.365	3091500000	93	28.6254	28.6002	28.3296	30.5661	30.5415	30.7653
+	AGPAT1	1.95967	1.04636	Q99943	Q99943	1-acyl-sn-glycerol-3-phosphate acyltransferase alpha	0	32.833	368380000	28	26.3161	25.7319	26.494	27.3025	27.173	27.2055
+	AGPS	2.62208	1.09059	O00116	O00116	Alkyldihydroxyacetonephosphate synthase, peroxisomal	0	138.78	10514000000	186	30.6529	31.0816	31.0895	31.9762	32.1669	31.9526
+	AHCY	2.96569	4.22134	P23526	P23526	Adenosylhomocysteinase	0	20.929	652570000	32	25.1905	24.4779	23.6048	28.9171	28.2542	28.7659
+	AHCYL1	2.94536	4.08881	O43865	O43865	Putative adenosylhomocysteinase 2	0	22.063	1199900000	35	25.5766	24.5238	26.0305	29.205	29.3239	29.8685
+	AIFM1	4.96036	1.80723	O95831	O95831	Apoptosis-inducing factor 1, mitochondrial	0	60.866	3842100000	107	28.9623	29.1675	29.1027	30.8903	30.9296	30.8343
+	AIMP1	2.57042	-0.854001	Q12904	Q12904	Aminoacyl tRNA synthase complex-interacting multifunctional protein 1;Endothelial monocyte-activating polypeptide 2	0	97.285	6196500000	137	31.1089	30.8655	30.8316	30.1769	29.8919	30.1753
+	AIMP2	3.162	-0.917636	Q13155	Q13155	Aminoacyl tRNA synthase complex-interacting multifunctional protein 2	0	86.339	2676100000	66	29.7494	29.8572	29.6221	28.9629	28.7551	28.7578
+	AIP	2.38588	1.21925	O00170	O00170	AH receptor-interacting protein	0	7.4721	232680000	17	25.278	25.3991	25.5577	26.852	26.2529	26.7877
+	AKAP17A	2.62535	-2.11187	Q02040	Q02040	A-kinase anchor protein 17A	0	57.311	523230000	25	27.84	27.3553	27.4848	24.9854	25.4324	25.9266
+	AKAP2	2.27379	-0.832577	Q9Y2D5	Q9Y2D5	A-kinase anchor protein 2	0	28.62	379630000	21	26.9051	27.1332	26.6444	26.1638	25.9776	26.0436
+	AKAP8	3.59435	-1.03667	O43823	O43823	A-kinase anchor protein 8	0	64.121	815120000	32	28.0418	28.0285	28.1684	26.983	26.9596	27.186
+	AKR1C2	3.23948	2.83311	P52895	P52895	Aldo-keto reductase family 1 member C2	0	28.162	2200300000	40	27.7123	27.4305	26.9352	30.5333	29.9776	30.0664
+	AKR1C3	4.74474	3.04771	P42330;P17516	P42330	Aldo-keto reductase family 1 member C3	0	44.415	3296700000	57	27.9016	28.0245	27.6676	31.033	30.7831	30.9208
+	ALDH2	3.51821	1.07256	P05091	P05091	Aldehyde dehydrogenase, mitochondrial	0	24.226	749390000	39	27.1085	27.3183	27.058	28.145	28.2683	28.2891
+	ALDH3A2	4.11314	1.9136	P51648	P51648	Fatty aldehyde dehydrogenase	0	30.054	2301000000	47	28.0628	28.1679	28.2984	30.2152	30.1462	29.9084
+	ALDH7A1	4.18867	1.57875	P49419	P49419	Alpha-aminoadipic semialdehyde dehydrogenase	0	13.987	702750000	23	26.5411	26.8192	26.5892	28.1704	28.2433	28.272
+	ALDOA	4.32345	2.5481	P04075;P05062	P04075	Fructose-bisphosphate aldolase A	0	104.45	7480900000	117	29.6735	29.4339	29.2266	32.0739	31.9716	31.9329
+	ALYREF	1.40671	1.44049	Q86V81	Q86V81	THO complex subunit 4	0	17.117	646920000	18	27.1199	27.0809	25.7174	28.324	27.94	27.9757
+	AMPD2	2.2686	1.17303	Q01433	Q01433	AMP deaminase 2	0	11.979	491490000	30	26.5592	26.9085	26.2518	27.5486	27.8365	27.8535
+	ANAPC1	3.92	-1.25464	Q9H1A4	Q9H1A4	Anaphase-promoting complex subunit 1	0	74.249	1420300000	70	28.8089	28.9996	28.887	27.5382	27.6342	27.7591
+	ANAPC5	4.65207	-1.20119	Q9UJX4	Q9UJX4	Anaphase-promoting complex subunit 5	0	12.065	395390000	26	27.0022	27.0167	27.0845	25.7465	25.9053	25.848
+	ANTXR1	1.62401	0.961479	Q9H6X2	Q9H6X2	Anthrax toxin receptor 1	0	2.0703	232710000	12	25.0652	25.5675	25.947	26.4216	26.6659	26.3766
+	ANXA1	3.12674	3.26249	P04083	P04083	Annexin A1	0	117.53	1920200000	60	27.1465	26.2072	27.1596	30.3646	30.107	29.8291
+	ANXA2;ANXA2P2	4.10643	2.95822	P07355;A6NMY6	P07355;A6NMY6	Annexin A2;Putative annexin A2-like protein	0	259.85	24014000000	233	30.8684	30.9711	30.4415	33.8691	33.6536	33.633
+	ANXA6	1.25022	1.14904	P08133	P08133	Annexin A6	0	25.442	423300000	43	25.7578	27.0785	26.0447	27.1859	27.7339	27.4083
+	AP1M1	2.97329	2.84215	Q9BXS5;Q9Y6Q5	Q9BXS5	AP-1 complex subunit mu-1	0	11.715	445300000	26	25.3815	25.663	24.5666	28.147	27.92	28.0706
+	APMAP	1.61374	1.97235	Q9HDC9	Q9HDC9	Adipocyte plasma membrane-associated protein	0	46.582	1164800000	40	26.541	26.5531	28.209	29.1476	29.156	28.9165
+	APPL1	2.88818	1.27656	Q9UKG1	Q9UKG1	DCC-interacting protein 13-alpha	0	47.769	478320000	34	26.3954	26.0293	26.4541	27.7253	27.4263	27.5568
+	APTX	3.39495	-1.77312	Q7Z2E3	Q7Z2E3	Aprataxin	0	29.388	800310000	28	28.1791	27.9694	28.3209	26.2149	26.3036	26.6316
+	ARCN1	3.06235	1.38181	P48444	P48444	Coatomer subunit delta	0	29.763	1123100000	65	27.5092	27.8865	27.3784	29.0224	28.9317	28.9654
+	ARFGEF1	3.44239	1.0381	Q9Y6D6	Q9Y6D6	Brefeldin A-inhibited guanine nucleotide-exchange protein 1	0	40.663	597770000	35	26.9117	26.9122	26.7862	27.7429	27.9889	27.9925
+	ARHGAP1	2.18122	2.58013	Q07960	Q07960	Rho GTPase-activating protein 1	0	26.185	1054900000	35	25.6093	26.9143	27.2197	29.0724	29.2804	29.131
+	ARHGEF7	4.15117	-1.10852	Q14155	Q14155	Rho guanine nucleotide exchange factor 7	0	53.611	1391900000	64	28.9189	28.8589	28.737	27.7029	27.6827	27.8036
+	ARID1A	2.33918	-0.88735	O14497	O14497	AT-rich interactive domain-containing protein 1A	0	220.17	3731100000	202	30.3818	30.2757	29.9373	29.2914	29.1878	29.4536
+	ARID2	1.96714	-1.03689	Q68CP9	Q68CP9	AT-rich interactive domain-containing protein 2	0	75.287	708100000	45	28.1416	27.6223	27.4148	26.5843	26.8446	26.6391
+	ARMC10	2.18536	1.32632	Q8N2F6	Q8N2F6	Armadillo repeat-containing protein 10	0	4.7842	56422000	6	22.724	23.0207	23.463	24.6669	24.2169	24.303
+	ARMCX3	2.44645	3.02141	Q9UH62	Q9UH62	Armadillo repeat-containing X-linked protein 3	0	6.9886	408500000	22	24.8374	24.5108	24.9725	26.8558	28.1664	28.3628
+	ARPC4	1.31345	0.895542	P59998	P59998	Actin-related protein 2/3 complex subunit 4	0	8.8801	2286700000	36	29.3063	28.2265	28.6433	29.7323	29.571	29.5594
+	ASCC2	3.04482	-1.13565	Q9H1I8	Q9H1I8	Activating signal cointegrator 1 complex subunit 2	0	21.412	367590000	21	26.7107	27.1531	26.9523	25.8058	25.782	25.8213
+	ASCC3	2.66151	-0.768399	Q8N3C0	Q8N3C0	Activating signal cointegrator 1 complex subunit 3	0	84.758	2120100000	105	29.5308	29.2872	29.2358	28.4611	28.6535	28.634
+	ATP1A1	2.31791	0.993494	P05023;P13637;Q13733	P05023	Sodium/potassium-transporting ATPase subunit alpha-1	0	147.22	6449800000	156	30.0693	30.1409	30.5797	31.3922	31.1401	31.238
+	ATP5H	1.5152	0.931255	O75947	O75947	ATP synthase subunit d, mitochondrial	0	82.221	8086700000	116	30.1332	30.6903	31.1081	31.635	31.5358	31.5546
+	ATP5J	1.7409	0.944628	P18859	P18859	ATP synthase-coupling factor 6, mitochondrial	0	85.797	2423800000	54	28.7927	28.6238	29.2735	30.0502	29.5541	29.9194
+	ATP5O	2.03726	1.29731	P48047	P48047	ATP synthase subunit O, mitochondrial	0	71.328	6393800000	77	29.5709	30.3028	30.4052	31.5521	31.3176	31.3012
+	ATP6AP1	1.83643	1.2619	Q15904	Q15904	V-type proton ATPase subunit S1	0	3.5523	378630000	10	25.6515	25.8458	26.5833	27.4782	27.3056	27.0826
+	ATP6AP2	1.67915	0.91924	O75787	O75787	Renin receptor	0	16.455	420660000	36	25.9386	26.5577	26.7561	27.2654	27.3654	27.3794
+	ATP6V0A1	1.91338	0.899906	Q93050	Q93050	V-type proton ATPase 116 kDa subunit a isoform 1	0	36.135	1418400000	48	27.9696	27.9321	28.5513	29.1445	29.0443	28.9639
+	ATP6V1A	2.01267	1.02792	P38606	P38606	V-type proton ATPase catalytic subunit A	0	37.176	2509000000	81	28.4844	28.9937	29.1533	30.0877	29.8123	29.8152
+	ATP6V1B2	2.08019	1.17886	P21281;P15313	P21281	V-type proton ATPase subunit B, brain isoform	0	20.232	1091800000	51	27.1512	27.7069	27.9574	28.8631	28.7	28.7891
+	ATP6V1E1	1.9573	0.98834	P36543	P36543	V-type proton ATPase subunit E 1	0	8.4673	312170000	23	25.6572	25.999	26.2469	27.2069	26.7236	26.9375
+	ATP6V1G1;ATP6V1G2	1.57909	1.08823	O75348;O95670	O75348;O95670	V-type proton ATPase subunit G 1;V-type proton ATPase subunit G 2	0	8.1333	270430000	12	25.08	25.9302	26.0156	26.6928	26.6273	26.9703
+	ATRX	3.33229	-4.52863	P46100	P46100	Transcriptional regulator ATRX	0	53.816	1217900000	59	29.2158	28.9725	28.9398	25.1342	23.707	24.701
+	ATXN2	2.54839	-0.930834	Q99700	Q99700	Ataxin-2	0	73.837	2282400000	68	29.6188	29.5515	29.3168	28.3651	28.5888	28.7406
+	ATXN2L	2.87985	-0.860598	Q8WWM7	Q8WWM7	Ataxin-2-like protein	0	150.95	14759000000	273	32.3667	32.3546	32.0715	31.3436	31.3703	31.4972
+	AURKA	4.19683	-0.73354	O14965	O14965	Aurora kinase A	0	13.49	193860000	15	25.8557	25.9802	25.9038	25.1716	25.1474	25.22
+	AURKB	4.24912	-1.81743	Q96GD4;Q9UQB9	Q96GD4	Aurora kinase B	0	9.4716	427940000	19	27.1852	27.4114	27.1508	25.525	25.4492	25.321
+	B2M	1.85999	1.14428	P61769	P61769	Beta-2-microglobulin;Beta-2-microglobulin form pI 5.3	0	3.0087	563240000	9	26.1846	26.562	27.0799	27.7659	27.8935	27.5999
+	B4GALT1	1.68471	1.59307	P15291	P15291	Beta-1,4-galactosyltransferase 1;Lactose synthase A protein;N-acetyllactosamine synthase;Beta-N-acetylglucosaminylglycopeptide beta-1,4-galactosyltransferase;Beta-N-acetylglucosaminyl-glycolipid beta-1,4-galactosyltransferase;Processed beta-1,4-galactosyltransferase 1	0	34.668	856650000	22	26.9558	26.3433	27.559	29.0338	28.2295	28.374
+	B4GALT5	1.51488	1.5589	O43286	O43286	Beta-1,4-galactosyltransferase 5	0	2.4442	203990000	12	24.6991	24.4194	24.8882	26.7255	26.6402	25.3179
+	BAZ1B	6.42801	-3.3515	Q9UIG0	Q9UIG0	Tyrosine-protein kinase BAZ1B	0	231.67	13413000000	272	32.4607	32.453	32.3867	29.1535	28.9922	29.1002
+	BCAP31	2.04173	1.08918	P51572	P51572	B-cell receptor-associated protein 31	0	39.59	2863000000	52	28.9338	28.5809	29.3645	30.0808	30.097	29.969
+	BCKDHA	3.56712	1.0985	P12694	P12694	2-oxoisovalerate dehydrogenase subunit alpha, mitochondrial	0	18.581	861410000	41	27.3126	27.4815	27.2058	28.3508	28.4975	28.4472
+	BCLAF1	3.65894	-1.58283	Q9NYF8	Q9NYF8	Bcl-2-associated transcription factor 1	0	203.56	17643000000	249	32.5234	32.4513	32.8417	31.087	30.9791	31.0018
+	BMP2K	1.89567	-0.982224	Q9NSY1	Q9NSY1	BMP-2-inducible protein kinase	0	65.191	223180000	23	26.2575	26.4001	25.6915	25.0918	25.032	25.2788
+	BPTF	2.15437	-1.84302	Q12830	Q12830	Nucleosome-remodeling factor subunit BPTF	0	47.746	607330000	37	27.9356	27.7605	27.2411	25.9337	25.238	26.2365
+	BSG	2.30026	2.55624	P35613	P35613	Basigin	0	53.488	1303000000	26	27.3441	26.0339	27.3318	29.5593	29.6373	29.1819
+	BUB3	4.17497	0.950456	O43684	O43684	Mitotic checkpoint protein BUB3	0	50.014	2071500000	65	28.6233	28.5627	28.733	29.5863	29.551	29.6331
+	C21orf33	2.3319	1.03797	P30042	P30042	ES1 protein homolog, mitochondrial	0	63.951	7217200000	101	30.5968	30.717	30.1636	31.4792	31.4443	31.6679
+	CALM1	3.14519	1.04744	P62158;P02585	P62158	Calmodulin	0	71.648	2085500000	33	28.4066	28.676	28.7177	29.7119	29.6909	29.5399
+	CALR	3.66935	4.45413	P27797	P27797	Calreticulin	0	93.397	3799400000	95	27.3362	26.1443	26.8572	31.26	31.27	31.1701
+	CALU	3.78577	1.92161	O43852	O43852	Calumenin	0	37.323	3600000000	62	28.9875	28.9869	28.5804	30.8353	30.7134	30.7709
+	CAMK2D	3.87468	-1.4509	Q13557;Q9UQM7	Q13557	Calcium/calmodulin-dependent protein kinase type II subunit delta	0	24.373	1612700000	50	29.3543	29.0769	29.1033	27.7435	27.6378	27.8005
+	CAMK2G	3.06864	-1.72267	Q13555	Q13555	Calcium/calmodulin-dependent protein kinase type II subunit gamma	0	11.91	245690000	20	26.5666	26.5415	26.2084	25.0205	24.5301	24.5979
+	CANX	3.72368	2.60075	P27824	P27824	Calnexin	0	101.7	14801000000	157	30.7333	30.0677	30.3051	32.9716	32.921	33.0156
+	CAPRIN1	5.10372	2.09969	Q14444	Q14444	Caprin-1	0	113.79	5204400000	98	29.1913	29.4191	29.2695	31.3799	31.4406	31.3585
+	CARM1	1.57357	1.12243	Q86X55	Q86X55	Histone-arginine methyltransferase CARM1	0	30.37	305520000	31	25.3291	26.3225	25.8908	26.8096	26.8153	27.2848
+	CASC4	0.944513	0.986947	Q6P4E1	Q6P4E1	Protein CASC4	0	18.791	553810000	26	26.2245	26.0815	27.6113	27.5659	27.644	27.6684
+	CAT	4.25222	2.22651	P04040	P04040	Catalase	0	41.386	1249700000	45	27.0864	27.26	26.8491	29.2296	29.3439	29.3015
+	CAV1	1.6705	-0.971004	Q03135	Q03135	Caveolin-1	0	57.147	5428200000	54	30.1894	30.3149	30.9883	29.4876	29.7012	29.3909
+	CBX4	1.9137	-1.22883	O00257	O00257	E3 SUMO-protein ligase CBX4	0	9.9503	258190000	12	26.7442	25.9338	26.2255	25.0205	24.8348	25.3617
+	CBX5	2.63873	0.961543	P45973	P45973	Chromobox protein homolog 5	0	6.6736	528760000	19	26.7927	26.5851	26.6682	27.8694	27.4364	27.6247
+	CCDC47	4.09946	0.721214	Q96A33	Q96A33	Coiled-coil domain-containing protein 47	0	68.471	6034600000	129	30.3481	30.2731	30.3686	31.039	31.113	31.0013
+	CCDC51	1.96462	0.835657	Q96ER9	Q96ER9	Coiled-coil domain-containing protein 51	0	93.239	2797700000	58	28.8867	29.063	29.507	29.9632	30.0317	29.9687
+	CCNL1	1.68806	0.987322	Q9UK58	Q9UK58	Cyclin-L1	0	52.521	269490000	23	26.1276	25.4388	25.5956	26.7094	26.4224	26.9923
+	CCT2	3.4373	0.927684	P78371	P78371	T-complex protein 1 subunit beta	0	323.31	21931000000	270	32.1191	32.1501	31.9649	32.8856	33.071	33.0606
+	CCT4	4.05231	0.872585	P50991	P50991	T-complex protein 1 subunit delta	0	185.51	8383000000	164	30.7325	30.8371	30.6653	31.6505	31.6252	31.577
+	CCT8	2.06914	0.85902	P50990	P50990	T-complex protein 1 subunit theta	0	75.124	11036000000	188	31.1005	31.5005	30.9019	32.0262	32.0755	31.9782
+	CD2BP2	1.30513	-0.883727	O95400	O95400	CD2 antigen cytoplasmic tail-binding protein 2	0	23.068	613640000	26	27.4208	28.3896	27.5203	26.8056	26.8266	27.0472
+	CD3EAP	2.15103	-1.27958	O15446	O15446	DNA-directed RNA polymerase I subunit RPA34	0	101.26	614720000	39	27.678	27.7953	27.6947	26.87	26.0074	26.4518
+	CDC16	2.21936	-1.45341	Q13042	Q13042	Cell division cycle protein 16 homolog	0	32.592	743410000	39	27.7881	28.3884	27.8091	26.1616	26.7382	26.7256
+	CDC20	2.61248	-1.27931	Q12834	Q12834	Cell division cycle protein 20 homolog	0	50.103	582740000	37	27.6964	27.6608	27.5069	26.0016	26.6074	26.4171
+	CDC23	3.16141	-1.26913	Q9UJX2	Q9UJX2	Cell division cycle protein 23 homolog	0	49.329	523340000	34	27.33	27.6041	27.6099	26.0548	26.3702	26.3115
+	CDC26	1.27617	-1.03382	Q8NHZ8	Q8NHZ8	Anaphase-promoting complex subunit CDC26	0	4.7531	125450000	14	24.8345	26.0627	25.2033	24.3106	24.5328	24.1556
+	CDC27	3.56416	-0.929495	P30260	P30260	Cell division cycle protein 27 homolog	0	40.47	544950000	30	27.3846	27.222	27.3082	26.373	26.2706	26.4828
+	CDH13	1.48069	1.04178	P55290	P55290	Cadherin-13	0	6.4961	175270000	15	24.9854	24.5052	25.4292	26.1027	25.6556	26.2869
+	CDIPT	1.5708	1.10897	O14735	O14735	CDP-diacylglycerol--inositol 3-phosphatidyltransferase	0	5.4957	899800000	15	27.7056	26.6585	27.4479	28.5165	28.3774	28.245
+	CDK1	3.52254	-0.72552	P06493	P06493	Cyclin-dependent kinase 1	0	64.246	3428800000	90	30.115	30.0376	30.1244	29.4774	29.3113	29.3117
+	CDK13	2.26899	-1.20426	Q14004;O94921;Q07002;Q00536	Q14004	Cyclin-dependent kinase 13	0	41.745	581890000	38	27.8189	27.7182	27.1471	26.4453	26.2261	26.4001
+	CDK9	2.12817	1.27353	P50750	P50750	Cyclin-dependent kinase 9	0	18.512	560140000	25	26.8115	26.3159	26.4602	27.8275	27.4319	28.1488
+	CDKN2A	5.10284	2.19977	P42771;P42772	P42771	Cyclin-dependent kinase inhibitor 2A	0	32.503	1029600000	36	26.8332	27.0312	26.7919	29.0838	29.1046	29.0672
+	CDKN2A	1.97253	-1.22005	Q8N726	Q8N726	Tumor suppressor ARF	0	10.161	1099800000	26	28.7778	28.3416	28.3992	27.7459	27.1184	26.9942
+	CDKN2AIP	2.59112	-0.891855	Q9NXV6	Q9NXV6	CDKN2A-interacting protein	0	114.15	872980000	54	27.9939	28.2974	28.1299	27.0658	27.4093	27.2706
+	CDYL	2.76438	-1.39048	Q9Y232	Q9Y232	Chromodomain Y-like protein	0	5.8679	399160000	20	27.1331	27.1711	27.1361	26.0622	25.4205	25.7862
+	CEBPZ	2.9804	-2.34899	Q03701	Q03701	CCAAT/enhancer-binding protein zeta	0	97.337	2040100000	71	29.9086	29.2901	29.4491	27.5686	26.8621	27.1702
+	CEP170	2.11482	-0.767226	Q5SW79;Q96L14	Q5SW79	Centrosomal protein of 170 kDa	0	172.85	2734600000	162	29.9443	29.5799	29.623	28.7544	28.9848	29.1064
+	CFL1	2.02742	1.26603	P23528	P23528	Cofilin-1	0	44.468	6197200000	71	29.6686	30.5604	29.9488	31.3352	31.4238	31.2169
+	CHD3	2.41902	-3.11104	Q12873	Q12873	Chromodomain-helicase-DNA-binding protein 3	0	79.289	791030000	53	29.0308	27.772	27.4707	24.6278	25.299	25.0136
+	CHD4	3.37792	-0.820854	Q14839	Q14839	Chromodomain-helicase-DNA-binding protein 4	0	127.67	6529400000	186	31.0316	31.0635	30.8508	30.193	30.0864	30.204
+	CHERP	2.71832	-0.830216	Q8IWX8	Q8IWX8	Calcium homeostasis endoplasmic reticulum protein	0	120.3	6792000000	146	31.2168	30.9061	30.8985	30.1421	30.1212	30.2675
+	CHPF	2.20798	0.822097	Q8IZ52	Q8IZ52	Chondroitin sulfate synthase 2	0	10.097	792750000	40	27.5893	27.3556	27.4351	28.0226	28.5028	28.3208
+	CHST14	3.40174	1.13633	Q8NCH0	Q8NCH0	Carbohydrate sulfotransferase 14	0	11.265	375800000	27	25.9582	26.2611	26.1943	27.3618	27.2662	27.1945
+	CHSY3	2.83247	0.83555	Q70JA7	Q70JA7	Chondroitin sulfate synthase 3	0	31.842	786960000	54	27.2865	27.4406	27.3629	28.1303	28.3917	28.0748
+	CIRH1A	3.54629	-3.39247	Q969X6	Q969X6	Cirhin	0	17.759	572460000	28	28.2495	27.6998	27.5451	24.8095	24.3102	24.1972
+	CIT	1.02894	-0.946385	O14578	O14578	Citron Rho-interacting kinase	0	24.214	219140000	23	26.5509	25.6267	25.783	24.4002	25.4467	25.2746
+	CLASP2	3.05799	-0.794871	O75122	O75122	CLIP-associating protein 2	0	78.964	1222200000	91	28.3925	28.6155	28.6792	27.7372	27.7604	27.805
+	CLCC1	1.37745	0.903279	Q96S66	Q96S66	Chloride channel CLIC-like protein 1	0	75.329	1164500000	53	28.0429	27.2263	28.1739	28.7846	28.5655	28.8028
+	CLCN3	2.06473	0.85445	P51790	P51790	H(+)/Cl(-) exchange transporter 3	0	14.061	466160000	31	26.6292	26.3062	26.6469	27.3811	27.6232	27.1413
+	CLPB	4.40581	2.28069	Q9H078	Q9H078	Caseinolytic peptidase B protein homolog	0	41.458	1846400000	87	27.7025	27.4734	27.8091	29.8263	30.028	29.9727
+	CLPTM1	4.23635	1.62691	O96005	O96005	Cleft lip and palate transmembrane protein 1	0	51.621	1993300000	80	28.2018	28.1259	28.3957	29.863	29.7959	29.9453
+	CLTB	1.24928	-0.996963	P09497	P09497	Clathrin light chain B	0	2.3842	188930000	10	25.7651	26.8178	25.7035	24.9034	25.1786	25.2134
+	CLU	3.792	0.889979	P10909	P10909	Clusterin;Clusterin beta chain;Clusterin alpha chain	0	43.862	2562600000	57	28.9642	28.9698	29.1219	29.8782	29.9858	29.8618
+	CNOT3	2.60296	-0.829714	O75175	O75175	CCR4-NOT transcription complex subunit 3	0	11.415	454330000	18	26.8912	27.2354	27.2481	26.3551	26.2268	26.3038
+	CNP	3.39684	2.39334	P09543	P09543	2,3-cyclic-nucleotide 3-phosphodiesterase	0	17.815	315370000	23	25.2305	24.7228	24.9094	27.5492	27.4659	27.0277
+	COL1A1	2.31229	1.73145	P02452;CON__Q862S4	P02452	Collagen alpha-1(I) chain	0	82.621	837520000	70	27.3658	26.7182	26.5246	28.7048	28.2648	28.8333
+	COL3A1	1.93715	1.50937	P02461;CON__P04258	P02461	Collagen alpha-1(III) chain	0	57.011	724500000	40	27.3122	26.2009	26.5874	28.2579	28.0105	28.3602
+	COL4A1	4.22915	1.83431	P02462;P29400	P02462	Collagen alpha-1(IV) chain;Arresten	0	8.1051	326960000	14	25.5485	25.4262	25.7287	27.504	27.3187	27.3836
+	COL5A1	2.60504	1.85132	P20908	P20908	Collagen alpha-1(V) chain	0	52.388	651680000	44	26.8206	26.4727	25.9302	28.3082	28.0892	28.3801
+	COLGALT1	4.13948	1.4875	Q8NBJ5	Q8NBJ5	Procollagen galactosyltransferase 1	0	33.103	2282800000	69	28.5496	28.6336	28.3898	29.9208	30.0149	30.0997
+	CORO1C	3.57349	3.15787	Q9ULV4;Q6QEF8	Q9ULV4	Coronin-1C	0	21.098	480250000	27	25.2704	25.0258	24.4561	28.262	28.0401	27.9238
+	COX7A2L	1.16587	1.03401	O14548	O14548	Cytochrome c oxidase subunit 7A-related protein, mitochondrial	0	37.823	402060000	15	25.9836	25.5055	26.9201	27.0986	27.2167	27.196
+	CPD	2.41765	1.00953	O75976	O75976	Carboxypeptidase D	0	77.319	1085100000	78	27.5211	27.4965	27.9809	28.7023	28.5662	28.7585
+	CPNE1	4.07549	1.90274	Q99829	Q99829	Copine-1	0	9.627	240940000	23	24.8942	25.1209	24.8874	27.0349	26.8443	26.7316
+	CPSF1	3.49105	-1.30124	Q10570	Q10570	Cleavage and polyadenylation specificity factor subunit 1	0	289.9	11505000000	246	32.177	31.9742	31.9013	30.6044	30.6804	30.8639
+	CPSF2	3.04284	-1.13601	Q9P2I0	Q9P2I0	Cleavage and polyadenylation specificity factor subunit 2	0	143.78	5429600000	169	30.9331	30.8895	30.6744	29.4974	29.7686	29.8229
+	CPSF4	2.95374	-1.57012	O95639	O95639	Cleavage and polyadenylation specificity factor subunit 4	0	34.424	725970000	28	28.2776	27.7566	27.7536	26.2204	26.4209	26.4361
+	CRYZ	3.42576	3.0686	Q08257	Q08257	Quinone oxidoreductase	0	35.66	549180000	27	25.7141	24.7629	25.2682	28.2716	28.3772	28.3023
+	CS	3.56264	1.89275	O75390	O75390	Citrate synthase, mitochondrial	0	90.75	7698900000	62	30.0688	29.5389	29.8434	31.764	31.7191	31.6462
+	CSDE1	3.29321	1.13211	O75534	O75534	Cold shock domain-containing protein E1	0	23.283	1048000000	60	27.6094	27.7539	27.418	28.8008	28.6258	28.7511
+	CSK	2.36206	-1.15102	P41240;P42679	P41240	Tyrosine-protein kinase CSK	0	2.818	212410000	15	25.7347	26.3639	26.2817	24.9692	24.9985	24.9596
+	CSNK1D	2.4886	-1.76875	P48730	P48730	Casein kinase I isoform delta	0	2.8772	513380000	15	27.3884	28.1282	27.3108	25.8538	26.0148	25.6525
+	CSRP2	3.0509	1.39183	Q16527	Q16527	Cysteine and glycine-rich protein 2	0	2.4037	285540000	8	25.4674	25.9452	25.495	27.0712	27.0256	26.9863
+	CSTF1	1.72273	0.950652	Q05048	Q05048	Cleavage stimulation factor subunit 1	0	17.524	372450000	20	25.7819	26.5125	26.4617	27.1816	27.3546	27.0719
+	CSTF3	1.32128	0.882008	Q12996	Q12996	Cleavage stimulation factor subunit 3	0	30.741	287850000	29	25.3876	26.4688	25.9328	26.7901	26.8024	26.8427
+	CTPS1	4.20222	-0.865353	P17812	P17812	CTP synthase 1	0	65.127	5554900000	97	30.7533	30.7859	30.8256	29.9066	30.0074	29.8547
+	CTR9	4.22152	-0.862204	Q6PD62	Q6PD62	RNA polymerase-associated protein CTR9 homolog	0	78.11	1784300000	72	29.193	29.0732	29.0978	28.3122	28.2007	28.2645
+	CTSC	5.42353	2.86648	P53634	P53634	Dipeptidyl peptidase 1;Dipeptidyl peptidase 1 exclusion domain chain;Dipeptidyl peptidase 1 heavy chain;Dipeptidyl peptidase 1 light chain	0	68.579	2515300000	67	27.6883	27.5868	27.5901	30.3568	30.6115	30.4965
+	CWC22	3.43599	-1.37936	Q9HCG8	Q9HCG8	Pre-mRNA-splicing factor CWC22 homolog	0	13.418	191520000	8	26.2505	25.8679	26.1873	24.6741	24.7912	24.7022
+	CWC25	1.46848	-1.17486	Q9NXE8	Q9NXE8	Pre-mRNA-splicing factor CWC25 homolog	0.00024975	1.3428	222100000	14	26.241	26.5969	25.3761	25.024	24.7499	24.9156
+	CXCR4	1.09975	0.929429	P61073	P61073	C-X-C chemokine receptor type 4	0	63.629	686320000	40	26.5632	27.7557	27.0406	27.7276	28.3997	28.0205
+	CYB5R3	2.79025	1.75356	P00387	P00387	NADH-cytochrome b5 reductase 3;NADH-cytochrome b5 reductase 3 membrane-bound form;NADH-cytochrome b5 reductase 3 soluble form	0	60.54	4145100000	93	28.7739	29.0049	29.5413	30.9159	30.8879	30.7771
+	CYC1	2.41588	0.896586	P08574	P08574	Cytochrome c1, heme protein, mitochondrial	0	162.52	44158000000	162	33.2167	33.0508	33.0529	33.7716	33.9881	34.2505
+	CYP20A1	1.72825	0.88681	Q6UW02	Q6UW02	Cytochrome P450 20A1	0	12.518	135750000	14	24.833	24.3001	25.072	25.6385	25.6834	25.5436
+	DAD1	2.86454	2.24932	P61803	P61803	Dolichyl-diphosphooligosaccharide--protein glycosyltransferase subunit DAD1	0	2.8778	632530000	12	26.1769	25.4421	26.3426	28.3272	28.2635	28.1188
+	DAGLB	2.0593	0.975456	Q8NCG7	Q8NCG7	Sn1-specific diacylglycerol lipase beta	0	21.243	837890000	46	27.0269	27.5073	27.5407	28.388	28.5057	28.1074
+	DARS	2.21332	-0.791959	P14868	P14868	Aspartate--tRNA ligase, cytoplasmic	0	169.2	10939000000	195	31.9988	31.5926	31.5451	30.9327	30.8442	30.9839
+	DARS2	2.41814	1.06552	Q6PI48	Q6PI48	Aspartate--tRNA ligase, mitochondrial	0	50.602	1874900000	62	28.7542	28.28	28.3285	29.3423	29.654	29.563
+	DAZAP1	2.42922	1.57407	Q96EP5	Q96EP5	DAZ-associated protein 1	0	32.916	542760000	20	25.8901	26.7806	26.3689	27.9855	27.8851	27.8912
+	DBN1	1.69271	1.00024	Q16643	Q16643	Drebrin	0	29.575	557030000	51	26.9454	26.5241	26.6303	28.1539	27.3579	27.5888
+	DCTN2	1.73252	1.09011	Q13561	Q13561	Dynactin subunit 2	0	14.092	221040000	24	25.1029	25.9543	25.3031	26.7503	26.3307	26.5495
+	DDX19A	2.65964	-0.940406	Q9NUU7;Q9UHL0	Q9NUU7	ATP-dependent RNA helicase DDX19A	0	34.921	1174400000	52	28.4926	28.8318	28.5201	27.7571	27.517	27.7493
+	DDX27	2.60575	-0.828321	Q96GQ7	Q96GQ7	Probable ATP-dependent RNA helicase DDX27	0	93.867	2873400000	97	29.916	30.0504	29.6581	29.0431	29.1196	28.9768
+	DDX46	3.58149	1.30512	Q7L014	Q7L014	Probable ATP-dependent RNA helicase DDX46	0	57.606	3225500000	117	29.0472	29.3434	29.0803	30.3835	30.4416	30.5611
+	DDX47	3.17315	-1.06655	Q9H0S4	Q9H0S4	Probable ATP-dependent RNA helicase DDX47	0	71.62	2465000000	79	29.8577	29.533	29.5539	28.6261	28.6133	28.5056
+	DDX50	3.56533	-3.77868	Q9BQ39	Q9BQ39	ATP-dependent RNA helicase DDX50	0	69.52	2029000000	61	29.6943	29.7596	29.5881	26.2059	26.2173	25.2828
+	DDX51	3.25616	-1.55462	Q8N8A6	Q8N8A6	ATP-dependent RNA helicase DDX51	0	16.02	308220000	22	26.3506	26.8324	26.7256	25.1845	25.0243	25.036
+	DDX52	3.8556	-3.20606	Q9Y2R4	Q9Y2R4	Probable ATP-dependent RNA helicase DDX52	0	61.353	928810000	51	28.5066	28.7202	28.3995	25.5173	25.5613	24.9295
+	DDX54	3.16553	-1.57017	Q8TDD1	Q8TDD1	ATP-dependent RNA helicase DDX54	0	42.341	1012800000	51	28.348	28.1835	27.9322	26.7379	26.6502	26.3652
+	DDX6	2.39268	0.787126	P26196	P26196	Probable ATP-dependent RNA helicase DDX6	0	75.999	432080000	18	26.7077	26.5733	26.3655	27.5113	27.2565	27.2402
+	DECR2	2.44206	1.3552	Q9NUI1	Q9NUI1	Peroxisomal 2,4-dienoyl-CoA reductase	0	4.9816	243640000	12	25.0956	25.7366	25.1533	26.615	26.5843	26.8519
+	DEK	3.62599	1.77793	P35659	P35659	Protein DEK	0	7.5209	209360000	13	24.8767	24.8815	24.934	26.4807	26.9498	26.5953
+	DERL1	2.05305	0.831079	Q9BUN8	Q9BUN8	Derlin-1	0	4.3611	1623000000	25	28.4923	27.9438	28.4051	29.1096	29.0473	29.1775
+	DHFR	2.36544	-0.932107	P00374;Q86XF0	P00374	Dihydrofolate reductase	0	4.6694	309210000	20	26.3652	26.7256	26.8336	25.8517	25.6742	25.6022
+	DHX37	2.50297	-1.06624	Q8IY37	Q8IY37	Probable ATP-dependent RNA helicase DHX37	0	9.0153	381610000	20	26.9409	26.8707	26.9763	26.0952	25.9498	25.5442
+	DIAPH1	2.49099	0.828605	O60610	O60610	Protein diaphanous homolog 1	0	15.659	496340000	28	26.794	26.4825	26.6132	27.6463	27.3359	27.3933
+	DIDO1	3.74097	-1.35777	Q9BTC0	Q9BTC0	Death-inducer obliterator 1	0	209.4	3844000000	152	30.4591	30.4099	30.1482	29.0097	28.9175	29.0167
+	DIS3	3.23908	-1.00612	Q9Y2L1	Q9Y2L1	Exosome complex exonuclease RRP44	0	46.989	2172000000	78	29.4368	29.6573	29.3463	28.4847	28.3972	28.5401
+	DLD	2.67272	1.39888	P09622	P09622	Dihydrolipoyl dehydrogenase, mitochondrial	0	27.572	439180000	30	26.167	26.5545	25.9132	27.496	27.7284	27.607
+	DNAJA1	2.46471	-0.912589	P31689	P31689	DnaJ homolog subfamily A member 1	0	158.92	8542100000	172	31.2727	31.2784	31.7053	30.4428	30.521	30.5548
+	DNAJA2	1.86564	-0.961264	O60884	O60884	DnaJ homolog subfamily A member 2	0	53.212	2089600000	54	29.4819	28.9587	29.3991	28.6252	28.081	28.2497
+	DNAJB11	1.41722	1.04051	Q9UBS4	Q9UBS4	DnaJ homolog subfamily B member 11	0	102.19	6254400000	107	30.6819	29.5542	30.1839	31.2864	30.9764	31.2786
+	DNAJC16	2.01916	0.862692	Q9Y2G8	Q9Y2G8	DnaJ homolog subfamily C member 16	0	11.213	115190000	11	24.4756	24.124	24.5996	25.0403	25.4428	25.3042
+	DNAJC3	4.13316	4.12325	Q13217	Q13217	DnaJ homolog subfamily C member 3	0	41.138	915420000	35	25.0367	24.7335	25.26	28.8059	29.1225	29.4716
+	DNASE2	2.07368	2.01498	O00115	O00115	Deoxyribonuclease-2-alpha	0	3.6703	368890000	13	25.1727	25.6364	25.6383	26.7562	28.0612	27.675
+	DNM1L	3.41426	1.29613	O00429	O00429	Dynamin-1-like protein	0	206.6	2221900000	94	28.4126	28.6494	28.7221	29.9478	29.749	29.9757
+	DNTTIP1	2.23421	-2.98214	Q9H147	Q9H147	Deoxynucleotidyltransferase terminal-interacting protein 1	0	24.638	428810000	26	27.6124	28.0535	26.6353	23.7282	24.9032	24.7235
+	DOCK5	3.59907	-1.24832	Q9H7D0	Q9H7D0	Dedicator of cytokinesis protein 5	0	11.089	561880000	30	27.5204	27.5346	27.5829	26.1026	26.4319	26.3583
+	DOCK7	2.43149	-0.869131	Q96N67;Q96HP0	Q96N67	Dedicator of cytokinesis protein 7	0	39.814	1239700000	69	28.6357	28.8182	28.4377	27.6343	27.7109	27.939
+	DPF2	2.02839	-0.952482	Q92785	Q92785	Zinc finger protein ubi-d4	0	58.417	1431700000	47	28.7408	29.281	28.7266	27.7967	28.1005	27.9938
+	DPYSL2	4.60692	1.97811	Q16555	Q16555	Dihydropyrimidinase-related protein 2	0	56.037	2148700000	74	28.0241	28.2192	28.1322	29.9791	30.1119	30.2189
+	DPYSL3	3.80182	1.66754	Q14195;Q14117	Q14195	Dihydropyrimidinase-related protein 3	0	86.823	5565800000	136	29.5942	29.9024	29.6476	31.2405	31.4168	31.4895
+	DRG1	3.19786	1.50896	Q9Y295	Q9Y295	Developmentally-regulated GTP-binding protein 1	0	14.239	405270000	30	26.0484	26.2379	25.7079	27.486	27.5333	27.5018
+	DSG1	2.35654	-1.44893	Q02413	Q02413	Desmoglein-1	0	18.446	619140000	32	27.5748	27.8017	27.3469	26.2998	25.7025	26.3743
+	DSP	2.16036	-2.13436	P15924	P15924	Desmoplakin	0	156.43	3782900000	147	30.8421	30.3493	29.6323	28.4837	27.7157	28.2212
+	DST	2.1495	-0.905244	Q03001	Q03001	Dystonin	0	51.874	1059400000	76	28.5766	28.0892	28.274	27.5521	27.1974	27.4746
+	DTYMK	1.59869	1.15919	P23919	P23919	Thymidylate kinase	0.00025183	1.4604	198500000	10	25.031	25.2342	24.9922	26.8195	26.2169	25.6986
+	DYNC1LI1	3.1381	-0.931011	Q9Y6G9	Q9Y6G9	Cytoplasmic dynein 1 light intermediate chain 1	0	85.538	3065500000	86	30.0237	29.9766	29.823	29.0796	28.8525	29.0981
+	DYNLL1	2.15785	-1.41967	P63167;Q96FJ2	P63167	Dynein light chain 1, cytoplasmic	0	62.555	1714800000	43	29.1075	28.6286	29.3128	27.9453	27.5543	27.2903
+	EBP	1.15639	1.42037	Q15125	Q15125	3-beta-hydroxysteroid-Delta(8),Delta(7)-isomerase	0	23.207	5968700000	23	29.9792	28.7142	30.6222	31.3991	31.2513	30.9263
+	ECE1	2.13833	1.37986	P42892	P42892	Endothelin-converting enzyme 1	0	16.486	922770000	57	27.0273	26.7698	27.6742	28.6248	28.5352	28.4508
+	ECI2	1.56997	1.44862	O75521	O75521	Enoyl-CoA delta isomerase 2, mitochondrial	0	35.382	312600000	28	25.48	25.6518	25.87	27.8871	26.9663	26.4942
+	EDC3	1.96384	-1.08784	Q96F86	Q96F86	Enhancer of mRNA-decapping protein 3	0	13.275	252980000	22	26.1375	26.8784	26.4434	25.6198	25.3084	25.2676
+	EDC4	4.32414	-2.17477	Q6P2E9	Q6P2E9	Enhancer of mRNA-decapping protein 4	0	133.97	2410900000	78	29.8288	29.7361	29.6455	27.6854	27.3573	27.6432
+	EDEM3	1.50388	0.807334	Q9BZQ6	Q9BZQ6	ER degradation-enhancing alpha-mannosidase-like protein 3	0	2.154	142830000	12	24.7441	24.8637	25.022	25.2396	25.7739	26.0383
+	EDIL3	2.9797	0.969462	O43854	O43854	EGF-like repeat and discoidin I-like domain-containing protein 3	0	176.84	20272000000	246	31.9734	32.0127	31.9292	32.7311	33.1104	32.9821
+	EEF2	4.19505	1.00279	P13639	P13639	Elongation factor 2	0	191.49	13870000000	258	31.4402	31.4403	31.3447	32.5071	32.3614	32.3651
+	EHMT1	2.49928	-3.53333	Q9H9B1	Q9H9B1	Histone-lysine N-methyltransferase EHMT1	0	36.417	755670000	46	28.3733	28.8823	27.3626	25.2296	24.7113	24.0772
+	EHMT2	1.95642	-2.86517	Q96KQ7	Q96KQ7	Histone-lysine N-methyltransferase EHMT2	0	57.973	532420000	23	28.5246	26.431	26.9289	24.3755	24.2752	24.6382
+	EIF2A	2.71013	1.42085	Q9BY44	Q9BY44	Eukaryotic translation initiation factor 2A;Eukaryotic translation initiation factor 2A, N-terminally processed	0	54.356	776920000	55	27.0863	27.3287	26.7066	28.6011	28.3353	28.4477
+	EIF2S1	3.51396	1.30588	P05198	P05198	Eukaryotic translation initiation factor 2 subunit 1	0	41.097	1308700000	64	27.7273	27.9013	27.7795	29.2574	28.9208	29.1476
+	EIF2S2	2.5783	1.97653	P20042	P20042	Eukaryotic translation initiation factor 2 subunit 2	0	13.766	276840000	26	24.6086	25.3827	25.3094	26.9685	27.4008	26.861
+	EIF2S3;EIF2S3L	5.20896	1.15955	P41091;Q2VIR3	P41091;Q2VIR3	Eukaryotic translation initiation factor 2 subunit 3;Putative eukaryotic translation initiation factor 2 subunit 3-like protein	0	75.794	3842800000	97	29.4512	29.436	29.4017	30.6538	30.5752	30.5385
+	EIF3L	2.51887	0.758486	Q9Y262	Q9Y262	Eukaryotic translation initiation factor 3 subunit L	0	78.908	2200700000	98	28.7158	28.754	28.9884	29.7098	29.428	29.596
+	EIF4A3	1.91776	-1.09561	P38919	P38919	Eukaryotic initiation factor 4A-III;Eukaryotic initiation factor 4A-III, N-terminally processed	0	70.21	2199800000	50	29.5962	29.4166	29.3655	28.8343	28.2233	28.0339
+	EIF4G1	4.00608	0.785398	Q04637	Q04637	Eukaryotic translation initiation factor 4 gamma 1	0	81.828	3941300000	129	29.6787	29.7926	29.6374	30.4964	30.4511	30.5174
+	EIF5	4.22321	1.27739	P55010	P55010	Eukaryotic translation initiation factor 5	0.00025304	1.5418	174920000	15	24.9506	24.7929	24.9724	26.1526	26.1246	26.2709
+	EIF5A;EIF5AL1;EIF5A2	3.01109	2.4316	P63241;Q6IS14;Q9GZV4	P63241;Q6IS14;Q9GZV4	Eukaryotic translation initiation factor 5A-1;Eukaryotic translation initiation factor 5A-1-like;Eukaryotic translation initiation factor 5A-2	0	45.487	1402100000	40	27.532	26.8497	26.8988	29.8739	29.3431	29.3584
+	EIF5B	1.96767	0.821596	O60841	O60841	Eukaryotic translation initiation factor 5B	0	48.861	835930000	31	27.1166	27.6189	27.6476	28.164	28.3461	28.3378
+	EIF6	1.33635	0.999276	P56537	P56537	Eukaryotic translation initiation factor 6	0	28.703	362600000	20	26.1878	26.3277	25.7451	27.6907	26.8073	26.7604
+	ELAC2	3.09362	1.52394	Q9BQ52	Q9BQ52	Zinc phosphodiesterase ELAC protein 2	0	23.853	1260000000	73	27.6908	27.8455	27.2909	29.1808	29.0902	29.128
+	ELMSAN1	1.96789	-3.20986	Q6PJG2	Q6PJG2	ELM2 and SANT domain-containing protein 1	0	59.646	1002400000	46	29.4874	28.5979	27.2532	25.8143	24.8686	25.0261
+	EMC10	1.61271	0.976999	Q5UCC4	Q5UCC4	ER membrane protein complex subunit 10	0	4.6387	414350000	21	25.8654	26.5952	26.6798	27.2217	27.2962	27.5535
+	EMC4	2.21233	0.990903	Q5J8M3	Q5J8M3	ER membrane protein complex subunit 4	0	22.613	797720000	30	27.3179	26.9626	27.6021	28.3433	28.2656	28.2464
+	EMC7	2.52795	1.13026	Q9NPA0	Q9NPA0	ER membrane protein complex subunit 7	0	24.601	1921200000	35	28.1888	28.198	28.6337	29.5537	29.28	29.5776
+	ENO1	3.28655	2.82094	P06733;P13929;P09104	P06733	Alpha-enolase	0	251.29	9725500000	169	30.0124	29.321	29.2873	32.6465	32.2088	32.2281
+	EP300	3.44679	1.63359	Q09472	Q09472	Histone acetyltransferase p300	0	31.867	237780000	33	24.9983	25.3455	25.2889	26.6533	26.9038	26.9763
+	EP400	5.36014	-5.82476	Q96L91;Q6ZTU2	Q96L91	E1A-binding protein p400	0	254.66	2284200000	135	30.1187	30.0328	29.5791	24.0392	24.071	24.1461
+	EPB41L2	2.29288	1.23184	O43491;Q9Y2J2	O43491	Band 4.1-like protein 2	0	19.993	566010000	39	26.6337	27.0039	26.2715	27.9978	27.7927	27.8142
+	EPHX1	1.57606	2.6423	P07099	P07099	Epoxide hydrolase 1	0	25.921	2829500000	57	27.5107	26.6234	29.0559	30.9079	30.3284	29.8806
+	EPRS	3.56176	-0.962076	P07814	P07814	Bifunctional glutamate/proline--tRNA ligase;Glutamate--tRNA ligase;Proline--tRNA ligase	0	323.31	34472000000	601	33.5715	33.3763	33.3296	32.5086	32.4061	32.4765
+	ERBB2IP	4.11189	-1.34676	Q96RT1;Q96NW7	Q96RT1	Protein LAP2	0	99.714	2051700000	103	29.4335	29.4491	29.3352	27.9134	28.1277	28.1365
+	ERCC2	2.20206	-1.01581	P18074	P18074	TFIIH basal transcription factor complex helicase XPD subunit	0	7.8407	191680000	12	25.6811	26.2879	26.1987	25.1198	24.9965	25.0039
+	ERCC3	4.55329	-1.78894	P19447	P19447	TFIIH basal transcription factor complex helicase XPB subunit	0	109.16	1184000000	66	28.6843	28.84	28.7419	26.8318	27.0667	27.0009
+	ERGIC1	1.81789	0.836276	Q969X5	Q969X5	Endoplasmic reticulum-Golgi intermediate compartment protein 1	0	29.35	5777600000	60	29.9595	29.9599	30.5366	31.0476	31.0726	30.8445
+	ERGIC2	2.21618	1.33483	Q96RQ1	Q96RQ1	Endoplasmic reticulum-Golgi intermediate compartment protein 2	0	75.96	4302200000	54	29.7856	29.0332	29.6291	30.6384	30.9991	30.8149
+	ERGIC3	2.68154	1.02678	Q9Y282	Q9Y282	Endoplasmic reticulum-Golgi intermediate compartment protein 3	0	62.515	3463200000	57	29.4804	29.1642	29.4828	30.2144	30.4451	30.5483
+	ERH	1.7612	-1.43931	P84090	P84090	Enhancer of rudimentary homolog	0	31.845	3431000000	45	29.9429	31.0924	30.0859	28.9398	29.0462	28.8173
+	ERLIN1	2.05764	1.02937	O75477	O75477	Erlin-1	0	48.345	4011200000	99	29.9207	29.4496	29.2554	30.5394	30.4417	30.7327
+	ERP44	2.66303	0.953105	Q9BS26	Q9BS26	Endoplasmic reticulum resident protein 44	0	97.078	13832000000	121	31.2812	31.2802	31.2019	31.9817	32.443	32.1979
+	ETF1	2.60271	0.900288	P62495	P62495	Eukaryotic peptide chain release factor subunit 1	0	20.412	480710000	26	26.5891	26.368	26.6245	27.5938	27.2298	27.4588
+	ETFA	4.05373	3.2357	P13804	P13804	Electron transfer flavoprotein subunit alpha, mitochondrial	0	50.211	1675600000	51	27.0289	26.6044	26.4368	30.112	29.7784	29.8868
+	ETFB	3.89095	5.71503	P38117	P38117	Electron transfer flavoprotein subunit beta	0	16.608	1709400000	36	23.9032	25.1572	24.2064	30.3232	30.126	29.9627
+	EXOSC10	4.60367	-1.40661	Q01780	Q01780	Exosome component 10	0	112.77	3713200000	145	30.2709	30.4694	30.3227	28.9419	28.99	28.9112
+	EZR	2.53787	1.57474	P15311	P15311	Ezrin	0	39.559	1799500000	85	28.4535	28.1327	27.6253	29.6859	29.6523	29.5975
+	FADS1	1.77195	0.837926	O60427	O60427	Fatty acid desaturase 1	0	85.768	7474300000	134	30.9283	30.2448	30.4503	31.3476	31.2866	31.5029
+	FADS2	3.07136	0.90705	O95864	O95864	Fatty acid desaturase 2	0	21.58	4654400000	92	29.9513	29.7504	29.8682	30.643	30.9212	30.7269
+	FAM134C	3.37796	1.88251	Q86VR2	Q86VR2	Protein FAM134C	0	17.071	319930000	16	25.0483	25.552	25.5447	27.3463	27.1687	27.2775
+	FAM195B	1.41532	-1.43821	C9JLW8	C9JLW8	Protein FAM195B	0	11.469	318310000	13	26.2205	27.6117	26.7846	24.9541	25.577	25.771
+	FAM91A1	3.96415	0.829075	Q658Y4;P0C866	Q658Y4	Protein FAM91A1	0	17.333	140950000	23	24.8456	25.0094	24.9328	25.7802	25.7901	25.7047
+	FARP1	3.55494	-1.22462	Q9Y4F1	Q9Y4F1	FERM, RhoGEF and pleckstrin domain-containing protein 1	0	22.06	980080000	37	28.4964	28.2245	28.2219	27.0409	27.1827	27.0453
+	FARS2	2.52963	-1.32087	O95363	O95363	Phenylalanine--tRNA ligase, mitochondrial	0	9.6343	461510000	16	27.5738	26.9295	27.2128	26.0642	25.7739	25.9155
+	FARSA	3.49374	0.949668	Q9Y285	Q9Y285	Phenylalanine--tRNA ligase alpha subunit	0	85.719	1348300000	53	27.9416	28.1912	28.075	28.9625	28.9992	29.0951
+	FARSB	2.14378	1.01933	Q9NSD9	Q9NSD9	Phenylalanine--tRNA ligase beta subunit	0	19.2	855780000	46	27.1274	27.7928	27.3413	28.3629	28.4346	28.522
+	FASN	3.68688	0.952792	P49327	P49327	Fatty acid synthase;[Acyl-carrier-protein] S-acetyltransferase;[Acyl-carrier-protein] S-malonyltransferase;3-oxoacyl-[acyl-carrier-protein] synthase;3-oxoacyl-[acyl-carrier-protein] reductase;3-hydroxyacyl-[acyl-carrier-protein] dehydratase;Enoyl-[acyl-carrier-protein] reductase;Oleoyl-[acyl-carrier-protein] hydrolase	0	321.1	10393000000	341	31.0674	30.8954	31.0174	32.0522	31.8968	31.8897
+	FBL	3.17821	-1.56605	P22087;A6NHQ2	P22087	rRNA 2-O-methyltransferase fibrillarin	0	67.728	4180500000	77	30.5231	30.7675	30.471	29.258	29.017	28.7885
+	FDFT1	1.32974	1.10921	P37268	P37268	Squalene synthase	0	33.525	1072400000	52	27.0198	27.3968	28.3111	28.6632	28.822	28.5701
+	FERMT2	3.94321	2.24657	Q96AC1;Q9BQL6	Q96AC1	Fermitin family homolog 2	0	51.835	1006400000	49	27.0529	26.7056	26.5813	29.0809	28.9286	29.07
+	FH	3.95284	3.33612	P07954	P07954	Fumarate hydratase, mitochondrial	0	91.445	1864600000	50	26.6886	26.4524	27.155	29.9491	30.1499	30.2054
+	FIP1L1	3.18752	-1.48774	Q6UN15	Q6UN15	Pre-mRNA 3-end-processing factor FIP1	0	140.76	7098000000	111	31.4364	31.2303	31.0157	29.5605	29.7728	29.8859
+	FKBP10	4.29578	3.18473	Q96AY3	Q96AY3	Peptidyl-prolyl cis-trans isomerase FKBP10	0	9.1866	1067300000	38	26.391	25.9856	26.0448	29.1271	29.5331	29.3155
+	FKBP8	3.8138	1.96658	Q14318	Q14318	Peptidyl-prolyl cis-trans isomerase FKBP8	0	21.849	1026900000	30	27.3105	26.8988	26.923	28.9199	29.0442	29.068
+	FLNA	2.19608	-1.46516	P21333	P21333	Filamin-A	0	323.31	446890000000	1651	37.2641	36.6298	37.5601	35.7951	35.6156	35.6478
+	FLNB	2.3646	-1.48745	O75369	O75369	Filamin-B	0	323.31	56372000000	777	34.1259	33.8417	34.6536	32.9019	32.5998	32.6572
+	FLNC	2.95009	-1.63292	Q14315	Q14315	Filamin-C	0	323.31	16872000000	283	32.4366	32.1119	32.7447	30.909	30.6702	30.8152
+	FNDC3B	3.6938	-1.3097	Q53EP0	Q53EP0	Fibronectin type III domain-containing protein 3B	0	179.53	4986300000	151	30.853	30.6539	30.5718	29.3286	29.3248	29.4961
+	FOXK1	2.22032	-0.982293	P85037	P85037	Forkhead box protein K1	0	32.718	865550000	46	27.9199	28.4603	28.0656	26.9889	27.2295	27.2806
+	FSCN1	3.52385	1.93284	Q16658	Q16658	Fascin	0	75.206	1238500000	54	27.6158	27.4193	27.059	29.3187	29.2557	29.3183
+	FTH1	1.87775	1.46793	P02794	P02794	Ferritin heavy chain;Ferritin heavy chain, N-terminally processed	0	5.6145	339880000	17	25.4484	26.4307	25.5499	26.9854	27.4828	27.3645
+	FUBP1	4.1408	6.7987	Q96AE4	Q96AE4	Far upstream element-binding protein 1	0	57.8	1287900000	73	22.3896	22.9246	23.5825	29.8845	29.3589	30.0493
+	FUS	3.85734	3.84348	P35637	P35637	RNA-binding protein FUS	0	15.622	966630000	32	25.7885	25.126	25.0703	29.4124	28.9347	29.1682
+	FXR1	1.51984	0.990793	P51114	P51114	Fragile X mental retardation syndrome-related protein 1	0	37.28	652810000	41	26.6568	27.6319	26.826	28.002	28.0376	28.0475
+	G3BP1	4.34812	1.75218	Q13283	Q13283	Ras GTPase-activating protein-binding protein 1	0	93.254	6149900000	118	29.5827	29.8757	29.7703	31.5623	31.4618	31.4611
+	GAK	1.58771	-1.30956	O14976	O14976	Cyclin-G-associated kinase	0	54.944	313030000	25	27.1337	26.3246	26.2709	25.6643	24.7891	25.3471
+	GANAB	4.22447	2.05033	Q14697	Q14697	Neutral alpha-glucosidase AB	0	135.96	20218000000	253	31.0914	31.2246	31.4421	33.2082	33.3964	33.3046
+	GAPDH	3.68165	1.91615	P04406;O14556	P04406	Glyceraldehyde-3-phosphate dehydrogenase	0	212.45	33655000000	218	32.3023	32.0333	31.8198	34.0688	33.908	33.9271
+	GATAD2A	2.01542	-0.890895	Q86YP4	Q86YP4	Transcriptional repressor p66-alpha	0	65.656	2004800000	69	29.5881	29.3692	29.0576	28.3177	28.3498	28.6746
+	GATAD2B	1.87034	-0.870274	Q8WXI9	Q8WXI9	Transcriptional repressor p66-beta	0	71.843	1204000000	64	28.9181	28.3138	28.3421	27.6308	27.5619	27.7705
+	GBAS	2.64786	0.846237	O75323	O75323	Protein NipSnap homolog 2	0	14.663	760460000	32	27.4253	27.1542	27.1197	28.1047	28.193	27.9403
+	GFM1	3.28452	1.82741	Q96RP9	Q96RP9	Elongation factor G, mitochondrial	0	24.282	1573600000	58	27.7699	28.045	27.4561	29.5556	29.5054	29.6922
+	GGCX	1.78075	0.885899	P38435	P38435	Vitamin K-dependent gamma-carboxylase	0	17.895	1652500000	56	28.5632	27.889	28.4338	29.0326	29.3258	29.1852
+	GIT1	2.62506	-1.06995	Q9Y2X7	Q9Y2X7	ARF GTPase-activating protein GIT1	0	40.188	858230000	34	28.1811	28.2978	27.8704	26.8847	27.059	27.1957
+	GIT2	2.72081	-0.979859	Q14161	Q14161	ARF GTPase-activating protein GIT2	0	86.507	730430000	61	27.8273	28.0845	27.7437	26.8192	26.8164	27.0803
+	GLE1	2.40878	-3.69531	Q53GS7	Q53GS7	Nucleoporin GLE1	0	52.972	1156000000	49	28.1856	28.0145	29.6496	25.5463	24.4081	24.8095
+	GLT8D2	2.07299	0.872459	Q9H1C3	Q9H1C3	Glycosyltransferase 8 domain-containing protein 2	0	33.277	596810000	30	26.693	26.7567	27.2251	27.8043	27.8544	27.6335
+	GLUD1;GLUD2	1.46726	0.854863	P00367;P49448	P00367;P49448	Glutamate dehydrogenase 1, mitochondrial;Glutamate dehydrogenase 2, mitochondrial	0	181.82	44407000000	335	33.2695	33.5297	32.6674	33.8539	34.1606	34.0167
+	GLYR1	4.7765	-1.43375	Q49A26	Q49A26	Putative oxidoreductase GLYR1	0	120.09	3881700000	93	30.4312	30.546	30.3742	29.0541	28.9574	29.0387
+	GNAI2	2.12301	1.30442	P04899;P11488;P19087;A8MTJ3;P09471	P04899	Guanine nucleotide-binding protein G(i) subunit alpha-2	0	39.426	2668200000	58	28.2883	28.8226	29.1061	30.2485	29.9701	29.9117
+	GNB1	1.98022	1.35409	P62873	P62873	Guanine nucleotide-binding protein G(I)/G(S)/G(T) subunit beta-1	0	8.8705	326610000	17	26.1599	25.5043	25.5911	27.4067	27.2233	26.6877
+	GNB2	2.13909	2.12905	P62879;P16520	P62879	Guanine nucleotide-binding protein G(I)/G(S)/G(T) subunit beta-2	0	42.114	950230000	36	26.2807	26.3698	27.5266	29.1156	28.7427	28.7059
+	GNB2L1	3.0612	1.37591	P63244	P63244	Guanine nucleotide-binding protein subunit beta-2-like 1;Guanine nucleotide-binding protein subunit beta-2-like 1, N-terminally processed	0	102.5	22471000000	155	31.6838	32.1434	31.8511	33.1806	33.4188	33.2066
+	GNL3	2.91612	-1.25223	Q9BVP2	Q9BVP2	Guanine nucleotide-binding protein-like 3	0	32.767	936260000	32	28.552	28.092	28.2649	27.1897	26.9397	27.0228
+	GOPC	3.1468	3.27347	Q9HD26	Q9HD26	Golgi-associated PDZ and coiled-coil motif-containing protein	0	17.878	522950000	35	24.4486	24.9076	25.6309	28.3453	28.1678	28.2945
+	GPATCH8	2.4505	-1.83792	Q9UKJ3	Q9UKJ3	G patch domain-containing protein 8	0	64.334	536700000	38	28.0096	27.2555	27.1802	25.4106	25.6313	25.8895
+	GPC1	2.12311	1.00307	P35052	P35052	Glypican-1;Secreted glypican-1	0	9.2724	286390000	21	25.7069	26.0652	25.4975	26.8904	26.5334	26.8551
+	GPD2	1.35805	0.998995	P43304	P43304	Glycerol-3-phosphate dehydrogenase, mitochondrial	0	132.6	10478000000	241	30.3709	30.9244	31.5557	31.9265	32.0121	31.9093
+	GRPEL1	3.75606	1.86383	Q9HAV7	Q9HAV7	GrpE protein homolog 1, mitochondrial	0	50.782	1045500000	48	27.0776	26.8667	27.3161	29.0236	28.8611	28.9672
+	GRSF1	2.98446	1.87426	Q12849	Q12849	G-rich sequence factor 1	0	59.983	1291700000	57	27.459	27.7853	27.0827	29.4743	29.1869	29.2886
+	GRWD1	4.54032	-1.05403	Q9BQ67	Q9BQ67	Glutamate-rich WD repeat-containing protein 1	0	68.828	1586700000	67	29.0309	28.9643	28.8798	27.9507	27.8793	27.8828
+	GTF2H3	2.90422	-1.87527	Q13889	Q13889	General transcription factor IIH subunit 3	0	9.006	437530000	17	27.555	27.2674	26.7717	25.3018	25.2845	25.3819
+	GTF2H4	2.3753	-2.54469	Q92759	Q92759	General transcription factor IIH subunit 4	0	17.493	519050000	24	27.7437	26.7609	28.0313	24.6496	25.338	24.9143
+	GTF3C1	3.70614	-1.3497	Q12789	Q12789	General transcription factor 3C polypeptide 1	0	80.845	1499000000	88	29.0133	29.0603	28.8708	27.7527	27.4655	27.6771
+	GTF3C3	4.14343	-1.40177	Q9Y5Q9	Q9Y5Q9	General transcription factor 3C polypeptide 3	0	37.63	696830000	36	27.9936	27.738	27.8819	26.396	26.5197	26.4924
+	GTF3C5	2.73436	-1.13942	Q9Y5Q8	Q9Y5Q8	General transcription factor 3C polypeptide 5	0	18.5	980600000	49	28.2057	28.6139	28.2139	27.225	27.0619	27.3283
+	GTPBP10	1.61596	0.825788	A4D1E9	A4D1E9	GTP-binding protein 10	0	9.4507	258800000	17	25.7033	26.2823	25.571	26.6339	26.8398	26.5602
+	GTPBP4	2.4527	-0.959891	Q9BZE4	Q9BZE4	Nucleolar GTP-binding protein 1	0	20.963	1355400000	46	28.8427	28.8745	28.4493	27.9117	27.6907	27.6844
+	H2AFV;H2AFZ	1.82569	-1.46955	Q71UI9;P0C0S5	Q71UI9;P0C0S5	Histone H2A.V;Histone H2A.Z	0	6.214	1308400000	24	28.5148	28.4257	29.2287	27.7607	27.0057	26.9941
+	HACD2	3.14105	-0.76255	Q6Y1H2	Q6Y1H2	Very-long-chain (3R)-3-hydroxyacyl-CoA dehydratase 2	0	23.209	654730000	17	27.5942	27.7291	27.7804	27.0044	26.9917	26.8199
+	HACL1	2.27589	1.10378	Q9UJ83	Q9UJ83	2-hydroxyacyl-CoA lyase 1	0	19.626	634380000	42	26.6388	27.2854	26.8176	27.9093	28.0601	28.0837
+	HADHA	2.64336	1.78771	P40939	P40939	Trifunctional enzyme subunit alpha, mitochondrial;Long-chain enoyl-CoA hydratase;Long chain 3-hydroxyacyl-CoA dehydrogenase	0	175.93	7337900000	188	29.8322	29.5734	30.4331	31.7968	31.7475	31.6575
+	HAX1	3.51753	1.1144	O00165	O00165	HCLS1-associated protein X-1	0	22.989	1375800000	48	28.1034	27.7998	27.9241	29.1233	29.0006	29.0466
+	HDAC1	4.15784	-1.03774	Q13547	Q13547	Histone deacetylase 1	0	34.053	2410800000	55	29.6382	29.7378	29.6163	28.592	28.5658	28.7213
+	HDAC2	2.9289	-1.15039	Q92769	Q92769	Histone deacetylase 2	0	111.89	7648600000	110	31.246	31.5572	31.2339	30.0196	30.3229	30.2434
+	HDLBP	4.8001	0.997575	Q00341	Q00341	Vigilin	0	196.44	9671200000	282	30.8793	30.9101	30.8428	31.8045	31.906	31.9144
+	HEATR1	3.42037	-1.6752	Q9H583	Q9H583	HEAT repeat-containing protein 1;HEAT repeat-containing protein 1, N-terminally processed	0	66.934	1416600000	58	28.8621	28.7471	28.8167	27.3916	26.8801	27.1285
+	HEXIM1	3.84599	2.14496	O94992;Q96MH2	O94992	Protein HEXIM1	0	15.708	789630000	36	26.4004	26.8016	26.4874	28.6102	28.6279	28.8862
+	HINT2	3.34659	2.97291	Q9BX68	Q9BX68	Histidine triad nucleotide-binding protein 2, mitochondrial	0	17.92	750840000	15	26.2704	25.7593	25.3188	28.7125	28.6864	28.8683
+	HIST1H1C	0.690156	1.72992	P16403	P16403	Histone H1.2	0	34.333	2494500000	50	29.3651	29.0067	25.9854	30.6136	29.6128	29.3206
+	HK1	3.84764	1.59262	P19367;Q2TB90	P19367	Hexokinase-1	0	44.196	2585200000	105	28.4457	28.8111	28.593	30.1962	30.2765	30.1548
+	HMOX1	4.77197	2.8671	P09601	P09601	Heme oxygenase 1	0	46.885	1233100000	55	26.5568	26.754	26.4579	29.3479	29.6111	29.411
+	HNRNPA0	3.33635	-1.23713	Q13151	Q13151	Heterogeneous nuclear ribonucleoprotein A0	0	127.08	3130200000	92	30.1062	30.3545	30.0074	29.0235	28.9026	28.8307
+	HNRNPA1;HNRNPA1L2	2.24806	1.65066	P09651;Q32P51	P09651;Q32P51	Heterogeneous nuclear ribonucleoprotein A1;Heterogeneous nuclear ribonucleoprotein A1, N-terminally processed;Heterogeneous nuclear ribonucleoprotein A1-like 2	0	93.343	4306200000	122	29.7367	29.298	28.8825	31.3066	30.7128	30.8498
+	HNRNPA2B1	2.49337	2.22425	P22626	P22626	Heterogeneous nuclear ribonucleoproteins A2/B1	0	112.5	6912000000	139	29.6386	29.9436	28.9743	32.1529	31.5241	31.5523
+	HNRNPA3	1.89046	1.29467	P51991	P51991	Heterogeneous nuclear ribonucleoprotein A3	0	49.335	2125200000	63	28.835	28.5433	27.9801	30.0832	29.6168	29.5425
+	HNRNPD	2.9023	1.73157	Q14103	Q14103	Heterogeneous nuclear ribonucleoprotein D0	0	50.861	1376000000	62	27.9135	27.4612	27.2969	29.494	29.2406	29.1318
+	HNRNPDL	0.856853	1.029	O14979	O14979	Heterogeneous nuclear ribonucleoprotein D-like	0	11.95	339840000	11	26.4208	25.968	25.2699	27.7831	26.2979	26.6647
+	HNRNPK	3.29578	2.85952	P61978	P61978	Heterogeneous nuclear ribonucleoprotein K	0	77.64	4368700000	82	28.6983	28.3698	27.9173	31.5061	30.9768	31.081
+	HNRNPM	3.73513	-1.93177	P52272	P52272	Heterogeneous nuclear ribonucleoprotein M	0	253.05	37323000000	275	33.5779	33.9625	33.9189	32.0421	31.8427	31.7792
+	HNRNPR	1.35599	2.24096	O43390	O43390	Heterogeneous nuclear ribonucleoprotein R	0	35.612	1009200000	38	27.3116	26.7732	25.45	29.7865	27.9706	28.5004
+	HNRNPU	3.62459	-1.45398	Q00839	Q00839	Heterogeneous nuclear ribonucleoprotein U	0	323.31	89773000000	476	34.918	35.1938	34.931	33.6448	33.6236	33.4124
+	HNRNPUL1	1.48609	0.857867	Q9BUJ2	Q9BUJ2	Heterogeneous nuclear ribonucleoprotein U-like protein 1	0	17.075	1027000000	45	28.0643	27.4474	27.3769	28.7914	28.2884	28.3824
+	HSD17B10	5.26132	1.73521	Q99714	Q99714	3-hydroxyacyl-CoA dehydrogenase type-2	0	134.22	4933700000	102	29.4385	29.4432	29.4904	31.0932	31.2217	31.2629
+	HSD17B4	5.67431	3.31096	P51659	P51659	Peroxisomal multifunctional enzyme type 2;(3R)-hydroxyacyl-CoA dehydrogenase;Enoyl-CoA hydratase 2	0	111.8	4664700000	121	28.2421	28.0934	28.0814	31.3278	31.5302	31.4918
+	HSP90AA1	1.62982	1.02266	P07900;Q14568;Q58FG0	P07900	Heat shock protein HSP 90-alpha	0	136.18	11109000000	198	30.5733	31.1402	31.4316	32.3027	32.0812	31.829
+	HSP90B1	3.30144	1.46191	P14625;Q58FF3	P14625	Endoplasmin	0	323.31	52636000000	442	33.26	32.9373	32.8436	34.488	34.3574	34.5811
+	HSPA4L	1.85233	1.35515	O95757	O95757	Heat shock 70 kDa protein 4L	0	15.815	211060000	13	24.9989	25.5068	24.8641	26.6099	25.9777	26.8477
+	HSPB8	2.35305	-1.69862	Q9UJY1	Q9UJY1	Heat shock protein beta-8	0	5.1353	620650000	15	27.5769	28.4055	27.485	26.1637	26.085	26.1228
+	HSPD1	3.62086	2.51435	P10809	P10809	60 kDa heat shock protein, mitochondrial	0	323.31	82482000000	455	32.5784	33.27	32.9949	35.4392	35.5006	35.4466
+	HSPE1	5.89248	5.09952	P61604	P61604	10 kDa heat shock protein, mitochondrial	0	25.099	9637000000	72	27.4353	27.7279	27.4493	32.5547	32.7398	32.6166
+	HSPG2	2.67545	1.05388	P98160	P98160	Basement membrane-specific heparan sulfate proteoglycan core protein;Endorepellin;LG3 peptide	0	64.808	1648900000	114	28.5185	28.5389	28.1471	29.3011	29.5191	29.5458
+	HSPH1	4.58341	1.89304	Q92598	Q92598	Heat shock protein 105 kDa	0	34.483	851160000	64	26.7502	26.9417	26.7965	28.7326	28.6056	28.8294
+	HYOU1	4.04384	1.42229	Q9Y4L1	Q9Y4L1	Hypoxia up-regulated protein 1	0	107.87	4891400000	188	29.7759	29.4905	29.6771	31.0117	31.082	31.1166
+	IARS	2.41707	-0.822419	P41252	P41252	Isoleucine--tRNA ligase, cytoplasmic	0	301.06	12109000000	262	32.1097	31.71	31.7964	31.1038	30.9251	31.12
+	IDH3A	3.98778	2.11831	P50213	P50213	Isocitrate dehydrogenase [NAD] subunit alpha, mitochondrial	0	12.579	1852700000	40	27.56	27.8563	27.8703	29.9238	30.015	29.7027
+	IDH3B	2.93334	0.999579	O43837	O43837	Isocitrate dehydrogenase [NAD] subunit beta, mitochondrial	0	65.365	3794200000	104	29.2944	29.6365	29.5762	30.4461	30.6201	30.4397
+	IDH3G	3.17026	1.85805	P51553	P51553	Isocitrate dehydrogenase [NAD] subunit gamma, mitochondrial	0	69.899	1189100000	46	27.1171	27.6698	27.1601	29.0137	29.2396	29.2679
+	IKBIP	1.82017	1.11456	Q70UQ0	Q70UQ0	Inhibitor of nuclear factor kappa-B kinase-interacting protein	0	56.251	1187800000	35	27.6974	27.2056	28.1115	28.8928	28.8325	28.633
+	ILF2	1.10642	1.06022	Q12905	Q12905	Interleukin enhancer-binding factor 2	0	63.655	1363700000	48	28.1272	28.5483	27.1314	29.3206	28.8082	28.8588
+	ILK	2.55461	-0.844714	Q13418	Q13418	Integrin-linked protein kinase	0	19.745	3399300000	93	29.9134	30.2295	30.2922	29.4066	29.2503	29.2441
+	IMPAD1	4.28873	1.84883	Q9NX62	Q9NX62	Inositol monophosphatase 3	0	43.087	469880000	19	25.6677	25.8218	25.9356	27.5362	27.6822	27.7532
+	IMPDH2	3.30303	0.826103	P12268	P12268	Inosine-5-monophosphate dehydrogenase 2	0	114.6	4504700000	137	29.9097	29.9856	29.7527	30.7164	30.6337	30.7763
+	INTS10	2.98682	-0.842707	Q9NVR2	Q9NVR2	Integrator complex subunit 10	0	18.645	464890000	27	27.228	27.1883	26.9449	26.3405	26.1939	26.2987
+	IPO11	1.56846	-0.912942	Q9UI26	Q9UI26	Importin-11	0	2.5418	277250000	11	26.037	26.145	26.7303	25.359	25.1333	25.6811
+	IRF2BPL	1.47002	1.0828	Q9H1B7	Q9H1B7	Interferon regulatory factor 2-binding protein-like	0	14.962	146220000	13	24.5926	24.8076	25.1471	26.5224	25.534	25.7394
+	ITGAV	2.05597	1.16985	P06756	P06756	Integrin alpha-V;Integrin alpha-V heavy chain;Integrin alpha-V light chain	0	102.46	1879300000	83	28.2847	27.9874	28.7946	29.6196	29.3974	29.5592
+	ITPR1	3.26851	-1.21635	Q14643	Q14643	Inositol 1,4,5-trisphosphate receptor type 1	0	94.468	2716500000	100	29.8998	29.6451	29.597	28.5197	28.3578	28.6154
+	ITPR3	2.44205	-1.3644	Q14573	Q14573	Inositol 1,4,5-trisphosphate receptor type 3	0	220.13	6080300000	212	31.3181	30.753	30.6874	29.5361	29.3953	29.7339
+	IVD	2.26025	1.22693	P26440	P26440	Isovaleryl-CoA dehydrogenase, mitochondrial	0	22.235	1189800000	46	27.7405	28.2146	27.4516	28.9653	29.0422	29.0801
+	KANK2	2.91761	-4.0573	Q63ZY3	Q63ZY3	KN motif and ankyrin repeat domain-containing protein 2	0	62.764	1494100000	60	29.3511	28.7595	29.5358	26.0308	24.7272	24.7164
+	KAT7	3.06538	-1.12577	O95251	O95251	Histone acetyltransferase KAT7	0	19.303	259520000	19	26.3179	26.6403	26.459	25.2281	25.5096	25.3022
+	KDM2A	8.15166	-1.42024	Q9Y2K7	Q9Y2K7	Lysine-specific demethylase 2A	0	11.622	741680000	33	28.0089	28.0359	28.0308	26.6041	26.6044	26.6062
+	KHSRP	4.01904	1.54951	Q92945	Q92945	Far upstream element-binding protein 2	0	129.1	4179900000	142	29.262	29.5346	29.2549	30.8372	30.9591	30.9038
+	KIAA0020	1.92086	-2.18262	Q15397	Q15397	Pumilio domain-containing protein KIAA0020	0	19.542	465380000	27	27.6488	26.5769	27.5733	25.7904	24.8608	24.5999
+	KIDINS220	2.05198	-2.25358	Q9ULH0	Q9ULH0	Kinase D-interacting substrate of 220 kDa	0	77.991	482460000	29	28.0883	26.93	27.1331	25.5531	25.3117	24.5259
+	KIF20A	4.68694	-4.62159	O95235	O95235	Kinesin-like protein KIF20A	0	105.89	1273200000	57	28.8243	29.4061	29.1247	24.2862	24.5636	24.6405
+	KIF23	2.6823	-1.72741	Q02241	Q02241	Kinesin-like protein KIF23	0	82.505	1465600000	75	29.2585	28.8667	28.577	27.4533	26.9907	27.076
+	KLC2	3.38644	-0.79059	Q9H0B6	Q9H0B6	Kinesin light chain 2	0	18.003	468860000	32	27.1763	27.2575	27.0932	26.4617	26.2775	26.416
+	KRT18	3.40322	-3.79162	P05783;CON__H-INV:HIT000015463	P05783	Keratin, type I cytoskeletal 18	0	323.31	72172000000	320	35.0048	34.8974	34.6858	31.7377	30.7402	30.7351
+	KRT2	1.18103	-1.04664	P35908	P35908	Keratin, type II cytoskeletal 2 epidermal	0	323.31	46318000000	325	34.3021	33.7881	33.0808	32.9999	32.2575	32.7735
+	LAMB1	3.94558	1.32022	P07942	P07942	Laminin subunit beta-1	0	69.35	859770000	49	27.146	27.3393	27.3017	28.4611	28.682	28.6044
+	LAMB2	1.84228	0.843791	P55268	P55268	Laminin subunit beta-2	0	60.365	689090000	67	27.1482	27.4203	26.8466	27.7449	28.1086	28.0929
+	LAMC1	2.93659	1.32491	P11047	P11047	Laminin subunit gamma-1	0	41.078	1176800000	61	27.9021	27.3989	27.5798	28.9577	28.8409	29.0569
+	LAMTOR1	2.42056	2.19409	Q6IAA8	Q6IAA8	Ragulator complex protein LAMTOR1	0	20.383	713740000	33	25.7368	26.1783	26.9369	28.2991	28.6301	28.5052
+	LANCL1	2.95916	1.08158	O43813	O43813	LanC-like protein 1	0	1.944	497500000	14	26.5773	26.367	26.5848	27.6343	27.7516	27.388
+	LARP7	1.69303	0.983151	Q4G0J3	Q4G0J3	La-related protein 7	0	44.988	614430000	47	27.1957	27.1318	26.3783	27.8941	27.9196	27.8416
+	LARS	2.65028	-0.851737	Q9P2J5	Q9P2J5	Leucine--tRNA ligase, cytoplasmic	0	213.63	10310000000	278	31.864	31.5169	31.5333	30.797	30.7007	30.8614
+	LAS1L	2.44806	-1.81683	Q9Y4W2	Q9Y4W2	Ribosomal biogenesis protein LAS1L	0	46.36	550150000	23	27.4768	27.1914	28.0347	26.0716	25.553	25.6279
+	LCLAT1	1.63292	0.843942	Q6UWP7	Q6UWP7	Lysocardiolipin acyltransferase 1	0	19.231	1625500000	51	28.5017	27.8294	28.5584	29.1989	29.0966	29.1258
+	LDHA	2.29084	1.39886	P00338;Q6ZMR3	P00338	L-lactate dehydrogenase A chain	0	323.31	38831000000	234	33.092	32.3963	32.3314	34.0678	33.8789	34.0696
+	LDHB	2.39839	1.43509	P07195;P07864	P07195	L-lactate dehydrogenase B chain	0	130.85	21190000000	152	32.0633	31.7813	31.3012	33.2795	32.9702	33.2013
+	LEMD3	2.94669	-2.16808	Q9Y2U8	Q9Y2U8	Inner nuclear membrane protein Man1	0	97.72	1727900000	79	29.1051	29.4582	29.522	27.6324	26.8846	27.064
+	LEO1	2.53711	-1.28626	Q8WVC0	Q8WVC0	RNA polymerase-associated protein LEO1	0	32.302	1040200000	30	28.4274	28.5903	28.4458	27.5582	26.9032	27.1433
+	LEPREL1	2.67867	0.80732	Q8IVL5	Q8IVL5	Prolyl 3-hydroxylase 2	0	11.977	335780000	12	25.9407	26.326	26.2019	26.9729	26.9443	26.9733
+	LETM1	1.84483	1.87913	O95202	O95202	LETM1 and EF-hand domain-containing protein 1, mitochondrial	0	20.779	959630000	49	26.4285	26.5353	27.7796	29.0553	28.6825	28.643
+	LGALS1	2.89242	2.13466	P09382	P09382	Galectin-1	0	31.485	922110000	45	26.7823	26.2444	26.7833	29.0478	28.7863	28.3799
+	LGALS3	2.54034	2.27492	P17931	P17931	Galectin-3	0	6.3743	495030000	17	25.8094	25.8918	25.3048	28.3522	28.1144	27.3642
+	LGMN	2.97791	1.86921	Q99538	Q99538	Legumain	0	19.028	643770000	19	26.6492	26.1374	26.0283	28.3438	28.1057	27.9731
+	LIN7C	2.5475	0.86999	Q9NUP9;O14910	Q9NUP9	Protein lin-7 homolog C	0	5.5469	373940000	20	26.062	26.4677	26.4407	27.2182	27.2167	27.1455
+	LMAN2	1.35221	0.916847	Q12907	Q12907	Vesicular integral-membrane protein VIP36	0	170.73	17222000000	148	31.6672	31.0701	32.1516	32.4926	32.6491	32.4978
+	LMNA	2.96893	-1.24277	P02545	P02545	Prelamin-A/C;Lamin-A/C	0	323.31	433810000000	956	37.4333	37.1058	37.0058	35.8064	35.9637	36.0465
+	LMNB1	5.14641	-1.94109	P20700	P20700	Lamin-B1	0	323.31	46220000000	394	33.9728	34.1564	34.1605	32.1634	32.1227	32.1804
+	LMNB2	2.92804	-1.22373	Q03252	Q03252	Lamin-B2	0	91.139	3641900000	117	30.1181	30.5657	30.3173	29.2169	28.9716	29.1414
+	LRBA	4.4307	1.14187	P50851;Q8NFP9	P50851	Lipopolysaccharide-responsive and beige-like anchor protein	0	25.809	900340000	62	27.3431	27.2598	27.3476	28.3664	28.4736	28.5361
+	LRP1	2.35393	0.987086	Q07954	Q07954	Prolow-density lipoprotein receptor-related protein 1;Low-density lipoprotein receptor-related protein 1 85 kDa subunit;Low-density lipoprotein receptor-related protein 1 515 kDa subunit;Low-density lipoprotein receptor-related protein 1 intracellular domain	0	153.8	5369600000	238	29.952	29.7295	30.3113	30.971	30.9611	31.022
+	LRPPRC	3.33636	0.860363	P42704	P42704	Leucine-rich PPR motif-containing protein, mitochondrial	0	323.31	25596000000	504	32.1998	32.4257	32.4559	33.199	33.2416	33.2219
+	LRRC15	1.17286	1.09891	Q8TF66	Q8TF66	Leucine-rich repeat-containing protein 15	0	15.022	368190000	28	25.385	25.9998	26.8917	27.2002	27.2776	27.0955
+	LRRC40	1.92495	-0.943402	Q9H9A6	Q9H9A6	Leucine-rich repeat-containing protein 40	0	12.071	146670000	23	25.4054	26.0511	25.4881	24.8495	24.6437	24.6213
+	LRRC47	3.71193	2.11456	Q8N1G4	Q8N1G4	Leucine-rich repeat-containing protein 47	0	19.192	550070000	35	25.8772	26.3139	25.8437	28.168	28.1926	28.0179
+	LRRC59	3.24638	3.87613	Q96AG4	Q96AG4	Leucine-rich repeat-containing protein 59	0	27.985	2026600000	36	26.9942	25.6859	26.576	30.2565	30.2415	30.3865
+	LSM12	2.1388	-1.3192	Q3MHD2	Q3MHD2	Protein LSM12 homolog	0	31.889	1378600000	27	28.8498	29.3734	28.7248	27.3662	27.6686	27.9556
+	LUZP1	4.06455	-4.03915	Q86V48	Q86V48	Leucine zipper protein 1	0	170.97	1877800000	94	29.2342	30.0387	29.5044	25.6749	25.5883	25.3966
+	M6PR	2.25273	1.61553	P20645	P20645	Cation-dependent mannose-6-phosphate receptor	0	4.3328	964780000	15	26.6023	27.2055	27.6077	28.7396	28.8588	28.6637
+	MACF1	1.01474	-1.01883	Q9UPN3	Q9UPN3	Microtubule-actin cross-linking factor 1, isoforms 1/2/3/5	0	37.04	467590000	55	27.2907	26.7341	27.2272	26.3066	25.2167	26.6722
+	MAN2A1	0.805951	0.942233	Q16706	Q16706	Alpha-mannosidase 2	0	27.181	497730000	46	25.9403	26.052	27.5668	27.3289	27.7239	27.3331
+	MAP1B	1.74057	1.32936	P46821;P78559	P46821	Microtubule-associated protein 1B;MAP1B heavy chain;MAP1 light chain LC1	0	186.61	3171000000	182	29.5252	28.7059	28.6539	30.5728	29.9098	30.3905
+	MAP2K2	2.12309	-0.88415	P36507	P36507	Dual specificity mitogen-activated protein kinase kinase 2	0	57.264	539640000	32	27.2292	27.0302	27.5889	26.3866	26.2872	26.5222
+	MAP4	1.8353	0.973843	P27816	P27816	Microtubule-associated protein 4	0	129.79	4989200000	140	30.3229	29.6143	29.7622	30.8681	30.7096	31.0434
+	MAT2A	3.81314	1.05905	P31153;Q00266	P31153	S-adenosylmethionine synthase isoform type-2	0	13.695	1730500000	48	28.3133	28.2768	28.428	29.3764	29.3058	29.5131
+	MATR3	5.59508	-1.80904	P43243	P43243	Matrin-3	0	323.31	81572000000	380	34.7611	34.7896	34.8685	32.9605	33.0637	32.968
+	MBOAT7	3.13528	-0.788218	Q96N66	Q96N66	Lysophospholipid acyltransferase 7	0	17.043	1397000000	40	28.8255	28.7599	28.7432	27.9974	28.1227	27.844
+	MCM2	3.03127	1.06115	P49736	P49736	DNA replication licensing factor MCM2	0	141.56	5682400000	179	29.9249	30.1268	30.1515	30.9438	31.2739	31.1689
+	MCM3	4.80879	0.81971	P25205	P25205	DNA replication licensing factor MCM3	0	123.83	3973900000	131	29.6724	29.7231	29.6304	30.5279	30.4957	30.4614
+	MCM5	3.38254	0.873587	P33992	P33992	DNA replication licensing factor MCM5	0	58.437	3813400000	117	29.5125	29.7228	29.6805	30.4383	30.6048	30.4934
+	ME2	3.29583	3.62341	P23368	P23368	NAD-dependent malic enzyme, mitochondrial	0	53.964	586770000	34	25.4585	24.4888	24.5141	28.2053	28.4051	28.7211
+	MECP2	1.05212	0.942569	P51608	P51608	Methyl-CpG-binding protein 2	0	18.023	512560000	27	27.3878	26.2962	26.0756	27.5746	27.3158	27.697
+	MED1	2.61936	-1.15917	Q15648	Q15648	Mediator of RNA polymerase II transcription subunit 1	0	72.944	1153000000	61	28.4779	28.7647	28.3219	27.1673	27.3738	27.546
+	MED12	2.32623	-1.42984	Q93074;Q86YW9	Q93074	Mediator of RNA polymerase II transcription subunit 12	0	53.792	557500000	48	27.3493	27.7035	27.7075	25.8275	26.0649	26.5783
+	MED14	2.08719	-0.800798	O60244	O60244	Mediator of RNA polymerase II transcription subunit 14	0	33.836	704800000	47	27.949	27.5853	27.5595	26.7516	26.8374	27.1024
+	MED16	2.44412	-1.06143	Q9Y2X0	Q9Y2X0	Mediator of RNA polymerase II transcription subunit 16	0	9.6549	132920000	12	25.3157	25.6569	25.5181	24.1512	24.5804	24.5748
+	MED22	2.64654	-0.833047	Q15528	Q15528	Mediator of RNA polymerase II transcription subunit 22	0	4.55	186270000	12	26.1792	25.7718	26.0271	25.1901	25.1364	25.1525
+	MED23	2.81222	-0.769573	Q9ULK4	Q9ULK4	Mediator of RNA polymerase II transcription subunit 23	0	14.528	608810000	42	27.7342	27.6757	27.4572	26.8698	26.9367	26.7519
+	MEST	2.24337	1.23191	Q5EB52	Q5EB52	Mesoderm-specific transcript homolog protein	0	13.241	340510000	16	26.0695	25.3898	26.0427	26.9752	27.1566	27.0659
+	MFF	1.87233	1.17943	Q9GZY8	Q9GZY8	Mitochondrial fission factor	0	47.69	1813800000	62	28.0396	28.0654	28.8822	29.4833	29.461	29.5813
+	MICU1	1.96367	0.942674	Q9BPX6	Q9BPX6	Calcium uptake protein 1, mitochondrial	0	27.072	1137700000	54	27.6055	28.2091	27.7322	28.6865	28.9938	28.6945
+	MICU2	2.67231	0.913917	Q8IYU8	Q8IYU8	Calcium uptake protein 2, mitochondrial	0	49.075	1245700000	36	27.8303	28.1334	27.993	28.8196	29.0895	28.7893
+	MISP	4.11207	-2.00401	Q8IVT2	Q8IVT2	Mitotic interactor and substrate of PLK1	0	156.6	4147800000	135	30.5029	30.8121	30.6022	28.4815	28.7458	28.6779
+	MKI67	4.40427	-7.92509	P46013	P46013	Antigen KI-67	0	261.84	4275200000	201	31.0059	30.8645	30.5008	23.5746	22.3059	22.7154
+	MLEC	3.70771	1.58075	Q14165	Q14165	Malectin	0	31.093	726010000	25	26.6671	26.6242	26.9966	28.3405	28.2983	28.3913
+	MMS19	2.93955	-0.87598	Q96T76	Q96T76	MMS19 nucleotide excision repair protein homolog	0	54.41	955670000	40	28.2924	28.2082	28.0829	27.4907	27.2404	27.2245
+	MNT	1.89385	0.842777	Q99583	Q99583	Max-binding protein MNT	0	6.9434	291390000	16	26.2297	25.9241	25.6062	26.6116	26.8781	26.7986
+	MOGS	1.91954	2.00404	Q13724	Q13724	Mannosyl-oligosaccharide glucosidase	0	73.83	3648000000	85	27.9625	28.5438	29.5354	30.6605	30.6967	30.6967
+	MPRIP	3.30208	-5.5742	Q6WCQ1	Q6WCQ1	Myosin phosphatase Rho-interacting protein	0	102.95	1978400000	72	30.1838	29.5541	29.2635	25.0275	23.6193	23.6319
+	MPST	3.995	1.71178	P25325	P25325	3-mercaptopyruvate sulfurtransferase	0	14.178	275070000	17	25.356	25.2754	25.2707	27.0051	26.8311	27.2013
+	MRPL1	1.46841	0.938451	Q9BYD6	Q9BYD6	39S ribosomal protein L1, mitochondrial	0	25.915	921500000	49	28.0226	27.1726	27.2628	28.6416	28.2142	28.4175
+	MRPL12	2.40963	0.847174	P52815	P52815	39S ribosomal protein L12, mitochondrial	0	48.494	3650800000	46	29.4649	29.7934	29.4633	30.3312	30.599	30.3329
+	MRPL39	2.78815	0.775915	Q9NYK5	Q9NYK5	39S ribosomal protein L39, mitochondrial	0	21.982	1671900000	74	28.4387	28.6257	28.3352	29.2176	29.1581	29.3515
+	MRPL46	3.23302	2.42799	Q9H2W6	Q9H2W6	39S ribosomal protein L46, mitochondrial	0	14.82	407180000	19	25.4844	25.6727	24.9062	27.7791	27.6393	27.929
+	MRPL48	3.24082	1.66399	Q96GC5	Q96GC5	39S ribosomal protein L48, mitochondrial	0	6.6911	293510000	11	25.2541	25.6914	25.2842	27.0338	27.246	26.9418
+	MRPL53	2.22459	1.44193	Q96EL3	Q96EL3	39S ribosomal protein L53, mitochondrial	0	5.7002	392280000	15	25.877	26.0291	25.8863	27.7093	27.5612	26.8477
+	MSN	2.96736	3.02831	P26038	P26038	Moesin	0	123.54	3950400000	134	28.525	28.4457	27.4118	31.1684	31.1381	31.161
+	MT-CO2	0.760146	1.08312	P00403	P00403	Cytochrome c oxidase subunit 2	0	41.375	2671900000	39	27.9011	28.277	29.9784	29.673	30.0916	29.6413
+	MTA1	2.31899	-0.957026	Q13330	Q13330	Metastasis-associated protein MTA1	0	23.017	916590000	49	28.3229	28.1416	28.0498	26.9171	27.3531	27.373
+	MTA2	2.95637	-0.839155	O94776	O94776	Metastasis-associated protein MTA2	0	83.175	7899100000	189	31.4728	31.2395	31.1664	30.4396	30.3954	30.5262
+	MTA3	1.50766	-0.832834	Q9BTC8	Q9BTC8	Metastasis-associated protein MTA3	0	16.133	361350000	25	26.5274	27.2504	26.4911	25.9125	25.8184	26.0395
+	MTCH2	2.95772	3.07711	Q9Y6C9	Q9Y6C9	Mitochondrial carrier homolog 2	0	90.168	2085200000	56	27.5863	26.4025	27.3683	30.2553	30.1062	30.2269
+	MTDH	3.03878	1.71953	Q86UE4	Q86UE4	Protein LYRIC	0	76.813	1372500000	70	27.5266	27.3254	27.9821	29.3283	29.3007	29.3637
+	MUT	3.10033	1.502	P22033	P22033	Methylmalonyl-CoA mutase, mitochondrial	0	12.223	325520000	17	25.9428	25.7495	25.47	27.1292	27.4032	27.1359
+	MVP	2.96117	1.97658	Q14764	Q14764	Major vault protein	0	29.482	190790000	27	24.7695	24.7188	24.2745	26.6974	26.218	26.7772
+	MYBBP1A	4.10123	-1.2922	Q9BQG0	Q9BQG0	Myb-binding protein 1A	0	323.31	13504000000	308	32.1731	32.1037	32.0338	30.9401	30.7807	30.7133
+	MYCBP2	3.01594	-3.25408	O75592	O75592	E3 ubiquitin-protein ligase MYCBP2	0	54.059	1016000000	59	29.2699	28.0254	28.4027	25.3835	25.1796	25.3726
+	MYH10	2.57638	-5.44548	P35580	P35580	Myosin-10	0	323.31	9651300000	255	32.1022	32.0874	31.7004	28.1338	25.7035	25.7162
+	MYH9	2.65278	-2.54349	P35579;REV__Q9UKV3	P35579	Myosin-9	0	323.31	123880000000	1160	35.6689	35.6055	35.2966	33.6632	32.5406	32.7367
+	MYL12A;MYL12B	2.80031	-2.48943	P19105;O14950	P19105;O14950	Myosin regulatory light chain 12A;Myosin regulatory light chain 12B	0	38.548	2349700000	30	30.0614	29.759	29.7443	27.8459	26.7874	27.4629
+	MYL6	3.84343	-2.40537	P60660	P60660	Myosin light polypeptide 6	0	125.51	26905000000	91	33.5675	33.5265	33.3165	31.3514	30.8408	31.0022
+	MYL9	2.57362	-2.48064	P24844	P24844	Myosin regulatory light polypeptide 9	0	73.46	2969100000	43	30.5708	29.9534	29.6476	28.0585	27.1829	27.4885
+	MYO1B	3.78645	-1.24267	O43795;Q9UBC5	O43795	Unconventional myosin-Ib	0	47.627	1803100000	78	29.2493	29.2592	29.0336	27.8409	28.0223	27.9509
+	MYO1C	3.76456	-1.50448	O00159	O00159	Unconventional myosin-Ic	0	137.13	6407300000	184	31.2748	31.0262	31.0737	29.7669	29.4878	29.6066
+	MYO1E	4.09272	-1.06291	Q12965;O00160	Q12965	Unconventional myosin-Ie	0	43.53	2176600000	95	29.3448	29.5462	29.5059	28.3818	28.4433	28.3831
+	NAA10	4.18296	1.25175	P41227;Q9BSU3	P41227	N-alpha-acetyltransferase 10	0	75.832	1696000000	42	28.3016	28.1652	28.1892	29.3551	29.5493	29.5068
+	NAA15	2.95621	1.58357	Q9BXJ9	Q9BXJ9	N-alpha-acetyltransferase 15, NatA auxiliary subunit	0	46.327	1763400000	100	27.8405	28.371	27.9138	29.4966	29.7987	29.5807
+	NACA	5.03928	4.47682	Q13765;E9PAV3;Q9BZK3	Q13765;E9PAV3	Nascent polypeptide-associated complex subunit alpha;Nascent polypeptide-associated complex subunit alpha, muscle-specific form	0	103.92	856940000	23	24.8138	24.4296	24.5485	29.2314	29.1269	28.8641
+	NAMPT	2.66074	-0.883832	P43490	P43490	Nicotinamide phosphoribosyltransferase	0	108.49	2591200000	74	29.7845	29.5125	29.4619	28.7232	28.8237	28.5605
+	NAP1L4	1.9886	2.60447	Q99733	Q99733	Nucleosome assembly protein 1-like 4	0	132.96	761330000	37	26.3792	26.5831	25.1625	29.3617	28.2645	28.3119
+	NARS2	1.7476	1.21749	Q96I59	Q96I59	Probable asparagine--tRNA ligase, mitochondrial	0	26.648	426090000	21	26.2912	26.0011	26.1235	26.7693	27.7772	27.5219
+	NAT10	4.24394	-1.80063	Q9H0A0	Q9H0A0	N-acetyltransferase 10	0	89.927	4652900000	98	30.7323	30.5447	30.5982	28.8922	28.923	28.6582
+	NAV1	1.5116	-1.15269	Q8NEY1	Q8NEY1	Neuron navigator 1	0	43.476	253450000	28	25.9525	26.9929	26.1329	24.9264	25.4156	25.2781
+	NCAPD3	4.96833	-0.986237	P42695	P42695	Condensin-2 complex subunit D3	0	35	951130000	57	28.2979	28.2852	28.226	27.3144	27.2264	27.3097
+	NCAPG2	1.99007	-0.787261	Q86XI2	Q86XI2	Condensin-2 complex subunit G2	0	7.8573	374720000	12	26.9135	26.5086	26.9516	25.8893	25.9244	26.1983
+	NCEH1	4.14655	1.13259	Q6PIU2	Q6PIU2	Neutral cholesterol ester hydrolase 1	0	5.6736	4095900000	20	29.0258	28.9693	29.0757	30.2477	30.0448	30.1761
+	NCL	1.95729	3.91523	P19338	P19338	Nucleolin	0	83.48	2493600000	96	27.899	26.5445	25.0439	30.9962	30.1301	30.1067
+	NCLN	2.74918	0.807466	Q969V3	Q969V3	Nicalin	0	194.7	9020500000	121	30.8783	30.824	30.9648	31.5104	31.8583	31.7208
+	NCOA5	1.14028	0.911917	Q9HCD5	Q9HCD5	Nuclear receptor coactivator 5	0	44.4	449540000	54	26.3315	27.3345	26.1386	27.3947	27.6119	27.5337
+	NCOR2	2.56999	-0.746559	Q9Y618	Q9Y618	Nuclear receptor corepressor 2	0	55.69	4422300000	146	30.4562	30.419	30.1746	29.5779	29.497	29.7353
+	NCSTN	2.70196	1.48594	Q92542	Q92542	Nicastrin	0.00024266	0.86229	219650000	10	24.7503	25.2172	24.7137	26.2182	26.2875	26.6333
+	NDC1	4.13028	-1.38869	Q9BTX1	Q9BTX1	Nucleoporin NDC1	0	76.353	3387700000	88	30.1532	30.3869	30.3876	28.9681	28.9213	28.8722
+	NDUFAF2	1.3049	1.44888	Q8N183	Q8N183	Mimitin, mitochondrial	0	48.804	1083600000	31	26.8955	26.6226	28.2913	28.8198	28.7222	28.614
+	NDUFB4	2.65405	0.978055	O95168	O95168	NADH dehydrogenase [ubiquinone] 1 beta subcomplex subunit 4	0	8.8763	3826200000	42	29.2822	29.6431	29.6926	30.4108	30.5859	30.5555
+	NDUFS5	1.68066	1.0915	O43920	O43920	NADH dehydrogenase [ubiquinone] iron-sulfur protein 5	0	2.7697	1925700000	28	28.6403	27.8883	28.7636	29.3009	29.6339	29.632
+	NEK7	3.88154	-0.968012	Q8TDX7	Q8TDX7	Serine/threonine-protein kinase Nek7	0	19.83	976270000	35	28.1647	28.2493	28.3203	27.3753	27.2254	27.2296
+	NES	3.24762	-7.08594	P48681	P48681	Nestin	0	114.54	3121900000	92	30.683	30.421	29.895	24.588	22.6134	22.5397
+	NFS1	2.80206	1.30335	Q9Y697	Q9Y697	Cysteine desulfurase, mitochondrial	0	40.597	1235900000	59	27.4678	27.9747	27.7301	28.8805	29.1838	29.0183
+	NFX1	3.37388	-1.06443	Q12986	Q12986	Transcriptional repressor NF-X1	0	48.829	579940000	43	27.6736	27.7066	27.4216	26.6068	26.5369	26.4648
+	NFXL1	1.76163	-0.820935	Q6ZNB6	Q6ZNB6	NF-X1-type zinc finger protein NFXL1	0	48.741	1016300000	48	28.018	28.4534	28.6537	27.3675	27.6584	27.6364
+	NIPBL	4.37256	-2.51236	Q6KC79	Q6KC79	Nipped-B-like protein	0	253.14	7277000000	203	31.5768	31.4683	31.3292	28.8409	28.8334	29.1629
+	NIPSNAP1	2.77011	1.2042	Q9BPW8	Q9BPW8	Protein NipSnap homolog 1	0	42.97	2045700000	70	28.5744	28.6874	28.2351	29.6011	29.8737	29.6347
+	NKRF	3.82607	-2.67011	O15226	O15226	NF-kappa-B-repressing factor	0	27.294	1031000000	42	28.6216	28.9036	28.5979	26.3608	25.9108	25.8412
+	NLRX1	2.73468	0.982428	Q86UT6	Q86UT6	NLR family member X1	0.0014121	0.24025	154490000	14	25.1763	25.0601	24.7836	25.969	25.8857	26.1126
+	NME2;NME2P1	2.41925	1.3805	P22392;O60361	P22392;O60361	Nucleoside diphosphate kinase B;Putative nucleoside diphosphate kinase	0	21.04	3010900000	54	29.024	28.9042	28.8791	30.7545	30.1813	30.0129
+	NME3	2.12281	1.14114	Q13232	Q13232	Nucleoside diphosphate kinase 3	0	9.6298	306670000	14	25.8077	25.5303	26.0571	26.7142	27.2742	26.83
+	NNT	3.78265	1.55928	Q13423	Q13423	NAD(P) transhydrogenase, mitochondrial	0	218.05	8784600000	202	30.2278	30.3724	30.5927	32.0294	31.9555	31.8859
+	NOB1	1.92023	0.923861	Q9ULX3	Q9ULX3	RNA-binding protein NOB1	0	12.453	369780000	13	26.2765	26.5656	25.9504	27.0165	27.4064	27.1412
+	NOC2L	2.76869	-1.67983	Q9Y3T9	Q9Y3T9	Nucleolar complex protein 2 homolog	0	33.795	1910400000	44	29.7345	29.1306	29.2327	27.9218	27.4982	27.6383
+	NOC3L	3.58664	-4.3686	Q8WTT2	Q8WTT2	Nucleolar complex protein 3 homolog	0	43.194	1024200000	38	28.7196	28.9923	28.4026	24.6426	24.6596	23.7065
+	NOC4L	4.13477	-2.77929	Q9BVI4	Q9BVI4	Nucleolar complex protein 4 homolog	0	81.854	1039800000	38	28.601	28.5499	28.9144	26.1437	25.75	25.8338
+	NOL10	3.0671	-3.44258	Q9BSC4	Q9BSC4	Nucleolar protein 10	0	49.599	1548800000	40	29.6973	28.7802	28.5583	25.849	25.2911	25.568
+	NOL6	3.99558	-1.8327	Q9H6R4	Q9H6R4	Nucleolar protein 6	0	124.91	6448300000	152	31.1366	31.3901	31.017	29.2717	29.4214	29.3524
+	NOP14	4.79835	-1.91757	P78316	P78316	Nucleolar protein 14	0	26.734	1259800000	46	28.8018	28.8454	28.8268	27.0255	26.932	26.7638
+	NOTCH2	2.42484	-0.812153	Q04721;P46531	Q04721	Neurogenic locus notch homolog protein 2;Notch 2 extracellular truncation;Notch 2 intracellular domain	0	91.278	2017000000	84	29.3401	29.0205	29.2599	28.5148	28.21	28.4592
+	NPM1	1.83165	1.1827	P06748	P06748	Nucleophosmin	0	101.08	5839200000	120	30.2767	30.0477	29.6269	31.5888	31.0328	30.8777
+	NQO1	3.10132	1.94996	P15559	P15559	NAD(P)H dehydrogenase [quinone] 1	0	37.047	1625300000	49	27.8884	27.389	27.7041	29.9198	29.4817	29.4298
+	NUCB1	2.74495	2.55926	Q02818	Q02818	Nucleobindin-1	0	63.739	3609300000	143	28.3917	28.9343	27.8006	30.7944	31.162	30.8481
+	NUDC	3.67358	2.88614	Q9Y266	Q9Y266	Nuclear migration protein nudC	0	4.0854	656310000	19	25.4966	26.0969	25.407	28.6521	28.5622	28.4447
+	NUMA1	2.29861	-1.84669	Q14980	Q14980	Nuclear mitotic apparatus protein 1	0	323.31	10842000000	289	32.2711	31.7256	31.424	30.3696	29.6235	29.8876
+	NUMB	2.61424	-0.758181	P49757	P49757	Protein numb homolog	0	2.3704	205990000	10	25.9475	26.0378	25.8104	25.1363	25.0407	25.3442
+	NUP107	4.70339	-3.24521	P57740	P57740	Nuclear pore complex protein Nup107	0	169.74	5761000000	123	31.2763	31.0341	31.2643	28.1461	27.7506	27.9424
+	NUP133	4.67111	-3.37454	Q8WUM0	Q8WUM0	Nuclear pore complex protein Nup133	0	159.43	7644500000	129	31.5283	31.3738	31.6287	28.2716	27.8821	28.2535
+	NUP153	4.8319	-6.43335	P49790	P49790	Nuclear pore complex protein Nup153	0	220.41	4783600000	146	30.9514	31.0109	31.1046	24.907	24.7672	24.0927
+	NUP160	5.14167	-2.58348	Q12769	Q12769	Nuclear pore complex protein Nup160	0	211.77	3789000000	113	30.5536	30.3216	30.4867	27.9647	27.857	27.7899
+	NUP188	4.29432	-2.24177	Q5SRE5	Q5SRE5	Nucleoporin NUP188 homolog	0	70.217	3392700000	118	30.4878	30.3037	30.141	28.1845	28.0761	27.9466
+	NUP205	4.37249	-2.83151	Q92621	Q92621	Nuclear pore complex protein Nup205	0	323.31	13053000000	183	32.5206	32.0642	32.1776	29.4563	29.4907	29.3209
+	NUP210	3.36845	-1.51702	Q8TEM1	Q8TEM1	Nuclear pore membrane glycoprotein 210	0	122.46	3958300000	117	30.4695	30.1516	30.6121	28.9705	28.8494	28.8622
+	NUP214	4.64126	-4.20241	P35658	P35658	Nuclear pore complex protein Nup214	0	323.31	6188000000	150	31.5281	31.1475	31.1279	26.8895	27.3264	26.9803
+	NUP35	3.54928	-2.42665	Q8NFH5	Q8NFH5	Nucleoporin NUP53	0	51.766	533470000	27	27.5478	27.8983	27.7871	25.6672	25.1612	25.1248
+	NUP37	3.4318	-2.52692	Q8NFH4	Q8NFH4	Nucleoporin Nup37	0	15.373	1689900000	31	28.8948	29.5682	29.5544	26.851	26.8651	26.7205
+	NUP43	3.6992	-2.54673	Q8NFH3	Q8NFH3	Nucleoporin Nup43	0	20.56	1180900000	28	28.7644	29.2707	28.7174	26.5352	26.2771	26.3002
+	NUP85	2.62344	-5.50118	Q9BW27	Q9BW27	Nuclear pore complex protein Nup85	0	103.45	2414200000	69	30.0556	29.9749	30.0572	25.4805	22.9322	25.1714
+	NUP88	3.72904	-2.43595	Q99567	Q99567	Nuclear pore complex protein Nup88	0	126.2	2851100000	75	30.2182	29.9548	29.975	27.8468	27.2997	27.6936
+	NUP93	5.52644	-1.96511	Q8N1F7	Q8N1F7	Nuclear pore complex protein Nup93	0	116.23	7794000000	144	31.494	31.4619	31.4871	29.5688	29.5655	29.4133
+	NUP98	4.77725	-2.72207	P52948	P52948	Nuclear pore complex protein Nup98-Nup96;Nuclear pore complex protein Nup98;Nuclear pore complex protein Nup96	0	221.61	11141000000	221	32.0685	32.3317	31.9805	29.3474	29.4714	29.3956
+	NXF1	4.31823	-2.14708	Q9UBU9	Q9UBU9	Nuclear RNA export factor 1	0	30.711	2003900000	51	29.3321	29.7148	29.5668	27.355	27.445	27.3724
+	ORC3	1.92448	-1.09381	Q9UBD5	Q9UBD5	Origin recognition complex subunit 3	0	16.519	458890000	26	26.9074	27.6111	27.1703	25.8975	26.3902	26.1197
+	OSBPL3	2.85474	-0.902182	Q9H4L5	Q9H4L5	Oxysterol-binding protein-related protein 3	0	49.976	744910000	37	27.9496	27.8614	27.7681	27.1458	26.7969	26.9299
+	OXCT1	5.30978	1.78929	P55809;Q9BYC2	P55809	Succinyl-CoA:3-ketoacid coenzyme A transferase 1, mitochondrial	0	155.44	6560900000	124	29.7865	29.7951	29.8673	31.5203	31.6125	31.684
+	P4HA2	2.60511	1.06452	O15460	O15460	Prolyl 4-hydroxylase subunit alpha-2	0	48.877	1152700000	47	27.4587	27.8407	27.9267	28.8544	28.6807	28.8846
+	P4HB	3.26909	2.45137	P07237	P07237	Protein disulfide-isomerase	0	236.74	18377000000	265	31.1311	30.3274	30.9125	33.251	33.1775	33.2967
+	PA2G4	1.91483	1.45753	Q9UQ80	Q9UQ80	Proliferation-associated protein 2G4	0	26.438	460590000	20	26.1675	26.5092	26.0943	28.2822	27.6457	27.2157
+	PABPC1	1.6465	0.974333	P11940;Q9H361;Q4VXU2;Q96DU9	P11940	Polyadenylate-binding protein 1	0	131.22	14922000000	196	31.9297	31.1117	31.2401	32.5671	32.2514	32.386
+	PACS1	1.81343	-0.824866	Q6VY07	Q6VY07	Phosphofurin acidic cluster sorting protein 1	0	35.343	149570000	23	25.3922	25.2571	25.7873	24.7603	24.402	24.7997
+	PAF1	3.0842	-0.796711	Q8N7H5	Q8N7H5	RNA polymerase II-associated factor 1 homolog	0	97.17	2732800000	91	29.8571	29.7952	29.5984	28.9419	28.8895	29.0292
+	PAFAH1B3	4.16569	1.98498	Q15102	Q15102	Platelet-activating factor acetylhydrolase IB subunit gamma	0	23.806	317260000	26	25.3921	25.4388	25.0834	27.3185	27.3246	27.2262
+	PAICS	2.63132	1.54333	P22234	P22234	Multifunctional protein ADE2;Phosphoribosylaminoimidazole-succinocarboxamide synthase;Phosphoribosylaminoimidazole carboxylase	0	21.507	1435500000	54	27.66	28.2351	27.618	29.5678	29.2111	29.3642
+	PAPSS1	1.35256	1.0241	O43252	O43252	Bifunctional 3-phosphoadenosine 5-phosphosulfate synthase 1;Sulfate adenylyltransferase;Adenylyl-sulfate kinase	0	12.242	435090000	25	26.7131	26.7717	25.7417	27.535	27.5646	27.1992
+	PATL1	2.16499	-1.10552	Q86TB9	Q86TB9	Protein PAT1 homolog 1	0	9.4422	420950000	26	26.908	27.6099	27.0834	26.0954	26.0177	26.1717
+	PBRM1	2.25893	-2.54643	Q86U86	Q86U86	Protein polybromo-1	0	22.125	736560000	41	28.6866	27.5091	27.5048	25.8586	25.1047	25.0978
+	PBX1	2.58315	1.45779	P40424;P40425	P40424	Pre-B-cell leukemia transcription factor 1	0	65.406	533890000	25	26.4913	26.0733	26.6784	28.0482	27.6303	27.9379
+	PCBP1	2.60211	0.86504	Q15365	Q15365	Poly(rC)-binding protein 1	0	72.538	4849900000	76	29.8249	30.0233	29.8997	31.0043	30.7106	30.628
+	PCF11	3.30863	-1.21439	O94913	O94913	Pre-mRNA cleavage complex 2 protein Pcf11	0	18.665	216190000	19	26	26.3321	26.1453	24.8158	25.0421	24.9763
+	PCMT1	4.53276	1.95472	P22061	P22061	Protein-L-isoaspartate(D-aspartate) O-methyltransferase	0	22.395	834060000	34	26.8872	26.7339	26.6185	28.8003	28.6544	28.649
+	PCNA	2.00477	0.805973	P12004	P12004	Proliferating cell nuclear antigen	0	4.1568	279720000	16	25.8197	25.8449	25.7649	26.9616	26.4387	26.4472
+	PCYOX1	1.6677	1.59849	Q9UHG3	Q9UHG3	Prenylcysteine oxidase 1	0	52.466	1432200000	47	27.0804	27.4601	28.4852	29.3812	29.4047	29.0353
+	PCYT1A	3.29996	1.01773	P49585;Q9Y5K3	P49585	Choline-phosphate cytidylyltransferase A	0	8.1204	237250000	24	25.6109	25.6546	25.611	26.6765	26.7934	26.4598
+	PDCD6	1.99527	1.22987	O75340	O75340	Programmed cell death protein 6	0	13.599	588200000	19	26.8902	26.3762	26.6051	28.2751	27.5168	27.7693
+	PDE12	2.61484	1.49707	Q6L8Q7	Q6L8Q7	2,5-phosphodiesterase 12	0	71.931	718110000	45	26.7089	27.1751	26.449	28.2228	28.214	28.3874
+	PDHA1	3.18793	1.17421	P08559;P29803	P08559	Pyruvate dehydrogenase E1 component subunit alpha, somatic form, mitochondrial	0	39.08	2232200000	71	28.7324	28.8459	28.4443	29.8956	29.8282	29.8214
+	PDIA3	5.24378	3.79025	P30101	P30101	Protein disulfide-isomerase A3	0	196.81	27828000000	234	30.4579	30.2699	30.1127	33.9499	34.093	34.1683
+	PDIA4	4.42895	4.79	P13667	P13667	Protein disulfide-isomerase A4	0	230.07	11065000000	196	28.4736	27.7281	27.9029	32.8466	32.6706	32.9575
+	PDIA5	4.90765	2.77114	Q14554	Q14554	Protein disulfide-isomerase A5	0	8.12	363520000	21	24.8961	24.9013	24.9128	27.8362	27.4772	27.7102
+	PDIA6	4.3021	3.15043	Q15084	Q15084	Protein disulfide-isomerase A6	0	93.38	11381000000	126	29.2502	29.7379	29.6622	32.5558	32.7274	32.8184
+	PDLIM5	3.95276	0.806976	Q96HC4	Q96HC4	PDZ and LIM domain protein 5	0	97.646	2947700000	105	29.2642	29.2817	29.2654	30.1699	29.986	30.0764
+	PDLIM7	2.88817	1.22497	Q9NR12	Q9NR12	PDZ and LIM domain protein 7	0	54.832	1503600000	53	27.9882	28.2226	27.9044	29.475	29.2507	29.0643
+	PDPR	1.81213	1.02034	Q8NCN5	Q8NCN5	Pyruvate dehydrogenase phosphatase regulatory subunit, mitochondrial	0	10.336	309850000	33	25.5836	26.1583	26.0081	26.6453	27.276	26.8898
+	PDS5B	3.79669	-0.891313	Q9NTI5	Q9NTI5	Sister chromatid cohesion protein PDS5 homolog B	0	137.68	3918900000	158	30.2551	30.2694	30.3364	29.2793	29.4757	29.4319
+	PELO	1.74296	-0.885597	Q9BRX2	Q9BRX2	Protein pelota homolog	0	31.277	407520000	26	26.7125	27.4762	27.0877	26.3127	26.0964	26.2106
+	PEX16	4.24487	0.948069	Q9Y5Y5	Q9Y5Y5	Peroxisomal membrane protein PEX16	0	13.309	854280000	32	27.4085	27.3843	27.3866	28.2494	28.4306	28.3435
+	PFAS	2.60574	0.935769	O15067	O15067	Phosphoribosylformylglycinamidine synthase	0	84.404	1744500000	82	28.3345	28.6149	28.5339	29.2193	29.5912	29.48
+	PFKM	2.54381	-0.747	P08237	P08237	ATP-dependent 6-phosphofructokinase, muscle type	0	70.692	3446900000	111	29.9506	30.2546	30.0741	29.2296	29.4807	29.328
+	PGAM1;PGAM2	3.63012	3.66696	P18669;P15259;Q8N0Y7	P18669;P15259	Phosphoglycerate mutase 1;Phosphoglycerate mutase 2	0	14.455	865200000	31	25.3714	24.8744	25.7664	29.1251	29.1601	28.7277
+	PGS1	1.78495	0.97351	Q32NB8	Q32NB8	CDP-diacylglycerol--glycerol-3-phosphate 3-phosphatidyltransferase, mitochondrial	0.00024888	1.2905	175160000	10	24.9628	25.2478	25.0864	25.7505	26.5187	25.9483
+	PHF3	3.20717	-1.7705	Q92576	Q92576	PHD finger protein 3	0	180.93	3257800000	158	30.3953	30.1806	29.8913	28.194	28.3937	28.568
+	PHF5A	2.30727	0.878056	Q7RTV0	Q7RTV0	PHD finger-like domain-containing protein 5A	0	4.446	564890000	15	26.7365	27.1559	26.7936	27.9369	27.6535	27.7297
+	PI4K2A	1.4283	1.62033	Q9BTU6	Q9BTU6	Phosphatidylinositol 4-kinase type 2-alpha	0	48.455	475140000	27	25.1778	26.0225	26.9339	27.8744	27.7381	27.3827
+	PI4KA	3.95062	-1.01804	P42356;Q8N8J0;A4QPH2	P42356	Phosphatidylinositol 4-kinase alpha	0	24.945	514040000	30	27.3445	27.4421	27.3908	26.4399	26.4314	26.2521
+	PITRM1	2.75525	0.782399	Q5JRX3	Q5JRX3	Presequence protease, mitochondrial	0	323.31	47207000000	536	33.2928	33.3228	33.158	33.8603	34.0941	34.1665
+	PKM	2.41207	-0.793475	P14618	P14618	Pyruvate kinase PKM	0	323.31	187690000000	556	35.7239	35.846	36.0268	34.8959	35.2369	35.0835
+	PLA2G4A	2.63764	1.90155	P47712	P47712	Cytosolic phospholipase A2;Phospholipase A2;Lysophospholipase	0	49.733	1172100000	55	26.8292	27.0752	27.7381	29.1759	29.1455	29.0257
+	PLD3	3.37721	1.81208	Q8IV08	Q8IV08	Phospholipase D3	0	57.965	1750600000	49	27.8772	28.1152	27.7341	29.4884	29.9215	29.7528
+	PLEC	2.30926	-2.39001	Q15149	Q15149	Plectin	0	323.31	111190000000	1448	35.6645	35.1641	35.0139	33.6349	32.4193	32.6182
+	PLIN3	2.05647	1.78176	O60664	O60664	Perilipin-3	0	21.157	432100000	38	25.7589	25.3063	26.3802	27.9725	27.5522	27.2661
+	PLK1	3.16316	-1.22754	P53350	P53350	Serine/threonine-protein kinase PLK1	0	21.478	436630000	28	27.1958	27.5867	27.2255	26.0476	26.135	26.1429
+	PLOD1	3.26649	1.20196	Q02809	Q02809	Procollagen-lysine,2-oxoglutarate 5-dioxygenase 1	0	68.699	4250000000	143	29.7604	29.6346	29.4023	30.6914	30.834	30.8778
+	PLOD2	3.38213	0.805871	O00469	O00469	Procollagen-lysine,2-oxoglutarate 5-dioxygenase 2	0	75.303	4493400000	113	29.9692	29.8454	29.8482	30.5688	30.7581	30.7535
+	PLOD3	3.36284	1.32587	O60568	O60568	Procollagen-lysine,2-oxoglutarate 5-dioxygenase 3	0	35.54	2522800000	99	28.8362	28.8629	28.5058	30.0448	29.9889	30.1488
+	PLRG1	1.76515	-0.899766	O43660	O43660	Pleiotropic regulator 1	0	72.945	2392300000	97	29.7353	29.8636	29.1424	28.7618	28.7084	28.5719
+	PLS3	2.8163	2.40202	P13797;Q14651;P13796	P13797	Plastin-3	0	31.759	803170000	25	26.7253	26.027	26.0394	29.0844	28.4784	28.435
+	PLXDC2	2.04919	1.35329	Q6UX71	Q6UX71	Plexin domain-containing protein 2	0	18.36	542380000	29	26.3113	26.1018	27.0367	27.7925	27.8847	27.8324
+	PMPCB	4.54126	3.47075	O75439	O75439	Mitochondrial-processing peptidase subunit beta	0	52.295	886140000	40	25.7242	25.294	25.7203	29.0904	29.1619	28.8985
+	PNN	2.1417	-1.05794	Q9H307	Q9H307	Pinin	0	148.53	9892900000	167	31.6589	32.052	31.4852	30.4615	30.8956	30.6652
+	PNPT1	4.22422	3.87858	Q8TCS8	Q8TCS8	Polyribonucleotide nucleotidyltransferase 1, mitochondrial	0	16.767	817930000	42	25.3388	25.3403	24.6866	28.9621	28.9952	29.0441
+	POGZ	3.42493	-1.52695	Q7Z3K3	Q7Z3K3	Pogo transposable element with ZNF domain	0	47.722	1188300000	62	28.642	28.5639	28.6251	27.0724	26.8542	27.3236
+	POLDIP2	3.02144	1.0129	Q9Y2S7	Q9Y2S7	Polymerase delta-interacting protein 2	0	26.801	1526100000	50	28.2087	28.4017	28.0477	29.1239	29.302	29.2708
+	POLR1A	3.04672	-1.79774	O95602	O95602	DNA-directed RNA polymerase I subunit RPA1	0	49.098	861020000	59	28.3217	28.1744	28.236	26.8005	26.114	26.4244
+	POLR1B	3.56949	-1.60009	Q9H9Y6	Q9H9Y6	DNA-directed RNA polymerase I subunit RPA2	0	6.3437	414530000	18	27.0874	27.2497	27.2182	25.5067	25.8258	25.4226
+	POLR1E	3.29532	-1.13301	Q9GZS1	Q9GZS1	DNA-directed RNA polymerase I subunit RPA49	0	5.499	330380000	11	26.8333	26.5632	26.9255	25.6244	25.6782	25.6202
+	POLR2E	2.50296	-1.38175	P19388	P19388	DNA-directed RNA polymerases I, II, and III subunit RPABC1	0	11.792	604560000	26	27.7603	28.3042	27.6139	26.5157	26.6061	26.4113
+	PON2	2.58398	0.929703	Q15165	Q15165	Serum paraoxonase/arylesterase 2	0	14.921	2319100000	54	28.8575	28.626	28.8494	29.5789	29.9401	29.6029
+	POR	0.807876	1.10641	P16435	P16435	NADPH--cytochrome P450 reductase	0	143.4	5783800000	138	29.1868	29.3285	31.1362	31.0144	31.1269	30.8294
+	PPFIA1	3.93563	-1.37772	Q13136;O75145;O75334;O75335	Q13136	Liprin-alpha-1	0	173.67	2413800000	95	29.7935	29.7957	29.5641	28.249	28.424	28.3471
+	PPFIBP1	3.6552	-2.07165	Q86W92;Q8ND30	Q86W92	Liprin-beta-1	0	59.114	1758700000	61	29.09	29.2981	29.5795	27.3854	27.1071	27.2601
+	PPHLN1	3.86483	-1.28652	Q8NEY8	Q8NEY8	Periphilin-1	0	10.651	1892500000	54	29.2502	29.3915	29.4068	28.14	28.1348	27.9142
+	PPIA	4.0799	5.73023	P62937;Q9Y536;F5H284;A2BFH1	P62937	Peptidyl-prolyl cis-trans isomerase A;Peptidyl-prolyl cis-trans isomerase A, N-terminally processed	0	48.547	6336600000	65	26.2123	26.9078	25.7232	32.1098	32.061	31.8632
+	PPIB	4.46383	5.5998	P23284	P23284	Peptidyl-prolyl cis-trans isomerase B	0	33.298	2574800000	54	24.9604	25.3777	25.0087	30.7876	31.0928	30.2658
+	PPOX	1.51264	0.838555	P50336	P50336	Protoporphyrinogen oxidase	0	28.141	456730000	31	26.1458	26.4584	27.0169	27.3558	27.4333	27.3477
+	PPP2CA;PPP2CB	2.33873	0.931046	P67775;P62714	P67775;P62714	Serine/threonine-protein phosphatase 2A catalytic subunit alpha isoform;Serine/threonine-protein phosphatase 2A catalytic subunit beta isoform	0	20.281	380750000	21	26.0639	26.5445	26.2082	27.3584	27.1102	27.1411
+	PPP2R2A	2.18592	1.06069	P63151;Q66LE6;Q9Y2T4	P63151	Serine/threonine-protein phosphatase 2A 55 kDa regulatory subunit B alpha isoform	0	15.295	317040000	20	26.128	25.9363	25.4909	27.0372	26.7705	26.9295
+	PPT1	2.73436	1.18714	P50897	P50897	Palmitoyl-protein thioesterase 1	0	17.106	426620000	26	26.0717	26.3385	26.4262	27.4674	27.6763	27.254
+	PQBP1	2.19253	1.26644	O60828	O60828	Polyglutamine-binding protein 1	0	14.924	393400000	19	26.0933	26.5328	25.7221	27.5034	27.3507	27.2934
+	PRDX1	3.53615	1.62307	Q06830	Q06830	Peroxiredoxin-1	0	55.144	13708000000	129	31.0788	31.1208	30.7573	32.7583	32.5283	32.5395
+	PRDX2	3.23546	1.77228	P32119	P32119	Peroxiredoxin-2	0	12.153	757560000	27	26.9495	26.5619	26.514	28.6471	28.2529	28.4423
+	PRDX3	4.00837	1.89413	P30048	P30048	Thioredoxin-dependent peroxide reductase, mitochondrial	0	50.324	3181600000	57	28.892	28.5018	28.6557	30.5176	30.6601	30.5543
+	PRDX4	3.92224	1.47961	Q13162	Q13162	Peroxiredoxin-4	0	15.961	1195500000	38	27.4735	27.7571	27.5019	29.0384	29.138	28.995
+	PRDX5	3.5309	2.48031	P30044	P30044	Peroxiredoxin-5, mitochondrial	0	40.917	1546200000	28	27.3481	27.2439	26.9214	29.9766	29.429	29.5486
+	PRKAA1	2.82454	-0.773124	Q13131;P54646	Q13131	5-AMP-activated protein kinase catalytic subunit alpha-1	0	16.892	799600000	24	27.869	28.1224	27.8356	27.0866	27.2243	27.1968
+	PRKCA	3.68865	1.67242	P17252;P05771;P05129	P17252	Protein kinase C alpha type	0	20.388	476220000	25	25.9937	26.371	26.0744	27.8049	27.7239	27.9277
+	PRKCSH	2.90534	1.90938	P14314	P14314	Glucosidase 2 subunit beta	0	22.916	2803100000	66	28.0358	28.7262	28.7521	30.4227	30.3954	30.4241
+	PRMT1	2.4607	1.22164	Q99873;Q9NR22	Q99873	Protein arginine N-methyltransferase 1	0	12.013	1012900000	35	27.3416	27.2227	27.84	28.7718	28.5814	28.7159
+	PRPF4B	3.47113	-1.93345	Q13523	Q13523	Serine/threonine-protein kinase PRP4 homolog	0	56.957	2987800000	98	30.1482	30.3041	29.8849	27.9525	28.2377	28.3466
+	PRPS1;PRPS1L1	2.42113	1.5274	P60891;P21108	P60891;P21108	Ribose-phosphate pyrophosphokinase 1;Ribose-phosphate pyrophosphokinase 3	0	38.729	537640000	25	26.2059	26.1615	26.7184	27.6636	28.2428	27.7616
+	PRPSAP2	2.56709	0.903027	O60256	O60256	Phosphoribosyl pyrophosphate synthase-associated protein 2	0	7.0287	131750000	10	24.5882	24.8953	24.9531	25.6449	25.8676	25.633
+	PRRC2B	3.17753	-1.64181	Q5JSZ5	Q5JSZ5	Protein PRRC2B	0	70.553	1914000000	69	29.501	29.75	29.68	27.6961	28.1147	28.1946
+	PRRC2C	2.36544	-1.05991	Q9Y520	Q9Y520	Protein PRRC2C	0	187.66	3352100000	144	30.3094	30.0854	29.8012	29.126	28.7923	29.098
+	PSIP1	1.16508	1.04836	O75475	O75475	PC4 and SFRS1-interacting protein	0	1.9964	291570000	16	25.5464	26.1286	25.1345	26.9271	26.0335	26.9941
+	PSMA1	5.20018	2.11967	P25786	P25786	Proteasome subunit alpha type-1	0	14.703	1238400000	35	27.1415	27.3267	27.1959	29.3873	29.2613	29.3745
+	PSMA4	2.43283	2.36128	P25789	P25789	Proteasome subunit alpha type-4	0	5.333	505000000	24	25.8538	25.0759	25.4768	28.4628	27.4922	27.5353
+	PSMA5	3.02605	1.97576	P28066	P28066	Proteasome subunit alpha type-5	0	40.403	1087000000	21	27.1631	27.299	26.8304	29.417	28.981	28.8217
+	PSMA7	2.94705	2.36668	O14818;Q8TAA3	O14818	Proteasome subunit alpha type-7	0	12.534	855260000	38	26.8312	25.9476	26.4103	29.0072	28.602	28.6799
+	PSMD4	4.4811	1.69942	P55036	P55036	26S proteasome non-ATPase regulatory subunit 4	0	56.189	770270000	36	26.599	26.8234	26.7945	28.5124	28.3629	28.4399
+	PSME3	3.89169	1.90135	P61289	P61289	Proteasome activator complex subunit 3	0	24.715	1332000000	50	27.3359	27.7199	27.3227	29.3683	29.3557	29.3584
+	PTBP3	4.49276	-0.901445	O95758	O95758	Polypyrimidine tract-binding protein 3	0	58.348	846940000	35	28.2183	28.0909	28.1084	27.2492	27.2034	27.2608
+	PTDSS1	1.95188	1.54297	P48651	P48651	Phosphatidylserine synthase 1	0	19.46	1820500000	50	28.6979	27.5117	28.0509	29.7129	29.625	29.5516
+	PTGES2	1.32558	1.35445	Q9H7Z7	Q9H7Z7	Prostaglandin E synthase 2;Prostaglandin E synthase 2 truncated form	0	90.109	869650000	34	26.6294	26.5308	27.9635	28.6256	28.3598	28.2017
+	PTGFRN	2.24461	0.826655	Q9P2B2	Q9P2B2	Prostaglandin F2 receptor negative regulator	0	48.989	4885900000	95	29.8365	29.8255	30.2445	30.864	30.6623	30.8602
+	PTK2	2.16885	-0.87351	Q05397;Q14289	Q05397	Focal adhesion kinase 1	0	27.559	228490000	23	26.1723	26.4898	25.9242	25.2399	25.3292	25.3967
+	PTPN12	2.44869	-0.798663	Q05209	Q05209	Tyrosine-protein phosphatase non-receptor type 12	0	27.041	591660000	36	27.4822	27.2652	27.5251	26.4593	26.8114	26.6057
+	PTPN23	3.96225	-0.804045	Q9H3S7	Q9H3S7	Tyrosine-protein phosphatase non-receptor type 23	0	38.231	634680000	40	27.5404	27.5927	27.6976	26.7565	26.8425	26.8196
+	PTPRK	2.06191	-0.907623	Q15262	Q15262	Receptor-type tyrosine-protein phosphatase kappa	0	51.865	882690000	47	27.9344	28.0506	28.4912	27.1636	27.1707	27.419
+	PUF60	2.77775	1.34318	Q9UHX1	Q9UHX1	Poly(U)-binding-splicing factor PUF60	0	30.814	1121100000	34	27.5022	27.9454	27.3589	28.9977	28.9167	28.9217
+	PWP2	4.23815	-1.67933	Q15269	Q15269	Periodic tryptophan protein 2 homolog	0	49.246	2093800000	68	29.4701	29.3171	29.6425	27.7973	27.7927	27.8017
+	PXDN	3.30522	1.23195	Q92626	Q92626	Peroxidasin homolog	0	93.907	2312400000	124	28.5386	28.8424	28.7559	29.7926	30.05	29.9902
+	QSOX2	1.84811	0.890553	Q6ZRP7	Q6ZRP7	Sulfhydryl oxidase 2	0	66.692	2612900000	82	28.9748	28.6373	29.314	29.8725	30.0149	29.7103
+	RAB11B;RAB11A	4.09119	1.65678	Q15907;P62491;P57735	Q15907;P62491	Ras-related protein Rab-11B;Ras-related protein Rab-11A	0	23.802	3297300000	50	28.7763	28.9891	29.0509	30.707	30.516	30.5637
+	RAB14	2.36193	0.934952	P61106	P61106	Ras-related protein Rab-14	0	105.33	8436400000	136	30.4547	30.6558	30.8704	31.7094	31.6947	31.3817
+	RAB18	4.61237	1.72849	Q9NP72	Q9NP72	Ras-related protein Rab-18	0	6.7953	843060000	29	26.7496	26.9629	26.9922	28.6597	28.6177	28.6127
+	RAB1A	3.55597	1.61631	P62820	P62820	Ras-related protein Rab-1A	0	61.032	744150000	25	26.5049	26.8108	26.9365	28.3185	28.4507	28.3318
+	RAB1B;RAB1C	3.94661	0.96207	Q9H0U4;Q92928	Q9H0U4;Q92928	Ras-related protein Rab-1B;Putative Ras-related protein Rab-1C	0	118.35	4523700000	95	29.7499	29.6948	29.7469	30.5787	30.7103	30.7888
+	RAB31	1.13054	0.905103	Q13636	Q13636	Ras-related protein Rab-31	0	48.3	1148400000	35	28.2931	27.0509	27.924	28.7174	28.5066	28.7593
+	RAB35	1.95711	0.872512	Q15286	Q15286	Ras-related protein Rab-35	0	6.4794	248710000	18	25.5186	25.387	25.9848	26.5912	26.556	26.3607
+	RAB5B	2.31421	0.830175	P61020	P61020	Ras-related protein Rab-5B	0	12.445	353490000	24	25.8053	26.2708	26.1954	26.9647	26.9304	26.8669
+	RAB5C	2.37435	1.10107	P51148	P51148	Ras-related protein Rab-5C	0	65.98	2937400000	76	28.8136	29.268	29.2935	30.0501	30.4124	30.2158
+	RAB6A;RAB6B	3.07581	1.46484	P20340;Q9NRW1	P20340;Q9NRW1	Ras-related protein Rab-6A;Ras-related protein Rab-6B	0	5.7835	2718200000	29	28.3722	28.4509	28.7697	29.7935	30.0316	30.1623
+	RAB7A	4.32317	3.37851	P51149	P51149	Ras-related protein Rab-7a	0	50.002	2294800000	49	27.3926	26.8162	26.9399	30.3974	30.3763	30.5104
+	RAB8A	2.68005	2.02548	P61006;P59190;P20336;Q96E17	P61006	Ras-related protein Rab-8A	0	16.259	501230000	20	25.4046	26.2202	26.1388	27.745	28.1592	27.9358
+	RAB9A	2.61585	0.859728	P51151;Q9NP90	P51151	Ras-related protein Rab-9A	0	6.8992	532730000	24	26.8185	26.5213	26.9373	27.6568	27.6265	27.5729
+	RAC1;RAC3	3.28488	1.60724	P63000;P60763	P63000;P60763	Ras-related C3 botulinum toxin substrate 1;Ras-related C3 botulinum toxin substrate 3	0	4.3009	616650000	27	26.684	26.2685	26.5188	28.2996	28.0008	27.9926
+	RACGAP1	2.82785	-1.37054	Q9H0H5	Q9H0H5	Rac GTPase-activating protein 1	0	40.177	748090000	35	28.2328	27.9729	27.8115	26.8884	26.4915	26.5256
+	RAD21	4.09431	-1.44627	O60216;Q9H4I0	O60216	Double-strand-break repair protein rad21 homolog	0	25.382	925840000	56	28.1825	28.4381	28.2545	26.8901	26.7567	26.8895
+	RAD50	4.32919	-1.41453	Q92878	Q92878	DNA repair protein RAD50	0	102.42	3382900000	124	30.1809	30.2827	30.1162	28.8207	28.6652	28.8503
+	RAE1	4.1426	-2.26416	P78406	P78406	mRNA export factor	0	108.25	5603300000	114	31.0455	31.3908	30.9678	28.8147	28.9279	28.869
+	RAI14	4.65619	-4.91485	Q9P0K7	Q9P0K7	Ankycorbin	0	139.24	2678800000	101	30.4061	30.0755	29.7884	25.3835	24.9624	25.1795
+	RAN	3.38139	-1.31475	P62826	P62826	GTP-binding nuclear protein Ran	0	102.89	24949000000	119	32.936	33.1781	33.1666	31.6224	31.9429	31.7711
+	RANBP1	2.2395	1.30401	P43487	P43487	Ran-specific GTPase-activating protein	0	14.349	779550000	27	26.6333	27.1567	27.3835	28.5542	28.2479	28.2835
+	RANBP2	3.24832	-7.54332	P49792	P49792	E3 SUMO-protein ligase RanBP2	0	323.31	20226000000	451	33.318	32.8946	32.9256	26.9865	24.697	24.8247
+	RANGAP1	3.69164	-3.23574	P46060	P46060	Ran GTPase-activating protein 1	0	162.69	4805900000	82	30.9692	30.8968	30.9467	28.121	27.7233	27.2612
+	RARS	2.95805	-0.864005	P54136	P54136	Arginine--tRNA ligase, cytoplasmic	0	204.75	11160000000	225	31.9323	31.6612	31.6714	30.9835	30.8029	30.8864
+	RAVER1	3.41701	-0.835316	Q8IY67	Q8IY67	Ribonucleoprotein PTB-binding 1	0	74.482	2808900000	67	29.678	29.6322	29.7917	28.8635	28.9684	28.7641
+	RBBP4	1.53532	-0.938871	Q09028	Q09028	Histone-binding protein RBBP4	0	47.794	5631600000	57	30.6691	31.523	30.7371	29.9944	29.9492	30.169
+	RBBP6	3.00382	-3.09824	Q7Z6E9	Q7Z6E9	E3 ubiquitin-protein ligase RBBP6	0	39.104	861170000	39	28.5785	28.785	27.8887	25.7005	25.3678	24.8892
+	RBBP7	2.33153	-0.856314	Q16576	Q16576	Histone-binding protein RBBP7	0	82.526	13466000000	113	32.0195	32.3342	31.8308	31.1771	31.1715	31.267
+	RBFOX2;RBFOX1	2.75228	-0.980769	O43251;Q9NWB1;A6NFN3	O43251;Q9NWB1	RNA binding protein fox-1 homolog 2;RNA binding protein fox-1 homolog 1	0	18.813	296770000	24	26.6302	26.6581	26.5675	25.5565	25.4654	25.8917
+	RBM14	4.00217	-1.52868	Q96PK6	Q96PK6	RNA-binding protein 14	0	118.77	6235700000	141	31.0942	31.2194	31.0009	29.726	29.51	29.4925
+	RBM15	3.62634	-1.3096	Q96T37	Q96T37	Putative RNA-binding protein 15	0	58.125	1733100000	54	29.369	29.2323	29.0333	27.856	27.9789	27.871
+	RBM15B	2.62642	-0.800908	Q8NDT2	Q8NDT2	Putative RNA-binding protein 15B	0	67.341	1373100000	85	28.8388	28.8653	28.5089	27.8939	27.9674	27.9489
+	RBM17	2.06732	-0.829662	Q96I25	Q96I25	Splicing factor 45	0	105.93	3587600000	99	30.1623	30.3459	29.8785	29.1804	29.2068	29.5106
+	RBM27	2.18442	-0.923166	Q9P2N5	Q9P2N5	RNA-binding protein 27	0	101.74	5389500000	146	30.8878	30.8821	30.4931	29.5905	29.9408	29.9622
+	RBM33	2.98946	-0.980029	Q96EV2	Q96EV2	RNA-binding protein 33	0	71.955	2392400000	78	29.6434	29.8323	29.5266	28.581	28.6564	28.8248
+	RBMX;RBMXL1	0.76163	1.08757	P38159;Q96E39;O75526;Q8N7X1	P38159;Q96E39	RNA-binding motif protein, X chromosome;RNA-binding motif protein, X chromosome, N-terminally processed;RNA binding motif protein, X-linked-like-1	0	13.639	900340000	35	28.0287	27.6488	26.0831	28.8702	27.9317	28.2214
+	RCC2	5.45588	1.76636	Q9P258	Q9P258	Protein RCC2	0	50.749	1964600000	79	28.0742	28.1306	28.1462	29.9682	29.8224	29.8596
+	RCL1	1.8844	-1.80744	Q9Y2P8	Q9Y2P8	RNA 3-terminal phosphate cyclase-like protein	0	9.2567	302190000	14	27.1684	27.0512	25.867	25.0153	24.7267	24.9224
+	RCN1	3.83479	1.24762	Q15293	Q15293	Reticulocalbin-1	0	31.527	3063100000	62	29.1493	29.1649	28.9496	30.4329	30.2431	30.3306
+	RCN2	1.78854	1.64537	Q14257	Q14257	Reticulocalbin-2	0	69.566	2481000000	64	28.352	27.8012	29.1858	30.1996	29.9128	30.1627
+	RCOR1	2.65448	-1.045	Q9UKL0	Q9UKL0	REST corepressor 1	0	6.441	245710000	14	26.0477	26.4039	26.1998	25.0248	25.3837	25.1078
+	RDH13	2.95019	1.05491	Q8NBN7	Q8NBN7	Retinol dehydrogenase 13	0	34.088	2248200000	53	28.6572	28.8933	28.6522	29.6056	29.9406	29.8214
+	RECQL	3.98698	1.78688	P46063	P46063	ATP-dependent DNA helicase Q1	0	12.586	425510000	33	26.0151	26.0563	25.6978	27.7436	27.7232	27.663
+	RELL1	2.10179	-0.835775	Q8IUW5	Q8IUW5	RELT-like protein 1	0	10.152	201670000	7	25.9129	26.4774	26.0538	25.3017	25.3094	25.3257
+	RFC3	2.63388	-0.920462	P40938	P40938	Replication factor C subunit 3	0	21.461	971610000	37	28.0402	28.3598	28.4059	27.4787	27.2505	27.3153
+	RHOA	1.63939	0.913894	P61586	P61586	Transforming protein RhoA	0	6.3313	1515700000	27	27.8048	28.4213	28.1804	29.2926	29.1588	28.6967
+	RICTOR	2.31099	-1.03921	Q6R327	Q6R327	Rapamycin-insensitive companion of mTOR	0	63.675	792870000	26	27.7943	27.9497	27.3944	26.7453	26.5105	26.765
+	RIF1	2.7721	-4.511	Q5UIP0	Q5UIP0	Telomere-associated protein RIF1	0	152.41	1261800000	76	29.8285	27.9871	28.1507	24.3108	24.221	23.9015
+	RING1	2.86114	-1.64514	Q06587	Q06587	E3 ubiquitin-protein ligase RING1	0	24.926	905020000	30	28.2987	28.601	28.2158	27.0655	26.5092	26.6054
+	RMDN3	2.84194	1.80139	Q96TC7	Q96TC7	Regulator of microtubule dynamics protein 3	0	16.51	667920000	20	26.1881	26.9429	26.441	28.3367	28.2138	28.4256
+	RNF40	2.40815	0.773878	O75150	O75150	E3 ubiquitin-protein ligase BRE1B	0	73.701	1792800000	120	28.7261	28.3371	28.4539	29.2575	29.1912	29.3899
+	RNPS1	2.87621	-1.81788	Q15287	Q15287	RNA-binding protein with serine-rich domain 1	0	38.46	5266000000	62	30.7727	31.4218	30.7753	29.1025	29.3154	29.0983
+	ROBO1	1.96576	-0.92687	Q9Y6N7;Q9HCK4	Q9Y6N7	Roundabout homolog 1	0	65.157	1509600000	82	28.7133	28.6946	29.1428	27.7243	27.8406	28.2053
+	RPL12	1.59839	0.912499	P30050	P30050	60S ribosomal protein L12	0	16.523	2060700000	39	28.9424	28.8955	28.1909	29.7819	29.5115	29.4728
+	RPL13A	2.96259	0.743543	P40429;Q6NVV1	P40429	60S ribosomal protein L13a	0	52.738	32917000000	166	32.734	32.8196	32.766	33.3574	33.6463	33.5465
+	RPL14	4.03431	0.972517	P50914	P50914	60S ribosomal protein L14	0	17.292	6407500000	61	30.3304	30.2561	30.1893	31.3196	31.1661	31.2076
+	RPL28	1.30618	0.898781	P46779	P46779	60S ribosomal protein L28	0	123.28	7575700000	80	30.2083	31.1978	30.398	31.2968	31.672	31.5316
+	RPL35	3.52591	2.0246	P42766	P42766	60S ribosomal protein L35	0	12.541	1519600000	39	27.798	27.5282	27.2084	29.5018	29.5807	29.526
+	RPL35A	1.80126	0.821134	P18077	P18077	60S ribosomal protein L35a	0	2.6396	3914300000	44	29.9422	29.5937	29.3315	30.6462	30.3573	30.3273
+	RPL38	1.82114	1.12946	P63173	P63173	60S ribosomal protein L38	0	6.6021	1039900000	31	27.8056	26.9751	27.7224	28.5112	28.7903	28.59
+	RPL8	2.69774	0.853746	P62917	P62917	60S ribosomal protein L8	0	139.56	13562000000	127	31.4095	31.6509	31.2429	32.2989	32.3026	32.263
+	RPLP0;RPLP0P6	1.71389	1.20655	P05388;Q8NHW5	P05388;Q8NHW5	60S acidic ribosomal protein P0;60S acidic ribosomal protein P0-like	0	55.232	1266800000	39	28.1586	27.7334	27.3959	29.3707	28.5744	28.9625
+	RPS10	2.35682	1.15855	P46783;Q9NQ39	P46783	40S ribosomal protein S10	0	40.53	8208800000	105	30.7727	30.1402	30.4112	31.6961	31.6618	31.4418
+	RPS12	3.41765	1.83204	P25398	P25398	40S ribosomal protein S12	0	86.407	2623300000	48	28.4649	28.7232	28.3122	30.556	30.1777	30.2627
+	RPS15	2.39727	0.81852	P62841	P62841	40S ribosomal protein S15	0	203.45	24795000000	76	32.3551	31.9851	32.4067	33.0804	33.1226	32.9995
+	RPS15A	2.78087	0.854395	P62244	P62244	40S ribosomal protein S15a	0	44.088	17305000000	130	31.9092	31.5849	31.8291	32.7008	32.6709	32.5148
+	RPS16	2.62333	0.761339	P62249	P62249	40S ribosomal protein S16	0	15.401	14531000000	93	31.742	31.3872	31.5144	32.3679	32.3267	32.233
+	RPS17L;RPS17	2.01558	1.31909	P0CW22;P08708	P0CW22;P08708	40S ribosomal protein S17-like;40S ribosomal protein S17	0	69.111	3625400000	37	29.5252	28.9128	29.1223	30.7161	30.7342	30.0673
+	RPS18	2.93485	2.0433	P62269	P62269	40S ribosomal protein S18	0	48.806	17208000000	117	30.7593	30.7722	31.4607	33.1525	33.0959	32.8736
+	RPS19	2.95023	1.91815	P39019	P39019	40S ribosomal protein S19	0	38.485	8552200000	82	30.01	30.4018	29.8958	32.3113	32.0313	31.7195
+	RPS20	2.34736	1.12892	P60866	P60866	40S ribosomal protein S20	0	24.108	10522000000	64	30.9568	31.2038	30.5676	32.0217	32.156	31.9373
+	RPS27A;UBA52;UBB;UBC	2.99775	0.8714	P62979;P62987;P0CG47;P0CG48	P62979;P62987;P0CG47;P0CG48	Ubiquitin-40S ribosomal protein S27a;Ubiquitin;40S ribosomal protein S27a;Ubiquitin-60S ribosomal protein L40;Ubiquitin;60S ribosomal protein L40;Polyubiquitin-B;Ubiquitin;Polyubiquitin-C;Ubiquitin	0	55.47	4026200000	89	29.8081	29.4746	29.684	30.5832	30.5045	30.4932
+	RPS29	2.69203	1.62532	P62273	P62273	40S ribosomal protein S29	0	28.295	8870000000	49	29.942	30.4602	30.5602	31.8481	32.19	31.8002
+	RPS5	2.51821	1.00068	P46782	P46782	40S ribosomal protein S5;40S ribosomal protein S5, N-terminally processed	0	134.21	7977300000	86	30.3446	30.6322	30.5757	31.6721	31.62	31.2624
+	RPS6KA1	1.88768	-1.03592	Q15418	Q15418	Ribosomal protein S6 kinase alpha-1	0	11.738	383610000	15	27.3366	26.5258	27.0784	25.9856	25.9848	25.8626
+	RPS9	2.91522	0.896511	P46781	P46781	40S ribosomal protein S9	0	23.963	30795000000	159	32.753	32.5314	32.499	33.4203	33.6411	33.4116
+	RPSA	4.12471	3.19276	P08865	P08865	40S ribosomal protein SA	0	111.35	4227900000	69	28.4199	27.821	27.9964	31.3997	31.257	31.1589
+	RQCD1	1.91661	-0.839429	Q92600	Q92600	Cell differentiation protein RCD1 homolog	0	19.809	414770000	16	27.1596	26.7989	27.2624	26.2487	25.9987	26.4551
+	RRBP1	1.64552	1.161	Q9P2E9	Q9P2E9	Ribosome-binding protein 1	0	193.64	2744200000	176	29.4471	28.6244	28.65	30.3013	29.7252	30.1781
+	RRM1	3.62571	1.13659	P23921	P23921	Ribonucleoside-diphosphate reductase large subunit	0	38.029	1007600000	43	27.3912	27.6746	27.5889	28.7467	28.6245	28.6933
+	RRP12	4.47622	-1.86555	Q5JTH9	Q5JTH9	RRP12-like protein	0	109.39	5673500000	129	31.0497	30.9767	31.042	29.3303	29.0984	29.0431
+	RRP1B	2.10934	-1.46828	Q14684	Q14684	Ribosomal RNA processing protein 1 homolog B	0	83.001	1852700000	80	29.5871	28.9392	29.1914	28.1029	27.8787	27.3313
+	RRP7A	3.48761	-1.58985	Q9Y3A4;Q9NSQ0	Q9Y3A4	Ribosomal RNA-processing protein 7 homolog A	0	53.915	1107400000	39	28.7795	28.3608	28.5771	26.8527	27.0203	27.0748
+	RTN4	2.64589	1.15383	Q9NQC3	Q9NQC3	Reticulon-4	0	96.204	3676900000	72	29.4771	29.0189	29.4899	30.59	30.3821	30.4754
+	SACM1L	1.3824	0.871817	Q9NTJ5	Q9NTJ5	Phosphatidylinositide phosphatase SAC1	0	42.106	2623600000	98	28.5538	28.9465	29.5268	29.9407	29.9833	29.7186
+	SAMHD1	1.7772	0.917663	Q9Y3Z3	Q9Y3Z3	Deoxynucleoside triphosphate triphosphohydrolase SAMHD1	0	22.921	1082100000	57	27.638	28.1699	27.4695	28.509	28.68	28.8413
+	SAP130	3.46833	-1.18994	Q9H0E3	Q9H0E3	Histone deacetylase complex subunit SAP130	0	45.738	632660000	31	27.8138	27.7293	27.6169	26.4577	26.428	26.7045
+	SAP18	2.26231	-1.79438	O00422	O00422	Histone deacetylase complex subunit SAP18	0	51.615	1033600000	16	28.9507	28.0864	28.542	26.4488	27.1507	26.5965
+	SARS2	2.24396	1.1232	Q9NP81	Q9NP81	Serine--tRNA ligase, mitochondrial	0	30.578	1106300000	64	27.4179	28.0327	27.7056	28.6723	29.0438	28.8096
+	SBF1	2.7835	-1.38387	O95248	O95248	Myotubularin-related protein 5	0	21.681	253170000	21	26.4858	26.4274	26.3054	24.7325	25.3382	24.9962
+	SCAF11	3.44821	-1.50275	Q99590	Q99590	Protein SCAF11	0	31.444	495710000	27	27.523	27.5987	27.3675	26.198	25.9827	25.8001
+	SCAMP1	1.32572	0.927545	O15126	O15126	Secretory carrier-associated membrane protein 1	0	23.63	467880000	13	26.8001	26.4549	26.2454	27.9901	27.2245	27.0685
+	SCAMP3	2.61305	0.907904	O14828	O14828	Secretory carrier-associated membrane protein 3	0	45.025	1744800000	62	28.2573	28.5694	28.5481	29.2652	29.5406	29.2928
+	SCO1	1.67272	1.55859	O75880	O75880	Protein SCO1 homolog, mitochondrial	0	3.0173	550210000	10	26.7044	26.2074	26.3464	27.6256	27.5378	28.7706
+	SCO2	3.84844	2.81346	O43819	O43819	Protein SCO2 homolog, mitochondrial	0	37.45	274640000	20	24.2833	24.8613	24.3329	27.1682	27.3966	27.353
+	SCRIB	2.90682	-1.08134	Q14160;Q9BTT6	Q14160	Protein scribble homolog	0	126.04	3695100000	134	30.0324	30.0728	30.4302	29.0277	29.0947	29.169
+	SDF2	2.69847	1.13862	Q99470	Q99470	Stromal cell-derived factor 2	0	78.151	2296500000	54	28.9539	28.6136	28.5394	29.7008	29.8012	30.0207
+	SDF2L1	2.27171	0.954429	Q9HCN8	Q9HCN8	Stromal cell-derived factor 2-like protein 1	0	83.37	4959900000	95	30.1082	29.8966	29.8529	30.601	31.0193	31.1007
+	SDF4	3.32699	1.38467	Q9BRK5	Q9BRK5	45 kDa calcium-binding protein	0	50.281	2976000000	94	29.0617	28.6764	29.0088	30.3477	30.1917	30.3615
+	SDHA	5.45703	1.76181	P31040	P31040	Succinate dehydrogenase [ubiquinone] flavoprotein subunit, mitochondrial	0	229.8	6977300000	157	29.9552	29.8471	29.9795	31.7205	31.7109	31.6358
+	SDHB	3.64877	2.87095	P21912	P21912	Succinate dehydrogenase [ubiquinone] iron-sulfur subunit, mitochondrial	0	4.6897	627780000	24	25.2257	25.438	25.9369	28.2933	28.5688	28.3514
+	SEC13	3.20219	-1.24783	P55735	P55735	Protein SEC13 homolog	0	51.36	4293100000	66	30.4117	30.673	30.7013	29.5198	29.2201	29.3026
+	SEC16A	1.86939	-0.859805	O15027	O15027	Protein transport protein Sec16A	0	159.36	3878200000	186	30.4972	30.258	29.9311	29.4055	29.1435	29.558
+	SEC22B	5.56439	1.68516	O75396	O75396	Vesicle-trafficking protein SEC22b	0	35.423	3058200000	60	28.8856	28.7838	28.8975	30.4931	30.5765	30.5528
+	SEC23A	3.49633	1.16469	Q15436	Q15436	Protein transport protein Sec23A	0	58.061	1762900000	82	28.1612	28.4907	28.4101	29.5382	29.5337	29.4841
+	SEC23IP	1.97137	1.15075	Q9Y6Y8;REV__O15068	Q9Y6Y8	SEC23-interacting protein	0	15.729	851500000	36	26.8515	27.3467	27.7316	28.454	28.4597	28.4683
+	SEC24C	3.89497	2.08488	P53992	P53992	Protein transport protein Sec24C	0	22.327	679790000	51	26.5909	26.1649	26.2633	28.5471	28.3641	28.3625
+	SEH1L	2.52577	-0.817138	Q96EE3	Q96EE3	Nucleoporin SEH1	0	39.208	1139300000	35	28.5153	28.7987	28.4158	27.6678	27.7562	27.8545
+	SENP1	2.19999	-3.09809	Q9P0U3	Q9P0U3	Sentrin-specific protease 1	0	43.941	1002700000	38	29.3925	27.4703	28.4281	24.9363	25.462	25.5982
+	SERBP1	3.95304	2.16905	Q8NC51	Q8NC51	Plasminogen activator inhibitor 1 RNA-binding protein	0	50.589	3402700000	66	28.8177	28.3903	28.4076	30.769	30.6583	30.6954
+	SERPINH1	2.27751	0.791495	P50454	P50454	Serpin H1	0	222.56	77354000000	341	33.9301	34.0629	34.0275	34.5383	35.0081	34.8485
+	SET;SETSIP	5.64819	2.66707	Q01105;P0DME0	Q01105;P0DME0	Protein SET;Protein SETSIP	0	41.459	1802000000	41	27.3356	27.1523	27.3253	29.9917	29.8932	29.9294
+	SF3A3	2.52745	0.784442	Q12874	Q12874	Splicing factor 3A subunit 3	0	113.3	9249700000	147	31.0138	30.9757	30.7433	31.5218	31.765	31.7992
+	SGPL1	3.4318	0.863762	O95470	O95470	Sphingosine-1-phosphate lyase 1	0	34.993	1176800000	65	27.7798	27.9384	28.0223	28.7996	28.8163	28.716
+	SH3BP4	3.16251	-1.76608	Q9P0V3	Q9P0V3	SH3 domain-binding protein 4	0	22.809	585440000	32	27.5372	27.7761	27.7502	26.1406	25.587	26.0376
+	SHMT2	4.23799	3.07675	P34897	P34897	Serine hydroxymethyltransferase, mitochondrial	0	120.5	6964900000	131	28.9993	29.1544	28.6526	31.8485	32.0397	32.1484
+	SIN3A	2.66643	-1.02609	Q96ST3	Q96ST3	Paired amphipathic helix protein Sin3a	0	131.33	4970600000	155	30.8609	30.5575	30.4961	29.4298	29.6747	29.7318
+	SKIV2L	1.51224	-0.847635	Q15477	Q15477	Helicase SKI2W	0	7.1103	258920000	20	25.975	26.6806	26.7959	25.5961	25.7078	25.6046
+	SLC16A1	2.27185	-1.66581	P53985	P53985	Monocarboxylate transporter 1	0	56.64	2087800000	33	29.7725	29.0042	29.4015	28.1369	27.5675	27.4764
+	SLC25A22	2.41913	-0.847408	Q9H936;Q9H1K4	Q9H936	Mitochondrial glutamate carrier 1	0	52.954	1441600000	50	28.6779	29.0796	28.8473	27.8639	28.09	28.1086
+	SLC25A46	3.16009	0.895714	Q96AG3	Q96AG3	Solute carrier family 25 member 46	0	101.08	1626100000	70	28.2815	28.2513	28.5188	29.1747	29.2432	29.3208
+	SLC30A7	3.37025	1.20342	Q8NEW0	Q8NEW0	Zinc transporter 7	0	31.781	2908800000	36	29.2132	29.2177	28.8949	30.3158	30.2517	30.3685
+	SLC39A10	1.9486	-0.998449	Q9ULF5	Q9ULF5	Zinc transporter ZIP10	0	10.365	1581100000	42	28.9746	29.436	28.8971	27.8183	28.3174	28.1767
+	SLIRP	3.25919	1.00221	Q9GZT3	Q9GZT3	SRA stem-loop-interacting RNA-binding protein, mitochondrial	0	17.505	2741400000	36	28.9563	28.9121	29.2201	30.0602	29.9792	30.0557
+	SLMAP	1.86567	-0.814791	Q14BN4	Q14BN4	Sarcolemmal membrane-associated protein	0	50.969	1061800000	54	28.4202	27.8924	28.4054	27.5005	27.2527	27.5204
+	SMAD4	3.75111	-1.55288	Q13485	Q13485	Mothers against decapentaplegic homolog 4	0	10.478	749730000	22	27.8335	27.9101	28.159	26.4619	26.4881	26.294
+	SMARCA1	5.54292	-4.55968	P28370	P28370	Probable global transcription activator SNF2L1	0	51.602	1425400000	58	29.1853	29.1218	29.3631	24.8552	24.5743	24.5617
+	SMARCA5	4.73681	-2.33893	O60264	O60264	SWI/SNF-related matrix-associated actin-dependent regulator of chromatin subfamily A member 5	0	279.09	14267000000	256	32.5631	32.3246	32.2926	30.1447	29.9792	30.0396
+	SMARCE1	2.39413	-1.12098	Q969G3	Q969G3	SWI/SNF-related matrix-associated actin-dependent regulator of chromatin subfamily E member 1	0	122.16	3745300000	107	30.3602	30.6525	30.0431	29.2743	29.0968	29.3217
+	SMC1A	4.74187	-1.41261	Q14683	Q14683	Structural maintenance of chromosomes protein 1A	0	218.93	5447800000	193	30.8857	30.8879	30.881	29.5862	29.3886	29.4419
+	SMC1B	1.39533	-0.902843	Q8NDV3	Q8NDV3	Structural maintenance of chromosomes protein 1B	0.0038566	-0.36428	137070000	4	24.9757	25.9953	25.348	24.5676	24.6003	24.4426
+	SMC2	3.90592	-0.719539	O95347	O95347	Structural maintenance of chromosomes protein 2	0	288.99	7737900000	226	31.2555	31.1709	31.1362	30.4252	30.4442	30.5345
+	SMC3	4.5859	-1.34049	Q9UQE7	Q9UQE7	Structural maintenance of chromosomes protein 3	0	134.75	5499900000	199	30.8982	30.8946	30.8553	29.5992	29.4227	29.6047
+	SMCHD1	3.7807	-2.54381	A6NHR9	A6NHR9	Structural maintenance of chromosomes flexible hinge domain-containing protein 1	0	104.03	1648700000	77	29.4018	29.3676	29.1505	27.072	26.4918	26.7246
+	SMPD4	4.12454	-1.29025	Q9NXE4	Q9NXE4	Sphingomyelin phosphodiesterase 4	0	96.054	3184200000	103	30.1106	29.9514	29.9372	28.6498	28.8164	28.6623
+	SMU1	3.15392	1.8334	Q2TAY7	Q2TAY7	WD40 repeat-containing protein SMU1;WD40 repeat-containing protein SMU1, N-terminally processed	0	27.636	768040000	41	26.7883	27.0615	26.425	28.4812	28.6917	28.602
+	SND1	4.78632	1.79263	Q7KZF4	Q7KZF4	Staphylococcal nuclease domain-containing protein 1	0	169.6	7704100000	204	29.99	30.1927	29.9703	31.8684	31.8116	31.8509
+	SNIP1	1.29438	-1.22488	Q8TAD8	Q8TAD8	Smad nuclear-interacting protein 1	0	16.335	359840000	10	27.4758	25.9764	26.4934	25.5159	25.4389	25.3163
+	SNRNP70	2.02276	1.52537	P08621	P08621	U1 small nuclear ribonucleoprotein 70 kDa	0	54.297	744480000	51	27.3319	26.7376	26.2976	28.5401	28.0927	28.3104
+	SNRPA	2.54566	1.70329	P09012	P09012	U1 small nuclear ribonucleoprotein A	0	27.635	425110000	23	25.9976	26.367	25.4801	27.5642	27.7054	27.6849
+	SNRPA1	2.58391	1.93474	P09661	P09661	U2 small nuclear ribonucleoprotein A	0	27.715	512320000	36	26.5384	25.9131	25.6056	27.9178	27.8152	28.1283
+	SNRPD1	2.52692	1.07427	P62314	P62314	Small nuclear ribonucleoprotein Sm D1	0	10.93	2024600000	24	28.8184	28.271	28.4372	29.6595	29.5525	29.5374
+	SNRPD2	2.66469	0.913226	P62316	P62316	Small nuclear ribonucleoprotein Sm D2	0	21.917	1144700000	25	27.8056	28.0631	27.7054	28.6953	28.9203	28.6982
+	SNRPD3	1.94369	0.998633	P62318	P62318	Small nuclear ribonucleoprotein Sm D3	0	9.7016	1326900000	24	28.113	28.336	27.6149	28.8746	29.0973	29.0879
+	SNRPE	2.10472	1.0569	P62304	P62304	Small nuclear ribonucleoprotein E	0	4.1586	567600000	13	26.683	27.1879	26.5016	27.766	27.8096	27.9675
+	SNRPG;SNRPGP15	3.34483	1.65076	P62308;A8MWD9	P62308;A8MWD9	Small nuclear ribonucleoprotein G;Putative small nuclear ribonucleoprotein G-like protein 15	0.00024426	0.9928	184470000	6	24.6163	24.8072	24.6795	26.5279	26.0628	26.4646
+	SNX2	3.29024	1.33683	O60749	O60749	Sorting nexin-2	0	10.195	271750000	28	25.4852	25.3436	25.7019	26.9007	26.6922	26.9484
+	SNX6	2.49745	1.54696	Q9UNH7;Q86XE0	Q9UNH7	Sorting nexin-6;Sorting nexin-6, N-terminally processed	0	12.26	410070000	34	25.7908	26.5165	25.9274	27.4392	27.7839	27.6525
+	SPCS2	1.39509	1.15988	Q15005	Q15005	Signal peptidase complex subunit 2	0	75.248	3724400000	71	28.9772	28.8769	30.0832	30.4987	30.5067	30.4115
+	SPECC1	3.85499	-1.92424	Q5M775	Q5M775	Cytospin-B	0	130.46	2645800000	101	29.6938	29.9051	30.1426	27.9172	28.0369	28.0147
+	SPNS1	2.12913	1.52255	Q9H2V7	Q9H2V7	Protein spinster homolog 1	0	18.76	553590000	21	26.7058	25.775	26.6506	27.9737	27.8712	27.8542
+	SRP14	3.70587	1.74685	P37108	P37108	Signal recognition particle 14 kDa protein	0	23.388	755200000	25	26.9116	26.8098	26.4714	28.4947	28.4808	28.4579
+	SRP72	2.21323	0.933765	O76094	O76094	Signal recognition particle subunit SRP72	0	166.04	1809600000	73	28.486	28.4999	28.1266	29.5489	29.2445	29.1203
+	SRPR	4.43132	1.36119	P08240	P08240	Signal recognition particle receptor subunit alpha	0	30.32	1992200000	70	28.4003	28.2278	28.4527	29.7126	29.7307	29.721
+	SRSF11	4.74991	1.39986	Q05519	Q05519	Serine/arginine-rich splicing factor 11	0	36.333	1157500000	41	27.4834	27.4672	27.3355	28.8815	28.8407	28.7633
+	SRSF2	2.13875	1.01275	Q01130	Q01130	Serine/arginine-rich splicing factor 2	0	41.716	604430000	23	26.7563	27.262	26.6454	28.0262	27.8046	27.8712
+	SRSF5	1.79202	1.46116	Q13243	Q13243	Serine/arginine-rich splicing factor 5	0	3.6445	68442000	10	23.4742	23.9046	23.0068	24.9506	25.3545	24.464
+	SSBP1	1.56888	1.26166	Q04837	Q04837	Single-stranded DNA-binding protein, mitochondrial	0	43.591	782170000	27	26.8109	27.8926	26.805	28.3415	28.5859	28.3662
+	STAG2	2.79757	-1.56979	Q8N3U4	Q8N3U4	Cohesin subunit SA-2	0	72.231	1638200000	50	29.1212	28.6786	29.3221	27.3461	27.4477	27.6186
+	STARD3NL	2.1599	1.05923	O95772	O95772	MLN64 N-terminal domain homolog	0	6.3269	173200000	15	24.6703	25.3506	25.0938	26.0542	26.2157	26.0225
+	STEAP3	1.62897	0.820118	Q658P3	Q658P3	Metalloreductase STEAP3	0	14.1	911070000	22	27.4815	27.1988	27.8658	28.1583	28.5765	28.2718
+	STK11IP	2.15213	1.23922	Q8N1F8	Q8N1F8	Serine/threonine-protein kinase 11-interacting protein	0	15.706	410100000	22	26.0742	26.2011	26.3348	26.9839	27.6151	27.7288
+	STRAP	3.53776	1.3312	Q9Y3F4	Q9Y3F4	Serine-threonine kinase receptor-associated protein	0	31.212	1039300000	46	27.5635	27.5568	27.3765	28.9764	28.6544	28.8597
+	SUCLA2	4.08905	1.83699	Q9P2R7	Q9P2R7	Succinyl-CoA ligase [ADP-forming] subunit beta, mitochondrial	0	7.0276	444990000	29	26.0031	25.6367	25.899	27.638	27.6817	27.7301
+	SUCLG1	5.53361	1.52225	P53597	P53597	Succinyl-CoA ligase [ADP/GDP-forming] subunit alpha, mitochondrial	0	27.439	1616000000	35	27.9647	27.9979	27.9263	29.4413	29.5534	29.4609
+	SUMO1	2.78987	-2.70208	P63165	P63165	Small ubiquitin-related modifier 1	0	8.4496	1300400000	17	29.1512	29.0433	28.8175	26.9849	25.9147	26.0062
+	SUN1	2.64735	-3.54248	O94901	O94901	SUN domain-containing protein 1	0	85.679	1447300000	61	29.4796	28.9015	28.8796	26.2501	24.6528	25.7303
+	SUN2	3.35406	-0.743657	Q9UH99	Q9UH99	SUN domain-containing protein 2	0	317.43	4179300000	133	30.3613	30.3113	30.3006	29.5362	29.4929	29.7131
+	SUPT5H	2.49499	1.16945	O00267	O00267	Transcription elongation factor SPT5	0	29.118	540320000	52	26.3886	27	26.5349	27.8382	27.8063	27.7874
+	SURF1	2.06483	0.78039	Q15526	Q15526	Surfeit locus protein 1	0	10.226	239290000	11	25.5997	25.8725	25.8991	26.3116	26.7357	26.6652
+	SYNCRIP	1.56271	1.58827	O60506	O60506	Heterogeneous nuclear ribonucleoprotein Q	0	206.21	5202600000	146	29.8942	30.1777	28.6716	31.3132	31.0958	31.0993
+	SYNE2	2.14155	-1.61411	Q8WXH0	Q8WXH0	Nesprin-2	0	22.809	729380000	40	28.3443	27.653	28.2468	26.6288	26.7694	26.0036
+	SYNM	4.36158	-5.76335	O15061	O15061	Synemin	0	279.45	3149300000	126	30.5801	30.3456	30.3193	25.2269	24.4079	24.3202
+	TACO1	3.75697	1.92862	Q9BSH4	Q9BSH4	Translational activator of cytochrome c oxidase 1	0	19.811	581080000	20	26.2044	26.0901	26.3235	28.3544	28.1321	27.9173
+	TAF10	2.381	-0.895451	Q12962	Q12962	Transcription initiation factor TFIID subunit 10	0	38.48	371240000	16	26.7585	27.088	26.6588	26.0759	25.9423	25.8008
+	TANC1	2.62863	-1.7713	Q9C0D5	Q9C0D5	Protein TANC1	0	24.461	440770000	30	27.6726	26.8137	27.049	25.4568	25.3582	25.4064
+	TARS	3.28884	2.67033	P26639;A2RTX5	P26639	Threonine--tRNA ligase, cytoplasmic	0	28.633	996280000	51	26.8505	25.9863	26.4741	29.1913	29.1715	28.9592
+	TBL1XR1	2.51898	-0.779528	Q9BZK7	Q9BZK7	F-box-like/WD repeat-containing protein TBL1XR1	0	138.78	2288600000	82	29.5884	29.517	29.2455	28.6484	28.5764	28.7874
+	TBL3	3.66884	-1.24388	Q12788	Q12788	Transducin beta-like protein 3	0	111.94	2304100000	86	29.4962	29.7194	29.6594	28.4467	28.24	28.4567
+	TCEB3	2.1903	-0.999226	Q14241	Q14241	Transcription elongation factor B polypeptide 3	0	63.355	2723600000	76	29.958	29.9415	29.4646	28.6821	28.9942	28.6901
+	TCERG1	2.81395	1.67397	O14776	O14776	Transcription elongation regulator 1	0	3.525	228360000	19	25.3764	24.7832	24.8557	26.8132	26.4579	26.7661
+	TFRC	2.36741	1.3917	P02786	P02786	Transferrin receptor protein 1;Transferrin receptor protein 1, serum form	0	135.46	7274900000	176	29.9316	30.0311	30.6865	31.6456	31.6241	31.5545
+	TGFBI	3.28053	1.1996	Q15582	Q15582	Transforming growth factor-beta-induced protein ig-h3	0	132.29	3650600000	133	29.4808	29.3382	29.1575	30.4964	30.661	30.4179
+	THBS1	3.30945	1.03963	P07996;P35442	P07996	Thrombospondin-1	0	76.366	4847000000	144	29.9779	29.7006	29.8416	30.8922	30.769	30.9777
+	THOC1	1.39075	-0.830135	Q96FV9	Q96FV9	THO complex subunit 1	0	57.821	913080000	46	28.3253	27.8716	27.975	27.5483	26.7525	27.3807
+	THOC2	2.74024	-1.20028	Q8NI27	Q8NI27	THO complex subunit 2	0	66.483	1947300000	73	29.5332	29.0099	29.2097	28.1215	27.9354	28.095
+	THOC3	2.77037	-1.33146	Q96J01	Q96J01	THO complex subunit 3	0	17.801	817900000	17	28.0857	28.155	28.133	26.4764	26.8165	27.0865
+	THOC5	1.68282	-2.0556	Q13769	Q13769	THO complex subunit 5 homolog	0	36.823	815970000	22	28.5124	27.4447	28.3164	26.4392	25.142	26.5256
+	THOC6	3.13519	-1.42531	Q86W42	Q86W42	THO complex subunit 6 homolog	0	18.944	1021300000	25	28.2848	28.4322	28.5301	27.2441	26.7837	26.9434
+	THOC7	1.63328	-0.867679	Q6I9Y2	Q6I9Y2	THO complex subunit 7 homolog	0	11.665	342730000	19	26.7117	26.94	26.7719	25.7031	25.7116	26.4059
+	THRAP3	3.55724	-1.38151	Q9Y2W1	Q9Y2W1	Thyroid hormone receptor-associated protein 3	0	189.94	14047000000	206	32.0749	32.3539	32.4567	30.8845	30.9401	30.9164
+	TLN1	3.59971	1.09111	Q9Y490;Q9Y4G6	Q9Y490	Talin-1	0	323.31	14827000000	526	31.3043	31.6082	31.432	32.5506	32.5491	32.518
+	TM9SF2	1.18749	1.36253	Q99805	Q99805	Transmembrane 9 superfamily member 2	0	24.61	1277300000	29	27.2351	26.9694	28.6493	29.2285	28.9624	28.7505
+	TMCO1	2.33562	1.46737	Q9UM00	Q9UM00	Transmembrane and coiled-coil domain-containing protein 1	0	3.6783	351540000	9	26.2052	25.3305	25.6782	27.2269	27.1395	27.2496
+	TMED2	1.14695	1.73957	Q15363	Q15363	Transmembrane emp24 domain-containing protein 2	0	28.957	537940000	19	25.8581	24.8874	27.2777	28.0712	27.6339	27.5369
+	TMED4	0.835346	1.10599	Q7Z7H5	Q7Z7H5	Transmembrane emp24 domain-containing protein 4	0	21.346	938970000	26	26.2608	26.8795	28.3149	28.2336	28.4136	28.1259
+	TMED7	0.873527	1.05433	Q9Y3B3	Q9Y3B3	Transmembrane emp24 domain-containing protein 7	0	27.119	1442800000	32	27.1449	27.7464	29.0183	29.2289	28.9482	28.8955
+	TMED9	0.91422	1.11738	Q9BVK6	Q9BVK6	Transmembrane emp24 domain-containing protein 9	0	80.106	4213900000	63	28.8636	28.9607	30.5911	30.8002	30.5236	30.4437
+	TMEM192	2.27102	1.00008	Q8IY95	Q8IY95	Transmembrane protein 192	0	3.5881	261090000	15	25.647	25.4866	25.9651	26.9304	26.5995	26.569
+	TMEM201	3.84895	-1.77498	Q5SNT2	Q5SNT2	Transmembrane protein 201	0	10.011	700150000	23	27.8455	27.9709	28.0213	26.2688	25.945	26.2988
+	TMEM209	4.82626	-3.25146	Q96SK2	Q96SK2	Transmembrane protein 209	0	60.035	1596600000	63	29.2768	29.4619	29.3622	26.1738	26.2842	25.8885
+	TMEM43	2.92675	2.21526	Q9BTV4	Q9BTV4	Transmembrane protein 43	0	87.746	5163400000	116	29.1508	28.7627	29.5937	31.1424	31.5163	31.4943
+	TMPO	2.08683	-0.844763	P42166	P42166	Lamina-associated polypeptide 2, isoform alpha;Thymopoietin;Thymopentin	0	197.56	7181700000	156	31.1628	30.8492	31.356	30.422	30.3012	30.1106
+	TMPO	1.883	1.65887	P42167	P42167	Lamina-associated polypeptide 2, isoforms beta/gamma;Thymopoietin;Thymopentin	0	70.522	990110000	40	26.986	26.518	27.8439	28.8294	28.7831	28.712
+	TMUB1	2.59625	1.69435	Q9BVT8	Q9BVT8	Transmembrane and ubiquitin-like domain-containing protein 1	0	40.717	494140000	27	25.7005	26.0914	26.5702	27.8064	27.8298	27.8089
+	TMX2	2.00625	1.22136	Q9Y320	Q9Y320	Thioredoxin-related transmembrane protein 2	0	6.2201	265050000	11	25.4563	25.701	25.6232	26.5608	27.3231	26.5606
+	TMX3	3.67192	5.87036	Q96JJ7	Q96JJ7	Protein disulfide-isomerase TMX3	0	33.53	960330000	39	23.0456	24.2496	22.9899	28.904	29.5653	29.4268
+	TNPO3	2.1892	-0.933884	Q9Y5L0	Q9Y5L0	Transportin-3	0	54.291	1005300000	40	28.4728	27.9988	28.2434	27.5073	27.1064	27.2997
+	TNS3	1.69243	-2.2969	Q68CZ2;Q9HBL0	Q68CZ2	Tensin-3	0	73.972	1461200000	57	28.9475	28.9182	29.3197	27.3369	27.3967	25.5611
+	TOE1	2.89129	-0.989304	Q96GM8	Q96GM8	Target of EGR1 protein 1	0	12.242	311870000	13	26.4528	26.7238	26.3762	25.4536	25.6529	25.4783
+	TOR1A	4.03126	2.17043	O14656	O14656	Torsin-1A	0	9.6694	505950000	22	25.9614	25.6136	26.0616	28.0424	28.0201	28.0853
+	TOR1B	4.38454	2.20149	O14657	O14657	Torsin-1B	0	2.3852	241730000	14	24.7674	24.7372	24.9032	26.8026	27.0919	27.1178
+	TOR3A	3.4751	1.31236	Q9H497	Q9H497	Torsin-3A	0	8.3264	226930000	16	25.3949	25.0638	25.3943	26.579	26.6591	26.552
+	TPCN1	1.86685	0.843433	Q9ULQ1	Q9ULQ1	Two pore calcium channel protein 1	0	2.5908	154100000	11	24.7167	24.8713	25.3647	25.7899	25.7773	25.9157
+	TPM4	1.8642	1.77568	P67936	P67936	Tropomyosin alpha-4 chain	0	27.623	3031800000	59	28.4396	29.3982	28.2069	30.863	30.3706	30.1382
+	TPP1	3.25433	1.196	O14773	O14773	Tripeptidyl-peptidase 1	0	3.9388	627250000	12	26.7547	26.8485	26.923	28.1837	28.1056	27.8249
+	TPR	2.23443	-1.41959	P12270	P12270	Nucleoprotein TPR	0	323.31	25112000000	555	33.4423	32.9409	32.6544	31.7259	31.3321	31.7209
+	TPST1	1.35549	0.881979	O60507	O60507	Protein-tyrosine sulfotransferase 1	0	11.354	458460000	15	26.5766	26.0124	27.0034	27.3577	27.6078	27.2727
+	TPX2	4.31885	-1.81828	Q9ULW0	Q9ULW0	Targeting protein for Xklp2	0	59.232	2371400000	80	29.752	29.8925	29.6497	27.8129	28.0224	28.004
+	TRAP1	2.40457	0.760314	Q12931	Q12931	Heat shock protein 75 kDa, mitochondrial	0	149.98	15788000000	241	31.5509	31.7516	31.8553	32.3268	32.6401	32.4719
+	TRIM16	5.10994	1.91663	O95361;Q309B1	O95361	Tripartite motif-containing protein 16	0	23.888	323720000	22	25.4683	25.3768	25.3829	27.4004	27.2125	27.365
+	TRIM25	2.77761	-0.974761	Q14258	Q14258	E3 ubiquitin/ISG15 ligase TRIM25	0	30.107	740180000	31	27.8173	28.223	27.8738	27.0286	26.945	27.0162
+	TRIM28	5.26694	2.58798	Q13263	Q13263	Transcription intermediary factor 1-beta	0	229.4	8476800000	196	29.7103	29.609	29.4762	32.1111	32.191	32.2573
+	TRIM33	1.94512	-0.825895	Q9UPN9	Q9UPN9	E3 ubiquitin-protein ligase TRIM33	0	6.4371	166940000	10	25.6056	25.4259	25.8597	24.5313	24.921	24.9611
+	TRIO	2.79467	-1.31058	O75962;Q86VW2	O75962	Triple functional domain protein	0	260.51	5169600000	230	30.9859	30.7244	30.5089	29.3587	29.2961	29.6327
+	TRIP12	5.26893	-1.73707	Q14669	Q14669	E3 ubiquitin-protein ligase TRIP12	0	91.805	2496200000	123	29.8044	29.7701	29.6897	28.0757	27.9376	28.0396
+	TRIP6	3.14976	1.23008	Q15654	Q15654	Thyroid receptor-interacting protein 6	0	14.751	274220000	23	25.6962	25.7095	25.3274	26.7869	26.7566	26.8799
+	TRMT112	3.92087	2.42928	Q9UI30	Q9UI30	Multifunctional methyltransferase subunit TRM112-like protein	0	7.2832	318420000	16	24.8274	24.9345	25.192	27.5366	27.1683	27.5369
+	TRRAP	3.56721	-2.15879	Q9Y4A5	Q9Y4A5	Transformation/transcription domain-associated protein	0	171.41	2248800000	130	29.8323	29.5764	29.5438	27.7986	27.3644	27.3131
+	TSPO	3.21526	2.4871	P30536	P30536	Translocator protein	0	17.557	2401000000	11	27.7565	27.8953	27.3474	29.785	30.4402	30.2354
+	TSR1	2.62473	1.47572	Q2NL82	Q2NL82	Pre-rRNA-processing protein TSR1 homolog	0	17.145	606950000	31	26.6551	26.9139	26.2054	27.9577	28.0823	28.1616
+	TST	3.68523	1.18618	Q16762	Q16762	Thiosulfate sulfurtransferase	0	10.565	338110000	14	25.8739	25.9248	25.7881	27.131	27.131	26.8832
+	TTC37	2.34884	-0.793066	Q6PGP7	Q6PGP7	Tetratricopeptide repeat protein 37	0	54.11	961580000	50	28.0125	28.3228	28.2341	27.2521	27.3447	27.5934
+	TTLL12	2.42555	0.826352	Q14166	Q14166	Tubulin--tyrosine ligase-like protein 12	0	55.711	825460000	50	27.3751	27.2275	27.4836	28.4133	28.0385	28.1133
+	TXLNA	3.01086	1.29767	P40222	P40222	Alpha-taxilin	0	27.903	911660000	55	27.2494	27.0568	27.5016	28.7195	28.4978	28.4835
+	TXN	2.24739	3.09239	P10599	P10599	Thioredoxin	0	15.425	421370000	13	24.6651	25.7389	24.0614	27.3718	28.38	27.9908
+	TXNDC5	4.76233	2.3129	Q8NBS9	Q8NBS9	Thioredoxin domain-containing protein 5	0	46.548	4564400000	99	29.0599	28.8951	28.8182	31.1104	31.2917	31.3098
+	TYSND1	2.73455	0.788707	Q2T9J0	Q2T9J0	Peroxisomal leader peptide-processing protease;Peroxisomal leader peptide-processing protease, 15 kDa form;Peroxisomal leader peptide-processing protease, 45 kDa form	0	38.687	958020000	35	27.8121	27.4421	27.628	28.3914	28.4221	28.4347
+	U2AF2	2.27421	1.15597	P26368	P26368	Splicing factor U2AF 65 kDa subunit	0	63.932	1747700000	37	28.6866	28.1248	28.0281	29.5248	29.3886	29.394
+	U2SURP	2.64991	-0.770519	O15042	O15042	U2 snRNP-associated SURP motif-containing protein	0	110.45	8251600000	194	31.4973	31.1945	31.1488	30.4772	30.5158	30.536
+	UBAP2L	3.19319	1.42445	Q14157	Q14157	Ubiquitin-associated protein 2-like	0	163.09	2653000000	122	28.7179	29.0236	28.6006	30.1117	30.1475	30.3564
+	UBE3C	2.11578	-0.78712	Q15386	Q15386	Ubiquitin-protein ligase E3C	0	12.423	453380000	14	27.2172	26.9519	27.1764	26.4735	26.4528	26.0578
+	UGGT1	3.31806	1.81697	Q9NYU2	Q9NYU2	UDP-glucose:glycoprotein glucosyltransferase 1	0	107.47	2181300000	105	27.9243	28.3731	28.3396	29.8445	30.0646	30.1788
+	UPF1	4.30335	1.17792	Q92900	Q92900	Regulator of nonsense transcripts 1	0	22.005	792140000	36	27.1793	27.0034	27.0261	28.3017	28.1932	28.2477
+	UQCR10	2.57444	1.49496	Q9UDW1	Q9UDW1	Cytochrome b-c1 complex subunit 9	0	6.6207	1216200000	25	27.7667	27.0802	27.6267	28.967	29.1373	28.8542
+	UQCRB	1.75133	0.974282	P14927	P14927	Cytochrome b-c1 complex subunit 7	0	23.388	2481000000	72	28.5588	29.4094	28.9447	29.85	29.9781	30.0076
+	UQCRC1	4.22972	1.57422	P31930	P31930	Cytochrome b-c1 complex subunit 1, mitochondrial	0	158.85	9582600000	129	30.3879	30.4986	30.4717	32.1671	31.8828	32.0309
+	UQCRFS1;UQCRFS1P1	2.98143	1.54414	P47985;P0C7P4	P47985;P0C7P4	Cytochrome b-c1 complex subunit Rieske, mitochondrial;Cytochrome b-c1 complex subunit 11;Putative cytochrome b-c1 complex subunit Rieske-like protein 1	0	24.886	968960000	21	27.2445	27.2217	27.2964	28.549	29.1479	28.6982
+	UTP14A	1.98525	-1.85633	Q9BVJ6;Q5TAP6	Q9BVJ6	U3 small nucleolar RNA-associated protein 14 homolog A	0	23.617	765800000	30	28.6311	27.6082	27.6197	26.2988	26.3447	25.6466
+	UTP18	2.48189	-0.840719	Q9Y5J1	Q9Y5J1	U3 small nucleolar RNA-associated protein 18 homolog	0	34.854	330750000	28	26.7816	26.4926	26.5718	25.9745	25.6345	25.7148
+	UTP20	5.2314	-2.31489	O75691	O75691	Small subunit processome component 20 homolog	0	198.46	5691400000	177	31.078	30.9249	31.1362	28.759	28.6588	28.7767
+	VAPB	2.02887	2.7053	O95292	O95292	Vesicle-associated membrane protein-associated protein B/C	0	27.397	1916200000	48	26.5748	26.7401	28.3752	29.9825	29.9813	29.8422
+	VASN	1.06646	0.891697	Q6EMK4	Q6EMK4	Vasorin	0	30.692	1092700000	41	27.0598	27.7309	28.417	28.5898	28.6881	28.6049
+	VAT1	3.50734	2.80079	Q99536	Q99536	Synaptic vesicle membrane protein VAT-1 homolog	0	9.0274	543500000	17	25.6406	25.241	25.3761	28.5671	28.2512	27.8418
+	VCP	4.66792	2.71638	P55072	P55072	Transitional endoplasmic reticulum ATPase	0	323.31	13456000000	260	30.2357	30.2291	29.9447	32.9801	32.74	32.8385
+	VDAC1	2.61501	2.86029	P21796	P21796	Voltage-dependent anion-selective channel protein 1	0	114.04	4735400000	131	29.0112	27.6309	28.6842	31.4057	31.2741	31.2274
+	VDAC2	3.00929	1.29714	P45880	P45880	Voltage-dependent anion-selective channel protein 2	0	87.784	6953900000	93	30.1924	29.9564	30.4059	31.5303	31.5805	31.3353
+	VIM	4.07187	-2.95867	P08670;P07197;P07196;P12036	P08670	Vimentin	0	323.31	1055100000000	1118	38.6799	39.1028	38.5091	35.8764	35.822	35.7174
+	VPS11	2.98442	0.831374	Q9H270	Q9H270	Vacuolar protein sorting-associated protein 11 homolog	0	6.0471	226880000	20	25.2627	25.532	25.5089	26.2021	26.3542	26.2414
+	VPS35	4.17752	4.27455	Q96QK1	Q96QK1	Vacuolar protein sorting-associated protein 35	0	35.046	832760000	28	24.6331	25.2608	24.4611	29.1091	29.1084	28.9611
+	VPS45	2.15139	1.64327	Q9NRW7	Q9NRW7	Vacuolar protein sorting-associated protein 45	0	15.121	362640000	26	25.1683	25.6449	26.2703	27.3975	27.3797	27.236
+	VRK1	3.34362	-1.80793	Q99986	Q99986	Serine/threonine-protein kinase VRK1	0	42.061	471500000	20	27.2533	27.5756	27.4783	25.3467	25.8027	25.734
+	VRK2	1.78556	-0.823939	Q86Y07	Q86Y07	Serine/threonine-protein kinase VRK2	0	15.713	219580000	26	26.0024	26.0519	26.4309	25.0922	25.2923	25.6288
+	VTI1B	1.53191	1.03018	Q9UEU0	Q9UEU0	Vesicle transport through interaction with t-SNAREs homolog 1B	0	16.53	182730000	14	24.6588	25.0391	25.6029	26.388	25.8855	26.1178
+	WAC	3.01452	-0.847787	Q9BTA9	Q9BTA9	WW domain-containing adapter protein with coiled-coil	0	55.47	1339300000	49	28.9003	28.654	28.6012	27.8239	27.8559	27.9323
+	WBP11	1.50942	1.27187	Q9Y2W2	Q9Y2W2	WW domain-binding protein 11	0	9.0036	285540000	16	25.5748	26.0267	25.3513	26.6686	27.587	26.5128
+	WDHD1	3.30733	-0.782972	O75717	O75717	WD repeat and HMG-box DNA-binding protein 1	0	48.027	1026700000	55	28.2775	28.3888	28.2404	27.5762	27.3971	27.5846
+	WDR1	2.30261	1.02622	O75083	O75083	WD repeat-containing protein 1	0	81.2	2728000000	96	29.1324	29.2946	28.6842	30.0721	30.0836	30.0341
+	WDR18	2.6673	-2.04946	Q9BV38	Q9BV38	WD repeat-containing protein 18	0	10.737	395490000	25	26.9288	27.8351	27.1132	25.3102	25.0617	25.3567
+	WDR3	4.71277	-1.47935	Q9UNX4	Q9UNX4	WD repeat-containing protein 3	0	82.671	1771800000	70	29.2228	29.3103	29.2841	27.7927	27.8924	27.6939
+	WDR33	3.03263	-1.24934	Q9C0J8	Q9C0J8	pre-mRNA 3 end processing protein WDR33	0	229.17	6232000000	193	31.2018	30.7632	30.982	29.6427	29.6973	29.8589
+	WDR5	2.90892	-0.850753	P61964;Q86VZ2	P61964	WD repeat-containing protein 5	0	26.351	973950000	36	28.4006	28.0549	28.235	27.3319	27.3699	27.4364
+	WDR70	3.34323	1.36286	Q9NW82	Q9NW82	WD repeat-containing protein 70	0	12.018	127270000	16	24.5314	24.5381	24.2285	25.6399	25.8946	25.852
+	WDR75	3.03326	-2.20934	Q8IWA0	Q8IWA0	WD repeat-containing protein 75	0	54.658	502480000	31	27.3943	28.0232	27.3045	25.4475	25.1464	25.5001
+	WDR77	1.93614	0.906251	Q9BQA1	Q9BQA1	Methylosome protein 50	0	9.1646	294920000	17	25.6447	26.3191	25.8906	26.9255	26.9055	26.7421
+	WDR82	2.61356	-1.05663	Q6UXN9	Q6UXN9	WD repeat-containing protein 82	0	76.414	2922200000	75	29.8542	30.2334	29.886	28.7472	29.0698	28.9866
+	WIZ	2.20704	-2.42654	O95785	O95785	Protein Wiz	0	37.127	1151500000	38	28.9295	28.8697	28.8509	26.6882	25.5705	27.1119
+	WTAP	1.93515	-1.19036	Q15007	Q15007	Pre-mRNA-splicing regulator WTAP	0	100.52	3050800000	82	29.8489	30.5973	29.7985	28.7704	28.8642	29.039
+	XPO1	2.93073	-0.826663	O14980	O14980	Exportin-1	0	133.51	7962500000	174	31.2694	31.0863	31.4036	30.5043	30.3997	30.3754
+	XRCC6	4.52848	1.52988	P12956	P12956	X-ray repair cross-complementing protein 6	0	317.84	12438000000	229	30.9886	30.965	30.8662	32.3462	32.5375	32.5258
+	XRN1	2.1204	-0.975169	Q8IZH2	Q8IZH2	5-3 exoribonuclease 1	0	29.258	412070000	23	27.3465	27.0166	26.6734	26.017	26.0833	26.0107
+	XRN2	3.68627	-1.04849	Q9H0D6	Q9H0D6	5-3 exoribonuclease 2	0	75.905	2695100000	95	29.9403	29.8217	29.6645	28.7792	28.7682	28.7337
+	YLPM1	2.88635	-1.32985	P49750	P49750	YLP motif-containing protein 1	0	129.07	3490900000	160	30.3001	30.4819	30.0152	28.7513	29.0626	28.9937
+	YME1L1	3.57053	1.22995	Q96TA2	Q96TA2	ATP-dependent zinc metalloprotease YME1L1	0	223.11	7721700000	180	30.576	30.4057	30.2509	31.6178	31.5872	31.7174
+	YWHAE	4.43357	4.94439	P62258	P62258	14-3-3 protein epsilon	0	34.16	2208400000	46	25.9982	25.2352	25.3513	30.606	30.4355	30.3764
+	YWHAG	6.56842	3.90993	P61981	P61981	14-3-3 protein gamma;14-3-3 protein gamma, N-terminally processed	0	8.763	764660000	17	24.8809	25.0614	24.9472	28.9042	28.8316	28.8836
+	YWHAZ	2.23604	4.51918	P63104	P63104	14-3-3 protein zeta/delta	0	158.09	2235300000	56	27.5357	24.7597	25.3994	30.4422	30.5101	30.3001
+	ZC3H4	1.21575	0.866908	Q9UPT8	Q9UPT8	Zinc finger CCCH domain-containing protein 4	0	31.016	383140000	41	26.5372	26.6717	25.6982	26.9535	27.1236	27.4308
+	ZC3HAV1L	1.74484	-1.371	Q96H79	Q96H79	Zinc finger CCCH-type antiviral protein 1-like	0	23.314	581310000	13	28.2069	27.8845	27.0905	26.5025	26.1088	26.4576
+	ZCCHC8	1.6569	-0.853127	Q6NZY4	Q6NZY4	Zinc finger CCHC domain-containing protein 8	0	72.604	961490000	47	28.3994	28.5486	27.833	27.2547	27.4116	27.5554
+	ZMPSTE24	2.93519	1.61614	O75844	O75844	CAAX prenyl protease 1 homolog	0	5.3502	359560000	23	25.7407	25.5215	25.9919	27.5373	27.4755	27.0896
+	ZNF281	2.93844	-1.05743	Q9Y2X9	Q9Y2X9	Zinc finger protein 281	0	82.637	840380000	48	28.1203	28.1853	28.0888	26.8257	27.1914	27.205
+	ZNF326	2.21027	-1.28726	Q5BKZ1	Q5BKZ1	DBIRD complex subunit ZNF326	0	61.433	1940800000	50	29.3153	29.8958	29.082	28.1558	28.0881	28.1875
+	ZNF598	3.56923	1.12049	Q86UK7	Q86UK7	Zinc finger protein 598	0	5.2798	93350000	17	24.2309	24.1053	24.0547	25.1011	25.2976	25.3536
+	ZNF629	1.78978	-1.23375	Q9UEG4	Q9UEG4	Zinc finger protein 629	0	13.816	370700000	25	27.3852	26.7794	26.3608	25.7077	25.6753	25.4412
+	ZNF638	2.37663	-4.125	Q14966	Q14966	Zinc finger protein 638	0	71.22	1728800000	57	29.6839	28.2964	29.9424	24.289	25.3163	25.9424
+	ZYX	2.66336	1.59646	Q15942	Q15942	Zyxin	0	18.861	445490000	30	25.7467	26.4837	26.0874	27.5797	27.6748	27.8526
	AAR2	1.24846	-0.390974	Q9Y312	Q9Y312	Protein AAR2 homolog	0	26.701	445340000	32	27.1428	27.2276	26.8099	26.6647	26.5445	26.7982
	PFKP	3.06146	-0.490852	Q01813	Q01813	ATP-dependent 6-phosphofructokinase, platelet type	0	131.1	5945800000	166	30.6812	30.8411	30.8459	30.286	30.2926	30.317
	PPME1	1.4551	-0.656523	Q9Y570	Q9Y570	Protein phosphatase methylesterase 1	0	40.416	725360000	37	27.6893	28.1292	27.4978	27.1248	27.2747	26.9472
	SLC1A5	0.0984324	0.0119394	Q15758	Q15758	Neutral amino acid transporter B(0)	0	58.588	2233900000	47	29.1115	29.1557	29.189	29.1295	29.2384	29.1241
	STOM	1.59505	0.517836	P27105	P27105	Erythrocyte band 7 integral membrane protein	0	148.31	27958000000	143	32.8008	32.721	32.4287	32.9865	33.2	33.3174
	STXBP1	0.0312824	-0.00890795	P61764	P61764	Syntaxin-binding protein 1	0	5.978	166810000	15	25.5142	25.7729	25.5758	25.5395	25.5748	25.7219
	MARC1	1.74859	0.720612	Q5VT66	Q5VT66	Mitochondrial amidoxime-reducing component 1	0	24.055	93912000	18	24.6582	24.3019	24.3161	24.9281	25.4198	25.0902
	AARS2	1.43821	-0.270957	Q5JTZ9	Q5JTZ9	Alanine--tRNA ligase, mitochondrial	0	43.462	1497300000	61	28.5997	28.7929	28.828	28.3846	28.4611	28.562
	AASS	0.985097	0.251378	Q9UDR5	Q9UDR5	Alpha-aminoadipic semialdehyde synthase, mitochondrial;Lysine ketoglutarate reductase;Saccharopine dehydrogenase	0	98.734	4979200000	156	30.4242	30.2893	30.1786	30.3568	30.6572	30.6323
	ABCB7	1.52831	0.445339	O75027	O75027	ATP-binding cassette sub-family B member 7, mitochondrial	0	183.43	10639000000	192	31.403	31.149	31.2289	31.4825	31.8232	31.8114
	ABCC1	0.89712	0.188782	P33527	P33527	Multidrug resistance-associated protein 1	0	211.32	7016900000	203	30.6506	30.7965	30.9592	30.9915	31.0617	30.9194
	ABCC3	1.16862	0.408796	O15438	O15438	Canalicular multispecific organic anion transporter 2	0	27.406	412280000	39	26.3375	26.5764	26.7761	26.8377	27.1786	26.9
	ABCC4	0.486745	0.160672	O15439	O15439	Multidrug resistance-associated protein 4	0	30.817	1110700000	45	28.0502	28.1196	28.4144	28.1881	28.4985	28.3797
	ABCD1	1.77776	-0.340381	P33897;Q9UBJ2	P33897	ATP-binding cassette sub-family D member 1	0	86.017	3369400000	95	29.9331	29.7934	30.0396	29.5535	29.5161	29.6753
	ABCD3	1.28484	0.614255	P28288	P28288	ATP-binding cassette sub-family D member 3	0	199.58	7887200000	166	31.0572	30.3084	30.6327	31.276	31.3811	31.1839
	ABCE1	1.06357	0.236503	P61221	P61221	ATP-binding cassette sub-family E member 1	0	11.478	977520000	32	27.7524	27.9445	28.0914	28.1143	28.2348	28.1488
	ABCF2	2.82098	-0.645114	Q9UG63	Q9UG63	ATP-binding cassette sub-family F member 2	0	30.153	2691500000	76	29.8245	29.7621	29.6184	28.9947	29.1917	29.0833
	ABHD12	1.01655	0.718191	Q8N2K0	Q8N2K0	Monoacylglycerol lipase ABHD12	0	23.324	738860000	43	26.9438	26.8977	27.8129	28.0995	28.0647	27.6449
	ABHD16A	3.19294	0.724476	O95870	O95870	Abhydrolase domain-containing protein 16A	0	50.242	1713000000	71	28.6574	28.4161	28.4773	29.215	29.2793	29.23
	ABI1	0.34962	-0.231259	Q8IZP0	Q8IZP0	Abl interactor 1	0	47.674	311600000	16	26.5999	25.8865	26.6411	26.0076	26.0339	26.3923
	ABLIM1	1.16802	-0.651307	O14639	O14639	Actin-binding LIM protein 1	0	5.8271	253010000	11	26.4523	26.6703	25.8917	25.7237	25.8778	25.4589
	ACACA	3.84498	-0.683125	Q13085	Q13085	Acetyl-CoA carboxylase 1;Biotin carboxylase	0	151.67	6154800000	227	30.9593	30.8166	30.8669	30.211	30.1516	30.2309
	ACAD9	1.12173	0.532777	Q9H845	Q9H845	Acyl-CoA dehydrogenase family member 9, mitochondrial	0	97.854	4233900000	119	29.5157	29.8207	30.2417	30.3588	30.535	30.2826
	ACBD5	1.43961	-0.688614	Q5T8D3	Q5T8D3	Acyl-CoA-binding domain-containing protein 5	0	21.28	364720000	12	26.4501	26.8564	27.1937	26.0838	26.0918	26.2587
	ACIN1	0.325101	-0.122063	Q9UKV3	Q9UKV3	Apoptotic chromatin condensation inducer in the nucleus	0	59.498	2007500000	103	29.1727	29.3937	28.9231	28.9398	29.1825	29.0009
	ACOT8	0.0565307	0.0289841	O14734	O14734	Acyl-coenzyme A thioesterase 8	0	21.449	1412600000	44	28.3642	28.9221	28.4916	28.5195	28.7011	28.6443
	ACOT9	1.25459	0.260474	Q9Y305	Q9Y305	Acyl-coenzyme A thioesterase 9, mitochondrial	0	103.9	10871000000	183	31.4668	31.2256	31.4835	31.5985	31.7534	31.6055
	ACOX3	2.24508	0.468898	O15254	O15254	Peroxisomal acyl-coenzyme A oxidase 3	0	53.759	1478900000	69	28.2781	28.2531	28.5143	28.7695	28.8523	28.8304
	ACSF3	1.34998	-0.390622	Q4G176	Q4G176	Acyl-CoA synthetase family member 3, mitochondrial	0	19.103	996150000	46	28.2193	28.072	28.0598	27.4835	27.9003	27.7955
	ACSL3	0.0436383	-0.0185496	O95573	O95573	Long-chain-fatty-acid--CoA ligase 3	0	166.02	12680000000	245	31.5713	31.5727	31.9725	31.6729	31.7913	31.5966
	ACTB	0.400691	-0.492889	P60709;Q6S8J3;A5A3E0;P0CG38;P0CG39;Q9BYX7	P60709	Actin, cytoplasmic 1;Actin, cytoplasmic 1, N-terminally processed	0	44.05	17626000000	44	31.5552	33.2118	32.3236	32.2447	31.5376	31.8296
	ACTG1	1.55717	-0.586633	P63261	P63261	Actin, cytoplasmic 2;Actin, cytoplasmic 2, N-terminally processed	0	323.31	557990000000	809	37.1348	37.5672	37.5234	37.0069	36.8181	36.6404
	ACTR1A	1.90862	0.559842	P61163	P61163	Alpha-centractin	0	39.496	1674900000	44	28.4145	28.7141	28.2941	29.0128	28.9899	29.0996
	ACTR2	0.0253686	-0.0183996	P61160	P61160	Actin-related protein 2	0	26.224	2332300000	69	29.7674	29.2454	29.0361	29.5136	29.139	29.3411
	ACTR3	0.0920197	0.0460294	P61158;Q9P1U1;Q9C0K3	P61158	Actin-related protein 3	0	79.44	3798200000	133	30.1664	29.8091	29.8126	30.2016	29.7403	29.9843
	ADAM10	1.4058	0.778172	O14672	O14672	Disintegrin and metalloproteinase domain-containing protein 10	0	31.391	1328300000	53	27.6549	28.0318	28.5417	28.8712	28.8818	28.81
	ADAM12	1.03969	0.332129	O43184	O43184	Disintegrin and metalloproteinase domain-containing protein 12	0	36.444	522950000	26	26.818	27.1131	26.9525	27.0612	27.3366	27.4822
	ADAM17	1.28619	0.671746	P78536	P78536	Disintegrin and metalloproteinase domain-containing protein 17	0	12.089	379360000	25	26.0763	26.2523	26.8343	26.8955	27.0922	27.1905
	ADAM9	2.91909	0.639472	Q13443	Q13443	Disintegrin and metalloproteinase domain-containing protein 9	0	12.822	529150000	30	26.6768	26.9409	26.8482	27.4704	27.4721	27.4417
	ADCK3	0.00307911	-0.00140699	Q8NI60	Q8NI60	Atypical kinase ADCK3, mitochondrial	0	18.665	386040000	28	26.7948	26.4095	26.5553	26.4215	26.7618	26.5721
	ADCK4	0.0485097	-0.0278085	Q96D53	Q96D53	AarF domain-containing protein kinase 4	0	23.212	308020000	27	26.6506	26.2356	26.1626	26.3652	26.0876	26.5126
	ADCY9	0.204508	0.0360254	O60503	O60503	Adenylate cyclase type 9	0	6.6188	250380000	20	26.032	26.0305	26.099	25.9729	26.1942	26.1025
	ADRM1	0.628774	0.325493	Q16186	Q16186	Proteasomal ubiquitin receptor ADRM1	0	5.2735	276380000	13	25.9129	26.5925	25.8951	26.5053	26.4933	26.3784
	ADSL	0.957578	0.768883	P30566	P30566	Adenylosuccinate lyase	0	22.68	1007800000	39	27.3917	28.4092	27.3374	28.2125	28.6878	28.5447
	AGO2	0.0152694	-0.00962003	Q9UKV8	Q9UKV8	Protein argonaute-2	0.0002471	1.1963	113030000	10	24.4967	24.9715	25.1662	24.9576	24.7455	24.9025
	AGPAT5	3.17465	0.607632	Q9NUQ2	Q9NUQ2	1-acyl-sn-glycerol-3-phosphate acyltransferase epsilon	0	15.369	1335400000	47	28.1846	28.1956	28.3182	28.7467	28.882	28.8926
	AGPAT6	0.830969	0.364634	Q86UL3	Q86UL3	Glycerol-3-phosphate acyltransferase 4	0	17.908	469860000	20	26.9273	26.3443	26.9637	27.1021	27.0556	27.1715
	AGPAT9	0.192926	0.10387	Q53EU6	Q53EU6	Glycerol-3-phosphate acyltransferase 3	0	21.347	590660000	28	26.9821	27.0366	27.5353	27.3132	27.0905	27.4619
	AHNAK	0.080622	-0.0714963	Q09666	Q09666	Neuroblast differentiation-associated protein AHNAK	0	323.31	26253000000	836	33.1911	32.4055	32.421	32.8893	32.2836	32.6304
	AHNAK2	1.61799	0.377066	Q8IVF2	Q8IVF2	Protein AHNAK2	0	19.662	408240000	34	26.4483	26.7798	26.5129	26.8962	27.0085	26.9675
	AHSA1	0.512769	-0.249589	O95433	O95433	Activator of 90 kDa heat shock protein ATPase homolog 1	0	10.635	535570000	22	27.403	27.1115	27.1776	27.3686	26.7627	26.812
	AIFM2	1.36218	0.538881	Q9BRQ8	Q9BRQ8	Apoptosis-inducing factor 2	0	9.4787	257290000	17	25.9088	26.1374	25.6056	26.3973	26.2599	26.6112
	AK3	0.601563	0.277591	Q9UIJ7	Q9UIJ7	GTP:AMP phosphotransferase AK3, mitochondrial	0.0038822	-0.26277	661080000	13	26.4058	27.0863	26.8497	26.9593	27.0703	27.145
	AK4	0.0232582	-0.00756137	P27144	P27144	Adenylate kinase 4, mitochondrial	0	23.191	2434100000	58	29.2467	29.3077	29.4738	29.4151	29.4248	29.1655
	AKAP1	0.294846	-0.104832	Q92667	Q92667	A-kinase anchor protein 1, mitochondrial	0	57.44	1916000000	80	28.8581	28.7431	29.1033	28.8782	28.6028	28.9091
	AKAP10	1.96396	0.62218	O43572	O43572	A-kinase anchor protein 10, mitochondrial	0	30.821	190000000	13	25.2421	25.4327	25.6799	26.1016	26.1532	25.9665
	AKAP13	0.495883	-0.26198	Q12802	Q12802	A-kinase anchor protein 13	0	33.881	350870000	42	26.7547	26.2456	26.2252	26.3873	25.865	26.1873
	AKAP8L	1.64776	-0.645903	Q9ULX6	Q9ULX6	A-kinase anchor protein 8-like	0	20.476	377130000	18	26.9544	27.0077	26.5272	26.0008	26.3127	26.2381
	AKR7A2	0.755118	0.482927	O43488;Q8NHP1	O43488	Aflatoxin B1 aldehyde reductase member 2	0	15.445	1103900000	38	28.2068	28.461	27.52	28.3975	28.6958	28.5432
	ALDH16A1	1.5097	0.492325	Q8IZ83	Q8IZ83	Aldehyde dehydrogenase family 16 member A1	0	5.1646	264700000	12	25.7099	25.8778	26.086	26.5913	26.2614	26.2979
	ALDH18A1	0.364476	0.0813192	P54886	P54886	Delta-1-pyrroline-5-carboxylate synthase;Glutamate 5-kinase;Gamma-glutamyl phosphate reductase	0	218.79	31517000000	298	33.034	33.0694	32.9376	32.9409	33.1121	33.2319
	ALDH1A2	1.29877	0.285313	O94788	O94788	Retinal dehydrogenase 2	0.00024516	1.0592	1203600000	13	28.3129	28.1156	28.2328	28.674	28.3946	28.4488
	ALDH1B1	0.849581	0.190807	P30837;P00352;P47895	P30837	Aldehyde dehydrogenase X, mitochondrial	0	188.08	27637000000	236	32.6107	32.8738	32.8594	32.8546	33.0512	33.0104
	ALDH4A1	2.02302	0.535639	P30038	P30038	Delta-1-pyrroline-5-carboxylate dehydrogenase, mitochondrial	0	4.6514	135110000	8	24.9595	24.9926	24.9689	25.6997	25.5233	25.305
	ALG1	1.10486	0.410172	Q9BT22	Q9BT22	Chitobiosyldiphosphodolichol beta-mannosyltransferase	0	94.77	3391400000	59	29.7353	29.2505	29.7987	30.04	29.9639	30.0112
	ALG5	2.02479	-0.339406	Q9Y673	Q9Y673	Dolichyl-phosphate beta-glucosyltransferase	0	46.432	1634100000	55	28.809	28.872	28.9526	28.6035	28.4198	28.5921
	ALPL	0.395342	0.425746	P05186;REV__Q86WI3	P05186	Alkaline phosphatase, tissue-nonspecific isozyme	0	58.518	841210000	56	26.9732	27.252	28.4244	28.0076	28.1247	27.7945
	AMFR	1.40735	0.403444	Q9UKV5	Q9UKV5	E3 ubiquitin-protein ligase AMFR	0	44.066	386680000	49	26.7209	26.2813	26.4057	26.8195	26.8931	26.9056
	AMIGO2	0.392534	-0.114606	Q86SJ2	Q86SJ2	Amphoterin-induced protein 2	0	22.913	450990000	14	26.7814	26.8517	26.9465	26.6833	26.5871	26.9655
	ANAPC7	2.3136	-0.489351	Q9UJX3	Q9UJX3	Anaphase-promoting complex subunit 7	0	21.782	575120000	21	27.4014	27.4764	27.3624	26.8203	26.8703	27.0814
	ANKFY1	0.913428	0.428527	Q9P2R3	Q9P2R3	Rabankyrin-5	0	35.035	546280000	43	26.5952	27.267	27.216	27.4894	27.3811	27.4933
	ANKHD1	2.15242	-0.240566	Q8IWZ3	Q8IWZ3	Ankyrin repeat and KH domain-containing protein 1	0	63.259	924760000	77	28.0779	28.0783	27.9445	27.8046	27.7617	27.8127
	ANKLE2	0.851223	-0.133621	Q86XL3	Q86XL3	Ankyrin repeat and LEM domain-containing protein 2	0	99.006	2701700000	103	29.4372	29.5231	29.669	29.3732	29.3927	29.4626
	ANKRD17	1.25546	-0.211397	O75179	O75179	Ankyrin repeat domain-containing protein 17	0	38.865	612660000	46	27.4329	27.2471	27.2527	27.1947	27.0242	27.0796
	ANO10	0.275568	-0.134684	Q9NW15	Q9NW15	Anoctamin-10	0	8.6527	818360000	16	27.9321	27.4449	27.8335	27.8064	27.6337	27.3663
	ANO6	1.57186	0.72989	Q4KMQ2	Q4KMQ2	Anoctamin-6	0	7.4706	85018000	11	23.9795	24.2014	24.408	24.7466	25.274	24.758
	AP2A1	2.25312	-0.628827	O95782	O95782	AP-2 complex subunit alpha-1	0	57.083	1933200000	77	29.0825	29.0365	29.3918	28.4958	28.601	28.5277
	AP2B1	3.12171	-0.419298	P63010	P63010	AP-2 complex subunit beta	0	46.29	4057400000	95	30.335	30.3471	30.429	30.0186	29.9278	29.9068
	AP2M1	2.26248	-0.626228	Q96CW1	Q96CW1	AP-2 complex subunit mu	0	20.342	1240000000	47	28.1533	28.5206	28.4457	27.78	27.7616	27.6993
	AP2S1	0.763376	-0.230727	P53680	P53680	AP-2 complex subunit sigma	0.00024096	0.7221	212480000	9	25.7235	25.9607	26.0597	25.7148	25.5027	25.8341
	AP3B1	2.85611	-0.635227	O00203;Q13367	O00203	AP-3 complex subunit beta-1	0	58.132	2124300000	80	29.4313	29.343	29.1803	28.711	28.7201	28.6178
	AP3D1	1.51378	-0.309573	O14617	O14617	AP-3 complex subunit delta-1	0	23.261	1183800000	50	28.37	28.5195	28.3231	27.9682	28.0923	28.2233
	AP3M1	1.27606	0.245036	Q9Y2T2;P53677	Q9Y2T2	AP-3 complex subunit mu-1	0	22.71	255070000	22	25.9505	26.0825	25.8497	26.2466	26.0883	26.2828
	APOOL	1.29997	-0.493511	Q6UXV4	Q6UXV4	MICOS complex subunit MIC27	0	37.432	3953800000	84	29.937	30.4422	30.2821	29.5458	29.8783	29.7568
	APP	1.27377	0.792501	P05067	P05067	Amyloid beta A4 protein;N-APP;Soluble APP-alpha;Soluble APP-beta;C99;Beta-amyloid protein 42;Beta-amyloid protein 40;C83;P3(42);P3(40);C80;Gamma-secretase C-terminal fragment 59;Gamma-secretase C-terminal fragment 57;Gamma-secretase C-terminal fragment 50;C31	0	9.8631	514230000	25	26.5026	26.6209	27.2032	27.1817	27.8151	27.7074
	APRT	1.08346	-0.275835	P07741	P07741	Adenine phosphoribosyltransferase	0	3.6065	305230000	14	26.3929	26.4902	26.1399	26.1822	26.0089	26.0044
	AQR	1.53962	-0.38142	O60306	O60306	Intron-binding protein aquarius	0	133.4	5028200000	132	30.4885	30.5786	30.3111	29.9149	30.1854	30.1336
	ARAF	0.695956	-0.341292	P10398	P10398	Serine/threonine-protein kinase A-Raf	0	14.201	220790000	11	25.9685	25.4922	26.1046	25.468	25.3251	25.7484
	ARF1;ARF3	0.588838	0.439349	P84077;P61204	P84077;P61204	ADP-ribosylation factor 1;ADP-ribosylation factor 3	0	35.841	3611400000	55	29.96	28.9359	29.8731	30.1195	30.0505	29.917
	ARF4	0.70161	0.565685	P18085	P18085	ADP-ribosylation factor 4	0	15.999	1738100000	17	29.0869	27.8819	28.4656	29.2726	28.8725	28.9863
	ARFGEF2	2.43178	0.630782	Q9Y6D5	Q9Y6D5	Brefeldin A-inhibited guanine nucleotide-exchange protein 2	0	18.52	812870000	52	27.4057	27.6742	27.3819	28.0291	28.1582	28.1669
	ARHGAP17	2.72203	-0.45605	Q68EM7	Q68EM7	Rho GTPase-activating protein 17	0	166.49	1813800000	88	28.967	29.1158	28.9672	28.4843	28.6052	28.5925
	ARHGEF1	1.76121	-0.663989	Q92888	Q92888	Rho guanine nucleotide exchange factor 1	0	20.362	790090000	53	27.8736	27.9042	27.8179	27.4802	26.9003	27.2232
	ARHGEF10	1.20034	-0.395142	O15013	O15013	Rho guanine nucleotide exchange factor 10	0	14.087	414770000	24	26.9954	26.5247	26.8609	26.3212	26.3447	26.5297
	ARHGEF2	0.0513405	-0.0188967	Q92974	Q92974	Rho guanine nucleotide exchange factor 2	0	27.864	684180000	50	27.4036	27.7864	27.4314	27.4849	27.5017	27.5782
	ARID1B	1.00286	-0.30269	Q8NFD5	Q8NFD5	AT-rich interactive domain-containing protein 1B	0	109.49	2314800000	157	29.3689	29.3101	29.03	28.81	28.8694	29.1215
	ARID4B	0.466505	-0.121373	Q4LE39	Q4LE39	AT-rich interactive domain-containing protein 4B	0	13.606	118880000	13	24.6809	25.0664	24.8445	24.7657	24.7177	24.7443
	ARL1	2.09443	0.685362	P40616	P40616	ADP-ribosylation factor-like protein 1	0	2.1766	116030000	7	24.7528	24.4471	24.6861	25.1905	25.5222	25.2295
	ARL2	0.193656	0.101193	P36404	P36404	ADP-ribosylation factor-like protein 2	0	4.5629	251550000	18	25.9593	26.1056	25.6727	25.743	26.2799	26.0182
	ARL6IP1	0.149824	0.142179	Q15041	Q15041	ADP-ribosylation factor-like protein 6-interacting protein 1	0	1.9149	186320000	8	25.1525	25.4544	26.0978	26.1274	25.6102	25.3936
	ARL6IP5	0.371977	0.239422	O75915	O75915	PRA1 family protein 3	0	65.254	3072000000	58	29.736	28.9733	29.5379	29.7877	29.3693	29.8084
	ARMCX1	1.23151	-0.216259	Q9P291	Q9P291	Armadillo repeat-containing X-linked protein 1	0	21.091	345460000	23	26.4941	26.696	26.5301	26.4655	26.3035	26.3025
	ARMCX2	0.951392	0.327397	Q7L311	Q7L311	Armadillo repeat-containing X-linked protein 2	0	51.207	533400000	50	27.3052	26.9085	26.8134	27.4294	27.2328	27.3471
	ARPC1A	0.977333	-0.238859	Q92747	Q92747	Actin-related protein 2/3 complex subunit 1A	0	48.196	1319400000	48	28.8081	28.597	28.4137	28.3641	28.3887	28.3495
	ARPC1B	0.932374	-0.277667	O15143	O15143	Actin-related protein 2/3 complex subunit 1B	0	65.342	2273700000	87	29.4234	29.5825	29.1093	29.1008	29.1012	29.0802
	ARPC2	1.15061	0.362593	O15144	O15144	Actin-related protein 2/3 complex subunit 2	0	25.354	3047900000	55	29.6855	29.1831	29.3702	29.7618	29.7468	29.818
	ARPC3	0.900284	0.446142	O15145	O15145	Actin-related protein 2/3 complex subunit 3	0	17.05	1151800000	39	28.452	27.6642	27.9956	28.4382	28.458	28.5541
	ARPC5	0.0648345	0.0427189	O15511	O15511	Actin-related protein 2/3 complex subunit 5	0	34.478	895850000	28	28.0498	27.8901	27.624	28.1906	27.5337	27.9677
	ARPC5L	0.753422	0.201607	Q9BPX5	Q9BPX5	Actin-related protein 2/3 complex subunit 5-like protein	0	8.3482	175750000	8	25.6316	25.4823	25.3739	25.8679	25.5296	25.6952
	ASPH	2.27637	0.561104	Q12797	Q12797	Aspartyl/asparaginyl beta-hydroxylase	0	229.19	58892000000	421	33.7564	33.4912	33.746	34.1202	34.293	34.2637
	ASUN	0.83544	-0.276555	Q9NVM9	Q9NVM9	Protein asunder homolog	0	14.59	725890000	37	27.5655	27.9816	27.5002	27.3477	27.4386	27.4314
	ATAD1	0.605554	0.269614	Q8NBU5	Q8NBU5	ATPase family AAA domain-containing protein 1	0	64.408	3588900000	80	29.577	29.6073	30.1405	30.1892	29.915	30.0295
	ATAD3A	2.52558	-0.25017	Q9NVI7	Q9NVI7	ATPase family AAA domain-containing protein 3A	0	182.22	21102000000	186	32.5876	32.6272	32.5455	32.2818	32.3394	32.3885
	ATAD3B	1.25427	-0.229819	Q5T9A4	Q5T9A4	ATPase family AAA domain-containing protein 3B	0	281.77	48924000000	450	33.6635	33.8408	33.7911	33.415	33.65	33.541
	ATF7	2.29987	0.524564	P17544	P17544	Cyclic AMP-dependent transcription factor ATF-7	0	8.7793	127060000	10	24.7806	24.9815	24.8229	25.3139	25.3163	25.5285
	ATG3	1.84311	-0.582631	Q9NT62	Q9NT62	Ubiquitin-like-conjugating enzyme ATG3	0	9.2451	253120000	19	26.0302	26.4704	26.3716	25.7693	25.621	25.734
	ATG9A	2.20097	0.731106	Q7Z3C6	Q7Z3C6	Autophagy-related protein 9A	0	98.578	2922300000	112	29.5543	29.1352	29.1844	29.977	29.9806	30.1095
	ATL2	0.0699773	-0.0360241	Q8NHH9;Q8WXF7	Q8NHH9	Atlastin-2	0	37.139	2850100000	75	29.1964	29.4886	29.783	29.3528	29.5641	29.443
	ATL3	0.379759	0.215809	Q6DD88	Q6DD88	Atlastin-3	0	181.94	11758000000	198	31.5072	31.0301	31.829	31.5726	31.7663	31.6749
	ATN1	0.324126	0.151916	P54259	P54259	Atrophin-1	0	5.9667	275080000	14	25.735	26.3527	26.1834	26.1988	26.1755	26.3524
	ATP13A1	0.702398	0.166549	Q9HD20	Q9HD20	Manganese-transporting ATPase 13A1	0	89.551	3683900000	141	29.7417	29.9134	30.0037	29.929	30.1914	30.038
	ATP1B1	1.27089	0.692688	P05026	P05026	Sodium/potassium-transporting ATPase subunit beta-1	0	13.431	786210000	34	27.4687	26.8242	27.6714	28.0339	27.9912	28.0172
	ATP1B3	1.42881	0.564549	P54709	P54709	Sodium/potassium-transporting ATPase subunit beta-3	0	21.791	908920000	18	27.3773	27.5961	27.9921	28.2828	28.1523	28.224
	ATP2A2	0.919559	0.220589	P16615	P16615	Sarcoplasmic/endoplasmic reticulum calcium ATPase 2	0	323.31	33919000000	315	32.8471	32.9667	33.2017	33.2433	33.2869	33.1471
	ATP2B1	0.636797	-0.217531	P20020;Q16720;Q01814	P20020	Plasma membrane calcium-transporting ATPase 1	0	72.198	3060200000	112	29.4534	29.8099	29.9676	29.496	29.5749	29.5075
	ATP2B4	0.136626	-0.138327	P23634	P23634	Plasma membrane calcium-transporting ATPase 4	0	11.088	551070000	24	26.6234	27.692	27.7237	27.1013	27.3966	27.1262
	ATP2C1	2.33603	0.538854	P98194	P98194	Calcium-transporting ATPase type 2C member 1	0	72.61	2448500000	99	28.9878	29.1263	29.2868	29.6189	29.7445	29.6541
	ATP5A1	1.24481	0.508344	P25705	P25705	ATP synthase subunit alpha, mitochondrial	0	323.31	92056000000	384	34.1693	34.0854	34.68	34.9126	34.756	34.7912
	ATP5B	0.507909	0.34316	P06576	P06576	ATP synthase subunit beta, mitochondrial	0	323.31	111670000000	360	34.1686	34.7498	35.1805	35.0954	35.0668	34.9662
	ATP5C1	0.561533	0.334453	P36542	P36542	ATP synthase subunit gamma, mitochondrial	0	79.67	9734600000	82	31.4634	30.6569	31.3472	31.6485	31.4389	31.3835
	ATP5D	1.32911	0.713073	P30049	P30049	ATP synthase subunit delta, mitochondrial	0	8.0372	1928000000	16	28.4251	28.5076	29.2008	29.4821	29.467	29.3236
	ATP5E;ATP5EP2	0.562806	0.954334	P56381;Q5VTU8	P56381;Q5VTU8	ATP synthase subunit epsilon, mitochondrial;ATP synthase subunit epsilon-like protein, mitochondrial	0	2.2153	2299700000	20	27.2608	29.0876	29.7745	29.6412	29.7802	29.5645
	ATP5F1	0.588304	0.338721	P24539	P24539	ATP synthase F(0) complex subunit B1, mitochondrial	0	165.85	11386000000	121	31.2505	31.0289	31.8622	31.813	31.7458	31.5989
	ATP5J2	0.0201932	0.0129464	P56134	P56134	ATP synthase subunit f, mitochondrial	0	24.79	3383900000	37	29.5825	29.8943	30.0085	29.6553	30.1839	29.685
	ATP5L	0.687697	0.416892	O75964	O75964	ATP synthase subunit g, mitochondrial	0	15.729	1705600000	37	28.7895	28.5091	28.4585	29.4701	28.5883	28.9495
	ATP6V0D1	1.18306	0.631301	P61421	P61421	V-type proton ATPase subunit d 1	0	12.955	1137500000	39	27.5071	28.2951	28.1869	28.5573	28.7141	28.6117
	ATP6V1D	0.201237	0.142106	Q9Y5K8	Q9Y5K8	V-type proton ATPase subunit D	0	6.8948	206400000	15	25.3131	26.0186	26.0306	25.718	26.1763	25.8943
	ATP6V1H	0.506432	-0.206179	Q9UI12	Q9UI12	V-type proton ATPase subunit H	0	26.864	673400000	41	27.2255	27.7705	27.6613	27.4193	27.3998	27.2197
	ATP7A	1.00373	0.486845	Q04656;P35670	Q04656	Copper-transporting ATPase 1	0	3.6836	171280000	20	25.1994	25.2949	25.4315	25.9153	25.3736	26.0973
	ATXN10	0.163276	0.0930017	Q9UBB4	Q9UBB4	Ataxin-10	0	18.433	559330000	34	27.1977	26.9887	27.3123	27.6312	26.9893	27.1572
	AUP1	1.29995	0.386365	Q9Y679	Q9Y679	Ancient ubiquitous protein 1	0	47.057	2931300000	100	29.2354	29.4708	29.5729	29.6286	29.958	29.8516
	AXL	0.339722	-0.0629222	P30530	P30530	Tyrosine-protein kinase receptor UFO	0	21.066	1106700000	53	28.2627	28.1667	28.0881	28.1501	27.996	28.1826
	BAD	0.22787	-0.179323	Q92934	Q92934	Bcl2-associated agonist of cell death	0	22.934	446420000	24	26.6722	26.562	27.4373	26.9594	26.6932	26.481
	BAG2	2.45481	-0.678382	O95816	O95816	BAG family molecular chaperone regulator 2	0	27.951	3712700000	33	29.9488	29.8819	30.0141	29.446	29.2749	29.0888
	BAG3	2.93453	-0.59176	O95817	O95817	BAG family molecular chaperone regulator 3	0	95.251	3458900000	112	30.2	30.1385	29.9952	29.589	29.4588	29.5106
	BAG6	2.83866	0.279039	P46379	P46379	Large proline-rich protein BAG6	0	62.379	2937000000	108	29.4723	29.4637	29.5206	29.7922	29.7027	29.7989
	BAIAP2L1	1.69421	-0.426447	Q9UHR4	Q9UHR4	Brain-specific angiogenesis inhibitor 1-associated protein 2-like protein 1	0	72.851	1014100000	54	28.3088	28.3287	28.1919	27.6389	27.9708	27.9404
	BCAS2	1.91831	-0.391879	O75934	O75934	Pre-mRNA-splicing factor SPF27	0	58.838	1536100000	41	28.8471	28.8973	28.8301	28.3061	28.4849	28.6078
	BCKDK	0.71267	0.413319	O14874	O14874	[3-methyl-2-oxobutanoate dehydrogenase [lipoamide]] kinase, mitochondrial	0	62.087	3133400000	81	29.6071	29.9133	29.1799	29.6648	30.1569	30.1185
	BCL2L1	0.19874	-0.372913	Q07817	Q07817	Bcl-2-like protein 1	0	1.8603	256390000	10	24.9924	25.6008	27.359	25.4087	25.8647	25.5602
	BCS1L	1.30222	0.535171	Q9Y276	Q9Y276	Mitochondrial chaperone BCS1	0	148.28	10162000000	216	31.3677	30.9777	31.1734	31.4432	31.984	31.6971
	BIRC6	1.26842	-0.371066	Q9NR09;REV__Q96C03;REV__Q9NR09	Q9NR09	Baculoviral IAP repeat-containing protein 6	0	59.906	693230000	58	27.6982	27.6108	27.3833	27.1054	27.0808	27.3928
	BLVRB	1.22559	0.423382	P30043	P30043	Flavin reductase (NADPH)	0	3.6203	127740000	8	24.8896	25.112	24.9109	25.2992	25.6808	25.2026
	BNIP3L	0.235718	-0.113514	O60238	O60238	BCL2/adenovirus E1B 19 kDa protein-interacting protein 3-like	0	5.2797	200950000	9	25.8695	25.9502	26.068	25.4919	25.9835	26.0717
	BOD1L1	0.0608488	0.0340201	Q8NFC6;Q96IK1	Q8NFC6	Biorientation of chromosomes in cell division protein 1-like 1	0	53.948	624170000	50	27.599	27.2025	26.9906	27.3418	27.1496	27.4028
	BOLA2	1.7321	-0.477507	Q9H3K6	Q9H3K6	BolA-like protein 2	0	7.0906	348620000	17	26.5676	26.7494	26.7917	26.276	26.0257	26.3745
	BOP1	0.560816	-0.361038	Q14137	Q14137	Ribosome biogenesis protein BOP1	0	23.441	348740000	24	26.0767	26.944	26.6262	26.3017	26.3374	25.9247
	BRAT1	0.237076	-0.114117	Q6PJG6	Q6PJG6	BRCA1-associated ATM activator 1	0	19.155	259980000	18	26.0099	26.3612	26.0399	25.7323	26.0883	26.248
	BRD4	0.438611	-0.163871	O60885;Q15059;P25440;Q58F21	O60885	Bromodomain-containing protein 4	0	79.64	3319000000	106	30.0474	29.6681	29.6578	29.5181	29.5447	29.8188
	BRIX1	0.170063	-0.260966	Q8TDN6	Q8TDN6	Ribosome biogenesis protein BRX1 homolog	0	10.999	403030000	15	27.6757	26.4948	25.8344	26.8156	26.0867	26.3197
	BTAF1	0.636796	-0.185612	O14981	O14981	TATA-binding protein-associated factor 172	0	26.652	390760000	39	26.7192	26.4833	26.7565	26.3565	26.379	26.6666
	BUB1B	0.752762	-0.270416	O60566	O60566	Mitotic checkpoint serine/threonine-protein kinase BUB1 beta	0	56.662	257420000	26	26.2864	25.8028	26.1666	25.8794	25.6594	25.9058
	BYSL	1.16116	-0.296436	Q13895	Q13895	Bystin	0	45.673	1325000000	55	28.3284	28.6297	28.632	28.3482	28.2299	28.1226
	BZW2	0.574049	0.590586	Q9Y6E2	Q9Y6E2	Basic leucine zipper and W2 domain-containing protein 2	0	4.1807	206080000	16	24.7722	26.3478	25.5027	26.1278	26.2191	26.0475
	C10orf54	1.5834	0.76083	Q9H7M9	Q9H7M9	Platelet receptor Gi24	0	34.745	601240000	32	27.0285	27.2197	26.799	27.4503	27.7919	28.0875
	C14orf166	0.000951048	-0.0013682	Q9Y224	Q9Y224	UPF0568 protein C14orf166	0	63.879	3465100000	79	30.3543	28.8216	29.6943	29.9183	29.4161	29.5317
	C16orf58	0.155148	0.148277	Q96GQ5	Q96GQ5	RUS1 family protein C16orf58	0	18.359	122320000	15	24.3821	25.4671	25.0106	25.2258	24.7653	25.3135
	C17orf59	0.156505	0.354551	Q96GS4	Q96GS4	Uncharacterized protein C17orf59	0	27.45	2669900000	22	28.0884	30.7659	28.8407	29.8002	29.9453	29.0131
	C19orf25	0.805859	-0.576598	Q9UFG5	Q9UFG5	UPF0449 protein C19orf25	0	8.3198	481650000	19	26.919	27.864	26.9595	26.5006	26.6102	26.9018
	C19orf52	0.270068	0.0908534	Q9BSF4	Q9BSF4	Uncharacterized protein C19orf52	0	11.548	775880000	17	27.6745	27.4445	27.8837	27.6958	27.7329	27.8466
	C1GALT1	2.28727	0.685556	Q9NS00	Q9NS00	Glycoprotein-N-acetylgalactosamine 3-beta-galactosyltransferase 1	0	37.891	929340000	38	27.4561	27.8152	27.5863	28.1792	28.3977	28.3374
	C1GALT1C1	1.63739	0.449942	Q96EU7	Q96EU7	C1GALT1-specific chaperone 1	0	19.834	402820000	8	26.5535	26.9571	26.6242	27.1338	27.1617	27.1891
	C1QBP	1.19276	0.547649	Q07021	Q07021	Complement component 1 Q subcomponent-binding protein, mitochondrial	0	51.317	2917000000	52	29.5546	29.5902	28.9511	30.0202	29.8132	29.9056
	C8orf33	1.07071	0.517911	Q9H7E9	Q9H7E9	UPF0488 protein C8orf33	0	8.8944	341040000	19	26.3364	26.8253	26.1686	27.1829	26.8935	26.8076
	CACHD1	0.872331	0.409847	Q5VU97	Q5VU97	VWFA and cache domain-containing protein 1	0	36.366	371250000	24	26.6882	25.9962	26.4623	26.6619	26.7783	26.936
	CACTIN	0.246641	0.148739	Q8WUQ7	Q8WUQ7	Cactin	0	17.39	277390000	11	26.1835	26.3418	25.7614	26.0278	26.5659	26.1393
	CAD	1.42174	-0.42449	P27708	P27708	CAD protein;Glutamine-dependent carbamoyl-phosphate synthase;Aspartate carbamoyltransferase;Dihydroorotase	0	280.91	10636000000	271	31.8167	31.4021	31.4259	31.1408	31.0557	31.1747
	CAND1	0.66117	-0.313766	Q86VP6;O75155	Q86VP6	Cullin-associated NEDD8-dissociated protein 1	0	111.22	3838200000	119	30.2793	29.6268	30.1529	29.8639	29.639	29.6148
	CANT1	1.20284	0.648291	Q8WVQ1	Q8WVQ1	Soluble calcium-activated nucleotidase 1	0	4.0409	215400000	22	25.193	25.6142	26.0691	26.2589	26.2631	26.2992
	CAP1	1.0717	0.26008	Q01518	Q01518	Adenylyl cyclase-associated protein 1	0	141.87	4765400000	148	30.2356	30.113	30.3676	30.6282	30.3328	30.5354
	CAPZA1	0.823435	0.352962	P52907	P52907	F-actin-capping protein subunit alpha-1	0	63.664	1822800000	71	28.6762	29.206	28.6329	29.3124	29.0565	29.205
	CAPZA2	1.94283	0.417671	P47755	P47755	F-actin-capping protein subunit alpha-2	0	36.026	547220000	37	26.8612	27.1578	27.0219	27.4444	27.4917	27.3578
	CAPZB	0.975864	0.636983	P47756	P47756	F-actin-capping protein subunit beta	0	13.36	895760000	27	27.2515	28.1776	27.4231	28.4474	28.258	28.0579
	CARS2	2.07936	0.744212	Q9HA77	Q9HA77	Probable cysteine--tRNA ligase, mitochondrial	0	48.95	2347200000	68	28.8963	29.141	28.8931	29.5684	29.9787	29.616
	CBL	2.0063	-0.351218	P22681	P22681	E3 ubiquitin-protein ligase CBL	0	28.012	322260000	31	26.5343	26.4651	26.3213	26.0043	26.1205	26.1423
	CBLB	0.0309593	0.0224965	Q13191	Q13191	E3 ubiquitin-protein ligase CBL-B	0	17.763	411710000	10	26.4205	26.2569	27.0054	26.4102	26.6207	26.7193
	CBLL1	0.234491	0.122398	Q75N03	Q75N03	E3 ubiquitin-protein ligase Hakai	0	27.977	464530000	31	27.1219	26.7516	26.7739	27.048	26.6975	27.2691
	CBS	1.20101	-0.416876	P35520	P35520	Cystathionine beta-synthase	0	26.859	967100000	43	28.196	28.3666	27.9135	27.8932	27.7674	27.5647
	CBX3	1.14648	0.795312	Q13185	Q13185	Chromobox protein homolog 3	0	32.168	1782400000	37	28.8768	28.0839	28.5119	29.7285	28.9424	29.1878
	CCAR2	0.280167	-0.0927639	Q8N163	Q8N163	Cell cycle and apoptosis regulator protein 2	0	254.3	7031400000	180	30.8881	31.1547	30.7816	30.7013	30.9164	30.9283
	CCDC132	0.450496	0.142404	Q96JG6	Q96JG6	Coiled-coil domain-containing protein 132	0	3.8552	151410000	11	25.1656	25.4737	25.0724	25.4168	25.4631	25.259
	CCDC50	0.347741	0.370366	Q8IVM0	Q8IVM0	Coiled-coil domain-containing protein 50	0	17.602	415970000	31	26.8948	27.1985	25.7521	27.0335	27.007	26.916
	CCNK	1.42439	-0.601994	O75909	O75909	Cyclin-K	0	19.818	476590000	13	27.4287	27.0976	26.9066	26.2941	26.6585	26.6743
	CCNT1	0.110114	0.0373751	O60563	O60563	Cyclin-T1	0	80.866	2061500000	88	29.2869	28.9328	29.0189	29.0201	29.1011	29.2294
	CCPG1	0.0296393	0.0335903	Q9ULG6	Q9ULG6	Cell cycle progression protein 1	0	4.068	358940000	15	26.6956	25.7479	26.9518	26.2869	26.6189	26.5904
	CCT3	2.12499	0.435405	P49368	P49368	T-complex protein 1 subunit gamma	0	132.58	18426000000	224	31.9481	32.1781	32.1607	32.6203	32.4668	32.5061
	CCT5	2.28634	0.49302	P48643	P48643	T-complex protein 1 subunit epsilon	0	284.4	13676000000	263	31.5399	31.7622	31.5316	32.1971	32.0696	32.0462
	CCT6A	2.0863	0.401599	P40227;Q92526	P40227	T-complex protein 1 subunit zeta	0	186.69	19231000000	206	32.0147	32.2648	32.1913	32.4943	32.5633	32.6179
	CCT7	1.85131	0.532506	Q99832	Q99832	T-complex protein 1 subunit eta	0	304.76	18965000000	233	31.8574	32.2769	32.0059	32.6375	32.5853	32.515
	CD109	0.457878	0.45932	Q6YHK3	Q6YHK3	CD109 antigen	0	53.87	856280000	46	27.1045	27.0085	28.3382	28.0158	27.8159	27.9974
	CD44	0.678222	0.746432	P16070	P16070	CD44 antigen	0	84.276	5800100000	88	29.5957	29.5996	31.059	31.0529	30.7573	30.6835
	CD70	1.70104	0.732521	P32970	P32970	CD70 antigen	0	2.4173	769560000	11	27.0767	27.1614	27.617	27.9693	27.874	28.2095
	CD97	0.755119	0.201747	P48960;Q9UHX3	P48960	CD97 antigen;CD97 antigen subunit alpha;CD97 antigen subunit beta	0	76.034	2296200000	67	29.2187	28.8814	29.1533	29.3117	29.3864	29.1606
	CDA	1.31173	0.468566	P32320	P32320	Cytidine deaminase	0	9.1486	341080000	21	26.2132	26.68	26.273	26.9409	26.6963	26.9347
	CDC42EP1	1.79775	-0.552734	Q00587	Q00587	Cdc42 effector protein 1	0	23.967	556510000	28	27.2859	27.6748	27.3164	26.8374	26.9864	26.7951
	CDC5L	0.529453	-0.244137	Q99459	Q99459	Cell division cycle 5-like protein	0	229.73	4105600000	183	30.5377	29.9935	29.8825	29.9031	29.864	29.9141
	CDCP1	0.178879	-0.253761	Q9H5V8	Q9H5V8	CUB domain-containing protein 1	0	5.0777	132060000	8	24.5753	24.4094	26.0902	24.8976	24.7553	24.6607
	CDH2	1.50585	-0.62044	P19022	P19022	Cadherin-2	0	98.427	4007000000	100	30.2854	29.8635	30.4822	29.534	29.6995	29.5362
	CDK11B;CDK11A	1.38382	-0.385	P21127;Q9UQ88;Q13882	P21127;Q9UQ88	Cyclin-dependent kinase 11B;Cyclin-dependent kinase 11A	0	28.132	2016300000	75	29.4489	29.1541	29.0256	28.7567	28.8635	28.8534
	CDK12	1.57819	-0.557558	Q9NYV4	Q9NYV4	Cyclin-dependent kinase 12	0	180.34	3032000000	91	30.0784	29.7441	29.5882	29.2486	29.117	29.3724
	CDK2	1.14336	-0.799456	P24941;Q00526	P24941	Cyclin-dependent kinase 2	0	16.196	635200000	17	27.4213	27.5536	27.5454	27.3156	26.6064	26.1998
	CDK5RAP1	0.567212	-0.326759	Q96SZ6	Q96SZ6	CDK5 regulatory subunit-associated protein 1	0	16.206	405380000	27	26.5754	27.2426	26.4132	26.4838	26.3855	26.3816
	CDKAL1	1.65798	0.661735	Q5VV42	Q5VV42	Threonylcarbamoyladenosine tRNA methylthiotransferase	0	7.5371	186070000	18	25.3437	25.2007	25.4545	26.1312	25.6637	26.1892
	CECR5	0.23011	0.101017	Q9BXW7	Q9BXW7	Cat eye syndrome critical region protein 5	0	61.376	1043900000	49	27.8306	28.285	28.1011	27.9597	28.2312	28.3289
	CELF1	0.0128762	0.00827916	Q92879;O95319	Q92879	CUGBP Elav-like family member 1	0	44.452	1361600000	62	28.1826	28.7271	28.7181	28.7315	28.578	28.3432
	CEPT1	0.708396	0.238942	Q9Y6K0	Q9Y6K0	Choline/ethanolaminephosphotransferase 1	0	4.0471	483570000	13	27.0718	26.9234	26.6067	27.1341	26.9736	27.2111
	CERS2	0.535546	0.177021	Q96G23	Q96G23	Ceramide synthase 2	0	17.634	2312100000	49	29.0363	29.0416	29.4528	29.4069	29.3948	29.26
	CHAMP1	1.74883	-0.673868	Q96JM3	Q96JM3	Chromosome alignment-maintaining phosphoprotein 1	0	9.856	643740000	28	27.8189	27.8338	27.3157	26.9684	26.9312	27.0471
	CHCHD3	1.64784	-0.754239	Q9NX63	Q9NX63	MICOS complex subunit MIC19	0	220.34	16503000000	157	31.9927	32.583	32.4888	31.6268	31.4153	31.7597
	CHD1	2.57562	-0.601515	O14646	O14646	Chromodomain-helicase-DNA-binding protein 1	0	81.677	1274100000	66	28.6433	28.6516	28.3775	27.9743	27.9473	27.9463
	CHD2	0.0173361	-0.00656064	O14647	O14647	Chromodomain-helicase-DNA-binding protein 2	0	26.539	400110000	37	26.6386	26.9576	26.5471	26.6737	26.7334	26.7166
	CHD8	0.738856	-0.254725	Q9HCK8	Q9HCK8	Chromodomain-helicase-DNA-binding protein 8	0	68.602	1007000000	75	28.2985	27.961	28.0036	27.7899	27.6549	28.054
	CHP1	0.650241	0.515374	Q99653	Q99653	Calcineurin B homologous protein 1	0	29.463	1380700000	56	28.524	27.5004	28.4746	28.9264	28.4753	28.6433
	CHPF2	2.30464	0.647445	Q9P2E5	Q9P2E5	Chondroitin sulfate glucuronyltransferase	0	10.799	697090000	50	27.3266	27.5427	27.1576	27.9362	28.0399	27.993
	CHTOP	0.486663	0.333511	Q9Y3Y2	Q9Y3Y2	Chromatin target of PRMT1 protein	0	5.6266	301930000	19	26.4439	26.3491	25.7131	26.8654	26.2205	26.4209
	CIAO1	0.487872	-0.216088	O76071	O76071	Probable cytosolic iron-sulfur protein assembly protein CIAO1	0	10.35	556420000	22	26.944	27.3848	27.4952	27.2145	26.8896	27.0716
	CISD1	1.20063	-0.390573	Q9NZ45	Q9NZ45	CDGSH iron-sulfur domain-containing protein 1	0	8.0317	280520000	18	26.2724	26.0599	26.5224	26.0304	25.878	25.7747
	CKAP4	1.92139	0.594298	Q07065	Q07065	Cytoskeleton-associated protein 4	0	323.31	158670000000	648	35.3083	34.9755	35.0212	35.5439	35.6969	35.8471
	CKAP5	2.83952	-0.61013	Q14008	Q14008	Cytoskeleton-associated protein 5	0	110.76	3629200000	168	29.9467	30.1749	30.1744	29.485	29.4593	29.5213
	CLASP1	3.62624	-0.687091	Q7Z460	Q7Z460	CLIP-associating protein 1	0	136.5	2213400000	108	29.3128	29.318	29.41	28.57	28.6995	28.7101
	CLCN7	2.30732	0.727149	P51798	P51798	H(+)/Cl(-) exchange transporter 7	0	31.756	644430000	41	27.0934	27.0194	27.4364	27.9234	27.8794	27.9279
	CLINT1	1.80739	0.468772	Q14677	Q14677	Clathrin interactor 1	0	13.197	492410000	27	26.8642	27.0653	26.6964	27.4014	27.377	27.2539
	CLN6	2.19481	0.52944	Q9NWW5	Q9NWW5	Ceroid-lipofuscinosis neuronal protein 6	0	10.834	838290000	21	27.5459	27.4263	27.708	27.9955	28.2008	28.0722
	CLPP	0.0684806	0.0171108	Q16740	Q16740	ATP-dependent Clp protease proteolytic subunit, mitochondrial	0	28.041	3427600000	52	29.8474	29.9632	29.7287	29.8725	29.9542	29.764
	CLPTM1L	0.921541	0.441163	Q96KA5	Q96KA5	Cleft lip and palate transmembrane protein 1-like protein	0	54.385	4150300000	84	29.8992	29.5325	30.2943	30.304	30.4303	30.3152
	CLPX	2.22146	0.350045	O76031	O76031	ATP-dependent Clp protease ATP-binding subunit clpX-like, mitochondrial	0	110.29	5253100000	139	30.394	30.2105	30.3453	30.6147	30.7365	30.6487
	CLTA	0.513352	-0.432339	P09496	P09496	Clathrin light chain A	0	7.7145	1336800000	29	28.1857	29.3837	28.5763	28.4134	28.0659	28.3695
	CLTC	0.0232552	0.0158933	Q00610;P53675	Q00610	Clathrin heavy chain 1	0	323.31	13764000000	321	31.9434	31.5009	31.771	32.1048	31.4581	31.7002
	CMTR1	0.965936	-0.573222	Q8N1G2	Q8N1G2	Cap-specific mRNA (nucleoside-2-O-)-methyltransferase 1	0	7.5099	164320000	21	25.4768	26.0522	25.3576	24.8429	25.4066	24.9174
	CNN1	0.746182	-0.480344	P51911	P51911	Calponin-1	0	73.004	2347400000	49	29.7816	29.3235	28.7681	28.8333	28.7361	28.8627
	CNN2	1.19352	0.371971	Q99439	Q99439	Calponin-2	0	36.189	1041100000	35	27.8162	28.3078	28.0001	28.4728	28.3896	28.3776
	CNN3	2.33391	0.610628	Q15417	Q15417	Calponin-3	0	15.294	452330000	21	26.6407	26.668	26.5744	27.3466	27.3363	27.0321
	CNOT1	2.28971	-0.641204	A5YKK6	A5YKK6	CCR4-NOT transcription complex subunit 1	0	28.919	2518100000	70	29.4752	29.5887	29.6711	29.0923	28.7491	28.97
	CNOT10	1.62895	-0.472319	Q9H9A5	Q9H9A5	CCR4-NOT transcription complex subunit 10	0	8.3605	199610000	15	25.6151	25.9866	26.024	25.4485	25.3745	25.3856
	CNOT2	0.751238	-0.258521	Q9NZN8	Q9NZN8	CCR4-NOT transcription complex subunit 2	0	14.217	310860000	23	26.4295	26.6585	26.1456	26.0435	26.2055	26.2091
	CNTNAP1	1.61093	0.50139	P78357	P78357	Contactin-associated protein 1	0	40.52	1660300000	100	28.4964	28.3945	28.8045	28.9792	29.2083	29.0121
	CNTNAP3;CNTNAP3B	0.845153	0.590736	Q9BZ76;Q96NU0	Q9BZ76;Q96NU0	Contactin-associated protein-like 3;Contactin-associated protein-like 3B	0	5.4001	159470000	11	24.8588	25.7606	24.8543	25.5194	25.9276	25.7989
	COASY	2.19595	0.638173	Q13057	Q13057	Bifunctional coenzyme A synthase;Phosphopantetheine adenylyltransferase;Dephospho-CoA kinase	0	7.5628	519680000	19	26.7768	26.7007	26.8013	27.5165	27.1615	27.5153
	COG1	1.66724	0.206689	Q8WTW3	Q8WTW3	Conserved oligomeric Golgi complex subunit 1	0	13.114	300100000	18	26.1777	26.3217	26.3606	26.4887	26.4801	26.5113
	COG3	1.81911	0.69017	Q96JB2	Q96JB2	Conserved oligomeric Golgi complex subunit 3	0	4.5856	140790000	12	24.9551	25.0048	24.7345	25.7766	25.2972	25.6912
	COMT	0.733592	0.280169	P21964	P21964	Catechol O-methyltransferase	0	22.153	1334700000	39	28.1197	28.2368	28.5824	28.8038	28.5151	28.4606
	COPA	2.04663	-0.216169	P53621	P53621	Coatomer subunit alpha;Xenin;Proxenin	0	275.03	24104000000	400	32.6565	32.6814	32.7829	32.4948	32.5302	32.4473
	COPB1	2.77124	0.424072	P53618	P53618	Coatomer subunit beta	0	88.403	4081200000	127	29.8815	29.7389	29.9063	30.2917	30.2226	30.2846
	COPB2	0.110468	-0.0366198	P35606	P35606	Coatomer subunit beta	0	188.88	8853800000	217	31.0046	31.4036	31.2724	31.1462	31.2315	31.193
	COPE	1.78097	-0.302099	O14579	O14579	Coatomer subunit epsilon	0	85.974	5147800000	128	30.4196	30.4947	30.6725	30.2027	30.2475	30.2303
	COPG1	1.69654	0.292377	Q9Y678	Q9Y678	Coatomer subunit gamma-1	0	159.5	6107600000	129	30.4213	30.4488	30.6633	30.8326	30.7773	30.8006
	COPS2	0.226405	0.118088	P61201	P61201	COP9 signalosome complex subunit 2	0	15.296	1121800000	34	27.7634	28.3306	28.3476	28.1891	28.4033	28.2035
	COPS3	0.267153	-0.227624	Q9UNS2	Q9UNS2	COP9 signalosome complex subunit 3	0	30.577	756270000	28	27.1037	28.198	28.0315	27.5531	27.5289	27.5683
	COPS4	0.707144	0.3159	Q9BT78	Q9BT78	COP9 signalosome complex subunit 4	0	27.297	1389200000	52	28.0199	28.6072	28.5946	28.8481	28.6822	28.6391
	COPS5	0.404622	0.229965	Q92905	Q92905	COP9 signalosome complex subunit 5	0	2.751	426810000	18	26.3021	26.892	27.0214	27.1434	26.8164	26.9456
	COPS6	0.91212	0.43313	Q7L5N1	Q7L5N1	COP9 signalosome complex subunit 6	0	18.719	817180000	32	27.3443	27.3135	27.9743	27.8873	27.974	28.0702
	COPS8	0.134925	0.135989	Q99627	Q99627	COP9 signalosome complex subunit 8	0	9.4385	500310000	21	26.312	27.5328	27.2708	27.1367	27.1786	27.2082
	COQ5	2.56691	0.71252	Q5HYK3	Q5HYK3	2-methoxy-6-polyprenyl-1,4-benzoquinol methylase, mitochondrial	0	33.825	580540000	42	27.0306	26.7946	26.9751	27.4888	27.7577	27.6913
	COQ6	1.59078	0.521714	Q9Y2Z9	Q9Y2Z9	Ubiquinone biosynthesis monooxygenase COQ6, mitochondrial	0	30.346	933680000	39	27.6276	27.8865	27.5533	28.0639	28.4297	28.1389
	CORO2A	1.07139	-0.53957	Q92828	Q92828	Coronin-2A	0	2.8769	213800000	12	25.9253	26.0678	25.3541	25.0613	25.36	25.3073
	COX15	0.443678	0.366985	Q7KZN9	Q7KZN9	Cytochrome c oxidase assembly protein COX15 homolog	0	8.5071	238060000	23	25.605	25.3452	26.2116	26.5764	25.8853	25.8009
	COX20	2.01061	0.536927	Q5RI15	Q5RI15	Cytochrome c oxidase protein 20 homolog	0	7.5451	992410000	30	27.8178	27.6335	28.0059	28.4326	28.2836	28.3518
	COX4I1	0.683197	0.695501	P13073	P13073	Cytochrome c oxidase subunit 4 isoform 1, mitochondrial	0	49.071	12260000000	134	30.9477	30.6678	32.132	32.1162	31.9879	31.7298
	COX5A	0.576892	0.530553	P20674	P20674	Cytochrome c oxidase subunit 5A, mitochondrial	0	31.567	11983000000	76	30.7393	31.1845	32.0672	31.9322	32.0319	31.6185
	COX5B	0.648932	0.690591	P10606	P10606	Cytochrome c oxidase subunit 5B, mitochondrial	0	13.756	4229700000	50	29.0217	29.567	30.6385	30.4707	30.5422	30.2859
	COX6A1	0.245836	0.204233	P12074	P12074	Cytochrome c oxidase subunit 6A1, mitochondrial	0.0018592	0.03123	3071800000	16	28.9209	29.4422	30.0527	29.6442	29.7362	29.6481
	COX6B1	0.382406	0.732395	P14854	P14854	Cytochrome c oxidase subunit 6B1	0	17.365	1025300000	24	26.0986	27.897	28.8385	28.4396	28.3258	28.2658
	COX6C	0.738692	0.926016	P09669	P09669	Cytochrome c oxidase subunit 6C	0	6.0533	3149300000	46	28.3756	28.6796	30.214	30.0502	30.1382	29.8587
	COX7A2	0.146146	0.209841	P14406	P14406	Cytochrome c oxidase subunit 7A2, mitochondrial	0	7.0662	1112800000	10	27.3356	27.6852	29.0511	28.408	28.247	28.0463
	COX7C	0.392652	0.381692	P15954	P15954	Cytochrome c oxidase subunit 7C, mitochondrial	0	5.7274	370510000	13	25.9532	26.347	27.2806	26.9066	27.1104	26.7089
	CPEB4	1.32768	-0.487452	Q17RY0;Q7Z5Q1;Q8NE35	Q17RY0	Cytoplasmic polyadenylation element-binding protein 4	0	9.5801	492930000	33	27.2831	27.272	26.8717	26.4433	26.7516	26.7696
	CPS1	2.33647	0.711458	P31327	P31327	Carbamoyl-phosphate synthase [ammonia], mitochondrial	0	323.31	39459000000	604	32.9149	33.201	33.0715	33.5889	33.8777	33.8551
	CPSF3	0.822645	0.396866	Q9UKF6	Q9UKF6	Cleavage and polyadenylation specificity factor subunit 3	0	33.542	833240000	45	27.3768	28.0193	27.5961	27.8312	28.1158	28.2358
	CPSF3L	0.22289	-0.237429	Q5TA45	Q5TA45	Integrator complex subunit 11	0	12.238	254660000	27	25.7101	26.6946	25.9858	25.3578	25.9454	26.3751
	CPSF6	0.391485	-0.273052	Q16630	Q16630	Cleavage and polyadenylation specificity factor subunit 6	0	111.99	4121600000	81	30.6817	29.8444	29.763	29.8053	29.8015	29.8632
	CPSF7	0.358457	-0.132881	Q8N684	Q8N684	Cleavage and polyadenylation specificity factor subunit 7	0	42.394	11249000000	97	31.8027	31.3495	31.4252	31.2879	31.3797	31.5113
	CPT1A	0.072179	0.0331599	P50416	P50416	Carnitine O-palmitoyltransferase 1, liver isoform	0	48.43	3438000000	92	29.6403	29.7736	30.053	29.8699	30.0305	29.6658
	CRTAP	1.1284	0.40896	O75718	O75718	Cartilage-associated protein	0	13.849	1935700000	55	28.4853	28.8761	29.0366	29.1278	29.2921	29.205
	CSE1L	1.76801	-0.668276	P55060	P55060	Exportin-2	0	194.92	13398000000	163	31.8531	31.707	32.2306	31.307	31.3494	31.1295
	CSNK1A1	1.2926	-0.658091	P48729;Q8N752	P48729	Casein kinase I isoform alpha	0	6.684	319640000	21	26.7394	26.9536	26.3445	26.1941	26.1647	25.7045
	CSNK2A1;CSNK2A3	0.996395	0.388742	P68400;Q8NEV1	P68400;Q8NEV1	Casein kinase II subunit alpha;Casein kinase II subunit alpha 3	0	55.398	2076700000	85	29.0909	28.9174	28.4888	29.2916	29.2114	29.1603
	CSNK2A2	0.468279	-0.12583	P19784	P19784	Casein kinase II subunit alpha	0	23.752	854840000	50	27.9824	27.6272	27.8589	27.6176	27.679	27.7944
	CSNK2B	0.546049	-0.316751	P67870	P67870	Casein kinase II subunit beta	0	11.699	648710000	17	27.5545	28.0089	27.2691	27.3963	27.4672	27.0187
	CSPG4	0.284865	0.171908	Q6UVK1	Q6UVK1	Chondroitin sulfate proteoglycan 4	0	36.211	461790000	35	26.4904	26.8388	27.2806	26.9288	26.992	27.2047
	CSTF2	1.36611	0.274091	P33240	P33240	Cleavage stimulation factor subunit 2	0	33.121	1106600000	62	27.955	28.1485	28.1954	28.2576	28.4359	28.4275
	CTAGE5	0.0422291	-0.0315832	O15320;Q96RT6;Q8IX95;Q8IX94;Q86UF2;P0CG41;A4D2H0	O15320	cTAGE family member 5	0	16.707	529400000	26	27.1501	26.5891	27.3588	27.0016	26.8102	27.1914
	CTBP1	0.411963	0.141685	Q13363	Q13363	C-terminal-binding protein 1	0	5.4642	455660000	16	26.9017	26.9661	26.8554	26.8092	27.3027	27.0364
	CTBP2	0.997163	-0.364087	P56545	P56545	C-terminal-binding protein 2	0	13.124	1410600000	39	28.5611	28.817	28.9108	28.1479	28.6136	28.4352
	CTNNA1	2.26531	0.594769	P35221;REV__Q9P2T0;Q9UI47	P35221	Catenin alpha-1	0	176.3	4988600000	138	29.9463	30.046	30.3105	30.6957	30.6915	30.6998
	CTNNB1	0.843295	-0.435649	P35222	P35222	Catenin beta-1	0	185.72	7517500000	158	30.9838	30.6824	31.4873	30.5299	30.6994	30.6173
	CTNNBL1	1.0335	0.720685	Q8WYA6	Q8WYA6	Beta-catenin-like protein 1	0	15.435	210070000	13	25.3556	25.9314	25.1174	26.4548	26.3616	25.75
	CTNND1	2.41459	-0.348395	O60716	O60716	Catenin delta-1	0	323.31	12530000000	304	31.7883	31.7846	31.9033	31.3942	31.5377	31.4991
	CTSD	0.759131	0.958169	P07339	P07339	Cathepsin D;Cathepsin D light chain;Cathepsin D heavy chain	0	1.9617	206860000	9	26.0249	24.9492	24.4908	26.2542	26.6555	25.4296
	CTTN	0.453869	0.154916	Q14247	Q14247	Src substrate cortactin	0	121.17	2085300000	106	29.0671	29.3407	28.8424	29.2215	29.1974	29.296
	CUL1	1.14724	0.753837	Q13616	Q13616	Cullin-1	0	5.0039	116840000	14	24.2663	25.2255	24.3716	25.3365	25.3011	25.4873
	CUL2	1.50029	-0.742166	Q13617	Q13617	Cullin-2	0	21.671	273500000	15	26.6061	26.7174	26.1427	25.9342	25.4582	25.8473
	CUL3	1.73224	0.459291	Q13618	Q13618	Cullin-3	0	4.4063	115630000	10	24.8592	24.6278	24.8407	25.1651	25.1193	25.4212
	CUL4A	1.93322	-0.317803	Q13619	Q13619	Cullin-4A	0	53.826	2721100000	72	29.5825	29.3407	29.4446	29.1728	29.1244	29.1173
	CUL4B	1.34591	0.572898	Q13620	Q13620	Cullin-4B	0	32.843	270160000	21	25.5324	26.0087	26.1796	26.5614	26.4762	26.4018
	CUX1	0.641287	-0.281956	P39880	P39880	Homeobox protein cut-like 1	0	22.857	394160000	31	26.5679	27.0916	26.8575	26.7778	26.3338	26.5595
	CYB5R1	0.0543636	-0.0316626	Q9UHQ9	Q9UHQ9	NADH-cytochrome b5 reductase 1	0	78.831	1949600000	71	28.8896	28.8121	29.3609	28.8648	29.1968	28.906
	CYFIP1	2.32202	-0.42256	Q7L576	Q7L576	Cytoplasmic FMR1-interacting protein 1	0	26.787	1267000000	61	28.4674	28.6499	28.424	28.1414	28.0464	28.0859
	CYP1B1	0.907289	0.363888	Q16678	Q16678	Cytochrome P450 1B1	0	15.166	408880000	36	26.4342	26.4023	26.9515	27.0208	27.0147	26.8441
	CYP51A1	1.25872	0.683283	Q16850	Q16850	Lanosterol 14-alpha demethylase	0	29.055	374190000	18	26.1924	26.8208	25.9731	27.0271	26.9736	27.0355
	CYSRT1	0.260954	0.0587184	A8MQ03	A8MQ03	Cysteine-rich tail protein 1	0	33.161	187820000	24	25.5424	25.7314	25.6165	25.7797	25.5493	25.7374
	DAP3	0.862475	0.25931	P51398	P51398	28S ribosomal protein S29, mitochondrial	0	57.307	2927300000	64	29.6534	29.5177	29.2273	29.6883	29.8452	29.6428
	DBT	1.39257	0.711691	P11182	P11182	Lipoamide acyltransferase component of branched-chain alpha-keto acid dehydrogenase complex, mitochondrial	0	22.011	1219300000	50	28.3866	27.9142	27.689	28.6504	28.5343	28.9401
	DCAF13	1.5815	-0.572216	Q9NV06	Q9NV06	DDB1- and CUL4-associated factor 13	0	5.3241	419520000	22	26.8389	27.0659	26.5725	26.1193	26.412	26.2294
	DCAF7	0.616755	-0.149028	P61962	P61962	DDB1- and CUL4-associated factor 7	0	14.924	742360000	30	27.7585	27.8679	27.567	27.455	27.6397	27.6516
	DCAKD	0.509144	0.0965811	Q8WVC6	Q8WVC6	Dephospho-CoA kinase domain-containing protein	0	2.2318	77860000	5	24.2151	24.2685	24.372	24.4099	24.2505	24.485
	DCBLD1	0.452218	-0.150877	Q8N8Z6	Q8N8Z6	Discoidin, CUB and LCCL domain-containing protein 1	0	22.864	694660000	33	27.2556	27.5501	27.7437	27.3981	27.3764	27.3223
	DCTN1	3.37111	-0.681188	Q14203	Q14203	Dynactin subunit 1	0	89.372	3081200000	116	29.7305	29.8893	29.8843	29.1885	29.0813	29.1907
	DDB1	2.4261	0.286982	Q16531	Q16531	DNA damage-binding protein 1	0	106.43	6933500000	148	30.7475	30.7413	30.6545	30.929	31.0473	31.028
	DDB2	0.721294	0.26484	Q92466	Q92466	DNA damage-binding protein 2	0	39.353	1457300000	55	28.5236	28.6415	28.2996	28.4873	28.9249	28.847
	DDOST	0.910577	0.561125	P39656	P39656	Dolichyl-diphosphooligosaccharide--protein glycosyltransferase 48 kDa subunit	0	105.21	17221000000	102	31.6782	31.5297	32.4441	32.3599	32.5327	32.4427
	DDX1	2.92798	-0.377829	Q92499	Q92499	ATP-dependent RNA helicase DDX1	0	244.29	10474000000	234	31.5739	31.5544	31.453	31.132	31.1148	31.2011
	DDX17	2.65908	0.672384	Q92841	Q92841	Probable ATP-dependent RNA helicase DDX17	0	54.629	4735200000	104	29.9089	30.2013	29.984	30.7361	30.6257	30.7495
	DDX18	1.4096	-0.620564	Q9NVP1	Q9NVP1	ATP-dependent RNA helicase DDX18	0	43.932	1436400000	58	29.0494	28.7571	28.5247	28.4286	27.9814	28.0595
	DDX20	3.20924	-0.525499	Q9UHI6	Q9UHI6	Probable ATP-dependent RNA helicase DDX20	0	30.062	529300000	12	27.1267	27.0756	27.0548	26.5667	26.6424	26.4715
	DDX21	1.36417	-0.343247	Q9NR30	Q9NR30	Nucleolar RNA helicase 2	0	123.34	6487300000	152	30.986	30.7437	30.6978	30.6175	30.4061	30.3742
	DDX23	0.0348297	-0.0248922	Q9BUQ8	Q9BUQ8	Probable ATP-dependent RNA helicase DDX23	0	19.921	1751300000	60	28.8868	29.213	28.3878	28.801	28.8565	28.7555
	DDX24	1.22089	-0.466671	Q9GZR7	Q9GZR7	ATP-dependent RNA helicase DDX24	0	65.809	645080000	58	27.6343	27.6533	27.112	27.0542	26.9604	26.985
	DDX28	1.86439	0.497873	Q9NUL7	Q9NUL7	Probable ATP-dependent RNA helicase DDX28	0	27.469	2711000000	73	29.2779	29.3118	29.1303	29.5333	29.8026	29.8777
	DDX39A	0.989119	-0.308292	O00148	O00148	ATP-dependent RNA helicase DDX39A	0	68.59	4369300000	111	30.2415	30.4561	30.3105	30.291	29.8864	29.9058
	DDX39B	1.096	0.595658	Q13838	Q13838	Spliceosome RNA helicase DDX39B	0	54.287	808340000	33	27.2961	27.2045	27.9095	28.3085	28.0132	27.8753
	DDX3X;DDX3Y	2.2528	-0.477863	O00571;O15523;Q9NQI0	O00571;O15523	ATP-dependent RNA helicase DDX3X;ATP-dependent RNA helicase DDX3Y	0	157.74	8421300000	189	31.3698	31.1701	31.2978	30.9014	30.6771	30.8258
	DDX41	1.02102	-0.839972	Q9UJV9	Q9UJV9	Probable ATP-dependent RNA helicase DDX41	0	1.8368	109730000	10	24.7037	25.6388	25.0539	24.8379	23.99	24.0486
	DDX42	0.111891	-0.0372022	Q86XP3	Q86XP3	ATP-dependent RNA helicase DDX42	0	283.06	14915000000	286	32.1057	31.9551	31.7855	31.7878	31.8935	32.0533
	DDX5	0.879126	-0.149919	P17844	P17844	Probable ATP-dependent RNA helicase DDX5	0	221.37	21928000000	263	32.6321	32.6223	32.4861	32.3765	32.5576	32.3567
	DDX55	1.11273	-0.443846	Q8NHQ9	Q8NHQ9	ATP-dependent RNA helicase DDX55	0	9.0155	315060000	17	26.1325	26.5221	26.1537	25.6222	26.0902	25.7643
	DDX56	1.0002	-0.366283	Q9NY93	Q9NY93	Probable ATP-dependent RNA helicase DDX56	0	29.873	1282800000	57	28.4509	28.8302	28.3171	28.2631	28.2215	28.0147
	DEGS1	0.931619	0.237205	O15121	O15121	Sphingolipid delta(4)-desaturase DES1	0	12.314	1658000000	36	28.5584	28.8047	28.6835	28.7337	29.0506	28.9739
	DERL2	0.674045	0.402033	Q9GZP9	Q9GZP9	Derlin-2	0	15.471	1682700000	29	28.1973	28.9689	28.7392	28.7553	29.2366	29.1196
	DHCR24	0.199101	0.140603	Q15392	Q15392	Delta(24)-sterol reductase	0	37.67	2842700000	88	29.6703	28.896	29.6093	29.7514	29.4433	29.4028
	DHCR7	2.16531	0.659894	Q9UBM7	Q9UBM7	7-dehydrocholesterol reductase	0	15.755	7184900000	61	30.4972	30.5669	30.7667	31.3719	31.3686	31.07
	DHDDS	0.221389	0.175936	Q86SQ9	Q86SQ9	Dehydrodolichyl diphosphate syntase complex subunit DHDDS	0	4.6698	137060000	8	24.5623	25.6276	25.1043	25.2658	25.3446	25.2116
	DHRS7B	0.655511	0.210705	Q6IAN0	Q6IAN0	Dehydrogenase/reductase SDR family member 7B	0	8.7316	557170000	25	26.9781	27.2311	27.3837	27.2442	27.4544	27.5266
	DHX15	0.588334	-0.175329	O43143	O43143	Pre-mRNA-splicing factor ATP-dependent RNA helicase DHX15	0	159.52	31600000000	353	33.2497	33.1324	32.9	32.7557	32.9613	33.0391
	DHX16	0.493927	0.218218	O60231	O60231	Putative pre-mRNA-splicing factor ATP-dependent RNA helicase DHX16	0	40.655	360270000	30	26.39	26.7012	26.2022	26.581	26.8941	26.4729
	DHX29	2.01573	-0.568893	Q7Z478	Q7Z478	ATP-dependent RNA helicase DHX29	0	37.581	1227900000	62	28.5825	28.5915	28.5236	27.7567	28.1036	28.1306
	DHX30	1.74677	-0.30065	Q7L2E3	Q7L2E3	Putative ATP-dependent RNA helicase DHX30	0	196.52	19238000000	331	32.4663	32.4812	32.3473	32.0015	32.2062	32.1852
	DHX36	2.07564	-0.422354	Q9H2U1	Q9H2U1	ATP-dependent RNA helicase DHX36	0	74.894	1147300000	55	28.2154	28.468	28.3804	28.0106	27.9353	27.8507
	DHX38	1.59561	-0.658745	Q92620	Q92620	Pre-mRNA-splicing factor ATP-dependent RNA helicase PRP16	0	60.416	985670000	59	28.2148	28.5187	27.9447	27.4301	27.7407	27.5311
	DHX9	1.97426	-0.398668	Q08211	Q08211	ATP-dependent RNA helicase A	0	255.6	23602000000	358	32.8593	32.6688	32.6235	32.3943	32.3383	32.223
	DIAPH3	3.07283	-0.662678	Q9NSV4	Q9NSV4	Protein diaphanous homolog 3	0	18.166	723900000	39	27.7902	27.5659	27.7751	27.0426	27.0739	27.0267
	DIMT1	0.0378996	0.0129064	Q9UNQ2	Q9UNQ2	Probable dimethyladenosine transferase	0	14.404	894520000	38	28.035	27.7809	27.793	27.7542	28.0313	27.8621
	DLAT	0.645267	0.252501	P10515	P10515	Dihydrolipoyllysine-residue acetyltransferase component of pyruvate dehydrogenase complex, mitochondrial	0	2.0526	210320000	9	25.7439	25.892	25.4872	26.1613	25.7133	26.0061
	DLG1	0.538125	-0.0791162	Q12959;P78352	Q12959	Disks large homolog 1	0	13.353	446100000	23	26.8347	26.8681	26.8845	26.7631	26.6854	26.9015
	DLST	1.33196	0.664666	P36957	P36957	Dihydrolipoyllysine-residue succinyltransferase component of 2-oxoglutarate dehydrogenase complex, mitochondrial	0	67.745	1604000000	38	28.7657	28.0307	28.3167	29.2003	29.0309	28.8759
	DLX2	0.050603	-0.0406399	Q07687	Q07687	Homeobox protein DLX-2	0	32.24	136520000	16	25.2138	25.4356	25.1656	24.7209	25.3747	25.5975
	DMD	2.69782	-0.502153	P11532	P11532	Dystrophin	0	9.4926	106910000	5	24.977	25.0442	25.0138	24.4506	24.6438	24.4341
	DMXL2	0.345363	0.158474	Q8TDJ6	Q8TDJ6	DmX-like protein 2	0	22.937	199730000	19	25.7103	25.741	25.302	25.6692	25.5693	25.9903
	DNAAF5	3.35906	-0.696366	Q86Y56	Q86Y56	Dynein assembly factor 5, axonemal	0	38.672	812450000	56	27.9505	27.9037	27.9505	27.2842	27.1133	27.3181
	DNAJA3	1.18058	-0.294285	Q96EY1	Q96EY1	DnaJ homolog subfamily A member 3, mitochondrial	0	44.857	3410800000	79	30.0805	29.6783	29.8759	29.5875	29.6093	29.5551
	DNAJB12	0.649595	0.123463	Q9NXW2	Q9NXW2	DnaJ homolog subfamily B member 12	0	44.358	3244800000	107	29.7715	29.6737	29.6479	29.6685	29.9175	29.8775
	DNAJB14	2.66042	-0.590447	Q8TBM8	Q8TBM8	DnaJ homolog subfamily B member 14	0	18.272	790930000	24	27.7232	27.9555	27.901	27.1906	27.3523	27.2655
	DNAJC10	1.37306	0.513135	Q8IXB1	Q8IXB1	DnaJ homolog subfamily C member 10	0	59.768	2876200000	119	29.2212	29.6531	29.216	29.6836	29.9947	29.9514
	DNAJC11	0.939261	-0.210171	Q9NVH1	Q9NVH1	DnaJ homolog subfamily C member 11	0	128.86	4688600000	108	30.2399	30.2399	30.5463	30.0918	30.1709	30.1328
	DNAJC13	1.64777	-0.518492	O75165	O75165	DnaJ homolog subfamily C member 13	0	49.396	1384300000	73	28.7572	28.7472	28.343	28.0176	28.1025	28.1718
	DNM1	0.0387372	0.0168915	Q05193	Q05193	Dynamin-1	0	8.7462	477970000	15	26.8496	26.3468	26.6512	26.6115	26.6075	26.6792
	DNM2	1.22107	-0.288719	P50570	P50570	Dynamin-2	0	59.357	1781400000	74	28.9037	28.7764	29.1291	28.72	28.6461	28.577
	DOCK10	2.99515	-0.495759	Q96BY6	Q96BY6	Dedicator of cytokinesis protein 10	0	32.219	870860000	57	27.8628	27.9738	27.8161	27.4487	27.3314	27.3853
	DPM1	0.56022	0.19739	O60762	O60762	Dolichol-phosphate mannosyltransferase subunit 1	0	57.182	4098600000	79	30.1191	29.5998	29.9064	30.0746	30.1433	29.9995
	DPP9	0.794812	-0.310728	Q86TI2	Q86TI2	Dipeptidyl peptidase 9	0	48.662	2113900000	78	29.4875	29.074	29.1484	28.69	28.9574	29.1304
	DPY19L1	0.528191	0.212732	Q2PZI1	Q2PZI1	Probable C-mannosyltransferase DPY19L1	0	9.5774	1542400000	28	28.4277	28.337	28.8521	28.7693	28.8787	28.6071
	DSG2	1.80428	-0.397311	Q14126	Q14126	Desmoglein-2	0	268.24	5885700000	176	30.6751	30.6	30.908	30.3468	30.2663	30.3781
	DSTN	0.873206	-0.266333	P60981	P60981	Destrin	0	8.2404	520920000	10	27.382	27.298	27.4021	27.3054	27.1439	26.8339
	DVL3	0.473566	-0.19669	Q92997;O14640	Q92997	Segment polarity protein dishevelled homolog DVL-3	0	12.639	215380000	12	26.0644	25.5571	25.5572	25.5664	25.4086	25.6136
	DYNC1H1	1.43748	-0.417656	Q14204	Q14204	Cytoplasmic dynein 1 heavy chain 1	0	323.31	57107000000	1180	34.1721	33.7912	33.9459	33.6243	33.397	33.6349
	DYNC1I2	2.98883	-0.6343	Q13409	Q13409	Cytoplasmic dynein 1 intermediate chain 2	0	140.25	7126700000	142	31.1317	31.2109	31.0194	30.4287	30.4463	30.5841
	DYRK1A	1.64573	-0.449638	Q13627	Q13627	Dual specificity tyrosine-phosphorylation-regulated kinase 1A	0	22.183	537000000	28	27.1501	27.3916	27.0404	26.6212	26.752	26.8601
	EARS2	0.18204	-0.0747643	Q5JPH6	Q5JPH6	Probable glutamate--tRNA ligase, mitochondrial	0	32.556	1056100000	35	28.0243	28.2985	28.0824	27.8067	28.2525	28.1218
	EBNA1BP2	0.179727	0.199049	Q99848	Q99848	Probable rRNA-processing protein EBP2	0	4.131	324540000	15	26.6238	26.2726	25.5247	26.851	25.9399	26.2273
	ECHDC1	0.379726	-0.141213	Q9NTX5	Q9NTX5	Ethylmalonyl-CoA decarboxylase	0	26.187	337880000	22	26.4835	26.5925	26.2627	26.2863	26.1029	26.5258
	ECM29	1.5206	-0.314615	Q5VYK3	Q5VYK3	Proteasome-associated protein ECM29 homolog	0	32.283	1252200000	79	28.3894	28.4633	28.6791	28.2752	28.1511	28.1615
	ECSIT	1.35306	0.62392	Q9BQ95	Q9BQ95	Evolutionarily conserved signaling intermediate in Toll pathway, mitochondrial	0	71.057	983880000	44	27.5634	27.6185	28.1518	28.6127	28.3166	28.2763
	EEF1A1;EEF1A1P5	0.842781	-0.120767	P68104;Q5VTE0	P68104;Q5VTE0	Elongation factor 1-alpha 1;Putative elongation factor 1-alpha-like 3	0	206.53	77766000000	321	34.3921	34.4645	34.2526	34.2452	34.2916	34.21
	EEF1A2	1.85091	-0.52266	Q05639	Q05639	Elongation factor 1-alpha 2	0	46.087	662110000	22	27.8159	27.7401	27.4389	27.0943	27.2422	27.0905
	EEF1B2	0.780517	0.338223	P24534	P24534	Elongation factor 1-beta	0	36.586	1484500000	33	28.2558	28.8371	28.4673	29.0685	28.7439	28.7625
	EEF1D	0.632974	0.3887	P29692	P29692	Elongation factor 1-delta	0	78.333	10496000000	95	30.8663	31.8242	31.3487	31.753	31.7171	31.7352
	EEF1E1	0.992402	-0.680618	O43324	O43324	Eukaryotic translation elongation factor 1 epsilon-1	0	64.098	2255700000	19	29.6916	28.7421	28.8316	28.6239	28.28	28.3195
	EEF1G	1.47848	0.373809	P26641	P26641	Elongation factor 1-gamma	0	85.743	9880800000	119	31.0573	31.3679	31.2833	31.6754	31.6878	31.4668
	EFR3A	2.82982	-0.560797	Q14156	Q14156	Protein EFR3 homolog A	0	2.1766	331450000	14	26.8703	26.9488	27.0082	26.2659	26.4677	26.4113
	EFTUD2	1.1339	-0.338858	Q15029	Q15029	116 kDa U5 small nuclear ribonucleoprotein component	0	222.38	12113000000	297	31.9585	31.7666	31.5253	31.4827	31.2843	31.4668
	EGFR	2.14905	-0.507744	P00533	P00533	Epidermal growth factor receptor	0	73.927	2625100000	98	29.4823	29.7115	29.7915	29.1411	29.2246	29.0962
	EHD1	0.387876	-0.0986621	Q9H4M9	Q9H4M9	EH domain-containing protein 1	0	81.623	3116100000	116	29.622	29.9056	29.7193	29.5661	29.7839	29.6008
	EHD2	0.909415	0.153499	Q9NZN4	Q9NZN4	EH domain-containing protein 2	0	98.458	6024000000	147	30.4471	30.6483	30.5183	30.6349	30.7959	30.6433
	EHD4	2.7034	0.415637	Q9H223	Q9H223	EH domain-containing protein 4	0	32.21	727770000	39	27.5379	27.4197	27.374	27.8859	27.7979	27.8947
	EIF2AK2	1.10399	0.369959	P19525	P19525	Interferon-induced, double-stranded RNA-activated protein kinase	0	28.336	478690000	32	27.0231	26.6725	26.7412	27.3696	26.9717	27.2054
	EIF2B1	0.63317	-0.18893	Q14232	Q14232	Translation initiation factor eIF-2B subunit alpha	0	9.112	385040000	29	26.7462	26.8542	26.5662	26.4346	26.7432	26.4221
	EIF2B2	2.81734	-0.704428	P49770	P49770	Translation initiation factor eIF-2B subunit beta	0	24.138	1134700000	41	28.3177	28.4321	28.6086	27.6873	27.8066	27.7512
	EIF2B3	0.924504	-0.317321	Q9NR50	Q9NR50	Translation initiation factor eIF-2B subunit gamma	0	8.234	336840000	20	26.3266	26.7356	26.645	26.3314	26.0498	26.374
	EIF2B4	1.29051	-0.183388	Q9UI10	Q9UI10	Translation initiation factor eIF-2B subunit delta	0	29.409	661670000	34	27.3562	27.5296	27.4415	27.234	27.3445	27.1985
	EIF2B5	0.619774	-0.290545	Q13144	Q13144	Translation initiation factor eIF-2B subunit epsilon	0	16.373	508780000	25	27.1241	26.5848	27.165	26.4733	26.7735	26.7553
	EIF2D	0.993974	-0.194259	P41214	P41214	Eukaryotic translation initiation factor 2D	0	20.03	205950000	22	25.7825	25.6498	25.9084	25.6831	25.4999	25.5749
	EIF3A	2.32316	0.505611	Q14152	Q14152	Eukaryotic translation initiation factor 3 subunit A	0	108.16	8479200000	255	30.8823	30.8022	31.0955	31.4236	31.4642	31.409
	EIF3B	0.245426	0.049057	P55884	P55884	Eukaryotic translation initiation factor 3 subunit B	0	100.88	5655400000	156	30.4633	30.6544	30.5163	30.6975	30.5114	30.5723
	EIF3C	1.67536	0.367315	Q99613	Q99613	Eukaryotic translation initiation factor 3 subunit C	0	106.11	5709100000	171	30.3213	30.5156	30.5106	30.9054	30.6642	30.8798
	EIF3D	1.49619	0.559672	O15371	O15371	Eukaryotic translation initiation factor 3 subunit D	0	132.57	2545700000	99	28.8945	29.2414	29.4415	29.8546	29.6271	29.7748
	EIF3E	1.15496	0.303808	P60228	P60228	Eukaryotic translation initiation factor 3 subunit E	0	44.065	2771300000	73	29.1794	29.5356	29.525	29.7909	29.6529	29.7076
	EIF3F	0.962988	0.248382	O00303	O00303	Eukaryotic translation initiation factor 3 subunit F	0	21.385	1051000000	35	27.9063	28.3108	28.1417	28.4249	28.3318	28.3471
	EIF3G	0.396528	-0.136876	O75821	O75821	Eukaryotic translation initiation factor 3 subunit G	0	65.183	1756700000	68	28.8181	29.0819	28.8495	28.94	28.5451	28.8537
	EIF3H	0.985913	0.346344	O15372	O15372	Eukaryotic translation initiation factor 3 subunit H	0	18.965	909160000	32	27.6207	27.7932	28.0238	28.3714	27.9715	28.1339
	EIF3I	0.128824	0.0628808	Q13347	Q13347	Eukaryotic translation initiation factor 3 subunit I	0	90.761	4493500000	105	29.8886	30.4507	30.3601	30.231	30.3737	30.2834
	EIF3K	0.852789	0.532906	Q9UBQ5	Q9UBQ5	Eukaryotic translation initiation factor 3 subunit K	0	9.7185	925000000	30	27.1253	28.0898	27.7923	28.2163	28.1009	28.2889
	EIF3M	2.45789	0.657938	Q7L2H7	Q7L2H7	Eukaryotic translation initiation factor 3 subunit M	0	57.464	883890000	33	27.4704	27.568	27.7887	28.3127	28.1677	28.3206
	EIF4A1	0.0053478	0.00413767	P60842	P60842	Eukaryotic initiation factor 4A-I	0	209.2	20151000000	202	32.6208	32.0854	32.3523	32.7436	32.0683	32.2589
	EIF4E2	2.20523	0.512887	O60573	O60573	Eukaryotic translation initiation factor 4E type 2	0	3.0876	84695000	15	24.3971	24.1602	24.2602	24.7028	24.7307	24.9226
	EIF4G2	2.37063	-0.524045	P78344	P78344	Eukaryotic translation initiation factor 4 gamma 2	0	98.819	2467400000	97	29.4551	29.515	29.739	29.0454	29.0049	29.0867
	EIF4G3	0.921691	-0.0837282	O43432	O43432	Eukaryotic translation initiation factor 4 gamma 3	0.00095579	0.58767	142440000	12	25.2073	25.226	25.2905	25.1213	25.1255	25.2258
	ELAVL1	1.43075	0.492549	Q15717;Q12926;P26378	Q15717	ELAV-like protein 1	0	59.884	4218600000	113	30.1191	29.9986	29.6634	30.4475	30.5492	30.262
	ELMO2	2.57475	-0.72437	Q96JJ3	Q96JJ3	Engulfment and cell motility protein 2	0	17.56	311930000	25	26.5383	26.5224	26.4984	25.6877	26.0121	25.6863
	ELOVL1	1.01817	0.822639	Q9BW60	Q9BW60	Elongation of very long chain fatty acids protein 1	0	8.1872	2964600000	17	29.6059	28.476	29.3866	30.1365	30.132	29.6679
	ELP3	1.16131	0.200858	Q9H9T3	Q9H9T3	Elongator complex protein 3	0	2.0314	143730000	15	25.3819	25.3649	25.5365	25.5198	25.728	25.638
	EMC1	0.548553	0.179726	Q8N766	Q8N766	ER membrane protein complex subunit 1	0	143.79	8811500000	188	30.9328	31.0074	31.3404	31.1791	31.4167	31.2239
	EMC2	1.69896	0.622669	Q15006	Q15006	ER membrane protein complex subunit 2	0	57.768	4374600000	84	29.6838	29.7854	30.1756	30.4607	30.6445	30.4076
	EMC3	1.56023	0.497271	Q9P0I2	Q9P0I2	ER membrane protein complex subunit 3	0	33.179	1674400000	56	28.6012	28.2742	28.6539	29.0987	29.0875	28.835
	EMC8	0.72939	0.305769	O43402	O43402	ER membrane protein complex subunit 8	0	9.8094	533480000	18	27.1193	26.7016	27.1899	27.0805	27.4644	27.3832
	EMD	0.43554	0.317329	P50402	P50402	Emerin	0	88.647	5102000000	74	29.7702	30.1639	30.8214	30.5724	30.6687	30.4663
	EMG1	0.540758	0.30771	Q92979	Q92979	Ribosomal RNA small subunit methyltransferase NEP1	0	6.3612	361410000	19	26.165	26.3715	26.4538	27.0491	26.6333	26.2312
	ENG	0.187963	-0.175758	P17813	P17813	Endoglin	0	39.639	669310000	30	26.9141	27.2407	28.0451	27.4119	27.2648	26.9959
	EPB41L1	0.067587	0.0400798	Q9H4G0	Q9H4G0	Band 4.1-like protein 1	0	27.16	148320000	15	25.3876	25.4962	24.897	25.473	25.2791	25.1489
	EPHA2	0.142482	0.123649	P29317	P29317	Ephrin type-A receptor 2	0	15.079	771600000	31	27.3669	27.0992	28.1602	27.6954	27.7245	27.5774
	EPPK1	1.02997	-0.185389	P58107	P58107	Epiplakin	0	323.31	43241000000	739	33.6667	33.5076	33.3984	33.334	33.2846	33.3979
	EPT1	2.0222	0.403109	Q9C0D9	Q9C0D9	Ethanolaminephosphotransferase 1	0	7.747	969140000	25	27.9315	27.6777	27.8627	28.1532	28.2322	28.2958
	ERAL1	0.0271141	0.0147222	O75616	O75616	GTPase Era, mitochondrial	0	61.773	2628300000	62	29.5582	29.7174	29.1742	29.3399	29.5236	29.6304
	ERAP1	1.45599	0.769014	Q9NZ08	Q9NZ08	Endoplasmic reticulum aminopeptidase 1	0	7.7937	331180000	23	26.1749	25.7451	26.4791	26.9291	27.0981	26.679
	ERLEC1	1.30907	0.765844	Q96DZ1	Q96DZ1	Endoplasmic reticulum lectin 1	0	15.116	341740000	26	25.6712	26.1934	26.4658	26.5932	26.9695	27.0653
	ERLIN2	1.58229	0.770147	O94905	O94905	Erlin-2	0	24.993	1904600000	59	28.6764	29.0061	28.2501	29.3267	29.4363	29.48
	ESYT1	0.326882	-0.0841389	Q9BSJ8	Q9BSJ8	Extended synaptotagmin-1	0	275.07	15084000000	305	31.8181	32.0519	32.1694	31.8833	31.9444	31.9592
	ESYT2	1.56099	-0.324137	A0FGR8	A0FGR8	Extended synaptotagmin-2	0	120.9	4083300000	115	30.0593	30.3236	30.3636	29.9168	29.932	29.9252
	EXD2	0.359026	-0.115766	Q9NVH0	Q9NVH0	Exonuclease 3-5 domain-containing protein 2	0	19.88	397710000	21	26.5034	26.9619	26.6958	26.6144	26.5669	26.6324
	EXOC1	1.84777	-0.263528	Q9NV70	Q9NV70	Exocyst complex component 1	0	43.392	800150000	52	27.8494	27.8316	27.6717	27.5784	27.493	27.4908
	EXOC2	0.0624887	-0.0305767	Q96KP1	Q96KP1	Exocyst complex component 2	0	9.1505	379530000	25	26.8118	26.7929	26.7329	26.7124	26.4769	27.0565
	EXOC4	0.820621	-0.155034	Q96A65	Q96A65	Exocyst complex component 4	0	25.136	817680000	50	27.8598	27.9376	27.8546	27.6736	27.6207	27.8927
	EXOC5	0.00780262	0.00484912	O00471	O00471	Exocyst complex component 5	0	8.2616	335210000	18	26.1252	26.8217	26.5586	26.5211	26.5356	26.4634
	EXOC6B	0.669689	-0.19009	Q9Y2D4	Q9Y2D4	Exocyst complex component 6B	0	8.4231	219100000	10	25.8001	25.9276	25.5405	25.6471	25.4487	25.6022
	EXOC7	0.912522	-0.34827	Q9UPT5	Q9UPT5	Exocyst complex component 7	0	14.811	781220000	38	27.4841	28.069	27.9029	27.4441	27.5458	27.4212
	EXOSC1	0.716328	-0.181788	Q9Y3B2	Q9Y3B2	Exosome complex component CSL4	0	4.024	140290000	16	25.1709	25.448	25.3523	25.0962	25.3026	25.0269
	EXOSC2	1.46569	0.629054	Q13868	Q13868	Exosome complex component RRP4	0	6.7417	358980000	14	25.9332	26.6082	26.3876	26.9508	26.9524	26.913
	EXOSC3	0.932246	-0.507112	Q9NQT5	Q9NQT5	Exosome complex component RRP40	0	32.24	737760000	12	27.2565	28.0675	27.7762	27.0112	27.2632	27.3044
	EXOSC4	1.17417	0.436293	Q9NPD3	Q9NPD3	Exosome complex component RRP41	0	14.68	552920000	30	26.8439	27.3724	26.9854	27.4243	27.4337	27.6527
	EXOSC6	0.0850131	0.0822589	Q5RKV6	Q5RKV6	Exosome complex component MTR3	0	13.156	445600000	13	26.2945	27.4597	26.9281	27.0478	26.8477	27.0336
	EXOSC8	0.917025	-0.560972	Q96B26	Q96B26	Exosome complex component RRP43	0	10.127	262590000	12	25.8692	26.6738	26.4702	25.9071	25.9505	25.4727
	EXT1	0.962069	0.482509	Q16394	Q16394	Exostosin-1	0	10.71	176750000	23	25.0631	25.7132	25.2617	25.6981	26.098	25.6895
	EXT2	1.46362	0.525558	Q93063	Q93063	Exostosin-2	0	28.027	499150000	39	26.5891	27.1407	26.8352	27.2874	27.4475	27.4068
	EXTL2	0.215911	-0.0950565	Q9UBQ6	Q9UBQ6	Exostosin-like 2;Processed exostosin-like 2	0	33.223	1565400000	31	28.558	28.3656	28.6265	28.2396	28.7242	28.3011
	FADS3	1.52913	0.490103	Q9Y5Q0	Q9Y5Q0	Fatty acid desaturase 3	0	41.91	2656100000	60	29.4705	29.0017	29.1242	29.6096	29.6861	29.7711
	FAF2	1.27117	0.647302	Q96CS3	Q96CS3	FAS-associated factor 2	0	60.792	5116800000	99	30.2967	29.6371	30.2791	30.9171	30.6022	30.6354
	FAM120A	0.404701	-0.0978374	Q9NZB2;Q5T035	Q9NZB2	Constitutive coactivator of PPAR-gamma-like protein 1	0	232.73	4542400000	179	30.1848	30.397	30.2075	30.0109	30.2503	30.2345
	FAM129B	1.89876	-0.497816	Q96TA1	Q96TA1	Niban-like protein 1	0	239.07	7763200000	177	31.017	31.2104	31.3734	30.5976	30.7444	30.7653
	FAM173B	1.6084	-0.39201	Q6P4H8	Q6P4H8	Protein FAM173B	0	9.707	620160000	13	27.3507	27.3711	27.6451	27.0989	26.9489	27.1431
	FAM20B	1.00446	0.7566	O75063	O75063	Glycosaminoglycan xylosylkinase	0	15.972	957760000	27	27.2566	27.3354	28.1924	28.2923	28.7013	28.0606
	FAM21A;FAM21C	0.00846107	-0.00455983	Q641Q2;Q9Y4E1;Q5SRD0	Q641Q2;Q9Y4E1	WASH complex subunit FAM21A;WASH complex subunit FAM21C	0	33.658	329790000	18	26.2935	26.7423	26.1567	26.4018	26.3702	26.4068
	FAM96B	0.96652	0.348424	Q9Y3D0	Q9Y3D0	Mitotic spindle-associated MMXD complex subunit MIP18	0	27.476	610080000	21	27.234	27.1394	27.1994	27.2136	27.7628	27.6415
	FAM98A	0.860934	-0.286126	Q8NCA5	Q8NCA5	Protein FAM98A	0	24.906	2585300000	78	29.7976	29.268	29.4687	29.2374	29.212	29.2266
	FAM98B	2.5067	0.700079	Q52LJ0	Q52LJ0	Protein FAM98B	0	12.043	473530000	13	26.441	26.4075	26.6568	27.3371	27.1992	27.0693
	FANCD2	0.400972	0.0789674	Q9BXW9	Q9BXW9	Fanconi anemia group D2 protein	0	20.874	394230000	28	26.6139	26.5501	26.7667	26.7567	26.6183	26.7925
	FANCI	0.0339769	-0.0119298	Q9NVI1	Q9NVI1	Fanconi anemia group I protein	0	37.91	1427500000	66	28.5699	28.4659	28.7182	28.5554	28.7424	28.4203
	FAR1	2.64254	0.307764	Q8WVX9	Q8WVX9	Fatty acyl-CoA reductase 1	0	27.255	1736300000	43	28.712	28.6288	28.7484	29.0177	29.0424	28.9524
	FASTKD2	0.721029	-0.387499	Q9NYY8	Q9NYY8	FAST kinase domain-containing protein 2	0	28.961	850620000	36	27.8754	28.0498	28.2359	27.3036	28.0715	27.6235
	FASTKD3	0.110806	-0.0818488	Q14CZ7	Q14CZ7	FAST kinase domain-containing protein 3	0	2.9891	297290000	17	25.8304	26.6532	26.1889	25.9031	26.2245	26.2993
	FASTKD5	1.69556	-0.355069	Q7L8L6	Q7L8L6	FAST kinase domain-containing protein 5	0	33.447	738780000	45	27.7191	27.5322	27.8564	27.3287	27.339	27.3748
	FAT1	0.612296	0.247219	Q14517	Q14517	Protocadherin Fat 1;Protocadherin Fat 1, nuclear form	0	17.991	467150000	25	27.0207	26.7742	26.513	26.9977	26.8422	27.2097
	FAT4	1.59681	-0.372962	Q6V0I7	Q6V0I7	Protocadherin Fat 4	0	8.4802	149970000	16	25.3053	25.3509	25.5057	25.1888	24.9507	24.9035
	FBN1	1.45551	0.549084	P35555	P35555	Fibrillin-1	0	11.567	252710000	30	25.9592	26.0822	25.5863	26.27	26.5882	26.4168
	FBXL18	1.52019	-0.551648	Q96ME1	Q96ME1	F-box/LRR-repeat protein 18	0	17.032	401300000	31	26.7304	27.0217	26.6044	26.2672	26.4112	26.0231
	FBXO21	0.294925	-0.177243	O94952	O94952	F-box only protein 21	0	22.229	246510000	14	26.1046	26.0534	25.9475	25.4569	25.8327	26.2841
	FBXO22	0.277557	-0.165331	Q8NEZ5	Q8NEZ5	F-box only protein 22	0	13.361	317080000	16	26.0184	26.5578	26.8259	26.2934	26.2541	26.3586
	FECH	1.00422	0.63202	P22830	P22830	Ferrochelatase, mitochondrial	0	51.827	1624700000	79	28.0851	29.0317	28.2948	28.9789	29.2182	29.1106
	FEN1	1.48785	0.470378	P39748;CON__P01030;CON__ENSEMBL:ENSBTAP00000007350	P39748	Flap endonuclease 1	0	111.75	2579600000	75	29.2842	29.1479	29.1316	29.9288	29.4736	29.5724
	FHOD1	0.697791	-0.162054	Q9Y613	Q9Y613	FH1/FH2 domain-containing protein 1	0	32.157	286240000	13	26.228	26.4222	26.1335	26.2187	26.0043	26.0746
	FICD	0.737391	-0.237757	Q9BVA6	Q9BVA6	Adenosine monophosphate-protein transferase FICD	0	247.89	257660000000	526	36.1774	36.1285	36.1632	35.6273	36.1003	36.0282
	FKBP15	0.0090755	0.00798289	Q5T1M5	Q5T1M5	FK506-binding protein 15	0	30.15	91412000	13	24.2625	24.8495	24.3374	24.8884	24.1166	24.4683
	FLAD1	0.819416	0.256687	Q8NFF5	Q8NFF5	FAD synthase;Molybdenum cofactor biosynthesis protein-like region;FAD synthase region	0	42.795	649930000	43	27.357	27.183	27.2837	27.2678	27.6044	27.7216
	FLII	0.704843	-0.258855	Q13045	Q13045	Protein flightless-1 homolog	0	85.118	1515500000	76	28.6675	29.1541	28.7115	28.6785	28.4659	28.6121
	FLOT1	1.33397	-0.242245	O75955	O75955	Flotillin-1	0	30.11	1277100000	50	28.5609	28.4015	28.5833	28.3328	28.1474	28.3388
	FMR1	1.508	0.647493	Q06787	Q06787	Fragile X mental retardation protein 1	0	7.4217	164190000	18	24.8302	25.3016	25.4964	25.8406	25.8918	25.8383
	FN1	1.60453	0.635023	P02751	P02751	Fibronectin;Anastellin;Ugl-Y1;Ugl-Y2;Ugl-Y3	0	32.568	1012800000	32	28.0476	27.6066	27.4692	28.3549	28.2517	28.4218
	FNDC3A	0.192508	-0.162113	Q9Y2H6	Q9Y2H6	Fibronectin type-III domain-containing protein 3A	0	54.603	979410000	60	27.4584	27.9118	28.5444	27.6688	27.8969	27.8626
	FOXC2	0.0160115	-0.00846291	Q99958;O43638	Q99958	Forkhead box protein C2	0	58.251	1228500000	52	28.3858	28.5271	28.1583	28.0724	28.5052	28.4681
	FOXP1	0.913839	-0.203468	Q9H334	Q9H334	Forkhead box protein P1	0	57.758	292430000	40	26.2547	26.3439	26.3248	25.9226	26.2691	26.1212
	FOXRED1	1.34534	0.414578	Q96CU9	Q96CU9	FAD-dependent oxidoreductase domain-containing protein 1	0	25.821	868480000	32	27.6109	27.6477	27.8127	27.9713	28.3651	27.9787
	FPGS	1.62987	-0.392513	Q05932	Q05932	Folylpolyglutamate synthase, mitochondrial	0	11.293	248620000	11	26.122	25.8782	26.2134	25.759	25.6001	25.6771
	FRAS1	0.748107	0.234318	Q86XX4	Q86XX4	Extracellular matrix protein FRAS1	0	15.307	364880000	34	26.6737	26.2351	26.5276	26.5968	26.8162	26.7264
	FUBP3	1.50967	0.361074	Q96I24	Q96I24	Far upstream element-binding protein 3	0	78.31	2870600000	103	29.5552	29.3792	29.4058	29.8574	29.6223	29.9438
	FZD2	0.716764	-0.483096	Q14332;O75084	Q14332	Frizzled-2	0.00025316	1.5458	93094000	8	24.4708	24.8903	25.3954	24.4508	24.6934	24.163
	G3BP2	3.00708	0.688897	Q9UN86	Q9UN86	Ras GTPase-activating protein-binding protein 2	0	36.836	2483000000	65	29.1522	29.014	29.046	29.8952	29.6959	29.6878
	G6PD	3.66558	0.649721	P11413	P11413	Glucose-6-phosphate 1-dehydrogenase	0	59.224	4004800000	114	29.8816	29.8423	29.7551	30.4072	30.5097	30.5114
	GADD45GIP1	2.0172	0.567872	Q8TAE8	Q8TAE8	Growth arrest and DNA damage-inducible proteins-interacting protein 1	0	19.402	1216200000	54	28.2005	28.2513	27.9156	28.6131	28.643	28.8149
	GALK1	1.55402	-0.608853	P51570	P51570	Galactokinase	0	7.0819	166520000	10	25.4735	25.6303	25.7943	25.1829	25.1744	24.7142
	GALNT1	0.792971	0.412481	Q10472;Q8IUC8	Q10472	Polypeptide N-acetylgalactosaminyltransferase 1;Polypeptide N-acetylgalactosaminyltransferase 1 soluble form	0	73.491	4235800000	87	29.6828	29.695	30.3669	30.487	30.2739	30.2212
	GALNT10	0.891415	0.577662	Q86SR1;Q49A17	Q86SR1	Polypeptide N-acetylgalactosaminyltransferase 10	0	10.505	178110000	22	24.7118	25.491	25.5929	25.9097	26.0048	25.6142
	GALNT2	0.659652	0.64467	Q10471	Q10471	Polypeptide N-acetylgalactosaminyltransferase 2;Polypeptide N-acetylgalactosaminyltransferase 2 soluble form	0	139.26	27842000000	262	31.8492	32.3338	33.2887	33.0963	33.3784	32.931
	GALNT7	0.688991	0.703777	Q86SF2	Q86SF2	N-acetylgalactosaminyltransferase 7	0	82.651	4219700000	121	28.9774	29.7591	30.5468	30.429	30.6608	30.3048
	GAPVD1	3.55685	-0.650159	Q14C86	Q14C86	GTPase-activating protein and VPS9 domain-containing protein 1	0	76.687	1522800000	82	28.9331	28.8211	28.8116	28.2108	28.1372	28.2673
	GARS	0.485433	-0.18399	P41250	P41250	Glycine--tRNA ligase	0	127.57	3987500000	131	29.9271	30.165	30.3483	29.7425	30.0488	30.097
	GART	1.79607	-0.419289	P22102	P22102	Trifunctional purine biosynthetic protein adenosine-3;Phosphoribosylamine--glycine ligase;Phosphoribosylformylglycinamidine cyclo-ligase;Phosphoribosylglycinamide formyltransferase	0	121.21	4689200000	150	30.2874	30.6041	30.2952	29.9874	29.9788	29.9625
	GATA6	0.520159	-0.173461	Q92908	Q92908	Transcription factor GATA-6	0	21.394	354910000	14	26.6473	26.5369	26.7557	26.2187	26.6622	26.5387
	GBE1	2.45176	-0.480395	Q04446	Q04446	1,4-alpha-glucan-branching enzyme	0	96.454	3924700000	116	30.2956	30.1775	30.0635	29.6428	29.7762	29.6764
	GBF1	0.4239	0.0910517	Q92538	Q92538	Golgi-specific brefeldin A-resistance guanine nucleotide exchange factor 1	0	79.219	3089400000	124	29.7461	29.4471	29.5949	29.6257	29.7234	29.7122
	GCAT	0.530941	0.219498	O75600	O75600	2-amino-3-ketobutyrate coenzyme A ligase, mitochondrial	0	13.621	101880000	9	24.7313	25.0894	24.6902	24.8347	25.0474	25.2873
	GCDH	2.29184	0.73794	Q92947	Q92947	Glutaryl-CoA dehydrogenase, mitochondrial	0	49.195	1005800000	41	27.9617	27.5921	27.7303	28.5435	28.6054	28.3491
	GCLC	2.30065	-0.693081	P48506	P48506	Glutamate--cysteine ligase catalytic subunit	0	37.626	657270000	46	27.8233	27.5771	27.5037	27.0899	26.9061	26.8288
	GCLM	1.69876	-0.643641	P48507	P48507	Glutamate--cysteine ligase regulatory subunit	0	10.33	552790000	14	27.5476	27.1334	27.5762	26.9148	26.5936	26.8179
	GCN1L1	4.67614	-0.600833	Q92616	Q92616	Translational activator GCN1	0	272.03	12953000000	363	31.9024	31.9197	31.9002	31.3349	31.256	31.3289
	GEMIN5	1.9066	-0.741247	Q8TEQ6	Q8TEQ6	Gem-associated protein 5	0	83.296	1483900000	80	28.8338	28.6535	28.9615	28.1166	27.8034	28.305
	GFM2	0.630481	0.126919	Q969S9	Q969S9	Ribosome-releasing factor 2, mitochondrial	0	13.987	478930000	38	26.9702	27.1935	26.9301	27.081	27.1891	27.2044
	GFPT1	1.2296	-0.195841	Q06210	Q06210	Glutamine--fructose-6-phosphate aminotransferase [isomerizing] 1	0	88.338	5100600000	153	30.5482	30.3089	30.3732	30.1708	30.2301	30.2418
	GFPT2	0.920109	-0.306344	O94808	O94808	Glutamine--fructose-6-phosphate aminotransferase [isomerizing] 2	0	10.077	316820000	22	26.2121	26.7163	26.4379	26.0934	26.0968	26.2572
	GHDC	0.251377	0.242052	Q8N2G8	Q8N2G8	GH3 domain-containing protein	0	10.688	91214000	7	23.9826	24.6581	24.8145	24.2773	25.2523	24.6517
	GID8	0.0471684	-0.0305443	Q9NWU2	Q9NWU2	Glucose-induced degradation protein 8 homolog	0	10.977	193370000	12	25.9516	25.5466	25.3198	25.4846	25.818	25.4238
	GIGYF2	0.771072	0.381009	Q6Y7W6	Q6Y7W6	PERQ amino acid-rich with GYF domain-containing protein 2	0	44.578	1170400000	53	27.798	28.5803	28.1663	28.6087	28.5149	28.5639
	GIPC1	1.84741	0.500666	O14908	O14908	PDZ domain-containing protein GIPC1	0	3.2922	316570000	13	26.2285	26.2348	26.0844	26.8841	26.5049	26.6607
	GJA1	0.0139352	-0.00991758	P17302	P17302	Gap junction alpha-1 protein	0	19.002	640530000	35	26.9469	27.5745	27.6743	27.5018	27.2965	27.3676
	GLG1	0.855128	0.897822	Q92896	Q92896	Golgi apparatus protein 1	0	40.33	1223600000	60	27.2188	27.487	28.779	28.8229	28.7842	28.5712
	GLIPR1	1.57166	-0.61378	P48060	P48060	Glioma pathogenesis-related protein 1	0	17.088	281180000	14	26.3344	26.0248	26.6136	25.7133	25.8088	25.6094
	GLS	0.0730098	0.0158691	O94925;Q9UI32	O94925	Glutaminase kidney isoform, mitochondrial	0	275.41	20673000000	264	32.359	32.3717	32.5519	32.4753	32.3565	32.4984
	GLT8D1	2.04141	0.759803	Q68CQ7	Q68CQ7	Glycosyltransferase 8 domain-containing protein 1	0	11.261	564650000	25	26.6454	27.1985	26.8975	27.6516	27.7024	27.6667
	GMPS	1.02229	0.328338	P49915	P49915	GMP synthase [glutamine-hydrolyzing]	0	16.194	786410000	29	27.3787	27.8569	27.4804	27.825	27.9604	27.9156
	GNA13	0.305965	0.127385	Q14344	Q14344	Guanine nucleotide-binding protein subunit alpha-13	0	8.7686	534080000	20	26.8264	27.0523	27.2242	27.2896	27.2827	26.9127
	GNAS	2.79635	0.633711	P63092;Q5JWF2;P38405	P63092;Q5JWF2	Guanine nucleotide-binding protein G(s) subunit alpha isoforms short;Guanine nucleotide-binding protein G(s) subunit alpha isoforms XLas	0	15.221	945290000	38	27.7018	27.773	27.7685	28.3449	28.2649	28.5347
	GNE	0.114143	-0.0537999	Q9Y223	Q9Y223	Bifunctional UDP-N-acetylglucosamine 2-epimerase/N-acetylmannosamine kinase;UDP-N-acetylglucosamine 2-epimerase (hydrolyzing);N-acetylmannosamine kinase	0	48.066	1508400000	66	28.7043	28.7734	28.3251	28.3562	28.5957	28.6895
	GNL1	1.58212	-0.378962	P36915	P36915	Guanine nucleotide-binding protein-like 1	0	6.6218	177660000	14	25.5439	25.8467	25.5013	25.2198	25.2769	25.2584
	GNL2	1.22499	-0.692364	Q13823	Q13823	Nucleolar GTP-binding protein 2	0	6.4216	234300000	17	26.4652	25.8718	25.8069	25.682	25.1897	25.1952
	GNS	1.04362	0.338626	P15586	P15586	N-acetylglucosamine-6-sulfatase	0	2.2243	241380000	12	25.6914	26.0181	26.204	26.3657	26.2772	26.2865
	GOLGA2	0.42498	0.194832	Q08379	Q08379	Golgin subfamily A member 2	0	57.766	1192300000	69	28.3301	27.963	28.2955	28.4804	28.0859	28.6069
	GOLGA3	0.862261	-0.33026	Q08378	Q08378	Golgin subfamily A member 3	0	37.055	417590000	33	26.9397	26.8142	26.7433	26.7429	26.1773	26.5862
	GOLGA5	0.674509	-0.327772	Q8TBA6	Q8TBA6	Golgin subfamily A member 5	0	23.159	572440000	31	26.9875	27.2698	27.7436	27.0152	27.0025	26.9999
	GOLGB1	0.266359	-0.327853	Q14789	Q14789	Golgin subfamily B member 1	0	38.821	395840000	42	26.9574	26.7252	26.254	26.9249	25.4476	26.5805
	GOLIM4	0.437855	0.438916	O00461	O00461	Golgi integral membrane protein 4	0	116.66	4545300000	110	29.6966	29.3492	30.7761	30.3837	30.3567	30.3983
	GOSR1	0.0401217	-0.0467529	O95249	O95249	Golgi SNAP receptor complex member 1	0	34.516	1102100000	28	27.6172	27.9324	28.9214	28.1873	28.1303	28.0132
	GOSR2	0.589281	0.217504	O14653	O14653	Golgi SNAP receptor complex member 2	0	29.364	1255100000	52	28.4143	28.1391	28.284	28.2304	28.7267	28.5328
	GPAA1	1.26542	0.422375	O43292	O43292	Glycosylphosphatidylinositol anchor attachment 1 protein	0	28.979	1973300000	52	28.7053	28.7191	29.1644	29.2363	29.3697	29.25
	GPAM	1.12553	0.593922	Q9HCL2	Q9HCL2	Glycerol-3-phosphate acyltransferase 1, mitochondrial	0	23.548	422280000	24	26.8247	26.1061	26.2207	27.1253	26.7648	27.043
	GPHN	0.534525	0.286612	Q9NQX3	Q9NQX3	Gephyrin;Molybdopterin adenylyltransferase;Molybdopterin molybdenumtransferase	0	12.795	342900000	19	26.3509	26.7406	25.9719	26.5281	26.5959	26.7993
	GPN1	0.115381	-0.17813	Q9HCN4	Q9HCN4	GPN-loop GTPase 1	0.00024661	1.1566	92192000	12	24.7339	25.4993	23.8257	25.0532	24.0975	24.3739
	GPR107	2.34965	0.695096	Q5VW38	Q5VW38	Protein GPR107	0	1.9995	132020000	7	24.7196	25.1097	24.8547	25.5561	25.6648	25.5483
	GPR180	1.48832	0.580528	Q86V85	Q86V85	Integral membrane protein GPR180	0	5.3133	386370000	12	26.1802	26.7171	26.4187	26.858	27.1776	27.0219
	GPR56	0.998596	0.217589	Q9Y653	Q9Y653	G-protein coupled receptor 56;GPR56 N-terminal fragment;GPR56 C-terminal fragment	0	17.675	2284900000	54	28.9999	29.199	29.2242	29.2442	29.4959	29.3358
	GPR89C;GPR89B;GPR89A	0.414712	0.13925	A6NKF9;P0CG08;B7ZAQ6	A6NKF9;P0CG08;B7ZAQ6	Putative Golgi pH regulator C;Golgi pH regulator B;Golgi pH regulator A	0	3.7433	356910000	11	26.5259	26.2153	26.5013	26.6999	26.3564	26.604
	GPS1	1.24848	0.554581	Q13098	Q13098	COP9 signalosome complex subunit 1	0	50.146	899800000	47	27.2953	27.8721	27.9413	28.1886	28.2589	28.3249
	GPX8	2.03579	0.689239	Q8TED1	Q8TED1	Probable glutathione peroxidase 8	0	11.451	2431400000	49	28.8149	29.2468	29.2231	29.7132	29.8571	29.7823
	GRAMD1A	0.789879	-0.18873	Q96CP6	Q96CP6	GRAM domain-containing protein 1A	0	18.072	140690000	13	25.3011	24.9932	25.1254	24.822	25.0264	25.0051
	GSK3B	0.365429	-0.133137	P49841	P49841	Glycogen synthase kinase-3 beta	0	21.208	228820000	15	25.6345	26.1038	25.8938	25.7895	25.6089	25.8343
	GSN	0.894824	-0.524069	P06396;CON__Q3SX14;REV__Q6TDU7	P06396	Gelsolin	0	25.832	487910000	40	27.4261	27.2557	26.811	27.0429	26.4742	26.4036
	GSPT1;GSPT2	2.745	0.699767	P15170;Q8IYD1	P15170;Q8IYD1	Eukaryotic peptide chain release factor GTP-binding subunit ERF3A;Eukaryotic peptide chain release factor GTP-binding subunit ERF3B	0	21.715	721090000	39	27.2933	27.4176	27.3344	27.9931	27.9319	28.2197
	GSTK1	1.15255	0.501938	Q9Y2Q3	Q9Y2Q3	Glutathione S-transferase kappa 1	0	45.756	1208100000	29	27.9021	28.2691	28.4534	28.4955	28.9292	28.7058
	GTF2I	1.81572	-0.622718	P78347;Q86UP8;Q6EKJ0	P78347	General transcription factor II-I	0	138.02	8870300000	202	31.578	31.0532	31.326	30.7203	30.6514	30.7173
	GTF3C4	0.247712	-0.0478636	Q9UKN8	Q9UKN8	General transcription factor 3C polypeptide 4	0	80.132	882640000	63	27.9557	27.8736	27.78	27.795	27.739	27.9316
	GTPBP1	2.49914	-0.385098	O00178	O00178	GTP-binding protein 1	0	36.255	410460000	30	26.7506	26.8446	26.9167	26.5186	26.4476	26.3904
	GTPBP6	0.932885	0.275409	O43824	O43824	Putative GTP-binding protein 6	0	40.428	651730000	40	27.3167	27.5834	27.2359	27.4751	27.7496	27.7376
	H2AFY	0.446064	-0.423309	O75367	O75367	Core histone macro-H2A.1	0	8.5304	181620000	9	26.0434	25.2348	25.3828	25.7772	24.8149	24.7988
	HACD3	0.843135	0.640791	Q9P035	Q9P035	Very-long-chain (3R)-3-hydroxyacyl-CoA dehydratase 3	0	28.78	2217900000	43	29.0865	28.0895	29.0663	29.4095	29.5974	29.1579
	HADHB	1.90239	0.716474	P55084	P55084	Trifunctional enzyme subunit beta, mitochondrial;3-ketoacyl-CoA thiolase	0	164.18	9842800000	209	30.7681	31.131	31.2531	31.7517	31.9127	31.6372
	HARS2	0.243771	-0.110597	P49590;P12081	P49590	Probable histidine--tRNA ligase, mitochondrial	0	13.596	1159400000	51	28.0807	28.6456	28.2921	28.121	28.2046	28.3611
	HBS1L	0.8262	0.33475	Q9Y450	Q9Y450	HBS1-like protein	0	16.282	366750000	33	26.1749	26.7519	26.3557	26.6075	26.8124	26.8669
	HCFC1	1.44093	-0.306897	P51610	P51610	Host cell factor 1;HCF N-terminal chain 1;HCF N-terminal chain 2;HCF N-terminal chain 3;HCF N-terminal chain 4;HCF N-terminal chain 5;HCF N-terminal chain 6;HCF C-terminal chain 1;HCF C-terminal chain 2;HCF C-terminal chain 3;HCF C-terminal chain 4;HCF C-terminal chain 5;HCF C-terminal chain 6	0	64.013	2316600000	100	29.4559	29.4315	29.1525	29.0636	29.004	29.0516
	HDAC3	1.74347	-0.572819	O15379	O15379	Histone deacetylase 3	0	5.9117	256250000	11	26.3726	26.5249	26.0304	25.695	25.7364	25.7781
	HELLS	1.27912	-0.695094	Q9NRZ9	Q9NRZ9	Lymphoid-specific helicase	0	3.0948	179550000	8	25.5883	26.0137	25.7376	25.511	24.9814	24.762
	HERC1	2.4649	-0.610242	Q15751	Q15751	Probable E3 ubiquitin-protein ligase HERC1	0	7.1708	179720000	16	25.7572	25.4805	25.7229	25.1209	24.9627	25.0463
	HERPUD1	0.119528	-0.0487626	Q15011	Q15011	Homocysteine-responsive endoplasmic reticulum-resident ubiquitin-like domain member 1 protein	0	30.498	485090000	29	26.8069	27.2216	27.2252	26.959	27.138	27.0103
	HINT1	1.03303	-0.528591	P49773	P49773	Histidine triad nucleotide-binding protein 1	0	42.802	3332100000	41	30.193	30.5743	29.8845	29.4296	29.8771	29.7593
	HIST1H2AJ;HIST1H2AH;H2AFJ;HIST2H2AC;HIST2H2AA3;HIST1H2AD;HIST1H2AG;HIST1H2AA;H2AFX	0.543718	-0.94949	Q99878;Q96KK5;Q9BTM1;Q16777;Q6FI13;P20671;P0C0S8;Q96QV6;P16104	Q99878;Q96KK5;Q9BTM1;Q16777;Q6FI13;P20671;P0C0S8;Q96QV6;P16104	Histone H2A type 1-J;Histone H2A type 1-H;Histone H2A.J;Histone H2A type 2-C;Histone H2A type 2-A;Histone H2A type 1-D;Histone H2A type 1;Histone H2A type 1-A;Histone H2AX	0	90.975	29723000000	51	33.3248	32.5039	32.9917	33.4548	31.3492	31.168
	HIST1H2BL;HIST1H2BM;HIST1H2BN;HIST1H2BH;HIST2H2BF;HIST1H2BC;HIST1H2BD;H2BFS;HIST1H2BK	0.0425333	0.0844466	Q99880;Q99879;Q99877;Q93079;Q5QNW6;P62807;P58876;P57053;O60814	Q99880;Q99879;Q99877;Q93079;Q5QNW6;P62807;P58876;P57053;O60814	Histone H2B type 1-L;Histone H2B type 1-M;Histone H2B type 1-N;Histone H2B type 1-H;Histone H2B type 2-F;Histone H2B type 1-C/E/F/G/I;Histone H2B type 1-D;Histone H2B type F-S;Histone H2B type 1-K	0	3.3426	1894000000	12	28.6585	29.2822	28.5842	30.2046	28.2581	28.3155
	HIST1H4A	0.0763849	0.160936	P62805	P62805	Histone H4	0	14.802	6812600000	50	31.1825	30.2723	29.7106	31.7533	29.8528	30.042
	HIST2H2BE;HIST1H2BB;HIST1H2BO;HIST1H2BJ;HIST3H2BB	0.493643	-0.769796	Q16778;P33778;P23527;P06899;Q8N257;Q96A08;Q6DRA6;Q6DN03	Q16778;P33778;P23527;P06899;Q8N257	Histone H2B type 2-E;Histone H2B type 1-B;Histone H2B type 1-O;Histone H2B type 1-J;Histone H2B type 3-B	0	48.067	11553000000	53	31.6015	32.0788	31.3793	32.2126	30.263	30.2745
	HIST2H3A;HIST3H3;H3F3A;HIST1H3A;H3F3C	0.0284644	0.0739765	Q71DI3;Q16695;P84243;P68431;Q6NXT2	Q71DI3;Q16695;P84243;P68431;Q6NXT2	Histone H3.2;Histone H3.1t;Histone H3.3;Histone H3.1;Histone H3.3C	0	7.3952	6728900000	21	30.9385	30.1919	30.1348	32.1473	29.4677	29.8721
	HK2	2.31415	0.53513	P52789;P52790	P52789	Hexokinase-2	0	31.041	1624000000	91	28.4069	28.5497	28.6227	29.1066	29.1548	28.9233
	HLA-A	1.21801	0.688771	P01891;Q09160	P01891	HLA class I histocompatibility antigen, A-68 alpha chain	0	91.213	8961000000	134	30.5868	30.6681	31.4196	31.6012	31.5957	31.544
	HM13	0.767112	0.229513	Q8TCT9	Q8TCT9	Minor histocompatibility antigen H13	0	54.254	1957500000	48	28.9016	28.6673	29.1077	29.2219	29.0999	29.0432
	HMGCS1	0.179208	0.0598151	Q01581	Q01581	Hydroxymethylglutaryl-CoA synthase, cytoplasmic	0	6.9213	151700000	13	25.4184	25.6156	25.2211	25.5425	25.3668	25.5252
	HNRNPC	0.724591	-0.876979	P07910;P0DMR1;O60812;B7ZW38;B2RXH8	P07910	Heterogeneous nuclear ribonucleoproteins C1/C2	0	68.492	3769300000	85	30.5955	30.0371	29.6301	30.1563	28.6161	28.8593
	HNRNPF	1.11847	0.191408	P52597	P52597	Heterogeneous nuclear ribonucleoprotein F;Heterogeneous nuclear ribonucleoprotein F, N-terminally processed	0	123.65	2586400000	69	29.3206	29.5491	29.3364	29.6407	29.5313	29.6084
	HNRNPH1	1.36622	0.559093	P31943	P31943	Heterogeneous nuclear ribonucleoprotein H;Heterogeneous nuclear ribonucleoprotein H, N-terminally processed	0	235.3	9743700000	145	31.3631	30.7985	31.0179	31.8048	31.4741	31.5778
	HNRNPH2	1.36164	0.559354	P55795	P55795	Heterogeneous nuclear ribonucleoprotein H2	0	44.297	771360000	29	27.5353	27.5281	27.0631	28.1518	27.7816	27.8712
	HNRNPH3	1.23326	0.746542	P31942	P31942	Heterogeneous nuclear ribonucleoprotein H3	0	66.974	1421800000	63	28.4013	28.3915	27.806	29.3042	28.5936	28.9407
	HNRNPL	0.440839	-0.306948	P14866	P14866	Heterogeneous nuclear ribonucleoprotein L	0	323.31	39509000000	302	33.9389	33.3263	32.9118	33.0813	33.0576	33.1172
	HNRNPLL	0.0934639	-0.0216192	Q8WVV9	Q8WVV9	Heterogeneous nuclear ribonucleoprotein L-like	0	24.701	361240000	21	26.5526	26.4693	26.3933	26.3138	26.5058	26.5308
	HNRNPUL2	1.39715	0.645626	Q1KMD3	Q1KMD3	Heterogeneous nuclear ribonucleoprotein U-like protein 2	0	64.112	3661100000	128	29.7196	29.929	29.2941	30.4887	30.2723	30.1185
	HP1BP3	0.0928949	-0.06998	Q5SSJ5	Q5SSJ5	Heterochromatin protein 1-binding protein 3	0	44.25	1530800000	63	28.8525	28.9763	28.3075	28.9152	28.3207	28.6905
	HPDL	0.223455	0.118539	Q96IR7	Q96IR7	4-hydroxyphenylpyruvate dioxygenase-like protein	0	5.1392	146210000	14	25.4138	25.4289	24.829	25.2177	25.4134	25.3962
	HS2ST1	2.5161	0.651746	Q7LGA3	Q7LGA3	Heparan sulfate 2-O-sulfotransferase 1	0	38.68	1592400000	45	28.2836	28.5212	28.4985	29.1224	29.1814	28.9547
	HSD17B11	1.05081	0.270271	Q8NBQ5	Q8NBQ5	Estradiol 17-beta-dehydrogenase 11	0	16.74	892030000	31	27.5925	27.6358	27.8566	28.0595	28.0488	27.7874
	HSD17B12	0.675166	0.240141	Q53GQ0	Q53GQ0	Very-long-chain 3-oxoacyl-CoA reductase	0	14.243	1083800000	29	28.3735	28.0749	27.9372	28.5313	28.3805	28.1942
	HSD17B7	0.39884	-0.206367	P56937	P56937	3-keto-steroid reductase	0	12.71	284330000	14	26.4226	25.8039	26.4571	26.043	25.9196	26.1018
	HSDL1	0.431166	-0.260589	Q3SXM5	Q3SXM5	Inactive hydroxysteroid dehydrogenase-like protein 1	0	6.4038	377040000	28	26.7977	27.1003	26.2572	26.6056	26.342	26.4259
	HSDL2	3.71222	0.457259	Q6YN16	Q6YN16	Hydroxysteroid dehydrogenase-like protein 2	0	44.715	1649100000	67	28.5937	28.6184	28.5628	29.0165	29.0196	29.1106
	HSP90AB1	1.41579	0.629112	P08238;Q58FF7	P08238	Heat shock protein HSP 90-beta	0	310.44	57620000000	454	33.2773	33.713	33.8974	34.4086	34.2837	34.0827
	HSP90AB2P	0.986303	0.373871	Q58FF8	Q58FF8	Putative heat shock protein HSP 90-beta 2	0	30.202	699230000	17	27.2606	27.0344	27.6401	27.6941	27.6494	27.7133
	HSPA1B;HSPA1A	0.438201	0.117455	P0DMV9;P0DMV8	P0DMV9;P0DMV8	Heat shock 70 kDa protein 1B;Heat shock 70 kDa protein 1A	0	260.8	21678000000	263	32.6476	32.3179	32.3251	32.6049	32.4776	32.5604
	HSPA8	0.513887	-0.0500806	P11142;P54652	P11142	Heat shock cognate 71 kDa protein	0	212.82	70093000000	354	34.2371	34.2844	34.1853	34.2092	34.1226	34.2247
	HSPA9	2.46804	0.739255	P38646	P38646	Stress-70 protein, mitochondrial	0	323.31	49446000000	418	33.326	33.6144	33.2305	34.1123	34.0909	34.1855
	HSPB1	2.14375	-0.696818	P04792	P04792	Heat shock protein beta-1	0	219.33	75573000000	207	34.3448	34.6961	34.7394	33.8099	34.0065	33.8734
	HTT	0.290625	0.0727552	P42858	P42858	Huntingtin	0	47.807	558300000	60	27.0467	27.3429	27.1542	27.2528	27.1638	27.3455
	HUWE1	0.530993	-0.0800635	Q7Z6Z7	Q7Z6Z7	E3 ubiquitin-protein ligase HUWE1	0	136.69	3420400000	158	29.7357	29.939	29.8666	29.7243	29.7532	29.8238
	IARS2	1.34742	0.180365	Q9NSE4	Q9NSE4	Isoleucine--tRNA ligase, mitochondrial	0	101.76	8858500000	200	31.0976	31.1797	31.1291	31.2012	31.3597	31.3866
	ICT1	1.53946	0.66094	Q14197	Q14197	Peptidyl-tRNA hydrolase ICT1, mitochondrial	0	10.038	508550000	16	27.1827	26.8057	26.6757	27.5636	27.3224	27.761
	IDH2	0.961143	0.325229	P48735	P48735	Isocitrate dehydrogenase [NADP], mitochondrial	0	66.205	4913900000	128	29.9438	30.3846	30.3912	30.5902	30.6478	30.4573
	IFI16	1.19051	-0.436372	Q16666;Q6K0P9	Q16666	Gamma-interferon-inducible protein 16	0	13.81	442020000	24	27.0671	27.0065	26.6667	26.7119	26.326	26.3932
	IFRD1	0.553418	0.40583	O00458	O00458	Interferon-related developmental regulator 1	0	38.007	282090000	28	25.5289	26.5268	26.2136	26.32	26.7648	26.4019
	IGF2BP1	0.946055	0.408709	Q9NZI8	Q9NZI8	Insulin-like growth factor 2 mRNA-binding protein 1	0	21.939	1194600000	55	28.3969	28.2094	27.8131	28.7054	28.3466	28.5935
	IGF2BP2	0.173511	0.0374591	Q9Y6M1	Q9Y6M1	Insulin-like growth factor 2 mRNA-binding protein 2	0	10.394	188700000	23	25.7123	25.7212	25.5576	25.5852	25.7979	25.7205
	IGF2BP3	0.594243	0.242508	O00425	O00425	Insulin-like growth factor 2 mRNA-binding protein 3	0	70.755	2792200000	90	29.4869	29.4505	29.1782	29.9094	29.3887	29.545
	IGF2R	0.958211	0.581917	P11717	P11717	Cation-independent mannose-6-phosphate receptor	0	181.59	9513100000	314	30.631	30.851	31.5649	31.5672	31.6713	31.5543
	IK	0.129887	-0.0829144	Q13123	Q13123	Protein Red	0	33.408	1719200000	61	28.3483	29.1077	28.9684	28.6839	28.7295	28.7622
	IKBKAP	0.0348092	0.0131982	O95163	O95163	Elongator complex protein 1	0	51.432	1264900000	71	28.4973	28.1918	28.2663	28.2854	28.2053	28.5043
	IKBKG	0.124763	0.166808	Q9Y6K9	Q9Y6K9	NF-kappa-B essential modulator	0	9.1717	217190000	11	25.3877	26.127	25.7986	25.0579	26.3727	26.3832
	IL6ST	0.180923	0.198706	P40189	P40189	Interleukin-6 receptor subunit beta	0	21.954	383910000	28	26.0885	25.9122	27.2395	26.5347	26.6548	26.6466
	ILF3	0.959104	0.766684	Q12906;Q96SI9	Q12906	Interleukin enhancer-binding factor 3	0	66.969	1459700000	78	28.592	28.3784	27.5265	29.2992	28.7105	28.7872
	ILVBL	0.463736	-0.09725	A1L0T0	A1L0T0	Acetolactate synthase-like protein	0	184.49	4868900000	113	30.2861	30.3442	30.5265	30.2718	30.3901	30.2033
	IMMT	1.4482	-0.559081	Q16891	Q16891	MICOS complex subunit MIC60	0	323.31	52921000000	529	33.8227	33.7186	34.2775	33.2946	33.3722	33.4748
	INF2	1.03256	0.13699	Q27J81	Q27J81	Inverted formin-2	0	117.89	2349900000	133	29.1636	29.2024	29.2294	29.2562	29.2988	29.4515
	INPPL1	1.79571	-0.728918	O15357;Q7Z7G1;Q92835	O15357	Phosphatidylinositol 3,4,5-trisphosphate 5-phosphatase 2	0	45.645	1628000000	84	28.6042	29.179	29.0916	28.2925	28.2135	28.182
	INTS1	1.26285	-0.339266	Q8N201	Q8N201	Integrator complex subunit 1	0.00025278	1.5211	251630000	20	26.2936	25.8961	26.0428	25.792	25.6399	25.7828
	INTS3	3.26594	-0.259783	Q68E01	Q68E01	Integrator complex subunit 3	0	41.841	484120000	25	27.0431	27.0797	27.0128	26.8078	26.7963	26.7521
	INTS4	1.22534	-0.314068	Q96HW7	Q96HW7	Integrator complex subunit 4	0	13.211	241650000	24	26.3111	26.1075	26.1539	25.9664	25.9934	25.6704
	INTS5	0.161573	-0.0943445	Q6P9B9	Q6P9B9	Integrator complex subunit 5	0	12.464	189620000	20	25.641	25.9058	25.7846	25.403	25.5617	26.0837
	INTS6	2.7994	-0.446054	Q9UL03	Q9UL03	Integrator complex subunit 6	0	15.571	476170000	42	27.0029	27.062	27.0673	26.494	26.6795	26.6206
	INTS7	3.31916	-0.624023	Q9NVH2	Q9NVH2	Integrator complex subunit 7	0	32.471	403900000	31	26.8783	26.9271	26.8124	26.1554	26.3259	26.2643
	IP6K1	0.412894	0.152042	Q92551	Q92551	Inositol hexakisphosphate kinase 1	0	2.4812	75079000	8	24.5153	24.1116	24.0246	24.3685	24.2989	24.4402
	IPO4	1.67674	-0.402278	Q8TEX9	Q8TEX9	Importin-4	0	77.507	1301100000	57	28.4998	28.5035	28.7525	28.1173	28.3229	28.1087
	IPO5	0.277819	-0.127224	O00410	O00410	Importin-5	0	275.74	8013800000	220	30.9244	30.8369	31.2876	31.1246	30.8253	30.7174
	IPO7	0.884608	-0.308179	O95373	O95373	Importin-7	0	59.519	5981300000	107	30.8445	30.4395	30.9078	30.5297	30.4451	30.2924
	IPO8	1.85031	-0.308586	O15397	O15397	Importin-8	0	69.644	762990000	23	27.6169	27.6037	27.7928	27.2961	27.4409	27.3506
	IPO9	0.732627	-0.30748	Q96P70	Q96P70	Importin-9	0	69.76	1244300000	53	28.5509	28.0728	28.4627	28.2967	27.8861	27.9811
	IQGAP1	1.75661	-0.342833	P46940	P46940	Ras GTPase-activating-like protein IQGAP1	0	323.31	48007000000	620	33.7306	33.5034	33.7756	33.3247	33.2848	33.3715
	IQGAP2	0.852119	-0.46562	Q13576	Q13576	Ras GTPase-activating-like protein IQGAP2	0	17.085	1036900000	24	28.4566	27.739	28.3639	27.9042	27.7549	27.5036
	ITGA11	0.0926753	-0.0536677	Q9UKX5	Q9UKX5	Integrin alpha-11	0	81.275	6704600000	135	30.5484	30.634	31.2027	30.696	30.7626	30.7654
	ITGA3	1.61366	0.747921	P26006	P26006	Integrin alpha-3;Integrin alpha-3 heavy chain;Integrin alpha-3 light chain	0	18.779	872460000	46	27.2044	27.3028	27.8747	28.1975	28.151	28.2771
	ITGA5	0.175282	0.251804	P08648	P08648	Integrin alpha-5;Integrin alpha-5 heavy chain;Integrin alpha-5 light chain	0	71.324	3759300000	89	29.0627	29.3326	30.8059	30.0995	29.9313	29.9259
	ITGA6	0.367919	-0.224569	P23229	P23229	Integrin alpha-6;Integrin alpha-6 heavy chain;Integrin alpha-6 light chain;Processed integrin alpha-6	0	33.831	422190000	52	26.38	26.793	27.2409	26.6757	26.5888	26.4757
	ITGB1	0.601534	0.516643	P05556	P05556	Integrin beta-1	0	77.205	6593100000	76	30.1091	30.1054	31.26	30.9783	31.0322	31.014
	ITGB4	3.51736	-0.65833	P16144	P16144	Integrin beta-4	0	20.521	411640000	29	26.8485	26.7573	26.9389	26.1497	26.215	26.2051
	ITPRIP	1.89852	-0.315621	Q8IWB1	Q8IWB1	Inositol 1,4,5-trisphosphate receptor-interacting protein	0	31.987	1314300000	59	28.4423	28.5334	28.5605	28.0683	28.2609	28.2601
	IVNS1ABP	1.19834	0.420041	Q9Y6Y0	Q9Y6Y0	Influenza virus NS1A-binding protein	0	4.2995	103480000	9	24.5972	24.786	24.6445	24.7964	25.3126	25.1789
	IWS1	0.266532	0.232312	Q96ST2	Q96ST2	Protein IWS1 homolog	0	2.5293	105250000	7	24.0979	25.2842	24.8726	24.9876	25.0168	24.9472
	JAGN1	0.526599	-0.36604	Q8N5M9	Q8N5M9	Protein jagunal homolog 1	0	6.0622	407630000	12	26.8201	26.2291	27.2751	26.4333	26.325	26.4678
	JPH2	0.042195	-0.0363344	Q9BR39	Q9BR39	Junctophilin-2	0	40.095	419210000	31	26.2753	26.76	27.2734	26.645	26.8347	26.72
	JUNB	0.128987	0.0892499	P17275	P17275	Transcription factor jun-B	0	42.533	263210000	28	25.8996	26.5945	25.9519	26.0569	26.1897	26.4671
	JUP	3.00132	-0.721999	P14923	P14923	Junction plakoglobin	0	180	7742800000	157	31.1356	31.1301	31.191	30.5518	30.2754	30.4635
	KARS	1.50954	-0.458497	Q15046	Q15046	Lysine--tRNA ligase	0	139.87	10323000000	208	31.7991	31.3384	31.4475	31.0299	31.089	31.0906
	KDM1A	1.39013	-0.690373	O60341	O60341	Lysine-specific histone demethylase 1A	0	58.598	1200400000	74	28.2158	28.8599	28.3379	27.9669	27.8218	27.5537
	KDM3B	0.00490171	-0.00319481	Q7LBC6	Q7LBC6	Lysine-specific demethylase 3B	0	29.694	452860000	35	26.4528	26.9127	27.098	26.9649	26.6436	26.8454
	KHDRBS1	1.70015	0.70492	Q07666;Q5VWX1	Q07666	KH domain-containing, RNA-binding, signal transduction-associated protein 1	0	16.915	1725300000	58	28.4052	28.9195	28.3264	29.3062	29.2121	29.2476
	KIAA0100	0.43235	-0.0649974	Q14667	Q14667	Protein KIAA0100	0	5.2173	121950000	11	25.028	25.0019	24.8866	24.8168	24.9775	24.9271
	KIAA0196	0.610478	-0.197965	Q12768	Q12768	WASH complex subunit strumpellin	0	3.5813	238960000	12	26.2935	25.8268	25.9358	25.7966	25.8914	25.7741
	KIAA0391	0.484993	0.114672	O15091	O15091	Mitochondrial ribonuclease P protein 3	0	73.482	1114900000	46	28.2017	27.9184	28.1849	28.1509	28.192	28.3062
	KIAA1033	0.801975	0.16778	Q2M389	Q2M389	WASH complex subunit 7	0	17.305	378470000	38	26.6717	26.4862	26.3434	26.6327	26.6814	26.6906
	KIAA1279	0.369287	-0.133577	Q96EK5	Q96EK5	KIF1-binding protein	0	9.3486	292980000	16	26.4339	26.7061	26.1935	26.2657	26.2959	26.3712
	KIAA1429	1.04455	-0.466412	Q69YN4	Q69YN4	Protein virilizer homolog	0	58.876	1988100000	60	29.4102	28.7525	28.8657	28.461	28.5265	28.6417
	KIAA1468	0.257955	0.18335	Q9P260	Q9P260	LisH domain and HEAT repeat-containing protein KIAA1468	0	15.255	190220000	15	25.0579	25.815	25.773	25.5256	25.6711	25.9993
	KIAA1522	0.784767	-0.438663	Q9P206	Q9P206	Uncharacterized protein KIAA1522	0	13.828	230030000	22	25.835	26.6255	25.9559	25.6124	25.6326	25.8554
	KIAA1524	2.34394	-0.722412	Q8TCG1	Q8TCG1	Protein CIP2A	0	6.2837	341080000	21	26.6729	26.9366	26.558	25.8869	26.052	26.0614
	KIAA2013	1.22451	0.616184	Q8IYS2	Q8IYS2	Uncharacterized protein KIAA2013	0	32.592	1628900000	44	28.1371	28.2356	28.8273	29.0498	29.1649	28.8337
	KIF11	0.63066	-0.322941	P52732	P52732	Kinesin-like protein KIF11	0	15.486	366780000	23	26.76	26.6707	26.1261	26.1069	26.0511	26.43
	KIF1B	0.281647	-0.207368	O60333;Q12756	O60333	Kinesin-like protein KIF1B	0	6.3127	141760000	13	25.2133	25.7694	24.8397	24.8223	25.1897	25.1883
	KIF2A	3.20293	-0.31081	O00139;Q8N4N8	O00139	Kinesin-like protein KIF2A	0	67.496	883720000	58	28.0708	27.9899	27.9957	27.6854	27.6938	27.7447
	KIF2C	0.945648	-0.22487	Q99661	Q99661	Kinesin-like protein KIF2C	0	15.554	435430000	31	26.9822	27.0586	26.7608	26.6839	26.6087	26.8344
	KIF4A;KIF4B	1.14399	-0.26331	O95239;Q2VIQ3;Q6ZMV9	O95239;Q2VIQ3	Chromosome-associated kinesin KIF4A;Chromosome-associated kinesin KIF4B	0	26.645	619270000	32	27.3774	27.5531	27.2762	27.1155	27.0277	27.2736
	KIF5B	3.90016	-0.570382	P33176;Q12840	P33176	Kinesin-1 heavy chain	0	238.78	8212800000	225	31.3316	31.2356	31.2546	30.6763	30.6798	30.7545
	KLC1	2.43091	-0.650888	Q07866	Q07866	Kinesin light chain 1	0	70.08	1831500000	66	29.0239	29.2489	28.9508	28.4567	28.3098	28.5045
	KLC4	1.56548	-0.279596	Q9NSK0	Q9NSK0	Kinesin light chain 4	0	11.538	218060000	27	25.8498	26.0345	25.9548	25.7502	25.5447	25.7054
	KLF5	0.801427	-0.54816	Q13887	Q13887	Krueppel-like factor 5	0	15.632	166210000	10	25.8187	26.0483	25.1793	24.8569	25.4713	25.0737
	KNTC1	1.03243	-0.637606	P50748	P50748	Kinetochore-associated protein 1	0	8.0629	173610000	12	25.8334	25.3435	25.347	24.8316	24.4753	25.3042
	KPNA1	0.0646213	-0.0614599	P52294	P52294	Importin subunit alpha-5;Importin subunit alpha-5, N-terminally processed	0	4.7482	150250000	7	25.1254	25.747	25.4055	25.0874	25.0857	25.9205
	KPNA2	0.506692	0.198264	P52292	P52292	Importin subunit alpha-1	0	72.607	3640500000	96	29.6747	30.1764	29.7035	30.157	29.9923	30.0002
	KPNA4	0.0469903	0.0234915	O00629	O00629	Importin subunit alpha-3	0	3.5499	308720000	23	26.2473	26.539	26.1496	26.3862	26.522	26.0983
	KPNA6	0.455847	-0.149799	O60684;O15131	O60684	Importin subunit alpha-7	0	34.068	432540000	30	26.876	27.0141	27.004	27.0801	26.7218	26.6428
	KPNB1	1.14775	-0.570877	Q14974	Q14974	Importin subunit beta-1	0	68.384	9381500000	139	31.1203	31.5107	31.8944	31.05	30.9512	30.8117
	KTN1	0.961363	-0.274913	Q86UP2	Q86UP2	Kinectin	0	323.31	30469000000	595	33.1921	32.8712	33.0426	32.8114	32.5735	32.8963
	L1CAM	0.350435	0.46301	P32004	P32004	Neural cell adhesion molecule L1	0	84.166	5066700000	143	29.2688	29.8153	31.1174	30.5657	30.5245	30.5003
	L2HGDH	1.54074	0.424691	Q9H9P8	Q9H9P8	L-2-hydroxyglutarate dehydrogenase, mitochondrial	0	20.507	667070000	27	27.058	27.2586	27.1038	27.5964	27.7405	27.3576
	LAMB3	2.15273	0.653488	Q13751	Q13751	Laminin subunit beta-3	0	62.807	221390000	32	25.5619	25.9338	25.6267	26.2485	26.4395	26.3949
	LARP1	0.410214	-0.100909	Q6PKG0;Q659C4	Q6PKG0	La-related protein 1	0	176.93	6786700000	206	31.0132	30.7474	30.6761	30.6781	30.7468	30.7092
	LARP4	0.18802	-0.0715307	Q71RC2	Q71RC2	La-related protein 4	0	40.146	889910000	53	27.8398	27.9389	27.7089	27.5385	27.7486	27.986
	LARS2	3.53143	-0.58393	Q15031	Q15031	Probable leucine--tRNA ligase, mitochondrial	0	158.34	6884600000	189	31.0612	31.0603	30.9908	30.3912	30.4319	30.5375
	LBR	1.60857	-0.667025	Q14739	Q14739	Lamin-B receptor	0	66.643	6354300000	95	30.7036	31.0736	31.1314	30.0668	30.533	30.3078
	LEMD2	1.07325	0.575541	Q8NC56	Q8NC56	LEM domain-containing protein 2	0	11.322	189090000	18	25.0035	25.5022	25.785	25.8664	26.215	25.9359
	LEPRE1	1.48137	0.438351	Q32P28	Q32P28	Prolyl 3-hydroxylase 1	0	46.573	2190600000	94	28.7616	29.0339	29.1513	29.5645	29.3791	29.3182
	LEPREL2	1.53686	0.781909	Q8IVL6	Q8IVL6	Prolyl 3-hydroxylase 3	0	27.21	486730000	33	26.3123	27.1026	26.7899	27.5251	27.595	27.4305
	LGALS3BP	1.42587	0.575377	Q08380	Q08380	Galectin-3-binding protein	0	12.39	419140000	20	26.5793	26.9706	26.3851	27.3117	27.2776	27.0718
	LGALS8	1.2442	-0.557285	O00214	O00214	Galectin-8	0	2.3452	214810000	11	25.7101	25.8136	26.3147	25.3081	25.5816	25.2767
	LIG3	2.57619	-0.37778	P49916	P49916	DNA ligase 3	0	64.745	341140000	28	26.4925	26.6075	26.6381	26.2659	26.1433	26.1955
	LIMA1	2.17769	0.600754	Q9UHB6;Q9BT23	Q9UHB6	LIM domain and actin-binding protein 1	0	32.33	822460000	43	27.4386	27.6983	27.3564	28.1613	27.9918	28.1424
	LLGL1	0.53886	-0.271967	Q15334	Q15334	Lethal(2) giant larvae protein homolog 1	0	25.716	186110000	19	25.2464	25.9226	25.7591	25.2286	25.5378	25.3457
	LMAN1	2.4658	0.728973	P49257	P49257	Protein ERGIC-53	0	323.31	67261000000	315	33.8919	33.5471	33.651	34.32	34.4376	34.5193
	LMAN2L	0.760944	0.915446	Q9H0V9	Q9H0V9	VIP36-like protein	0	29.241	591190000	18	25.9831	25.9802	27.6319	27.5328	27.4781	27.3307
	LMBRD2	1.65185	0.433093	Q68DH5	Q68DH5	LMBR1 domain-containing protein 2	0	22.692	270050000	21	25.7912	26.098	26.1772	26.4145	26.4829	26.4684
	LMF2	0.137998	0.0424131	Q9BU23	Q9BU23	Lipase maturation factor 2	0	44.725	2214700000	70	29.177	29.0283	29.3076	29.0543	29.2788	29.307
	LMO7	0.442301	-0.38778	Q8WWI1	Q8WWI1	LIM domain only protein 7	0	6.8532	214170000	20	25.4809	26.5879	25.889	25.8162	25.7648	25.2134
	LNPEP	0.987827	0.602741	Q9UIQ6	Q9UIQ6	Leucyl-cystinyl aminopeptidase;Leucyl-cystinyl aminopeptidase, pregnancy serum form	0	5.5333	244690000	19	25.8728	26.3899	25.4402	26.6203	26.5415	26.3494
	LONP1	1.8477	0.643749	P36776	P36776	Lon protease homolog, mitochondrial	0	323.31	22330000000	342	32.0561	32.4228	32.3296	32.6952	33.0272	33.0173
	LOX	0.935874	0.418938	P28300;Q08397	P28300	Protein-lysine 6-oxidase	0	19.805	871630000	35	27.8667	27.8879	27.2743	28.172	28.1322	27.9815
	LOXL2	0.242396	0.0958258	Q9Y4K0	Q9Y4K0	Lysyl oxidase homolog 2	0	3.493	137770000	6	25.1685	25.1995	25.0451	25.5233	25.1467	25.0307
	LPCAT1	0.952099	0.287084	Q8NF37	Q8NF37	Lysophosphatidylcholine acyltransferase 1	0	73.753	1989000000	65	29.0939	28.6513	28.72	29.1673	29.0583	29.1009
	LPCAT2	2.37135	0.52859	Q7L5N7	Q7L5N7	Lysophosphatidylcholine acyltransferase 2	0	22.655	384180000	31	26.3209	26.6164	26.5303	26.9779	27.0516	27.0238
	LPCAT4	1.14864	0.531566	Q643R3	Q643R3	Lysophospholipid acyltransferase LPCAT4	0	17.271	278890000	25	25.6429	25.8528	26.2672	26.6414	26.4782	26.238
	LPGAT1	0.283069	0.0780894	Q92604	Q92604	Acyl-CoA:lysophosphatidylglycerol acyltransferase 1	0	22.217	1568200000	44	28.4449	28.3787	28.6163	28.3874	28.6571	28.6297
	LPL	1.80464	0.472337	P06858	P06858	Lipoprotein lipase	0	10.006	256170000	22	25.8844	25.7809	26.014	26.178	26.4253	26.493
	LRCH4	0.369406	-0.173439	O75427	O75427	Leucine-rich repeat and calponin homology domain-containing protein 4	0	9.765	210870000	13	25.5347	26.1087	26.0638	25.8452	25.7318	25.6099
	LRPAP1	0.25829	0.239119	P30533	P30533	Alpha-2-macroglobulin receptor-associated protein	0	29.538	2572100000	83	29.9202	28.7762	28.8793	29.4676	29.3371	29.4885
	LRRC41	1.59504	-0.343677	Q15345	Q15345	Leucine-rich repeat-containing protein 41	0	8.2141	102920000	11	24.7735	25.0061	24.7266	24.5025	24.5689	24.4038
	LRRC8A	1.52489	-0.508239	Q8IWT6	Q8IWT6	Volume-regulated anion channel subunit LRRC8A	0	36.267	1674700000	61	29.0409	29.2095	28.7518	28.34	28.5631	28.5743
	LRRC8C	0.600935	-0.326862	Q8TDW0	Q8TDW0	Volume-regulated anion channel subunit LRRC8C	0	7.2238	205190000	12	25.4898	26.2006	25.5779	25.4497	25.5847	25.2532
	LRRC8D	1.68775	-0.631934	Q7L1W4	Q7L1W4	Volume-regulated anion channel subunit LRRC8D	0	30.079	779130000	42	27.9379	27.4188	27.6091	26.9261	27.1752	26.9686
	LRRFIP1	0.75127	0.19666	Q32MZ4;Q9Y608	Q32MZ4	Leucine-rich repeat flightless-interacting protein 1	0	109.57	986890000	70	28.0616	28.0655	27.8548	28.2965	27.9947	28.2808
	LRWD1	1.03054	-0.667602	Q9UFC0	Q9UFC0	Leucine-rich repeat and WD repeat-containing protein 1	0	10.617	179680000	12	25.667	26.3427	25.6105	24.8616	25.5287	25.2271
	LSG1	2.179	-0.581238	Q9H089	Q9H089	Large subunit GTPase 1 homolog	0	61.513	1017100000	49	28.3179	28.4436	28.0857	27.6218	27.7292	27.7526
	LSS	0.940059	0.800102	P48449	P48449	Lanosterol synthase	0	42.351	4282000000	124	29.2263	29.3778	30.4498	30.6134	30.5547	30.286
	LUC7L	0.284595	0.152408	Q9NQ29	Q9NQ29	Putative RNA-binding protein Luc7-like 1	0	40.031	164710000	16	25.3709	25.2872	25.817	25.7255	25.3714	25.8355
	LUC7L2	1.05637	0.23267	Q9Y383	Q9Y383	Putative RNA-binding protein Luc7-like 2	0	61.621	9206300000	126	31.2685	31.2861	30.9881	31.4857	31.3608	31.3944
	LUC7L3	1.15489	0.725755	O95232	O95232	Luc7-like protein 3	0	27.936	478490000	27	27.1253	26.5918	26.1057	27.3398	27.2868	27.3735
	LYSMD3	0.685856	0.404814	Q7Z3D4	Q7Z3D4	LysM and putative peptidoglycan-binding domain-containing protein 3	0	9.8021	71311000	13	23.6338	24.2064	24.1372	24.666	24.5168	24.0091
	MACROD1	1.52021	0.755479	Q9BQ69	Q9BQ69	O-acetyl-ADP-ribose deacetylase MACROD1	0	13.955	167480000	8	24.8747	25.5199	25.1464	25.7573	26.1961	25.854
	MAGED2	1.46008	0.179974	Q9UNF1;Q12816	Q9UNF1	Melanoma-associated antigen D2	0	81.78	1469800000	89	28.5159	28.537	28.5378	28.8019	28.6064	28.7223
	MAGOH;MAGOHB	0.534163	0.408694	P61326;Q96A72	P61326;Q96A72	Protein mago nashi homolog;Protein mago nashi homolog 2	0	6.438	141670000	13	25.274	25.0809	24.7381	26.0202	25.2713	25.0275
	MAGT1	0.92699	0.450233	Q9H0U3	Q9H0U3	Magnesium transporter protein 1	0	93.05	5128300000	34	29.9202	30.0556	30.6337	30.5417	30.7494	30.6691
	MAN1A2	1.34653	0.535378	O60476	O60476	Mannosyl-oligosaccharide 1,2-alpha-mannosidase IB	0	38.819	871450000	56	27.3371	27.5878	27.8425	27.956	28.3449	28.0726
	MAN1B1	0.470449	0.22911	Q9UKM7	Q9UKM7	Endoplasmic reticulum mannosyl-oligosaccharide 1,2-alpha-mannosidase	0	48.534	2825500000	62	29.3498	29.0754	29.7011	29.401	29.7699	29.6428
	MAOA	0.125723	0.0596695	P21397	P21397	Amine oxidase [flavin-containing] A	0	12.989	536660000	21	26.9853	27.4451	27.245	27.1596	27.5078	27.1871
	MAOB	0.69439	0.454018	P27338	P27338	Amine oxidase [flavin-containing] B	0	4.8589	142330000	15	24.5446	25.1308	25.5316	25.6319	25.5729	25.3643
	MAP1S	1.58528	-0.443651	Q66K74	Q66K74	Microtubule-associated protein 1S;MAP1S heavy chain;MAP1S light chain	0	10.514	387500000	24	26.6592	26.8733	26.889	26.4245	26.507	26.1591
	MAP3K7	1.81874	-0.358606	O43318	O43318	Mitogen-activated protein kinase kinase kinase 7	0	11.721	225550000	13	25.843	26.0555	25.7762	25.5839	25.5018	25.5132
	MAP4K4	2.41479	-0.652854	O95819	O95819	Mitogen-activated protein kinase kinase kinase kinase 4	0	48.481	1828000000	71	29.2221	29.2749	29.0569	28.3614	28.6421	28.5919
	MAP7	0.0759873	-0.0303135	Q14244	Q14244	Ensconsin	0	27.756	2199700000	65	29.2342	29.4518	29.0593	29.0946	29.3744	29.1853
	MAP7D1	0.248381	0.106222	Q3KQU3	Q3KQU3	MAP7 domain-containing protein 1	0	27.859	440880000	37	26.8854	27.1474	26.6102	26.9612	26.8848	27.1156
	MAPKAP1	0.919181	-0.669417	Q9BPZ7	Q9BPZ7	Target of rapamycin complex 2 subunit MAPKAP1	0	1.9813	170000000	9	26.2644	25.2559	25.2529	24.8242	24.9736	24.9672
	MAPRE2	3.15068	-0.698631	Q15555	Q15555	Microtubule-associated protein RP/EB family member 2	0	72.006	1481000000	63	28.8093	28.8456	28.7247	28.2236	28.0174	28.0428
	MARS	1.70072	-0.596238	P56192	P56192	Methionine--tRNA ligase, cytoplasmic	0	96.638	3726200000	114	30.3468	29.9265	29.981	29.5919	29.3122	29.5615
	MAZ	0.0763821	0.0874583	P56270	P56270	Myc-associated zinc finger protein	0	36.397	1375900000	43	28.9353	27.5463	28.3233	28.3128	28.4035	28.3509
	MBD3	1.54492	-0.680934	O95983	O95983	Methyl-CpG-binding domain protein 3	0	30.63	713150000	20	27.7755	27.9666	27.449	27.1429	26.7819	27.2235
	MBOAT2	0.274177	0.102144	Q6ZWT7	Q6ZWT7	Lysophospholipid acyltransferase 2	0	25.356	172470000	15	25.3684	25.2804	25.3616	25.4989	25.1601	25.6578
	MCAM	0.131646	0.183761	P43121	P43121	Cell surface glycoprotein MUC18	0	99.114	2971700000	81	28.8717	28.7112	30.3042	29.6454	29.3656	29.4274
	MCAT	1.73459	0.616629	Q8IVS2	Q8IVS2	Malonyl-CoA-acyl carrier protein transacylase, mitochondrial	0	66.644	2821800000	51	29.3377	29.1991	28.8122	29.6964	29.7968	29.7057
	MCCC1	0.115557	-0.0379601	Q96RQ3	Q96RQ3	Methylcrotonoyl-CoA carboxylase subunit alpha, mitochondrial	0	138.31	6504300000	151	30.8866	30.8346	30.5773	30.5855	30.793	30.8061
	MCCC2	0.856444	-0.151524	Q9HCC0	Q9HCC0	Methylcrotonoyl-CoA carboxylase beta chain, mitochondrial	0	301.22	8589600000	224	31.2734	31.2941	31.0883	30.9731	31.0854	31.1427
	MCM4	0.0306528	0.00973384	P33991;Q9UJA3	P33991	DNA replication licensing factor MCM4	0	188.28	7894100000	203	30.9665	31.1872	31.0823	30.9168	31.1802	31.1682
	MCM6	2.67253	0.293982	Q14566	Q14566	DNA replication licensing factor MCM6	0	205.75	5330000000	144	30.3744	30.3133	30.3875	30.6551	30.5908	30.7113
	MCM7	0.777152	-0.141829	P33993	P33993	DNA replication licensing factor MCM7	0	191.31	11885000000	228	31.6075	31.8688	31.6573	31.518	31.5952	31.5948
	MCMBP	1.62377	0.522008	Q9BTE3	Q9BTE3	Mini-chromosome maintenance complex-binding protein	0	7.1537	165400000	19	25.1305	25.5808	25.2656	25.7718	25.9699	25.8011
	MCU	0.778622	0.490371	Q8NE86	Q8NE86	Calcium uniporter protein, mitochondrial	0	84.935	3195700000	61	29.8239	28.9077	29.6889	29.8657	30.0444	29.9815
	MDC1	0.879221	-0.303611	Q14676	Q14676	Mediator of DNA damage checkpoint protein 1	0	164.5	1129800000	107	28.5443	28.2386	28.0219	27.9955	27.8599	28.0386
	MDN1	2.27398	-0.747835	Q9NU22	Q9NU22	Midasin	0	91.18	2264600000	133	29.5813	29.2014	29.1737	28.609	28.5022	28.6017
	ME3	0.00954038	0.0115204	Q16798	Q16798	NADP-dependent malic enzyme, mitochondrial	0	33.49	712390000	16	28.2804	27.3708	27.0565	27.2852	27.7973	27.6597
	MED17	2.26068	-0.636075	Q9NVC6	Q9NVC6	Mediator of RNA polymerase II transcription subunit 17	0	26.258	347530000	26	26.8333	26.6027	26.6724	25.8844	26.2012	26.1146
	MED20	0.148704	-0.123871	Q9H944	Q9H944	Mediator of RNA polymerase II transcription subunit 20	0	1.5831	223760000	7	25.9992	26.1851	25.9395	26.4573	25.4158	25.8792
	MED24	1.45677	-0.657727	O75448	O75448	Mediator of RNA polymerase II transcription subunit 24	0	12.676	299410000	18	26.199	26.5989	26.6396	25.576	26.1096	25.7787
	MED31	0.711417	-0.341654	Q9Y3C7	Q9Y3C7	Mediator of RNA polymerase II transcription subunit 31	0	17.592	141020000	12	25.0789	25.7861	25.2403	24.9863	24.971	25.123
	MED4	0.910178	-0.174485	Q9NPJ6	Q9NPJ6	Mediator of RNA polymerase II transcription subunit 4	0	7.3849	141110000	11	25.2794	25.3974	25.138	25.1583	25.1325	25.0006
	MEIS1	1.2485	0.373072	O00470;A6NDR6;Q99687;O14770;A8K0S8	O00470	Homeobox protein Meis1	0	44.438	1307200000	52	28.2917	28.6043	28.1469	28.6632	28.7056	28.7933
	MEPCE	0.758914	0.331556	Q7L2J0	Q7L2J0	7SK snRNA methylphosphate capping enzyme	0	44.523	1195700000	52	28.2831	28.2431	27.895	28.1559	28.6058	28.6542
	MET	1.15242	-0.526609	P08581	P08581	Hepatocyte growth factor receptor	0	19.386	915630000	37	27.9619	27.679	28.3757	27.3349	27.5653	27.5366
	METTL13	0.806689	-0.179944	Q8N6R0	Q8N6R0	Methyltransferase-like protein 13	0	6.0706	283330000	25	26.1049	26.2928	26.3546	26.2123	25.9991	26.0011
	METTL15	1.55317	-0.633151	A6NJ78;P0C7V9	A6NJ78	Probable methyltransferase-like protein 15	0	14.45	308750000	23	26.8693	26.6349	26.3992	25.8726	25.8706	26.2608
	METTL17	2.21845	0.697792	Q9H7H0	Q9H7H0	Methyltransferase-like protein 17, mitochondrial	0	10.518	751020000	44	27.5423	27.3704	27.282	27.8833	28.2214	28.1833
	MFAP1	1.40045	-0.534519	P55081	P55081	Microfibrillar-associated protein 1	0	96.754	2269500000	82	29.516	29.802	29.2552	28.8539	29.1372	28.9786
	MFN1	1.59354	0.252815	Q8IWA4	Q8IWA4	Mitofusin-1	0	21.88	1307000000	42	28.3799	28.2389	28.2363	28.4719	28.6475	28.4942
	MFN2	0.117356	0.0284405	O95140	O95140	Mitofusin-2	0	50.703	4727800000	111	30.2455	30.1772	30.2967	30.1386	30.2486	30.4175
	MGST1	0.544518	-0.203716	P10620	P10620	Microsomal glutathione S-transferase 1	0	21.002	2809000000	38	29.7739	29.4808	29.4631	29.6291	29.2106	29.267
	MIA3	0.895164	-0.200956	Q5JRA6	Q5JRA6	Melanoma inhibitory activity protein 3	0	69.258	1205500000	74	28.3508	28.2898	28.475	28.1692	28.017	28.3266
	MICAL2	0.197351	-0.0367527	O94851;Q7RTP6	O94851	Protein-methionine sulfoxide oxidase MICAL2	0	10.1	421260000	32	26.739	26.8082	26.8327	26.7231	26.6629	26.8837
	MINA	0.144846	0.101303	Q8IUF8	Q8IUF8	Bifunctional lysine-specific demethylase and histidyl-hydroxylase MINA	0.00024919	1.3107	196010000	12	25.5586	25.8822	25.5174	25.5005	25.5428	26.2189
	MINK1	3.13886	-0.560721	Q8N4C8	Q8N4C8	Misshapen-like kinase 1	0	9.9822	201730000	20	25.9243	26.0599	25.896	25.3351	25.43	25.433
	MIOS	0.377781	0.0730139	Q9NXC5	Q9NXC5	WD repeat-containing protein mio	0	26.752	752260000	53	27.5661	27.7769	27.5532	27.6581	27.6805	27.7766
	MLST8	0.707062	-0.188293	Q9BVC4	Q9BVC4	Target of rapamycin complex subunit LST8	0	20.493	736440000	49	27.6094	27.8897	27.5013	27.5045	27.4052	27.5259
	MMGT1	0.904622	0.478411	Q8N4V1	Q8N4V1	Membrane magnesium transporter 1	0	25.672	1951700000	26	28.4738	28.622	29.2657	29.3232	29.1824	29.2912
	MMTAG2	0.892425	-0.734139	Q9BU76	Q9BU76	Multiple myeloma tumor-associated protein 2	0	7.1011	526460000	11	27.7799	26.4853	27.2909	26.3454	26.4301	26.5782
	MOB4	0.743559	-0.805072	Q9Y3A3	Q9Y3A3	MOB-like protein phocein	0	16.059	282710000	7	25.6148	27.3325	26.5439	25.7216	25.7048	25.6495
	MON2	0.0294686	0.0211582	Q7Z3U7	Q7Z3U7	Protein MON2 homolog	0	18.202	294140000	24	26.3087	25.6413	26.3713	26.2486	26.0476	26.0886
	MORC2	0.563601	-0.398668	Q9Y6X9;Q86VD1	Q9Y6X9	MORC family CW-type zinc finger protein 2	0	7.1653	125080000	11	24.9455	25.6987	24.7243	24.7885	24.5135	24.8705
	MOV10	0.958923	0.763363	Q9HCE1	Q9HCE1	Putative helicase MOV-10	0	7.7696	345890000	24	26.7278	26.1777	25.4832	26.9751	26.7013	27.0024
	MPC2	0.069789	0.050066	O95563	O95563	Mitochondrial pyruvate carrier 2	0	7.409	373200000	22	26.5139	26.123	26.9585	26.6231	26.6743	26.4482
	MPDU1	0.598878	0.330009	O75352	O75352	Mannose-P-dolichol utilization defect 1 protein	0	1.8375	599240000	7	27.0905	27.0763	27.3682	27.9189	27.4733	27.1329
	MPV17L2	1.42112	0.493658	Q567V2	Q567V2	Mpv17-like protein 2	0	6.811	109940000	11	24.8705	24.5659	24.388	25.2587	25.0023	25.0443
	MRC2	1.45309	0.724578	Q9UBG0	Q9UBG0	C-type mannose receptor 2	0	15.971	516210000	36	26.7243	26.3106	27.0858	27.5367	27.4255	27.3323
	MRE11A	1.32639	-0.509745	P49959	P49959	Double-strand break repair protein MRE11A	0	23.132	571660000	41	27.3395	27.8628	27.3251	26.9755	27.0642	26.9585
	MRPL10	0.00727579	-0.00903066	Q7Z7H8	Q7Z7H8	39S ribosomal protein L10, mitochondrial	0	20.993	370220000	17	26.3348	27.2079	26.3633	27.2061	26.3179	26.355
	MRPL13	1.63747	0.692655	Q9BYD1	Q9BYD1	39S ribosomal protein L13, mitochondrial	0	13.984	1977800000	58	28.9534	28.5314	28.5586	29.3377	29.1569	29.6267
	MRPL14	1.99999	0.55367	Q6P1L8	Q6P1L8	39S ribosomal protein L14, mitochondrial	0	13.782	872790000	41	27.5497	27.9033	27.5386	28.2334	28.1971	28.2221
	MRPL15	1.52836	0.43563	Q9P015	Q9P015	39S ribosomal protein L15, mitochondrial	0	36.751	2715300000	89	29.3672	29.5445	29.111	29.7103	29.7759	29.8434
	MRPL16	1.13889	0.294568	Q9NX20	Q9NX20	39S ribosomal protein L16, mitochondrial	0	35.942	2213100000	55	29.2548	28.8387	29.0198	29.3625	29.304	29.3305
	MRPL17	3.18124	0.528938	Q9NRX2	Q9NRX2	39S ribosomal protein L17, mitochondrial	0	18.241	1818900000	41	28.7265	28.6702	28.5712	29.1834	29.2397	29.1316
	MRPL18	0.655045	0.287351	Q9H0U6	Q9H0U6	39S ribosomal protein L18, mitochondrial	0	7.7332	919130000	22	28.0804	28.1224	27.5187	28.2617	28.1955	28.1265
	MRPL19	1.71057	0.570666	P49406	P49406	39S ribosomal protein L19, mitochondrial	0	13.585	1032400000	39	28.1078	27.8436	27.669	28.4191	28.3182	28.5951
	MRPL2	1.10614	0.459516	Q5T653	Q5T653	39S ribosomal protein L2, mitochondrial	0	49.742	1308600000	45	28.3139	28.614	27.9414	28.7548	28.7771	28.7161
	MRPL20	1.32804	0.484227	Q9BYC9	Q9BYC9	39S ribosomal protein L20, mitochondrial	0	2.3148	656360000	21	27.0927	27.4735	27.1546	27.5103	27.9374	27.7259
	MRPL21	1.05585	0.382566	Q7Z2W9	Q7Z2W9	39S ribosomal protein L21, mitochondrial	0	11.316	1089900000	33	28.1562	28.1704	27.8013	28.2127	28.6282	28.4347
	MRPL22	1.09581	0.414372	Q9NWU5	Q9NWU5	39S ribosomal protein L22, mitochondrial	0	17.948	1053400000	22	27.8139	28.2163	27.6692	28.2187	28.4493	28.2745
	MRPL23	1.74998	0.521098	Q16540	Q16540	39S ribosomal protein L23, mitochondrial	0	8.6313	671970000	24	27.3169	27.3155	27.0016	27.5714	27.8525	27.7735
	MRPL24	1.44945	0.425699	Q96A35	Q96A35	39S ribosomal protein L24, mitochondrial	0	18.117	1493000000	51	28.5026	28.4624	28.4302	28.6978	29.1503	28.8242
	MRPL27	0.081274	-0.0756715	Q9P0M9	Q9P0M9	39S ribosomal protein L27, mitochondrial	0	10.417	926790000	26	27.6865	28.568	27.6077	27.7542	28.11	27.7711
	MRPL28	1.30939	0.498441	Q13084	Q13084	39S ribosomal protein L28, mitochondrial	0	39.678	2293500000	79	29.0382	28.4422	28.7428	29.2804	29.1461	29.2919
	MRPL3	2.22825	0.420931	P09001	P09001	39S ribosomal protein L3, mitochondrial	0	13.11	2044900000	68	28.94	29.034	28.7904	29.2738	29.3775	29.3759
	MRPL30	0.0257799	0.0047226	Q8TCC3	Q8TCC3	39S ribosomal protein L30, mitochondrial	0	5.4134	312860000	10	26.4018	26.4501	26.2491	26.3771	26.3524	26.3857
	MRPL35	1.73398	0.443124	Q9NZE8	Q9NZE8	39S ribosomal protein L35, mitochondrial	0	3.021	420990000	23	26.6846	26.5731	26.5848	27.1544	26.8381	27.1793
	MRPL37	1.38229	0.437963	Q9BZE1	Q9BZE1	39S ribosomal protein L37, mitochondrial	0	34.082	2508300000	75	29.4212	29.1241	29.0058	29.7795	29.5096	29.5759
	MRPL38	1.79197	0.431142	Q96DV4	Q96DV4	39S ribosomal protein L38, mitochondrial	0	34.698	2433200000	82	29.3031	29.0746	29.0481	29.5348	29.4734	29.711
	MRPL4	2.0568	0.730598	Q9BYD3	Q9BYD3	39S ribosomal protein L4, mitochondrial	0	36.815	2480500000	44	29.1869	28.8688	28.7325	29.5263	29.679	29.7748
	MRPL41	1.14658	0.370486	Q8IXM3	Q8IXM3	39S ribosomal protein L41, mitochondrial	0	3.3045	862080000	14	27.8203	27.4102	27.6593	27.9416	28.1848	27.875
	MRPL43	1.63741	0.352833	Q8N983	Q8N983	39S ribosomal protein L43, mitochondrial	0	9.4691	866920000	24	27.8036	27.5707	27.6499	28.1624	27.923	27.9972
	MRPL44	0.685527	0.219453	Q9H9J2	Q9H9J2	39S ribosomal protein L44, mitochondrial	0	24.458	1100800000	50	28.1427	28.2456	27.7742	28.2424	28.2513	28.3271
	MRPL45	1.49077	0.408316	Q9BRJ2	Q9BRJ2	39S ribosomal protein L45, mitochondrial	0	32.402	2839900000	71	29.4201	29.6627	29.2373	29.805	29.8339	29.9061
	MRPL47	3.24874	0.582415	Q9HD33	Q9HD33	39S ribosomal protein L47, mitochondrial	0	11.28	1145000000	46	28.0063	28.073	27.891	28.5534	28.5441	28.6201
	MRPL49	1.14328	0.84561	Q13405	Q13405	39S ribosomal protein L49, mitochondrial	0	23.232	1081900000	24	28.2764	27.2683	27.4096	28.7088	28.2138	28.5685
	MRPL50	0.598844	0.432084	Q8N5N7	Q8N5N7	39S ribosomal protein L50, mitochondrial	0	17.541	986570000	33	28.3777	27.3758	27.6697	28.0831	28.1473	28.4888
	MRPL51	0.690758	0.477594	Q4U2R6	Q4U2R6	39S ribosomal protein L51, mitochondrial	0	5.6692	581040000	27	26.8236	27.4904	26.9759	27.1314	27.6278	27.9634
	MRPL52	0.0760455	-0.097482	Q86TS9	Q86TS9	39S ribosomal protein L52, mitochondrial	0	62.302	755030000	34	27.3921	28.3162	27.624	26.972	28.0846	27.9833
	MRPL57	0.732924	0.310345	Q9BQC6	Q9BQC6	Ribosomal protein 63, mitochondrial	0	5.1906	561910000	21	27.1101	26.8137	27.3304	27.2693	27.642	27.274
	MRPL9	1.25069	0.326712	Q9BYD2	Q9BYD2	39S ribosomal protein L9, mitochondrial	0	20.014	1343400000	51	28.5597	28.1786	28.2273	28.6884	28.6586	28.5987
	MRPS10	0.704603	0.233408	P82664	P82664	28S ribosomal protein S10, mitochondrial	0	6.126	336470000	24	26.3992	26.3364	25.9933	26.3583	26.4336	26.6371
	MRPS11	0.177615	0.0554352	P82912	P82912	28S ribosomal protein S11, mitochondrial	0	32.613	744270000	25	27.4842	27.8174	27.6586	27.6257	27.8462	27.6546
	MRPS12	0.364912	-0.15102	O15235	O15235	28S ribosomal protein S12, mitochondrial	0	3.7042	346100000	15	26.4196	26.6402	26.5174	26.6497	26.3812	26.0933
	MRPS14	0.287494	0.107227	O60783	O60783	28S ribosomal protein S14, mitochondrial	0	5.1872	434300000	17	26.7854	27.0731	26.6016	27.0441	26.8321	26.9056
	MRPS15	2.35782	0.706065	P82914	P82914	28S ribosomal protein S15, mitochondrial	0	5.7564	1089800000	36	27.808	27.8688	28.0207	28.7851	28.6056	28.425
	MRPS16	0.284959	-0.160358	Q9Y3D3	Q9Y3D3	28S ribosomal protein S16, mitochondrial	0	26.964	2236900000	51	29.0148	29.6204	29.1337	28.8872	29.3379	29.0628
	MRPS17	0.363972	0.0846208	Q9Y2R5	Q9Y2R5	28S ribosomal protein S17, mitochondrial	0	37.598	988490000	27	27.9032	28.1076	28.0269	28.0319	28.2501	28.0096
	MRPS18A	1.70116	0.315173	Q9NVS2	Q9NVS2	28S ribosomal protein S18a, mitochondrial	0	6.2253	1169000000	33	28.0855	28.2947	28.194	28.4204	28.4816	28.6178
	MRPS18B	0.0507915	-0.0354964	Q9Y676	Q9Y676	28S ribosomal protein S18b, mitochondrial	0	35.948	1495300000	41	28.7993	28.4902	28.3732	28.3473	28.2843	28.9245
	MRPS2	0.59058	0.189263	Q9Y399	Q9Y399	28S ribosomal protein S2, mitochondrial	0	16.436	2621400000	65	29.4721	29.5336	29.1903	29.4428	29.7709	29.5501
	MRPS21	0.152307	0.0379384	P82921	P82921	28S ribosomal protein S21, mitochondrial	0	10.229	355110000	15	26.4657	26.7067	26.5823	26.4997	26.6776	26.6913
	MRPS22	1.30257	-0.325471	P82650	P82650	28S ribosomal protein S22, mitochondrial	0	30.242	4004600000	76	30.0675	30.1661	30.1137	29.8921	29.9153	29.5636
	MRPS23	0.170916	0.0621541	Q9Y3D9	Q9Y3D9	28S ribosomal protein S23, mitochondrial	0	38.393	3196900000	77	29.8379	29.8937	29.4689	29.7304	29.8433	29.8133
	MRPS24	0.0302276	-0.00685438	Q96EL2	Q96EL2	28S ribosomal protein S24, mitochondrial	0.00094989	0.46319	177050000	7	25.6413	25.7081	25.4542	25.5944	25.6073	25.5814
	MRPS25	0.580401	0.251379	P82663	P82663	28S ribosomal protein S25, mitochondrial	0	31.744	895850000	46	27.9172	27.5342	27.8111	27.7995	28.3107	27.9064
	MRPS26	0.958896	-0.206479	Q9BYN8	Q9BYN8	28S ribosomal protein S26, mitochondrial	0	21.896	1826100000	50	28.9506	29.0699	28.9969	28.9542	28.8161	28.6277
	MRPS27	0.96993	0.205744	Q92552	Q92552	28S ribosomal protein S27, mitochondrial	0	59.398	1743200000	64	28.7744	28.8075	28.6607	28.8552	29.1307	28.8739
	MRPS28	1.35174	0.48878	Q9Y2Q9	Q9Y2Q9	28S ribosomal protein S28, mitochondrial	0	42.36	1812900000	37	28.8637	28.8589	28.3631	29.2465	29.1471	29.1583
	MRPS30	1.22273	0.27145	Q9NP92	Q9NP92	28S ribosomal protein S30, mitochondrial	0	33.616	1892500000	45	29.0228	28.9331	28.7357	29.1426	29.0789	29.2844
	MRPS31	0.554073	0.281267	Q92665	Q92665	28S ribosomal protein S31, mitochondrial	0	19.471	1196100000	54	28.5887	28.0085	27.8548	28.3824	28.447	28.4665
	MRPS33	0.438871	0.126607	Q9Y291	Q9Y291	28S ribosomal protein S33, mitochondrial	0	3.9519	346790000	16	26.5351	26.3253	26.2446	26.6706	26.3897	26.4245
	MRPS34	1.94001	0.358044	P82930	P82930	28S ribosomal protein S34, mitochondrial	0	44.431	3145800000	97	29.6216	29.6689	29.4064	29.9133	29.9321	29.9256
	MRPS35	0.385668	0.299004	P82673	P82673	28S ribosomal protein S35, mitochondrial	0	36.924	1770600000	46	29.1438	28.1597	28.6674	29.1929	28.6497	29.0254
	MRPS36	1.29942	0.753878	P82909	P82909	28S ribosomal protein S36, mitochondrial	0	8.2706	543440000	27	27.1075	27.2277	26.442	27.8067	27.4413	27.7909
	MRPS5	0.708709	0.113311	P82675	P82675	28S ribosomal protein S5, mitochondrial	0	33.049	2190400000	67	29.1553	29.0322	28.9474	29.0951	29.2354	29.1443
	MRPS7	0.845936	0.178607	Q9Y2R9	Q9Y2R9	28S ribosomal protein S7, mitochondrial	0	78.36	4574000000	95	30.3154	29.9866	30.1435	30.3759	30.3049	30.3005
	MRPS9	0.401201	0.126464	P82933	P82933	28S ribosomal protein S9, mitochondrial	0	77.433	4073900000	103	30.21	29.9673	29.8544	30.3019	30.0588	30.0504
	MRTO4	0.62264	-0.195778	Q9UKD2	Q9UKD2	mRNA turnover protein 4 homolog	0	6.825	143320000	11	25.4622	25.3146	25.1512	25.331	25.0226	24.987
	MSH2	3.3286	0.600388	P43246	P43246	DNA mismatch repair protein Msh2	0	24.469	523030000	39	26.867	26.7222	26.911	27.4337	27.4436	27.4242
	MSH6	2.00668	-0.481759	P52701	P52701	DNA mismatch repair protein Msh6	0	27.659	872730000	47	27.8729	28.1264	27.9696	27.361	27.5782	27.5844
	MSTO1	1.75773	-0.323517	Q9BUK6	Q9BUK6	Protein misato homolog 1	0	5.2139	174270000	15	25.5776	25.5267	25.4521	25.0524	25.2309	25.3026
	MT-ATP8	0.714624	0.37426	P03928	P03928	ATP synthase protein 8	0	2.0722	397110000	21	26.1089	26.6538	26.8053	26.9833	27.0329	26.6745
	MTAP	0.866026	0.482409	Q13126	Q13126	S-methyl-5-thioadenosine phosphorylase	0	17.581	1006900000	34	28.1725	28.0219	27.4106	28.3372	28.5538	28.1612
	MTCH1	0.567561	0.774955	Q9NZJ7	Q9NZJ7	Mitochondrial carrier homolog 1	0	5.445	823690000	25	26.4169	27.2352	28.379	28.4135	28.2325	27.71
	MTFP1	0.852456	0.170953	Q9UDX5	Q9UDX5	Mitochondrial fission process protein 1	0.00024498	1.0404	280410000	10	26.1477	26.2106	25.9059	26.274	26.2523	26.2508
	MTG1	1.58594	-0.392794	Q9BT17	Q9BT17	Mitochondrial ribosome-associated GTPase 1	0	9.4643	333680000	14	26.4492	26.7096	26.6686	26.2638	26.3249	26.0604
	MTHFD1	0.0217386	-0.0102444	P11586	P11586	C-1-tetrahydrofolate synthase, cytoplasmic;Methylenetetrahydrofolate dehydrogenase;Methenyltetrahydrofolate cyclohydrolase;Formyltetrahydrofolate synthetase;C-1-tetrahydrofolate synthase, cytoplasmic, N-terminally processed	0	111.39	6747400000	187	30.5485	31.0748	30.7388	30.7904	30.8254	30.7155
	MTHFD1L	2.94681	0.729666	Q6UB35	Q6UB35	Monofunctional C1-tetrahydrofolate synthase, mitochondrial	0	127.28	5958300000	175	30.1415	30.3902	30.3989	30.9946	31.0711	31.0539
	MTIF2	1.93846	0.377334	P46199	P46199	Translation initiation factor IF-2, mitochondrial	0	7.7368	242820000	14	25.9949	25.7446	25.7999	26.2988	26.167	26.2055
	MTMR2	0.10195	0.0616442	Q13614	Q13614	Myotubularin-related protein 2	0	8.0887	164630000	10	25.0921	25.7756	25.6961	25.5318	25.6126	25.6043
	MTOR	0.729997	-0.174531	P42345	P42345	Serine/threonine-protein kinase mTOR	0	133.94	2855100000	145	29.7443	29.415	29.4861	29.3215	29.3378	29.4625
	MTPAP	0.645531	-0.151658	Q9NVV4	Q9NVV4	Poly(A) RNA polymerase, mitochondrial	0	34.84	705710000	42	27.5828	27.2487	27.4079	27.2192	27.3498	27.2155
	MTX1	0.161451	0.0657756	Q13505	Q13505	Metaxin-1	0	20.756	2038300000	57	28.9298	28.937	29.3236	28.9918	29.2711	29.1248
	MTX2	0.29207	-0.156926	O75431	O75431	Metaxin-2	0	37.204	1728800000	33	28.6303	28.4228	29.1433	28.6242	28.501	28.6004
	MUS81	1.99312	-0.756229	Q96NY9	Q96NY9	Crossover junction endonuclease MUS81	0	16.988	147830000	13	25.3689	25.7214	25.4539	24.5535	24.9888	24.7332
	MYO19	1.17435	-0.203161	Q96H55	Q96H55	Unconventional myosin-XIX	0	12.87	395470000	20	26.4864	26.6629	26.4738	26.2804	26.2879	26.4453
	MYOF	0.209639	0.220567	Q9NZM1	Q9NZM1	Myoferlin	0	323.31	32919000000	630	32.47	32.5317	33.7172	33.2013	33.0931	33.0862
	NARS	0.245484	-0.157408	O43776	O43776	Asparagine--tRNA ligase, cytoplasmic	0	150.44	4352800000	121	30.351	30.5846	29.7461	29.9847	30.1185	30.1062
	NAT14	0.516809	0.176167	Q8WUY8	Q8WUY8	N-acetyltransferase 14	0	11.804	366530000	25	26.3573	26.7961	26.5553	26.7364	26.8874	26.6134
	NBAS	1.95541	-0.54516	A2RRP1	A2RRP1	Neuroblastoma-amplified sequence	0	40.68	1125500000	82	28.493	28.4734	28.1333	27.8309	27.7562	27.8771
	NBN	1.23307	-0.64851	O60934	O60934	Nibrin	0	27.068	308450000	32	26.7013	26.0585	26.4752	26.0049	25.461	25.8237
	NCAPD2	2.77572	-0.375735	Q15021;REV__Q02790	Q15021	Condensin complex subunit 1	0	76.954	2803900000	130	29.7057	29.6404	29.6458	29.25	29.236	29.3787
	NCAPG	1.11846	0.146649	Q9BPX3	Q9BPX3	Condensin complex subunit 3	0	21.613	583510000	37	27.1986	27.2939	27.1116	27.3685	27.3904	27.2852
	NCAPH	3.11862	-0.619193	Q15003	Q15003	Condensin complex subunit 2	0	89.796	2041800000	80	29.2718	29.2503	29.2135	28.7474	28.5262	28.6044
	NCAPH2	0.541093	-0.306529	Q6IBW4	Q6IBW4	Condensin-2 complex subunit H2	0	27.172	358960000	21	26.9025	26.3469	26.2798	26.4931	25.9695	26.147
	NCBP1	1.21172	0.742923	Q09161	Q09161	Nuclear cap-binding protein subunit 1	0	12.544	313440000	13	25.9413	26.6078	25.6634	26.8662	26.6808	26.8942
	NCKAP1	1.43331	-0.362538	Q9Y2A7;P55160	Q9Y2A7	Nck-associated protein 1	0	17.912	670840000	26	27.7173	27.6298	27.3838	27.09	27.281	27.2723
	NCOR1	1.48557	-0.594684	O75376	O75376	Nuclear receptor corepressor 1	0	71.609	365480000	49	26.7807	26.8994	26.4428	25.8752	26.3001	26.1637
	NDRG1	1.11512	0.22532	Q92597	Q92597	Protein NDRG1	0	14.729	335630000	27	26.4673	26.5838	26.3062	26.5774	26.7385	26.7172
	NDUFA1	0.00498039	-0.0119476	O15239	O15239	NADH dehydrogenase [ubiquinone] 1 alpha subcomplex subunit 1	0	4.6504	388020000	11	25.9541	27.3516	26.6168	25.2912	27.4455	27.15
	NDUFA10	1.11882	0.467442	O95299	O95299	NADH dehydrogenase [ubiquinone] 1 alpha subcomplex subunit 10, mitochondrial	0	40.92	6704500000	88	30.6899	30.1099	30.6642	30.9943	31.0214	30.8506
	NDUFA12	0.920403	0.499355	Q9UI09	Q9UI09	NADH dehydrogenase [ubiquinone] 1 alpha subcomplex subunit 12	0	25.183	3564700000	71	29.8383	29.1114	29.8844	30.0443	30.1804	30.1075
	NDUFA13	1.41314	0.526089	Q9P0J0	Q9P0J0	NADH dehydrogenase [ubiquinone] 1 alpha subcomplex subunit 13	0	38.756	4733400000	77	29.9764	29.8658	30.2658	30.3291	30.7611	30.596
	NDUFA2	0.208384	-0.167338	O43678	O43678	NADH dehydrogenase [ubiquinone] 1 alpha subcomplex subunit 2	0	38.938	3470400000	36	29.462	30.4216	30.0955	29.6411	30.0799	29.756
	NDUFA3	0.868233	0.599705	O95167	O95167	NADH dehydrogenase [ubiquinone] 1 alpha subcomplex subunit 3	0.00025075	1.4189	719840000	11	27.3294	27.0972	27.2986	28.4583	27.6251	27.4408
	NDUFA4	0.881882	0.576177	O00483	O00483	Cytochrome c oxidase subunit NDUFA4	0	3.7236	781270000	12	26.9204	27.3498	27.9367	28.1234	27.9483	27.8636
	NDUFA5	1.10625	-0.531951	Q16718	Q16718	NADH dehydrogenase [ubiquinone] 1 alpha subcomplex subunit 5	0	59.924	5019500000	56	30.111	30.4915	30.5847	30.0608	30.0128	29.5177
	NDUFA6	1.24249	0.373475	P56556	P56556	NADH dehydrogenase [ubiquinone] 1 alpha subcomplex subunit 6	0	7.0932	2339800000	34	29.0744	28.8611	29.3019	29.4678	29.3401	29.5499
	NDUFA7	0.357543	0.135002	O95182	O95182	NADH dehydrogenase [ubiquinone] 1 alpha subcomplex subunit 7	0	31.904	2181800000	59	28.8813	29.306	29.3028	29.1694	29.4078	29.3179
	NDUFA8	0.498348	0.244448	P51970	P51970	NADH dehydrogenase [ubiquinone] 1 alpha subcomplex subunit 8	0	79.128	2075000000	52	28.6784	28.8252	29.2597	29.3993	29.1213	28.9761
	NDUFA9	0.866963	0.255988	Q16795	Q16795	NADH dehydrogenase [ubiquinone] 1 alpha subcomplex subunit 9, mitochondrial	0	95.22	10550000000	157	31.3891	31.0647	31.4969	31.4834	31.6149	31.6203
	NDUFAF1	1.00001	0.417071	Q9Y375	Q9Y375	Complex I intermediate-associated protein 30, mitochondrial	0	34.039	697880000	30	27.0958	27.2009	27.725	27.7966	27.7464	27.7299
	NDUFAF3	0.761983	0.669446	Q9BU61	Q9BU61	NADH dehydrogenase [ubiquinone] 1 alpha subcomplex assembly factor 3	0	46.991	1126700000	20	27.1852	27.9974	28.5583	28.5338	28.7154	28.5001
	NDUFAF4	0.733228	0.667083	Q9P032	Q9P032	NADH dehydrogenase [ubiquinone] 1 alpha subcomplex assembly factor 4	0	5.6232	504540000	16	26.3081	26.4111	27.4979	27.7376	27.1741	27.3066
	NDUFB10	1.36928	0.68055	O96000	O96000	NADH dehydrogenase [ubiquinone] 1 beta subcomplex subunit 10	0	35.124	7847000000	115	30.4742	30.5035	31.1651	31.3564	31.5028	31.3252
	NDUFB11	0.638318	0.308995	Q9NX14	Q9NX14	NADH dehydrogenase [ubiquinone] 1 beta subcomplex subunit 11, mitochondrial	0	8.3557	1550700000	24	28.251	28.8495	28.7347	28.9213	29.1258	28.7151
	NDUFB2	2.09052	0.663967	O95178	O95178	NADH dehydrogenase [ubiquinone] 1 beta subcomplex subunit 2, mitochondrial	0	8.7023	1100400000	15	27.8014	28.0652	27.9911	28.4017	28.6766	28.7714
	NDUFB3	1.82002	0.523021	O43676	O43676	NADH dehydrogenase [ubiquinone] 1 beta subcomplex subunit 3	0	7.4696	3245500000	41	29.5242	29.5274	29.6061	29.8248	30.2052	30.1968
	NDUFB5	0.49409	0.349754	O43674	O43674	NADH dehydrogenase [ubiquinone] 1 beta subcomplex subunit 5, mitochondrial	0	27.788	3052400000	43	29.014	29.7816	29.8879	29.6604	30.1435	29.9289
	NDUFB6	0.75186	0.397997	O95139	O95139	NADH dehydrogenase [ubiquinone] 1 beta subcomplex subunit 6	0	19.574	2756900000	60	29.0033	29.6611	29.4523	29.6657	30.0597	29.5854
	NDUFB7	0.591171	0.341609	P17568	P17568	NADH dehydrogenase [ubiquinone] 1 beta subcomplex subunit 7	0	48.965	2261100000	72	28.691	29.5122	29.1947	29.2803	29.5543	29.5881
	NDUFB8	1.24831	0.489204	O95169	O95169	NADH dehydrogenase [ubiquinone] 1 beta subcomplex subunit 8, mitochondrial	0	41.954	6111300000	83	30.4454	30.1316	30.7667	30.9276	30.9674	30.9163
	NDUFB9	1.36514	0.457754	Q9Y6M9	Q9Y6M9	NADH dehydrogenase [ubiquinone] 1 beta subcomplex subunit 9	0	76.079	5829900000	93	30.2887	30.1945	30.6256	30.786	30.9927	30.7032
	NDUFC2;NDUFC2-KCTD14	1.40478	0.72509	O95298;E9PQ53	O95298;E9PQ53	NADH dehydrogenase [ubiquinone] 1 subunit C2;NADH dehydrogenase [ubiquinone] 1 subunit C2, isoform 2	0	5.5809	927050000	30	27.4222	27.2921	27.9795	28.0612	28.4367	28.3712
	NDUFS1	0.058805	-0.02145	P28331	P28331	NADH-ubiquinone oxidoreductase 75 kDa subunit, mitochondrial	0	218.83	16556000000	249	31.8884	32.2958	32.162	32.1706	32.0379	32.0733
	NDUFS2	1.22492	0.311741	O75306	O75306	NADH dehydrogenase [ubiquinone] iron-sulfur protein 2, mitochondrial	0	107.07	8767100000	212	30.9156	30.9644	31.2891	31.3223	31.3998	31.3821
	NDUFS3	1.01586	0.306926	O75489	O75489	NADH dehydrogenase [ubiquinone] iron-sulfur protein 3, mitochondrial	0	73.411	4839500000	87	29.9821	30.1009	30.4323	30.5461	30.4948	30.3952
	NDUFS4	0.184361	-0.135785	O43181	O43181	NADH dehydrogenase [ubiquinone] iron-sulfur protein 4, mitochondrial	0	13.994	1643800000	38	28.3522	29.2603	29.0418	28.6225	28.8168	28.8077
	NDUFS6	1.08163	0.453503	O75380	O75380	NADH dehydrogenase [ubiquinone] iron-sulfur protein 6, mitochondrial	0	43.901	2372000000	52	29.3223	28.7591	29.1179	29.636	29.3032	29.6206
	NDUFS7	0.664003	0.236404	O75251	O75251	NADH dehydrogenase [ubiquinone] iron-sulfur protein 7, mitochondrial	0	10.468	2758400000	66	29.1356	29.5374	29.6523	29.6029	29.7323	29.6994
	NDUFS8	0.293947	-0.198068	O00217	O00217	NADH dehydrogenase [ubiquinone] iron-sulfur protein 8, mitochondrial	0	25.059	3292700000	61	29.2929	30.0201	30.0538	29.4071	29.7984	29.567
	NDUFV1	0.427273	0.126219	P49821	P49821	NADH dehydrogenase [ubiquinone] flavoprotein 1, mitochondrial	0	66.174	9082900000	151	30.9384	31.209	31.3499	31.2397	31.2735	31.3627
	NDUFV2	0.344855	-0.121262	P19404	P19404	NADH dehydrogenase [ubiquinone] flavoprotein 2, mitochondrial	0	48.492	2816300000	80	29.6146	29.4125	29.6883	29.6886	29.3597	29.3034
	NELFB	0.258132	0.15547	Q8WX92	Q8WX92	Negative elongation factor B	0	3.914	120310000	13	24.4459	25.0126	25.2444	25.1255	25.023	25.0207
	NF1	0.670346	-0.291452	P21359	P21359	Neurofibromin;Neurofibromin truncated	0	6.589	396620000	21	26.7974	26.1828	26.3786	26.0064	26.2504	26.2277
	NFIA	0.658419	-0.319799	Q12857	Q12857	Nuclear factor 1 A-type	0	23.004	270960000	15	26.2557	26.5244	25.7783	25.8939	25.8939	25.8111
	NFIB	1.08202	-0.35139	O00712	O00712	Nuclear factor 1 B-type	0	63.361	1172100000	47	28.6235	28.4741	28.1924	27.9815	28.0051	28.2493
	NFIC	1.12779	-0.498133	P08651	P08651	Nuclear factor 1 C-type	0	73.848	2187500000	63	29.5772	29.466	28.9542	28.6772	28.8899	28.9359
	NFIX	2.00197	-0.723825	Q14938	Q14938	Nuclear factor 1 X-type	0	54.328	958610000	42	28.3412	28.3663	28.0734	27.2934	27.6006	27.7154
	NMD3	0.39986	-0.234187	Q96D46	Q96D46	60S ribosomal export protein NMD3	0	13.257	251430000	9	25.7735	26.6202	26.2212	25.9851	25.8948	26.0325
	NNMT	0.224401	-0.243192	P40261	P40261	Nicotinamide N-methyltransferase	0	5.611	251640000	9	26.7075	25.4184	25.8444	26.1055	25.4674	25.6679
	NOA1	0.853059	0.340601	Q8NC60	Q8NC60	Nitric oxide-associated protein 1	0	53.128	1490200000	86	28.2763	28.6717	28.5238	28.6476	29.1181	28.7279
	NOLC1	2.3135	0.684533	Q14978	Q14978	Nucleolar and coiled-body phosphoprotein 1	0	9.5333	308290000	20	25.8953	26.2768	26.0184	26.8272	26.7478	26.6691
	NOMO2;NOMO3	0.674038	0.63477	Q5JPE7;P69849	Q5JPE7;P69849	Nodal modulator 2;Nodal modulator 3	0	159.75	6761200000	197	29.8413	30.2785	31.2762	31.0805	31.1951	31.0247
	NONO	1.01255	-0.409513	Q15233	Q15233	Non-POU domain-containing octamer-binding protein	0	323.31	277940000000	935	36.1979	36.4941	36.2526	35.5725	36.0589	36.0846
	NOP16	0.37767	0.193422	Q9Y3C1	Q9Y3C1	Nucleolar protein 16	0	7.5357	201340000	15	25.6511	25.7856	25.5897	26.0938	26.0576	25.4554
	NOP2	0.309301	0.308664	P46087	P46087	Probable 28S rRNA (cytosine(4447)-C(5))-methyltransferase	0	6.459	225240000	12	26.2416	25.2972	25.5627	26.5029	25.4845	26.0402
	NOP56	1.03551	-0.347555	O00567	O00567	Nucleolar protein 56	0	23.384	1932500000	61	29.1969	29.1946	29.0221	29.0725	28.7182	28.5802
	NOP58	1.28206	-0.373397	Q9Y2X3	Q9Y2X3	Nucleolar protein 58	0	49.649	1057300000	56	28.335	28.3778	28.0496	28.0558	27.7595	27.8269
	NOP9	1.62302	-0.573525	Q86U38	Q86U38	Nucleolar protein 9	0	21.831	959820000	25	27.8638	27.8478	28.3325	27.466	27.4745	27.383
	NOTCH3	1.5399	0.566081	Q9UM47	Q9UM47	Neurogenic locus notch homolog protein 3;Notch 3 extracellular truncation;Notch 3 intracellular domain	0	2.2343	123320000	15	24.9818	24.5492	24.9622	25.5711	25.2485	25.3718
	NPM3	0.0683132	0.0665913	O75607	O75607	Nucleoplasmin-3	0	4.9292	472700000	12	26.5491	27.5501	26.9156	27.412	26.9665	26.8361
	NPR3	2.23045	0.600186	P17342	P17342	Atrial natriuretic peptide receptor 3	0	21.294	1923800000	56	28.6374	28.6394	28.9015	29.3496	29.434	29.1952
	NRBP1	0.892268	0.489543	Q9UHY1	Q9UHY1	Nuclear receptor-binding protein	0	4.7266	50073000	7	23.5497	24.0271	23.2091	23.9207	24.2518	24.082
	NRP1	0.0283567	-0.0129108	O14786	O14786	Neuropilin-1	0	71.22	1383700000	75	28.4369	28.2737	28.7637	28.4403	28.5804	28.4148
	NSDHL	1.39366	0.272776	Q15738	Q15738	Sterol-4-alpha-carboxylate 3-dehydrogenase, decarboxylating	0	66.31	3248100000	74	29.4591	29.6178	29.767	29.8881	29.9228	29.8513
	NSF	0.338506	0.105144	P46459	P46459	Vesicle-fusing ATPase	0	42.456	2215000000	86	29.2448	29.1223	28.9712	29.299	29.017	29.3377
	NSRP1	0.409739	-0.153468	Q9H0G5	Q9H0G5	Nuclear speckle splicing regulatory protein 1	0	45.263	1542300000	67	28.9827	28.4913	28.6264	28.4231	28.6078	28.6091
	NSUN2	3.21875	-0.321878	Q08J23	Q08J23	tRNA (cytosine(34)-C(5))-methyltransferase	0	250.86	18445000000	291	32.2998	32.3406	32.3697	31.9962	32.0657	31.9825
	NSUN4	0.443865	0.280408	Q96CB9	Q96CB9	5-methylcytosine rRNA methyltransferase NSUN4	0	7.0572	453250000	22	27.1972	26.4693	26.4017	27.0141	26.7898	27.1055
	NSUN5	0.412966	-0.298186	Q96P11;Q63ZY6;Q3KNT7	Q96P11	Probable 28S rRNA (cytosine-C(5))-methyltransferase	0	23.736	285560000	14	25.963	26.9122	26.3032	26.2629	26.1842	25.8366
	NT5C3A	1.15831	0.459386	Q9H0P0	Q9H0P0	Cytosolic 5-nucleotidase 3A	0	7.8039	230160000	12	25.5383	25.7522	25.787	26.1302	26.4558	25.8697
	NT5DC2	1.18328	-0.47601	Q9H857	Q9H857	5-nucleotidase domain-containing protein 2	0	103.62	5749000000	120	30.9447	30.6732	30.4208	29.9786	30.2897	30.3424
	NTPCR	0.897779	0.191285	Q9BSD7	Q9BSD7	Cancer-related nucleoside-triphosphatase	0	11.053	848570000	27	27.6572	27.5931	27.8455	27.8273	28.0185	27.8239
	NUDCD1	0.725056	-0.564465	Q96RS6	Q96RS6	NudC domain-containing protein 1	0	10.416	357160000	30	26.7992	27.1625	26.0788	26.0971	25.8486	26.4014
	NUDT21	0.147589	0.109015	O43809	O43809	Cleavage and polyadenylation specificity factor subunit 5	0	63.172	10457000000	125	31.8946	31.0949	31.1276	31.3687	31.4268	31.6486
	NUFIP2	1.69087	-0.726916	Q7Z417	Q7Z417	Nuclear fragile X mental retardation-interacting protein 2	0	224.61	6976000000	153	31.3885	30.9017	30.8994	30.2629	30.1974	30.5486
	NUP155	1.16759	0.333817	O75694	O75694	Nuclear pore complex protein Nup155	0	124.86	6818600000	166	30.4782	30.7096	30.9015	30.9981	30.9539	31.1386
	NUP50	1.67507	-0.640733	Q9UKX7	Q9UKX7	Nuclear pore complex protein Nup50	0	30.615	702930000	27	27.7246	27.6117	27.8838	27.2749	26.7903	27.2327
	NUS1	0.758819	0.346736	Q96E22	Q96E22	Dehydrodolichyl diphosphate syntase complex subunit NUS1	0	6.4285	275160000	20	26.0849	25.6887	26.3074	26.1746	26.5403	26.4064
	NUSAP1	0.403049	-0.297518	Q9BXS6	Q9BXS6	Nucleolar and spindle-associated protein 1	0	21.817	653620000	21	27.8205	27.2374	27.3167	27.64	26.7758	27.0662
	OAS3	0.0259145	-0.0163085	Q9Y6K5	Q9Y6K5	2-5-oligoadenylate synthase 3	0	12.777	320690000	14	26.045	26.696	26.3666	26.1695	26.3975	26.4919
	OAT	0.94835	-0.161104	P04181	P04181	Ornithine aminotransferase, mitochondrial;Ornithine aminotransferase, hepatic form;Ornithine aminotransferase, renal form	0	67.623	2703200000	79	29.4481	29.5261	29.6827	29.3152	29.4102	29.4482
	OCIAD2	0.0985629	0.0871194	Q56VL3	Q56VL3	OCIA domain-containing protein 2	0	11.988	2136700000	64	28.606	28.8522	29.4834	29.3511	29.116	28.736
	ODR4	1.78036	0.355469	Q5SWX8	Q5SWX8	Protein odr-4 homolog	0	21.184	578600000	35	26.9777	27.0785	27.2032	27.4333	27.5525	27.3401
	OGDH	1.94086	0.622094	Q02218;Q9ULD0	Q02218	2-oxoglutarate dehydrogenase, mitochondrial	0	129.73	6095400000	158	30.3815	30.5842	30.1369	31.0204	30.8827	31.0658
	OGFR	1.54865	-0.356289	Q9NZT2	Q9NZT2	Opioid growth factor receptor	0	44.637	520120000	40	27.1359	27.3311	27.2354	26.7411	26.8454	27.047
	OGT	2.0376	-0.490124	O15294	O15294	UDP-N-acetylglucosamine--peptide N-acetylglucosaminyltransferase 110 kDa subunit	0	80.789	2310500000	83	29.5779	29.3368	29.2838	28.9824	28.8115	28.9343
	OPA1	2.68451	0.315184	O60313	O60313	Dynamin-like 120 kDa protein, mitochondrial;Dynamin-like 120 kDa protein, form S1	0	194.14	10734000000	293	31.3188	31.3388	31.398	31.6018	31.7314	31.6679
	ORC2	2.01319	-0.696104	Q13416	Q13416	Origin recognition complex subunit 2	0	9.3261	256700000	10	25.9956	26.5007	26.2347	25.4812	25.5965	25.5651
	ORC4	3.07923	-0.664139	O43929;CON__Q2YDI2	O43929	Origin recognition complex subunit 4	0	8.125	458790000	18	27.2326	27.0634	27.0789	26.5595	26.3982	26.4248
	ORC5	1.02296	-0.670927	O43913	O43913	Origin recognition complex subunit 5	0.00024278	0.87947	356140000	11	26.3824	26.0936	26.9663	25.9719	25.9879	25.4699
	OS9	1.00589	0.685652	Q13438	Q13438	Protein OS-9	0	14.188	776390000	39	26.7856	27.5631	27.854	28.0656	28.0598	28.1342
	OSBP	0.490401	0.156481	P22059	P22059	Oxysterol-binding protein 1	0	55.594	338460000	35	26.1963	26.4043	26.5876	26.3954	26.6644	26.5979
	OSBPL10	0.0643427	0.0441106	Q9BXB5	Q9BXB5	Oxysterol-binding protein-related protein 10	0	30.232	1408000000	46	28.8813	28.1339	28.3002	28.339	28.5901	28.5186
	OSBPL11	0.833381	-0.189427	Q9BXB4	Q9BXB4	Oxysterol-binding protein-related protein 11	0	110.42	1467900000	77	28.7846	28.4903	28.7217	28.4574	28.3903	28.5807
	OSBPL8	0.194251	-0.111499	Q9BZF1	Q9BZF1	Oxysterol-binding protein-related protein 8	0	97.142	2021200000	89	28.9375	28.7392	29.4542	28.8297	28.9452	29.0215
	OSBPL9	1.73129	-0.184942	Q96SU4	Q96SU4	Oxysterol-binding protein-related protein 9	0	59.487	3338500000	131	29.9222	29.8627	29.8665	29.631	29.6837	29.782
	OTUD4	1.4789	-0.472567	Q01804	Q01804	OTU domain-containing protein 4	0	23.926	313900000	26	26.518	26.3909	26.2969	25.9945	25.6725	26.1211
	OXA1L	1.86684	0.368662	Q15070	Q15070	Mitochondrial inner membrane protein OXA1L	0	20.899	5097300000	77	30.208	30.2105	30.4207	30.5987	30.7523	30.5942
	OXSR1	0.732273	-0.442488	O95747;Q9UEW8	O95747	Serine/threonine-protein kinase OSR1	0	7.1201	148350000	12	25.4762	24.8468	25.6751	24.8182	25.1241	24.7284
	P4HA1	0.761568	0.148444	P13674	P13674	Prolyl 4-hydroxylase subunit alpha-1	0	87.706	2909400000	94	29.4015	29.6926	29.5491	29.6943	29.643	29.7512
	PABPC4	1.79117	0.67374	Q13310	Q13310	Polyadenylate-binding protein 4	0	60.506	2647300000	57	29.4069	29.1377	28.8758	29.8425	29.6807	29.9183
	PACSIN3	1.82177	0.469112	Q9UKS6	Q9UKS6	Protein kinase C and casein kinase substrate in neurons protein 3	0	81.075	2194700000	83	28.7768	29.0738	29.1388	29.4733	29.5102	29.4132
	PAFAH1B1	1.12306	-0.349449	P43034	P43034	Platelet-activating factor acetylhydrolase IB subunit alpha	0	72.165	2122700000	60	29.3784	29.1515	29.0186	28.9933	28.8629	28.644
	PAK2	0.0254328	-0.00895627	Q13177;O75914;Q13153	Q13177	Serine/threonine-protein kinase PAK 2;PAK-2p27;PAK-2p34	0	47.47	618920000	37	27.2742	27.6175	27.3535	27.5183	27.3501	27.35
	PALLD	0.814315	-0.290044	Q8WX93	Q8WX93	Palladin	0	152.95	3205100000	146	29.7144	30.177	29.7471	29.7278	29.5435	29.497
	PAPSS2	0.0130379	0.00502523	O95340	O95340	Bifunctional 3-phosphoadenosine 5-phosphosulfate synthase 2;Sulfate adenylyltransferase;Adenylyl-sulfate kinase	0	39.099	1261000000	60	28.4353	28.5206	28.1683	28.2441	28.4809	28.4143
	PARP1	1.22907	0.389411	P09874	P09874	Poly [ADP-ribose] polymerase 1	0	69.505	5335900000	167	30.5188	30.0904	30.2156	30.8132	30.5537	30.6261
	PAXBP1	0.428596	-0.316176	Q9Y5B6	Q9Y5B6	PAX3- and PAX7-binding protein 1	0	5.4929	105310000	10	24.3901	25.3202	24.8608	24.3166	24.4425	24.8634
	PBXIP1	2.55249	0.699916	Q96AQ6	Q96AQ6	Pre-B-cell leukemia transcription factor-interacting protein 1	0	56.202	6836600000	127	30.7138	30.498	30.3814	31.1435	31.2678	31.2816
	PC	0.394936	-0.0838458	P11498	P11498	Pyruvate carboxylase, mitochondrial	0	267.44	51454000000	450	33.7817	33.7426	33.6727	33.4898	33.6811	33.7746
	PCBP2	0.529222	0.273316	Q15366	Q15366	Poly(rC)-binding protein 2	0	51.52	5273200000	48	30.1023	30.2434	30.163	30.8834	30.2899	30.1553
	PCDH7	0.0407727	-0.0288213	O60245	O60245	Protocadherin-7	0	9.179	134480000	9	25.0101	24.8275	25.465	24.838	25.3462	25.032
	PCID2	0.949324	-0.517036	Q5JVF3	Q5JVF3	PCI domain-containing protein 2	0	39.453	963050000	26	28.0095	28.3079	28.1559	27.3593	28.1179	27.4449
	PDCD6IP	0.66145	-0.257944	Q8WUM4	Q8WUM4	Programmed cell death 6-interacting protein	0	58.535	1610800000	81	28.8401	28.7793	28.8526	28.9105	28.3382	28.4494
	PDE3A	1.68991	-0.413079	Q14432	Q14432	cGMP-inhibited 3,5-cyclic phosphodiesterase A	0	62.399	2489300000	69	29.5207	29.321	29.625	28.9456	29.1593	29.1225
	PDE3B	1.11387	0.302657	Q13370	Q13370	cGMP-inhibited 3,5-cyclic phosphodiesterase B	0	11.602	399110000	19	26.3701	26.5275	26.2954	26.6051	26.5802	26.9157
	PDHB	0.968501	0.227724	P11177	P11177	Pyruvate dehydrogenase E1 component subunit beta, mitochondrial	0	97.254	7354300000	111	31.0319	30.6872	30.8667	31.1668	31.0041	31.0981
	PDK1	0.129868	0.0627804	Q15118;Q15119	Q15118	[Pyruvate dehydrogenase (acetyl-transferring)] kinase isozyme 1, mitochondrial	0.00024408	0.98294	226510000	15	25.9279	26.0295	25.46	25.8166	25.9122	25.877
	PDK3	0.0195488	-0.0067126	Q15120	Q15120	[Pyruvate dehydrogenase (acetyl-transferring)] kinase isozyme 3, mitochondrial	0	4.9972	257340000	24	26.0978	26.0746	26.1137	25.862	26.2188	26.1851
	PDP1	2.30812	0.498113	Q9P0J1	Q9P0J1	[Pyruvate dehydrogenase [acetyl-transferring]]-phosphatase 1, mitochondrial	0	30.968	669900000	43	27.2975	27.3629	27.3046	27.6835	27.9791	27.7967
	PDS5A	3.04292	-0.467463	Q29RF7	Q29RF7	Sister chromatid cohesion protein PDS5 homolog A	0	191.76	3147300000	146	29.8003	29.9379	29.9397	29.3766	29.434	29.4649
	PDXDC1	1.39724	0.416196	Q6P996;Q6P474	Q6P996	Pyridoxal-dependent decarboxylase domain-containing protein 1	0	36.252	983150000	57	27.7425	28.0452	27.8564	28.3658	28.0874	28.4395
	PEG10	0.480372	-0.201521	Q86TG7	Q86TG7	Retrotransposon-derived protein PEG10	0	66.918	982480000	51	28.1658	28.037	27.661	27.9175	27.5681	27.7735
	PES1	0.560423	-0.148247	O00541	O00541	Pescadillo homolog	0	23.87	1224700000	61	28.3393	28.5591	28.3464	28.4484	28.1449	28.2068
	PEX12	1.46358	0.675016	O00623	O00623	Peroxisome assembly protein 12	0	6.7852	382710000	19	26.0573	26.3447	26.6728	26.8286	27.2414	27.0299
	PEX14	0.599614	0.607526	O75381	O75381	Peroxisomal membrane protein PEX14	0	48.892	706980000	35	27.2338	26.3846	27.8982	27.8696	27.5468	27.9229
	PEX6	1.38228	0.363703	Q13608	Q13608	Peroxisome assembly factor 2	0	11.963	245320000	18	25.7174	25.9474	25.745	26.3158	25.9792	26.206
	PFKL	0.742732	-0.340643	P17858	P17858	ATP-dependent 6-phosphofructokinase, liver type	0	15.393	215840000	16	25.884	26.0612	25.7627	25.5518	25.8991	25.235
	PGAM5	3.59903	0.68095	Q96HS1	Q96HS1	Serine/threonine-protein phosphatase PGAM5, mitochondrial	0	74.406	6699400000	101	30.5225	30.5564	30.5318	31.109	31.2759	31.2687
	PGD	0.0190981	-0.00537809	P52209	P52209	6-phosphogluconate dehydrogenase, decarboxylating	0	32.855	1586100000	68	28.6527	28.8899	28.7745	28.6402	28.8449	28.8159
	PGM3	1.44369	-0.744822	O95394	O95394	Phosphoacetylglucosamine mutase	0	2.8566	149130000	9	25.1442	25.5621	25.9609	24.8936	24.7939	24.7453
	PHB	0.536785	-0.232848	P35232	P35232	Prohibitin	0	278.92	42028000000	181	33.0064	33.6223	33.4826	33.0629	33.1377	33.2122
	PHB2	0.0145722	0.0033315	Q99623	Q99623	Prohibitin-2	0	145.81	39459000000	184	33.4293	33.2126	33.4452	33.3841	33.3638	33.3492
	PHF2	2.68287	-0.56049	O75151;Q9UPP1	O75151	Lysine-specific demethylase PHF2	0	10.251	337330000	9	26.7403	26.7024	26.561	25.9934	26.1632	26.1657
	PHGDH	0.728468	0.335086	O43175	O43175	D-3-phosphoglycerate dehydrogenase	0	52.466	3908900000	91	29.7829	29.7976	29.8994	30.5475	29.8366	30.101
	PIEZO1	1.33852	0.392736	Q92508	Q92508	Piezo-type mechanosensitive ion channel component 1	0	20.141	473290000	26	26.8997	26.8137	26.8841	27.2156	27.0498	27.5104
	PIGG	1.17286	0.807011	Q5H8A4	Q5H8A4	GPI ethanolamine phosphate transferase 2	0	8.3758	228340000	21	25.265	25.2274	26.1572	26.1777	26.3328	26.5601
	PIGK	1.30564	0.55412	Q92643	Q92643	GPI-anchor transamidase	0	94.011	2109800000	56	28.7642	28.5665	29.1536	29.5618	29.2204	29.3644
	PIGO	2.10199	0.664926	Q8TEQ8	Q8TEQ8	GPI ethanolamine phosphate transferase 3	0	31.392	1201300000	49	27.7327	28.1229	28.0361	28.4989	28.7025	28.6851
	PIGS	1.10667	0.527357	Q96S52	Q96S52	GPI transamidase component PIG-S	0	145.51	4487400000	103	29.7331	29.7202	30.3518	30.313	30.5968	30.4774
	PIGT	1.14561	0.471057	Q969N2	Q969N2	GPI transamidase component PIG-T	0	40.694	3500200000	103	29.6413	29.2866	29.9255	30.0962	30.1835	29.9869
	PIGU	1.27489	0.561268	Q9H490	Q9H490	Phosphatidylinositol glycan anchor biosynthesis class U protein	0	6.0949	505050000	18	26.7506	26.4115	27.1149	27.369	27.3451	27.2466
	PIK3R4	2.06532	-0.694881	Q99570	Q99570	Phosphoinositide 3-kinase regulatory subunit 4	0	36.689	796770000	49	28.0086	27.6303	27.7555	27.1305	26.9316	27.2477
	PIP5K1A	0.713912	-0.205508	Q99755;A2A3N6;O14986	Q99755	Phosphatidylinositol 4-phosphate 5-kinase type-1 alpha	0	3.8278	374020000	19	26.5517	26.7535	26.766	26.3147	26.6954	26.4446
	PISD	1.72757	0.620279	Q9UG56	Q9UG56	Phosphatidylserine decarboxylase proenzyme;Phosphatidylserine decarboxylase alpha chain;Phosphatidylserine decarboxylase beta chain	0.00025063	1.4089	367780000	27	26.5792	26.0699	26.221	27.0282	26.8403	26.8624
	PKD2	0.963924	0.277634	Q13563	Q13563	Polycystin-2	0.0014141	0.27497	96924000	7	24.3514	24.5104	24.7397	24.7128	24.765	24.9566
	PKP3	0.322523	-0.245136	Q9Y446	Q9Y446	Plakophilin-3	0	6.7625	155770000	11	25.1391	25.3573	25.6166	25.641	24.6793	25.0573
	PLAA	2.2492	-0.212624	Q9Y263	Q9Y263	Phospholipase A-2-activating protein	0	24.403	1669000000	77	28.9279	28.8547	28.8975	28.7408	28.627	28.6745
	PLD1	1.18889	0.454804	Q13393	Q13393	Phospholipase D1	0	31.043	593190000	38	26.8316	27.3657	27.2992	27.5827	27.7451	27.5331
	PLEKHA5	1.54449	-0.759337	Q9HAU0	Q9HAU0	Pleckstrin homology domain-containing family A member 5	0	41.114	715380000	38	27.9388	27.8132	27.3782	27.0917	26.6509	27.1096
	PLXNB2	1.15057	-0.141271	O15031	O15031	Plexin-B2	0	154.19	3613000000	154	29.8122	29.9246	29.976	29.7021	29.779	29.8078
	PML	0.317899	-0.151123	P29590	P29590	Protein PML	0	15.038	732940000	30	27.431	28.018	27.5413	27.4659	27.657	27.4139
	PNP	1.00973	0.278997	P00491	P00491	Purine nucleoside phosphorylase	0	51.616	1967000000	66	29.0539	28.9107	28.7823	29.004	29.221	29.3588
	PNPLA4	0.245308	0.119221	P41247	P41247	Patatin-like phospholipase domain-containing protein 4	0	3.7683	117370000	13	24.7741	24.8122	25.1479	25.115	25.2396	24.7373
	PNPLA6	1.56842	0.364132	Q8IY17	Q8IY17	Neuropathy target esterase	0	50.785	1397500000	74	28.3824	28.1966	28.4956	28.5991	28.7793	28.7886
	POLA1	1.26152	-0.379175	P09884	P09884	DNA polymerase alpha catalytic subunit	0	52.51	586340000	46	27.2385	27.5383	27.4599	26.8682	26.9925	27.2385
	POLA2	1.14611	-0.332097	Q14181	Q14181	DNA polymerase alpha subunit B	0	10.485	204600000	14	26.0988	25.6991	25.8063	25.4811	25.6666	25.4603
	POLD1	1.2754	-0.307096	P28340	P28340	DNA polymerase delta catalytic subunit	0	23.143	793970000	57	27.6077	27.918	27.8702	27.3766	27.5278	27.5703
	POLD2	1.20329	0.609121	P49005	P49005	DNA polymerase delta subunit 2	0	1.7766	288240000	10	25.6999	26.4325	25.8948	26.5423	26.8028	26.5095
	POLD3	0.116442	-0.108597	Q15054	Q15054	DNA polymerase delta subunit 3	0	3.0355	227670000	18	25.9001	25.7423	26.2764	26.3558	25.321	25.9163
	POLDIP3	0.985546	-0.287542	Q9BY77	Q9BY77	Polymerase delta-interacting protein 3	0	37.187	1659600000	68	28.755	29.1728	28.8233	28.6889	28.6569	28.5427
	POLG	1.38556	0.573153	P54098	P54098	DNA polymerase subunit gamma-1	0	28.852	389990000	30	26.275	26.8376	26.3404	26.9124	27.1658	27.0943
	POLG2	0.485087	0.304473	Q9UHN1	Q9UHN1	DNA polymerase subunit gamma-2, mitochondrial	0	10.048	676350000	20	27.411	27.2783	26.602	27.2954	27.6188	27.2905
	POLR1C	2.25542	-0.626193	O15160	O15160	DNA-directed RNA polymerases I and III subunit RPAC1	0	50.694	1207000000	47	28.581	28.6805	28.3176	27.9383	27.8215	27.9406
	POLR1D	3.08284	-0.512374	Q9Y2S0	Q9Y2S0	DNA-directed RNA polymerases I and III subunit RPAC2	0	2.2415	214670000	14	26.0727	26.1652	26.0356	25.6267	25.6134	25.4962
	POLR2A	2.3777	-0.598535	P24928	P24928	DNA-directed RNA polymerase II subunit RPB1	0	45.396	892540000	75	28.1467	28.2095	27.9195	27.5426	27.3911	27.5464
	POLR2B	2.10929	-0.335783	P30876	P30876	DNA-directed RNA polymerase II subunit RPB2	0	69.292	1732900000	90	28.9702	29.0558	28.8772	28.7191	28.6002	28.5766
	POLR2C	0.848075	-0.469767	P19387	P19387	DNA-directed RNA polymerase II subunit RPB3	0	16.159	286840000	21	26.4097	26.8193	26.0771	26.2448	25.7823	25.8698
	POLR3A	0.0313068	0.0188745	O14802	O14802	DNA-directed RNA polymerase III subunit RPC1	0	10.097	409150000	22	26.533	27.1328	26.762	26.6227	26.9072	26.9546
	POLR3B	0.0544599	-0.0322425	Q9NW08	Q9NW08	DNA-directed RNA polymerase III subunit RPC2	0	15.596	203680000	17	25.7724	26.2963	25.9438	25.8409	25.8354	26.2393
	POLRMT	3.41019	-0.664741	O00411	O00411	DNA-directed RNA polymerase, mitochondrial	0	106.9	4423200000	153	30.4112	30.4403	30.274	29.6476	29.7317	29.7521
	POMGNT1	1.23915	0.354633	Q8WZA1	Q8WZA1	Protein O-linked-mannose beta-1,2-N-acetylglucosaminyltransferase 1	0	2.9586	187630000	24	25.2725	25.5059	25.6178	25.7343	25.9957	25.73
	POMGNT2	1.08187	0.388789	Q8NAT1	Q8NAT1	Protein O-linked-mannose beta-1,4-N-acetylglucosaminyltransferase 2	0	3.2262	164870000	11	25.3753	25.2301	25.4188	25.5099	26.039	25.6417
	POMK	0.750814	0.645784	Q9H5K3	Q9H5K3	Protein O-mannose kinase	0	4.9153	148670000	14	24.9839	24.3696	25.7085	25.5795	25.826	25.5939
	POMT1	1.01996	0.599446	Q9Y6A1	Q9Y6A1	Protein O-mannosyl-transferase 1	0	11.66	616680000	38	27.4406	26.5295	27.1671	27.6647	27.5379	27.7329
	POMT2	0.443492	0.342726	Q9UKY4	Q9UKY4	Protein O-mannosyl-transferase 2	0	1.9972	97734000	15	24.7587	23.7993	24.6127	25.0182	24.5429	24.6378
[truncated: 562 more rows]

## Sheet: FICD E234G interacting
In green are proteins identified AMPylated in HeLa cells											Without DSSO crosslinker			With DSSO crosslinker
Significant	Gene names	Significance	Fold enrichment	Protein IDs	Majority protein IDs	Protein names	Q-value	Score	Intensity	MS/MS Count	1	2	3	C1	C2	C3
	AAR2	2.80127	-0.731979	Q9Y312	Q9Y312	Protein AAR2 homolog	0	31.544	255540000	25	26.2673	26.1699	26.2377	25.3587	25.4526	25.6676
	ASNS	2.14672	-0.651812	P08243	P08243	Asparagine synthetase [glutamine-hydrolyzing]	0	118.8	2115400000	105	29.0977	29.2326	29.309	28.3557	28.5839	28.7443
+	HSPA5	6.35834	1.79139	P11021	P11021	78 kDa glucose-regulated protein	0	323.31	43417000000	535	32.7659	32.7656	32.7443	34.5694	34.5868	34.4937
+	PCK2	3.89518	2.08215	Q16822;P35558	Q16822	Phosphoenolpyruvate carboxykinase [GTP], mitochondrial	0	41.993	409960000	50	25.7706	25.837	26.1969	27.9437	28.1184	27.9889
	PFKP	3.00399	-0.550274	Q01813	Q01813	ATP-dependent 6-phosphofructokinase, platelet type	0	240.3	4102400000	165	30.0251	30.0869	30.2389	29.5576	29.5658	29.5767
	PPME1	1.1595	0.265254	Q9Y570	Q9Y570	Protein phosphatase methylesterase 1	0	29.025	392670000	29	26.7086	26.5487	26.4486	26.7421	26.9857	26.7739
	RPL18	0.0375309	-0.0156918	Q07020	Q07020	60S ribosomal protein L18	0	127.61	5163600000	107	30.6304	30.3017	30.1847	30.4283	30.2655	30.376
	SLC1A5	2.85181	0.831189	Q15758	Q15758	Neutral amino acid transporter B(0)	0	47.911	468040000	29	26.4391	26.4684	26.4261	27.4252	27.3283	27.0737
	SQSTM1	2.25444	-0.879402	Q13501	Q13501	Sequestosome-1	0	188.03	3562800000	98	30.2276	29.8639	29.7312	28.9422	29.0779	29.1644
	STOM	2.51249	0.435839	P27105	P27105	Erythrocyte band 7 integral membrane protein	0	154.93	10737000000	136	31.455	31.3392	31.2577	31.7707	31.857	31.7317
	STXBP1	1.57039	-0.289105	P61764	P61764	Syntaxin-binding protein 1	0	12.624	143530000	18	25.1661	25.3729	25.4327	24.9857	25.0492	25.0695
	SEPT2	2.77698	0.804754	Q15019	Q15019	Septin-2	0	163.91	1330200000	99	27.9821	28.2593	28.2834	28.8941	28.9941	29.0509
+	SEPT7	2.92619	1.22194	Q16181;Q6ZU15	Q16181	Septin-7	0	62.202	732410000	55	26.9037	26.9812	27.3478	28.2163	28.2735	28.4087
+	SEPT9	3.00627	1.16447	Q9UHD8	Q9UHD8	Septin-9	0	68.843	518190000	60	26.5517	26.9079	26.6881	27.753	28.044	27.8441
+	SEPT11	2.68563	1.52242	Q9NVA2	Q9NVA2	Septin-11	0	33.016	297250000	26	25.4123	26.1037	25.7918	27.4406	27.1886	27.2459
+	AAAS	4.84044	-1.23465	Q9NRG9	Q9NRG9	Aladin	0	139.15	2829400000	98	29.6641	29.6514	29.8021	28.4576	28.48	28.4761
	AARS2	1.35967	-0.262197	Q5JTZ9	Q5JTZ9	Alanine--tRNA ligase, mitochondrial	0	48.52	453890000	44	26.8498	26.8329	26.9484	26.4516	26.7184	26.6745
	AARSD1	1.48541	0.5303	Q9BTE6	Q9BTE6	Alanyl-tRNA editing protein Aarsd1	0	9.5199	106250000	13	24.5423	24.8427	24.681	25.0135	25.4884	25.1549
	AASS	2.84866	-0.558413	Q9UDR5	Q9UDR5	Alpha-aminoadipic semialdehyde synthase, mitochondrial;Lysine ketoglutarate reductase;Saccharopine dehydrogenase	0	80.826	1677200000	91	28.7576	28.9191	28.8553	28.2764	28.3822	28.1982
+	AATF	1.67411	-1.18524	Q9NY61	Q9NY61	Protein AATF	0	29.868	243750000	22	25.7078	26.0571	26.3529	24.3347	25.1801	25.0472
+	ABCB6	3.4491	2.28346	Q9NP58	Q9NP58	ATP-binding cassette sub-family B member 6, mitochondrial	0	85.984	279910000	32	25.2832	24.8278	24.8625	26.9938	27.4277	27.4024
	ABCB7	0.50682	0.119547	O75027	O75027	ATP-binding cassette sub-family B member 7, mitochondrial	0	189.25	3722500000	148	29.953	29.7641	29.7371	29.9033	30.0861	29.8234
	ABCC1	0.188203	0.040926	P33527	P33527	Multidrug resistance-associated protein 1	0	207.73	2042000000	147	28.8997	29.0248	29.0871	29.0558	29.1467	28.9319
	ABCC4	0.536597	0.14653	O15439	O15439	Multidrug resistance-associated protein 4	0	12.383	211380000	19	26.0354	26.2494	26.0691	26.1669	26.1611	26.4654
	ABCD1	4.65554	-0.551459	P33897;Q9UBJ2	P33897	ATP-binding cassette sub-family D member 1	0	68.753	1285200000	60	28.4976	28.4346	28.5107	27.9242	27.9228	27.9415
	ABCD3	0.793089	0.336948	P28288	P28288	ATP-binding cassette sub-family D member 3	0	89.069	2589500000	109	29.5856	29.0923	28.9968	29.53	29.6996	29.4559
	ABCE1	1.80183	0.273966	P61221	P61221	ATP-binding cassette sub-family E member 1	0	31.328	538740000	39	26.9271	26.9373	27.0211	27.1138	27.2894	27.3043
+	ABCF1	3.45274	1.08652	Q8NE71	Q8NE71	ATP-binding cassette sub-family F member 1	0	48.619	258650000	32	25.7326	25.7559	25.7257	27.0035	26.7953	26.6751
+	ABCF2	6.71684	-2.24491	Q9UG63	Q9UG63	ATP-binding cassette sub-family F member 2	0	54.451	2642700000	81	29.6649	29.6431	29.7209	27.3971	27.4338	27.4632
+	ABCF3	1.81656	-1.41485	Q9NUQ8	Q9NUQ8	ATP-binding cassette sub-family F member 3	0	20.203	412610000	25	26.5149	27.3274	26.877	25.176	25.2993	25.9995
+	ABHD12	2.27921	1.1433	Q8N2K0	Q8N2K0	Monoacylglycerol lipase ABHD12	0	15.732	214140000	24	25.1529	25.1602	25.7482	26.493	26.6085	26.3897
	ABHD16A	1.28752	0.40425	O95870	O95870	Abhydrolase domain-containing protein 16A	0	35.575	378650000	37	26.4988	26.4707	26.5328	26.8356	27.1856	26.6939
	ABI1	2.64687	-0.726953	Q8IZP0	Q8IZP0	Abl interactor 1	0	34.8	260320000	17	26.0447	26.3102	26.1621	25.3752	25.3734	25.5875
+	ACACA	4.00712	-1.57907	Q13085;O00763	Q13085	Acetyl-CoA carboxylase 1;Biotin carboxylase	0	209.54	4445200000	215	30.3311	30.3467	30.4487	28.6163	28.8387	28.9343
	ACAD9	1.97465	0.949241	Q9H845	Q9H845	Acyl-CoA dehydrogenase family member 9, mitochondrial	0	67.785	794300000	70	27.0141	27.3808	27.5912	28.2695	28.498	28.0664
+	ACADM	4.04234	2.29612	P11310	P11310	Medium-chain specific acyl-CoA dehydrogenase, mitochondrial	0	12.072	174510000	20	24.5633	24.5581	24.4619	26.5861	27.0717	26.8138
+	ACADVL	3.10093	4.55514	P49748	P49748	Very long-chain specific acyl-CoA dehydrogenase, mitochondrial	0	73.402	750270000	64	24.9845	23.8931	25.5185	29.5184	29.4645	29.0786
	ACBD5	0.890249	-0.21618	Q5T8D3	Q5T8D3	Acyl-CoA-binding domain-containing protein 5	0.00027925	2.2283	126410000	6	24.997	24.9659	25.1507	24.8508	24.6398	24.9744
	ACIN1	2.46076	0.638178	Q9UKV3	Q9UKV3	Apoptotic chromatin condensation inducer in the nucleus	0	63.933	750040000	75	27.5222	27.4356	27.2258	27.9369	28.1227	28.0386
+	ACLY	4.44137	1.4805	P53396	P53396	ATP-citrate synthase	0	202.03	6443200000	260	30.2331	30.2155	30.1262	31.5469	31.6994	31.77
+	ACO1	2.93058	2.16845	P21399	P21399	Cytoplasmic aconitate hydratase	0	14.11	124610000	21	24.3507	24.011	23.8636	26.4333	25.8059	26.4914
+	ACO2	5.8616	2.47064	Q99798	Q99798	Aconitate hydratase, mitochondrial	0	105.8	943810000	64	26.8589	26.8716	26.8595	29.2397	29.4265	29.3356
	ACOT7	0.324419	0.403789	O00154	O00154	Cytosolic acyl coenzyme A thioester hydrolase	0	12.017	286270000	22	25.3472	26.4558	26.3062	27.1618	25.9018	26.2569
	ACOT8	0.289074	0.107984	O14734	O14734	Acyl-coenzyme A thioesterase 8	0	27.594	519500000	31	26.9362	27.0589	27.0903	27.0752	27.4098	26.9243
	ACOT9	0.734577	-0.173715	Q9Y305	Q9Y305	Acyl-coenzyme A thioesterase 9, mitochondrial	0	152.78	3653400000	123	29.8707	29.7145	29.9648	29.6807	29.8128	29.5354
	ACOX3	2.24124	0.768534	O15254	O15254	Peroxisomal acyl-coenzyme A oxidase 3	0	33.703	592110000	45	26.8278	27.005	27.1345	27.8072	27.9213	27.5444
	ACSF3	2.55987	-0.829365	Q4G176	Q4G176	Acyl-CoA synthetase family member 3, mitochondrial	0	20.873	402280000	27	26.7642	26.4708	26.7646	25.8299	25.978	25.7036
	ACSL3	0.385744	0.0930208	O95573	O95573	Long-chain-fatty-acid--CoA ligase 3	0	108.17	3070700000	163	29.4078	29.5925	29.6849	29.5386	29.743	29.6826
+	ACSL4	5.24748	1.91592	O60488	O60488	Long-chain-fatty-acid--CoA ligase 4	0	26.789	283430000	40	25.6809	25.551	25.5866	27.589	27.5421	27.4352
+	ACTB	4.15711	1.60031	P60709;Q6S8J3;A5A3E0;P0CG38;P0CG39;Q9BYX7	P60709	Actin, cytoplasmic 1;Actin, cytoplasmic 1, N-terminally processed	0	323.31	327890000000	768	35.6476	35.8695	35.9019	37.4283	37.4793	37.3123
	ACTC1;ACTA1;ACTA2;ACTG2	0.841325	0.242618	P68032;P68133;P62736;P63267	P68032;P68133;P62736;P63267	Actin, alpha cardiac muscle 1;Actin, alpha skeletal muscle;Actin, aortic smooth muscle;Actin, gamma-enteric smooth muscle	0	185.51	9178200000	138	31.3454	31.1484	31.3343	31.564	31.6959	31.2961
	ACTL6A	1.08858	-0.537483	O96019;O94805	O96019	Actin-like protein 6A	0	56.548	989270000	48	28.0765	28.4703	27.8667	27.325	27.6337	27.8424
+	ACTN1	6.0174	2.10353	P12814;P35609	P12814	Alpha-actinin-1	0	157.71	2660300000	145	28.5482	28.5993	28.6367	30.6864	30.6474	30.7611
+	ACTN4	5.8137	2.45902	O43707	O43707	Alpha-actinin-4	0	323.31	12302000000	360	30.6089	30.5173	30.4591	32.9484	32.9584	33.0555
+	ACTR1A	3.31346	0.93508	P61163	P61163	Alpha-centractin	0	46.985	653710000	44	27.0685	27.122	27.2196	28.2169	27.9475	28.0508
	ACTR2	0.45161	-0.219726	P61160	P61160	Actin-related protein 2	0	69.026	2104300000	75	29.4455	28.8048	28.9281	28.96	28.8522	28.7069
	ACTR3	0.719105	-0.331123	P61158;Q9P1U1;Q9C0K3	P61158	Actin-related protein 3	0	137.5	2918400000	130	29.9338	29.2502	29.3905	29.1346	29.2293	29.2173
	ADAM10	1.64068	0.596595	O14672	O14672	Disintegrin and metalloproteinase domain-containing protein 10	0	36.681	289360000	24	25.6801	26.062	26.1992	26.6771	26.5798	26.4742
	ADAR	2.39465	-0.757362	P55265	P55265	Double-stranded RNA-specific adenosine deaminase	0	96.345	1769900000	116	28.7021	29.0093	29.0976	28.1786	28.1038	28.2545
	ADCK3	1.83604	-0.936947	Q8NI60	Q8NI60	Atypical kinase ADCK3, mitochondrial	0	7.614	135710000	7	25.1089	25.3586	25.5966	24.6372	24.0643	24.5517
	ADNP	2.04751	-0.515352	Q9H2P0	Q9H2P0	Activity-dependent neuroprotector homeobox protein	0	33.749	631770000	56	27.2298	27.4241	27.5209	26.7699	26.8598	26.999
	ADPGK	2.32829	0.425056	Q9BRR6	Q9BRR6	ADP-dependent glucokinase	0	109.53	1839500000	107	28.8012	28.7148	28.9188	29.2004	29.3272	29.1824
	ADSL	2.32057	0.341935	P30566	P30566	Adenylosuccinate lyase	0	42.215	571720000	45	26.9299	27.1196	27.0326	27.3533	27.4186	27.3359
+	AFF4	3.49308	-2.76824	Q9UHB7	Q9UHB7	AF4/FMR2 family member 4	0	85.658	539240000	53	27.6817	27.1746	27.4028	25.0272	24.4184	24.5089
+	AFG3L2	4.2505	1.76233	Q9Y4W6	Q9Y4W6	AFG3-like protein 2	0	41.068	716340000	63	27.121	26.8318	26.9468	28.6471	28.8207	28.7189
	AGPAT1	1.11797	0.662511	Q99943	Q99943	1-acyl-sn-glycerol-3-phosphate acyltransferase alpha	0	37.664	117410000	22	25.0742	24.5292	24.5315	25.5776	25.594	24.951
	AGPAT5	0.467141	-0.166933	Q9NUQ2	Q9NUQ2	1-acyl-sn-glycerol-3-phosphate acyltransferase epsilon	0	16.909	444460000	30	26.7334	26.714	26.9266	26.762	26.3465	26.7646
+	AGPS	3.86819	1.67753	O00116	O00116	Alkyldihydroxyacetonephosphate synthase, peroxisomal	0	125.87	2570800000	122	28.5414	28.8058	28.8624	30.3549	30.5373	30.35
	AHCTF1	2.35106	-0.471859	Q8WYP5	Q8WYP5	Protein ELYS	0	97.934	625390000	68	27.3817	27.1858	27.2401	26.6861	26.8751	26.8309
+	AHCY	2.79043	3.89158	P23526	P23526	Adenosylhomocysteinase	0	20.277	300950000	27	24.4601	23.1926	24.5149	28.4725	27.5326	27.8373
+	AHCYL1	3.73337	2.55208	O43865	O43865	Putative adenosylhomocysteinase 2	0	19.684	408400000	40	25.7324	25.7368	25.1901	28.116	28.2073	27.9922
+	AHNAK	2.32641	1.11023	Q09666	Q09666	Neuroblast differentiation-associated protein AHNAK	0	323.31	23516000000	1157	32.57	32.0302	31.9709	33.2385	33.2826	33.3806
	AHNAK2	1.88061	0.833434	Q8IVF2	Q8IVF2	Protein AHNAK2	0	57.584	478490000	74	26.889	26.6267	26.3785	27.4671	27.2396	27.6879
	AHSA1	1.43478	0.449912	O95433	O95433	Activator of 90 kDa heat shock protein ATPase homolog 1	0	26.89	311210000	29	26.4442	26.0645	26.0344	26.7128	26.5087	26.6713
+	AIFM1	3.56007	1.80481	O95831	O95831	Apoptosis-inducing factor 1, mitochondrial	0	59.684	1030600000	68	27.0028	27.4347	27.4358	29.1745	29.0842	29.029
+	AIMP1	3.46333	-1.9264	Q12904	Q12904	Aminoacyl tRNA synthase complex-interacting multifunctional protein 1;Endothelial monocyte-activating polypeptide 2	0	110.5	3313500000	105	30.3051	29.9191	29.7369	28.0064	28.0773	28.0982
+	AIMP2	3.85714	-1.56098	Q13155	Q13155	Aminoacyl tRNA synthase complex-interacting multifunctional protein 2	0	115.7	1889000000	51	29.1431	29.1676	29.1191	27.3981	27.5758	27.773
	AIP	1.08361	0.727322	O00170	O00170	AH receptor-interacting protein	0	8.7809	100040000	15	24.2848	24.9534	23.9041	25.1049	24.981	25.2383
	AK4	0.00396649	0.00213687	P27144	P27144	Adenylate kinase 4, mitochondrial	0	22.356	937610000	58	27.5985	27.8676	28.1954	27.8748	27.9574	27.8356
+	AK6	2.11712	1.28682	Q9Y3D8	Q9Y3D8	Adenylate kinase isoenzyme 6	0	5.7598	51488000	8	23.3457	23.1301	23.2199	24.0358	24.6408	24.8796
	AKAP1	2.74131	-0.561371	Q92667	Q92667	A-kinase anchor protein 1, mitochondrial	0	29.949	265040000	33	26.0732	26.1783	26.2293	25.5397	25.7206	25.5363
+	AKAP13	2.76179	-2.67782	Q12802	Q12802	A-kinase anchor protein 13	0	66.564	430480000	53	27.3844	27.1156	26.8899	25.0998	24.0221	24.2346
	AKAP17A	1.38859	-0.821744	Q02040	Q02040	A-kinase anchor protein 17A	0	6.5565	188430000	16	25.231	25.7996	25.8577	24.9456	25.0461	24.4314
	AKAP2	1.42461	0.312165	Q9Y2D5	Q9Y2D5	A-kinase anchor protein 2	0	23.546	227460000	30	25.5762	25.8832	25.8555	26.0666	26.0461	26.1387
	AKAP8	0.44458	-0.203672	O43823	O43823	A-kinase anchor protein 8	0	44.891	483220000	41	26.8213	26.798	27.0386	26.438	26.5724	27.0365
	AKAP8L	0.678371	-0.290539	Q9ULX6	Q9ULX6	A-kinase anchor protein 8-like	0	17.608	103940000	11	24.8576	25.0578	24.4239	24.4793	24.402	24.5864
+	AKR1C2	3.65822	3.09668	P52895	P52895	Aldo-keto reductase family 1 member C2	0	30.133	1762400000	43	27.6276	26.9664	27.0429	30.059	30.4362	30.4317
+	AKR1C3	4.10119	3.39073	P42330;P17516	P42330	Aldo-keto reductase family 1 member C3	0	78.945	2465100000	73	27.9137	27.302	27.3535	30.7978	30.9309	31.0127
	AKR7A2	3.91127	-0.665363	O43488;Q8NHP1	O43488	Aflatoxin B1 aldehyde reductase member 2	0	27.722	789990000	33	27.7942	27.8292	27.7548	27.1164	27.0649	27.2008
	ALDH16A1	0.175015	-0.0777963	Q8IZ83	Q8IZ83	Aldehyde dehydrogenase family 16 member A1	0	40.301	210670000	19	25.5045	25.6771	25.9642	25.4501	25.8014	25.6608
	ALDH18A1	3.97097	-0.764525	P54886	P54886	Delta-1-pyrroline-5-carboxylate synthase;Glutamate 5-kinase;Gamma-glutamyl phosphate reductase	0	229.69	9259000000	213	31.3067	31.3644	31.4746	30.6021	30.6329	30.6171
	ALDH1B1	0.57211	0.219458	P30837	P30837	Aldehyde dehydrogenase X, mitochondrial	0	172.59	5517500000	164	30.0935	30.4901	30.6169	30.6351	30.7242	30.4995
+	ALDH2	3.58064	2.85991	P05091	P05091	Aldehyde dehydrogenase, mitochondrial	0	8.4552	129830000	19	23.9788	23.2448	23.8049	26.6465	26.5795	26.3822
+	ALDH3A2	2.99247	1.66871	P51648	P51648	Fatty aldehyde dehydrogenase	0	25.145	679030000	40	27.0953	26.7049	26.6634	28.3304	28.7642	28.3751
+	ALDH7A1	4.54708	2.79631	P49419	P49419	Alpha-aminoadipic semialdehyde dehydrogenase	0	5.5254	108400000	15	23.5963	23.2391	23.227	26.2144	26.0529	26.1839
+	ALDOA	3.92239	2.06708	P04075;P05062	P04075	Fructose-bisphosphate aldolase A	0	153.55	4622200000	149	29.5054	29.3914	29.4424	31.7836	31.3684	31.3884
+	ALDOC	2.76273	2.14522	P09972	P09972	Fructose-bisphosphate aldolase C	0	10.535	252120000	24	25.0831	24.6964	24.8362	27.5458	26.768	26.7375
	ALG1	0.391785	0.144988	Q9BT22	Q9BT22	Chitobiosyldiphosphodolichol beta-mannosyltransferase	0	43.186	1170400000	51	27.897	28.2282	28.2745	28.2391	28.4698	28.1256
	ALG5	0.534882	-0.278054	Q9Y673	Q9Y673	Dolichyl-phosphate beta-glucosyltransferase	0	18.079	431120000	32	26.3053	26.9829	26.9864	26.4748	26.5438	26.4218
	ALPL	0.4099	-0.361931	P05186	P05186	Alkaline phosphatase, tissue-nonspecific isozyme	0	56.445	279700000	34	25.5079	25.9567	26.712	25.5889	25.958	25.5439
+	ALYREF	2.51827	2.21241	Q86V81	Q86V81	THO complex subunit 4	0	16.017	360730000	22	26.2395	25.4316	25.1454	27.8675	27.6118	27.9744
	AMIGO2	1.55679	0.62016	Q86SJ2	Q86SJ2	Amphoterin-induced protein 2	0	3.639	129600000	10	24.6244	24.5857	24.9153	25.1553	25.6295	25.201
	AMPD2	0.0178048	0.00873121	Q01433	Q01433	AMP deaminase 2	0	5.7577	199470000	17	25.7052	25.4811	25.6097	25.4275	25.9041	25.4907
+	ANAPC1	5.42393	-1.88825	Q9H1A4	Q9H1A4	Anaphase-promoting complex subunit 1	0	98.67	771200000	56	27.7532	27.8967	27.9172	25.9888	25.9701	25.9436
+	ANAPC5	1.55787	-1.03877	Q9UJX4	Q9UJX4	Anaphase-promoting complex subunit 5	0	11.372	234840000	14	25.7221	25.575	26.3607	24.8332	24.5255	25.1828
	ANKFY1	0.26424	0.0934092	Q9P2R3	Q9P2R3	Rabankyrin-5	0	35.865	252240000	27	25.5925	25.9717	25.9327	25.8432	25.8616	26.0724
	ANKLE2	1.88008	-0.4513	Q86XL3	Q86XL3	Ankyrin repeat and LEM domain-containing protein 2	0	106.49	1033400000	73	27.8765	28.0875	28.2385	27.6106	27.6472	27.5908
+	ANKRD17	4.69836	-1.4461	O75179	O75179	Ankyrin repeat domain-containing protein 17	0	87.797	543810000	55	27.2404	27.303	27.279	25.7328	25.8146	25.9367
+	ANXA1	3.58639	2.75968	P04083	P04083	Annexin A1	0	197.17	2379800000	104	28.0402	28.1671	27.8929	31.1958	30.4774	30.706
+	ANXA2;ANXA2P2	3.99537	3.48739	P07355;A6NMY6	P07355;A6NMY6	Annexin A2;Putative annexin A2-like protein	0	323.31	13049000000	262	30.0966	30.0156	29.4688	33.5359	33.1607	33.3465
+	ANXA3	2.41069	1.64821	P12429	P12429	Annexin A3	0	12.904	225740000	21	25.3841	25.2987	25.4673	27.5244	26.978	26.5923
+	ANXA5	2.70628	5.74983	P08758	P08758	Annexin A5	0	55.074	817950000	60	24.131	24.1507	22.6156	30.6004	28.6252	28.9212
+	ANXA6	1.53637	1.93769	P08133	P08133	Annexin A6	0	43.362	398250000	49	26.0797	25.9815	25.6816	28.9813	27.1621	27.4124
+	AP1B1	3.01738	1.30541	Q10567	Q10567	AP-1 complex subunit beta-1	0	4.6629	91308000	11	24.2681	23.9462	23.9029	25.3544	25.5058	25.1732
+	AP1G1	2.79113	2.08328	O43747	O43747	AP-1 complex subunit gamma-1	0	9.3583	96085000	19	23.763	24.1605	23.5989	25.4881	26.1542	26.13
+	AP1M1	2.99633	1.58383	Q9BXS5;Q9Y6Q5	Q9BXS5	AP-1 complex subunit mu-1	0	10.089	130080000	21	24.1617	24.696	24.6853	26.0554	26.2049	26.0343
	AP2A1	0.0766772	0.0207246	O95782	O95782	AP-2 complex subunit alpha-1	0	61.797	488500000	54	26.9289	27.0951	26.9647	26.8979	26.9823	27.1705
	AP2B1	0.462981	0.0839424	P63010	P63010	AP-2 complex subunit beta	0	26.267	1242000000	65	28.5359	28.4492	28.6211	28.7394	28.5742	28.5444
	AP2M1	2.8058	-0.454926	Q96CW1	Q96CW1	AP-2 complex subunit mu	0	15.305	386690000	36	26.6991	26.7314	26.5935	26.2322	26.2861	26.1409
+	AP3B1	3.61448	-1.4551	O00203;Q13367	O00203	AP-3 complex subunit beta-1	0	58.825	793010000	64	27.8022	27.9189	27.8166	26.5307	26.1706	26.4711
+	AP3D1	3.1513	-1.3832	O14617	O14617	AP-3 complex subunit delta-1	0	65.837	948920000	47	27.8912	28.3173	28.2943	26.6879	26.8454	26.8198
	AP3M1	0.111015	-0.0715046	Q9Y2T2;P53677	Q9Y2T2	AP-3 complex subunit mu-1	0	48.361	170300000	19	25.1656	25.235	25.5425	24.8862	25.2552	25.5871
+	APMAP	2.92887	2.69677	Q9HDC9	Q9HDC9	Adipocyte plasma membrane-associated protein	0	27.768	225250000	14	24.4731	24.1762	25.117	27.4766	27.4389	26.9411
	APOOL	3.13033	-0.790683	Q6UXV4	Q6UXV4	MICOS complex subunit MIC27	0	62.226	1273400000	63	28.306	28.4601	28.4851	27.5095	27.7292	27.6405
+	APP	2.90546	1.45552	P05067	P05067	Amyloid beta A4 protein;N-APP;Soluble APP-alpha;Soluble APP-beta;C99;Beta-amyloid protein 42;Beta-amyloid protein 40;C83;P3(42);P3(40);C80;Gamma-secretase C-terminal fragment 59;Gamma-secretase C-terminal fragment 57;Gamma-secretase C-terminal fragment 50;C31	0	5.5446	130210000	17	24.3288	24.4227	24.8126	26.0445	26.1069	25.7792
	APPL1	1.74395	0.369038	Q9UKG1	Q9UKG1	DCC-interacting protein 13-alpha	0	12.109	125340000	15	24.7122	24.9057	24.8226	25.3278	25.0644	25.1555
	APRT	3.08571	0.868748	P07741	P07741	Adenine phosphoribosyltransferase	0	5.3393	74647000	13	24.04	24.0964	23.881	25.0098	24.844	24.77
+	AQR	4.28021	-1.06621	O60306	O60306	Intron-binding protein aquarius	0	209.89	3547300000	145	29.9921	29.9386	29.9263	28.8025	28.867	28.9889
+	ARAF	2.12574	-1.06462	P10398;P15056	P10398	Serine/threonine-protein kinase A-Raf	0	15.731	279860000	16	25.9386	26.6592	26.1648	25.1915	25.1768	25.2004
+	ARCN1	2.33772	1.63073	P48444	P48444	Coatomer subunit delta	0	29.627	415420000	46	25.6329	26.3842	26.5443	27.7728	27.7717	27.909
	ARF1;ARF3	2.32093	0.60614	P84077;P61204;P84085	P84077;P61204	ADP-ribosylation factor 1;ADP-ribosylation factor 3	0	47.502	1524300000	57	28.5194	28.2217	28.4589	28.9895	28.9178	29.111
	ARF4	1.24586	0.759822	P18085	P18085	ADP-ribosylation factor 4	0	52.996	769300000	11	27.8955	27.207	26.9344	28.1282	28.1097	28.0784
	ARFGEF1	1.50959	-0.321313	Q9Y6D6	Q9Y6D6	Brefeldin A-inhibited guanine nucleotide-exchange protein 1	0	23.39	462100000	41	26.9783	27.0162	26.8395	26.7497	26.652	26.4683
	ARFGEF2	0.648147	-0.254493	Q9Y6D5	Q9Y6D5	Brefeldin A-inhibited guanine nucleotide-exchange protein 2	0	24.671	297790000	33	26.2627	26.1999	26.0164	25.6156	25.9267	26.1732
+	ARHGAP1	3.23067	1.70109	Q07960	Q07960	Rho GTPase-activating protein 1	0	44.366	393750000	41	25.9858	25.9707	26.4264	27.8468	27.9668	27.6726
	ARHGAP17	2.49656	-0.549467	Q68EM7	Q68EM7	Rho GTPase-activating protein 17	0	99.055	793500000	75	27.6839	27.6843	27.6692	26.9564	27.2144	27.2183
+	ARHGEF1	2.67127	-1.25765	Q92888	Q92888	Rho guanine nucleotide exchange factor 1	0	45.972	530770000	52	26.9996	27.2323	27.2804	25.6018	26.0565	26.0811
+	ARHGEF10	1.85334	-1.35854	O15013	O15013	Rho guanine nucleotide exchange factor 10	0	16.414	317560000	22	26.7235	26.4724	25.8589	25.31	24.6223	25.0469
	ARHGEF2	1.86263	-0.730965	Q92974	Q92974	Rho guanine nucleotide exchange factor 2	0	56.474	611300000	47	27.0509	27.4839	27.5675	26.6984	26.7113	26.4996
+	ARHGEF7	3.97873	-4.59973	Q14155;Q15052	Q14155	Rho guanine nucleotide exchange factor 7	0	97.396	1225600000	72	29.1165	28.3335	28.5629	24.1227	24.3699	23.721
	ARID1A	2.29341	-0.802848	O14497	O14497	AT-rich interactive domain-containing protein 1A	0	213.04	1721700000	151	29.0041	28.7341	28.7586	27.8121	28.0701	28.206
	ARID1B	2.6703	-0.521254	Q8NFD5	Q8NFD5	AT-rich interactive domain-containing protein 1B	0	148.95	1443700000	142	28.6188	28.5003	28.49	27.9455	28.1374	27.9624
+	ARID2	1.94342	-1.10861	Q68CP9	Q68CP9	AT-rich interactive domain-containing protein 2	0	71.233	290150000	31	26.7057	26.3764	25.8492	25.1845	25.237	25.184
	ARL6IP5	1.63143	0.983148	O75915	O75915	PRA1 family protein 3	0	60.227	540070000	43	26.9958	26.4005	26.6438	27.4514	28.0919	27.4462
	ARMCX2	0.28845	-0.149844	Q7L311	Q7L311	Armadillo repeat-containing X-linked protein 2	0	52.031	195910000	39	25.8556	25.5518	25.6612	25.8876	25.4988	25.2327
	ARPC1A	1.41982	-0.625593	Q92747	Q92747	Actin-related protein 2/3 complex subunit 1A	0	90.471	1052100000	59	28.579	28.1125	27.9206	27.4558	27.657	27.6224
	ARPC1B	2.24771	-0.870899	O15143	O15143	Actin-related protein 2/3 complex subunit 1B	0	83.559	2061700000	95	29.5257	29.1293	29.0306	28.4109	28.4143	28.2477
	ARPC2	1.21194	-0.389352	O15144	O15144	Actin-related protein 2/3 complex subunit 2	0	38.794	2158300000	76	29.3722	28.9236	29.0635	28.6251	28.8689	28.6971
	ARPC3	0.621905	-0.224734	O15145	O15145	Actin-related protein 2/3 complex subunit 3	0	50.687	1201000000	41	28.4258	27.9167	28.1067	28.0381	27.81	27.9269
	ARPC4	1.03341	0.271166	P59998	P59998	Actin-related protein 2/3 complex subunit 4	0	26.298	1736200000	44	28.8462	28.4272	28.6216	28.9055	28.9414	28.8616
	ARPC5	1.39167	-0.35575	O15511	O15511	Actin-related protein 2/3 complex subunit 5	0	44.624	697070000	33	27.6972	27.636	27.3223	27.1523	27.1904	27.2456
+	ASCC3	4.90276	-2.73935	Q8N3C0	Q8N3C0	Activating signal cointegrator 1 complex subunit 3	0	92.446	1667800000	86	29.2407	29.031	28.9829	26.2096	26.4183	26.4086
	ASPH	0.462036	-0.117277	Q12797	Q12797	Aspartyl/asparaginyl beta-hydroxylase	0	323.31	19782000000	338	32.2256	32.3205	32.4674	32.2325	32.3599	32.0692
	ASUN	1.72702	-0.541967	Q9NVM9	Q9NVM9	Protein asunder homolog	0	16.38	323620000	26	26.3109	26.6163	26.3686	25.6775	26.009	25.9833
	ATAD1	0.445538	-0.120267	Q8NBU5	Q8NBU5	ATPase family AAA domain-containing protein 1	0	29.636	815880000	53	27.7591	27.6371	27.9511	27.6723	27.7806	27.5336
	ATAD3A	1.64899	-0.55682	Q9NVI7	Q9NVI7	ATPase family AAA domain-containing protein 3A	0	323.31	18387000000	344	32.0769	32.2769	32.5545	31.6753	31.8806	31.6819
	ATAD3B	2.76757	-0.628633	Q5T9A4	Q5T9A4	ATPase family AAA domain-containing protein 3B	0	171.06	3151700000	90	29.6557	29.892	29.7245	29.219	29.0659	29.1014
	ATG3	2.94211	-0.824989	Q9NT62	Q9NT62	Ubiquitin-like-conjugating enzyme ATG3	0	10.688	201370000	19	25.6162	25.6713	25.9264	24.894	24.9657	24.8792
	ATG9A	1.20237	0.187496	Q7Z3C6	Q7Z3C6	Autophagy-related protein 9A	0	75.898	1174900000	74	28.1632	28.1642	28.1325	28.237	28.4805	28.305
+	ATIC	2.66032	6.69695	P31939	P31939	Bifunctional purine biosynthesis protein PURH;Phosphoribosylaminoimidazolecarboxamide formyltransferase;IMP cyclohydrolase	0	128.89	679840000	64	23.6269	20.7158	23.4737	29.0317	29.3835	29.492
	ATL2	0.0879399	-0.0895055	Q8NHH9	Q8NHH9	Atlastin-2	0	32.196	561800000	33	26.486	27.071	27.6455	27.2234	26.9604	26.7502
	ATL3	0.088008	-0.0177205	Q6DD88	Q6DD88	Atlastin-3	0	170.78	3473700000	134	29.6966	29.6489	29.8325	29.7598	29.748	29.617
	ATP13A1	0.69083	0.21497	Q9HD20	Q9HD20	Manganese-transporting ATPase 13A1	0	43.4	905090000	77	27.5944	27.5836	27.851	27.7008	28.087	27.8862
+	ATP1A1	4.10737	1.61413	P05023;P13637;P50993;P20648	P05023	Sodium/potassium-transporting ATPase subunit alpha-1	0	162.61	2015500000	127	28.6189	28.3057	28.4031	30.003	30.1099	30.0572
+	ATP1B1	2.19422	1.26125	P05026	P05026	Sodium/potassium-transporting ATPase subunit beta-1	0	3.0364	133740000	10	25.209	24.5754	24.8636	26.453	26.0378	25.9409
+	ATP1B3	4.71783	1.00291	P54709	P54709	Sodium/potassium-transporting ATPase subunit beta-3	0	12.973	266350000	17	25.8265	25.7853	25.7627	26.8411	26.7187	26.8234
	ATP2A2	1.20692	0.152248	P16615;O14983	P16615	Sarcoplasmic/endoplasmic reticulum calcium ATPase 2	0	323.31	9916100000	258	31.2484	31.2483	31.264	31.3609	31.5229	31.3337
	ATP2B1	0.0659504	0.0291392	P20020;Q16720;Q01814	P20020	Plasma membrane calcium-transporting ATPase 1	0	86.095	953940000	90	27.6688	28.1015	27.9957	28.0709	27.9886	27.794
	ATP2C1	1.31658	0.467236	P98194	P98194	Calcium-transporting ATPase type 2C member 1	0	92.079	654730000	60	26.9584	27.1786	27.3806	27.5388	27.8652	27.5153
	ATP5A1	1.72629	0.311306	P25705	P25705	ATP synthase subunit alpha, mitochondrial	0	323.31	22139000000	279	32.2983	32.3169	32.514	32.6637	32.7719	32.6275
	ATP5B	0.753415	0.231814	P06576	P06576	ATP synthase subunit beta, mitochondrial	0	323.31	25126000000	256	32.3509	32.8227	32.6515	32.8087	32.9025	32.8093
	ATP5C1	1.41093	-0.475775	P36542	P36542	ATP synthase subunit gamma, mitochondrial	0	42.091	2510000000	48	29.6405	29.2891	29.4577	28.8994	29.2237	28.8368
	ATP5D	0.0835514	0.0217279	P30049	P30049	ATP synthase subunit delta, mitochondrial	0	10.237	527820000	16	27.2289	27.058	26.926	27.0733	27.0569	27.1479
	ATP5E;ATP5EP2	0.0325841	-0.0392488	P56381;Q5VTU8	P56381;Q5VTU8	ATP synthase subunit epsilon, mitochondrial;ATP synthase subunit epsilon-like protein, mitochondrial	0.00078947	1.2597	412510000	8	26.0645	27.4089	26.739	26.4767	26.7257	26.8924
	ATP5F1	0.719518	0.250638	P24539	P24539	ATP synthase F(0) complex subunit B1, mitochondrial	0	190.79	2744900000	73	29.4316	29.0843	29.6061	29.5614	29.7071	29.6055
	ATP5H	0.896729	0.212369	O75947	O75947	ATP synthase subunit d, mitochondrial	0	81.319	2495100000	83	29.2045	29.5221	29.2251	29.4481	29.5662	29.5746
+	ATP5I	3.35418	1.55515	P56385	P56385	ATP synthase subunit e, mitochondrial	0	3.8333	215180000	10	25.3073	25.4675	25.376	26.7897	27.2158	26.8108
	ATP5J	0.0972997	0.0508162	P18859	P18859	ATP synthase-coupling factor 6, mitochondrial	0	44.549	637020000	28	27.6808	27.6149	27.108	27.4261	27.5808	27.5492
	ATP5J2	0.429313	-0.142815	P56134	P56134	ATP synthase subunit f, mitochondrial	0	8.9302	927410000	18	27.7192	27.7188	28.006	27.7449	27.8063	27.4643
	ATP5O	2.43443	0.511167	P48047	P48047	ATP synthase subunit O, mitochondrial	0	16.312	1756600000	51	28.6019	28.8048	28.6688	29.1714	29.3173	29.1204
+	ATP6AP2	1.95318	0.990187	O75787	O75787	Renin receptor	0	5.9197	98020000	12	24.0259	24.2565	24.6327	25.1587	25.5632	25.1636
+	ATP6V0A1	2.76382	1.08984	Q93050	Q93050	V-type proton ATPase 116 kDa subunit a isoform 1	0	22.619	374350000	35	26.4895	26.3459	26.0369	27.2813	27.4858	27.3746
+	ATP6V1A	4.97224	1.45655	P38606	P38606	V-type proton ATPase catalytic subunit A	0	36.846	619780000	55	26.8816	26.8281	26.734	28.2143	28.2766	28.3224
+	ATP6V1B2	3.87963	1.81899	P21281;P15313	P21281	V-type proton ATPase subunit B, brain isoform	0	13.047	211490000	27	25.3056	25.0852	24.882	26.8769	26.8865	26.9664
	ATP6V1D	0.020922	0.0193742	Q9Y5K8	Q9Y5K8	V-type proton ATPase subunit D	0	2.9803	67128000	11	23.4953	24.1942	24.3433	24.0981	24.2748	23.7181
	ATP6V1H	1.91359	-0.679727	Q9UI12	Q9UI12	V-type proton ATPase subunit H	0	30.771	303010000	32	26.1412	26.4202	26.5269	25.8923	25.6083	25.5485
	ATXN10	0.928237	0.358411	Q9UBB4	Q9UBB4	Ataxin-10	0	49.069	389390000	42	26.7581	26.3489	26.6319	26.6885	27.1469	26.9788
+	ATXN2	4.32118	-2.34517	Q99700	Q99700	Ataxin-2	0	132.86	1710200000	82	29.0678	29.0544	29.0452	26.461	26.8455	26.8254
+	ATXN2L	5.39864	-2.09699	Q8WWM7	Q8WWM7	Ataxin-2-like protein	0	175.82	9619500000	228	31.4812	31.5556	31.6236	29.4036	29.5431	29.4227
	AUP1	0.156235	0.0515747	Q9Y679	Q9Y679	Ancient ubiquitous protein 1	0	56.958	1089100000	73	27.8304	28.0339	28.2078	28.0049	28.1909	28.031
	AURKB	1.5199	-0.56915	Q96GD4;Q9UQB9	Q96GD4	Aurora kinase B	0	7.1055	163540000	12	25.4091	25.1018	25.5493	24.992	24.7512	24.6096
	AXL	0.766343	0.23884	P30530	P30530	Tyrosine-protein kinase receptor UFO	0	27.815	562300000	57	27.277	26.9027	27.009	27.3068	27.1427	27.4558
+	B2M	2.85851	1.31477	P61769	P61769	Beta-2-microglobulin;Beta-2-microglobulin form pI 5.3	0	2.7693	198300000	12	25.4177	25.2704	25.0326	26.7387	26.3221	26.6043
+	B4GALT1	2.27374	2.47996	P15291	P15291	Beta-1,4-galactosyltransferase 1;Lactose synthase A protein;N-acetyllactosamine synthase;Beta-N-acetylglucosaminylglycopeptide beta-1,4-galactosyltransferase;Beta-N-acetylglucosaminyl-glycolipid beta-1,4-galactosyltransferase;Processed beta-1,4-galactosyltransferase 1	0	25.843	194470000	10	24.2901	24.2214	24.5604	27.1492	27.3916	25.9709
	BAD	0.0469821	0.0394039	Q92934	Q92934	Bcl2-associated agonist of cell death	0	22.363	147110000	14	24.7205	24.7851	25.5653	25.2471	24.9433	24.9987
	BAG2	1.0482	-0.407543	O95816	O95816	BAG family molecular chaperone regulator 2	0	33.807	851650000	29	28.0249	27.6985	27.6441	27.2661	27.6577	27.221
+	BAG3	3.22796	-1.12261	O95817	O95817	BAG family molecular chaperone regulator 3	0	125.69	2377100000	106	29.1584	29.3005	29.5307	28.2601	28.2187	28.1429
	BAG6	0.823311	-0.251187	P46379	P46379	Large proline-rich protein BAG6	0	72.112	1481100000	97	28.7353	28.4976	28.295	28.1833	28.2109	28.3803
+	BAIAP2L1	4.23802	-1.80059	Q9UHR4	Q9UHR4	Brain-specific angiogenesis inhibitor 1-associated protein 2-like protein 1	0	115.57	957790000	61	28.0934	28.2764	28.1485	26.5389	26.3178	26.2598
+	BAZ1B	4.47862	-1.85848	Q9UIG0	Q9UIG0	Tyrosine-protein kinase BAZ1B	0	272.88	3890000000	169	30.2896	30.215	30.1506	28.1983	28.4284	28.453
+	BCAP31	3.55498	1.36369	P51572	P51572	B-cell receptor-associated protein 31	0	48.623	1159900000	61	27.8927	27.6436	27.6435	29.2337	28.9658	29.0712
	BCAS2	1.49247	0.721597	O75934	O75934	Pre-mRNA-splicing factor SPF27	0	16.886	482800000	22	27.2269	26.7744	26.6691	27.6928	27.3313	27.8112
	BCKDHA	2.55949	0.748688	P12694	P12694	2-oxoisovalerate dehydrogenase subunit alpha, mitochondrial	0	8.0458	109250000	16	24.6204	24.6707	24.4458	25.2868	25.1944	25.5018
	BCKDK	0.78729	-0.241337	O14874	O14874	[3-methyl-2-oxobutanoate dehydrogenase [lipoamide]] kinase, mitochondrial	0	56.055	1105800000	45	28.2556	27.9729	28.1442	27.7613	28.113	27.7744
+	BCLAF1	3.51324	-1.07615	Q9NYF8	Q9NYF8	Bcl-2-associated transcription factor 1	0	175.76	6778100000	189	30.7944	30.9157	31.1075	29.8418	29.8876	29.8598
	BCS1L	0.368004	0.0957775	Q9Y276	Q9Y276	Mitochondrial chaperone BCS1	0	199.88	3766600000	147	29.8598	29.6954	29.9073	29.9471	30.0513	29.7514
+	BIRC6	3.19808	-3.38917	Q9NR09;REV__Q96C03;REV__Q9NR09	Q9NR09	Baculoviral IAP repeat-containing protein 6	0	94.229	377910000	56	27.1937	26.849	26.9095	22.9689	24.1051	23.7107
	BLVRB	2.0415	0.279832	P30043	P30043	Flavin reductase (NADPH)	0	13.541	117780000	14	24.7223	24.7359	24.5961	24.9362	25.0416	24.916
	BMS1	1.63971	-0.966256	Q14692	Q14692	Ribosome biogenesis protein BMS1 homolog	0	54.671	332850000	27	26.6737	26.1276	26.2988	25.3257	25.8051	25.0705
	BOD1L1	1.52035	0.333933	Q8NFC6;Q96IK1	Q8NFC6	Biorientation of chromosomes in cell division protein 1-like 1	0	47.854	154170000	26	25.2995	25.029	25.0333	25.4673	25.5303	25.366
	BOLA2	0.728401	0.271093	Q9H3K6	Q9H3K6	BolA-like protein 2	0	9.2223	173130000	15	25.1236	25.3154	25.6621	25.5087	25.6942	25.7115
	BOP1	0.121655	-0.0567869	Q14137	Q14137	Ribosome biogenesis protein BOP1	0	37.989	314250000	31	26.3478	26.5846	26.0419	26.373	26.1462	26.2847
	BRAT1	0.346724	0.17938	Q6PJG6	Q6PJG6	BRCA1-associated ATM activator 1	0	16.984	98244000	14	24.7445	24.4221	24.5541	24.3921	25.0522	24.8145
+	BRD4	3.91357	-0.890033	O60885;Q15059	O60885	Bromodomain-containing protein 4	0	125.08	1810700000	94	29.0459	28.8671	29.0343	28.0792	28.0717	28.1261
	BRIX1	1.11062	0.598233	Q8TDN6	Q8TDN6	Ribosome biogenesis protein BRX1 homolog	0	11.527	262820000	20	26.0318	25.7129	25.1922	26.3292	26.2872	26.1152
+	BSG	2.59042	2.27024	P35613	P35613	Basigin	0	12.123	384440000	16	26.2057	25.6903	25.3049	27.7174	28.4258	27.8685
	BTAF1	3.09835	-0.719339	O14981	O14981	TATA-binding protein-associated factor 172	0	37.362	338360000	42	26.6054	26.338	26.4483	25.7526	25.7182	25.7628
+	BUB1B	2.74026	-1.11943	O60566	O60566	Mitotic checkpoint serine/threonine-protein kinase BUB1 beta	0	72.532	192090000	25	25.7514	25.6412	25.8571	24.3563	24.8053	24.7298
+	BUB3	3.07646	1.14144	O43684	O43684	Mitotic checkpoint protein BUB3	0	42.509	861940000	55	27.3665	27.2242	27.6028	28.4425	28.6547	28.5206
	BYSL	1.93305	-0.618778	Q13895	Q13895	Bystin	0	39.303	751260000	49	27.45	27.736	27.7586	26.8488	27.1917	27.0478
	BZW2	1.70139	0.807177	Q9Y6E2	Q9Y6E2	Basic leucine zipper and W2 domain-containing protein 2	0	11.822	157200000	16	24.7292	24.9406	25.2276	25.5877	26.0901	25.6409
	C10orf54	0.794168	0.679599	Q9H7M9	Q9H7M9	Platelet receptor Gi24	0	18.651	174210000	20	24.7567	25.4013	25.5815	25.5504	26.5319	25.696
	C14orf166	1.76548	-0.922859	Q9Y224	Q9Y224	UPF0568 protein C14orf166	0	40.759	1067500000	49	28.5967	27.8192	28.0823	27.1371	27.3266	27.2659
+	C19orf25	1.96328	-1.00065	Q9UFG5	Q9UFG5	UPF0449 protein C19orf25	0	4.3706	211840000	17	25.6561	26.2717	25.9356	24.7214	24.9546	25.1854
	C1GALT1	1.80106	0.563799	Q9NS00	Q9NS00	Glycoprotein-N-acetylgalactosamine 3-beta-galactosyltransferase 1	0	35.822	280690000	29	25.8716	25.8035	26.2032	26.3914	26.601	26.5773
+	C1QBP	3.59303	1.88139	Q07021	Q07021	Complement component 1 Q subcomponent-binding protein, mitochondrial	0	65.997	925980000	43	27.3172	27.1589	26.8664	29.0276	29.1128	28.8464
+	C21orf33	3.14437	1.03444	P30042	P30042	ES1 protein homolog, mitochondrial	0	70.088	2626300000	82	29.2846	29.0268	28.9982	30.0536	30.2587	30.1006
	CACHD1	0.106026	-0.0790431	Q5VU97	Q5VU97	VWFA and cache domain-containing protein 1	0.00027122	1.8075	149200000	14	25.0477	24.8986	25.3257	25.1106	25.3653	24.559
+	CAD	3.6371	-1.48261	P27708	P27708	CAD protein;Glutamine-dependent carbamoyl-phosphate synthase;Aspartate carbamoyltransferase;Dihydroorotase	0	323.31	8391300000	265	31.4416	31.1622	31.1806	29.6273	29.8455	29.8638
+	CALD1	3.53146	6.1055	Q05682	Q05682	Caldesmon	0	84.526	880870000	68	23.9431	22.6961	23.9653	29.1929	30.2158	29.5124
+	CALM1	2.50002	1.17874	P62158;P27482;P02585	P62158	Calmodulin	0	96.55	1503400000	41	27.9005	28.453	28.2346	29.5365	29.3749	29.213
	CALML5	0.715088	1.09494	Q9NZT1	Q9NZT1	Calmodulin-like protein 5	0	18.746	161060000	14	24.7917	25.4286	24.4383	27.1345	24.9358	25.8731
+	CALR	3.93053	3.52434	P27797	P27797	Calreticulin	0	166.5	1215200000	77	26.6951	26.4265	26.1864	30.3268	29.8194	29.7348
+	CALU	3.17425	1.23324	O43852	O43852	Calumenin	0	56.668	1752200000	74	28.3745	28.4729	28.4703	29.8798	29.6895	29.4481
+	CAMK2D	3.36314	-1.52423	Q13557;Q9UQM7	Q13557	Calcium/calmodulin-dependent protein kinase type II subunit delta	0	89.265	1326400000	54	28.8235	28.6075	28.4505	26.9552	27.0793	27.2743
+	CAMK2G	4.2348	-2.33434	Q13555	Q13555	Calcium/calmodulin-dependent protein kinase type II subunit gamma	0	15.734	213400000	19	26.2561	25.9664	26.0288	23.6552	23.6497	23.9433
+	CAND1	2.84343	-0.953726	Q86VP6;O75155	Q86VP6	Cullin-associated NEDD8-dissociated protein 1	0	174.57	2857300000	121	29.7347	29.5469	29.5383	28.7906	28.4501	28.718
+	CANX	3.34674	2.72148	P27824	P27824	Calnexin	0	68.853	3549200000	97	29.0724	28.2689	28.3647	31.2782	31.3696	31.2226
	CAP1	0.688596	0.0895023	Q01518	Q01518	Adenylyl cyclase-associated protein 1	0	237.97	4082900000	149	29.9682	30.009	30.1517	30.1697	30.1269	30.1007
	CAP2	1.52598	0.589776	P40123	P40123	Adenylyl cyclase-associated protein 2	0	14.516	73724000	17	24.0303	24.2645	24.1345	25.0503	24.4957	24.6525
+	CAPN1	2.03	0.980075	P07384	P07384	Calpain-1 catalytic subunit	0	5.0257	115380000	13	24.2574	24.601	24.7339	25.25	25.503	25.7796
+	CAPN2	2.59519	2.88788	P17655	P17655	Calpain-2 catalytic subunit	0	61.275	233430000	31	25.3181	24.3924	23.9066	27.2845	27.3461	27.6501
+	CAPRIN1	2.91769	1.20109	Q14444	Q14444	Caprin-1	0	87.364	1337800000	83	27.8499	28.2703	28.0816	29.388	29.3056	29.1115
+	CAPZA1	3.10871	1.08762	P52907	P52907	F-actin-capping protein subunit alpha-1	0	120.29	1319000000	74	28.0411	28.2528	27.9183	29.211	29.0257	29.2384
+	CAPZA2	4.2875	1.62917	P47755	P47755	F-actin-capping protein subunit alpha-2	0	37.897	274090000	22	25.3591	25.4209	25.5567	27.0704	26.9613	27.1924
+	CAPZB	2.54388	1.18073	P47756	P47756	F-actin-capping protein subunit beta	0	23.249	661830000	32	27.0692	27.1824	26.6512	27.9892	28.2614	28.1944
	CARM1	2.34915	0.913391	Q86X55	Q86X55	Histone-arginine methyltransferase CARM1	0	23.614	138700000	23	24.6099	24.8068	25.0431	25.793	25.8629	25.544
	CARS2	1.90444	0.464991	Q9HA77	Q9HA77	Probable cysteine--tRNA ligase, mitochondrial	0	42.534	622480000	35	27.0315	27.1656	27.3271	27.5675	27.7705	27.5812
+	CASC4	1.88308	1.41703	Q6P4E1	Q6P4E1	Protein CASC4	0	5.5532	135440000	15	24.3392	24.6105	25.1982	26.1002	26.5221	25.7768
	CASK	0.0613033	0.0655162	O14936	O14936	Peripheral plasma membrane protein CASK	0	15.6	65447000	11	23.2659	24.0239	24.3818	23.709	24.2848	23.8743
+	CAT	4.26061	2.25376	P04040	P04040	Catalase	0	22.181	291960000	22	25.1669	25.4367	25.0157	27.4975	27.4365	27.4466
	CAV1	0.860265	-0.402141	Q03135;P56539	Q03135	Caveolin-1	0	39.84	970530000	25	28.1874	27.7738	28.0094	27.8935	27.6047	27.266
	CBLL1	0.598437	-0.170249	Q75N03	Q75N03	E3 ubiquitin-protein ligase Hakai	0	26.659	292880000	25	25.9613	26.1837	26.0625	26.1147	25.8271	25.755
+	CBR1	4.06438	5.31194	P16152	P16152	Carbonyl reductase [NADPH] 1	0	41.034	273240000	40	22.9037	22.0529	22.9849	28.2364	27.7914	27.8495
+	CBS	2.64288	-1.03434	P35520	P35520	Cystathionine beta-synthase	0	69.552	1038700000	59	28.005	28.0226	28.2936	26.8556	27.1086	27.254
+	CBX3	4.15802	1.52587	Q13185	Q13185	Chromobox protein homolog 3	0	51.27	1018600000	45	27.6205	27.3127	27.4489	28.9751	28.9801	29.0046
+	CBX4	2.42586	-1.36422	O00257	O00257	E3 SUMO-protein ligase CBX4	0	15.226	323210000	22	26.5858	26.7296	26.3753	24.9734	25.5989	25.0257
+	CBX5	1.80749	1.21579	P45973	P45973	Chromobox protein homolog 5	0	2.9331	178760000	13	25.0628	24.68	25.6916	26.3291	26.4754	26.2774
	CBX8	1.00246	-0.243806	Q9HC52;O95503	Q9HC52	Chromobox protein homolog 8	0	28.401	128670000	18	24.9008	25.127	25.0922	24.9508	24.6396	24.7982
	CCAR2	0.927807	-0.117283	Q8N163	Q8N163	Cell cycle and apoptosis regulator protein 2	0	211.3	2727000000	141	29.4529	29.3835	29.5195	29.2501	29.3989	29.355
	CCDC47	2.42776	0.501877	Q96A33	Q96A33	Coiled-coil domain-containing protein 47	0	106.4	1232500000	78	28.0421	28.1697	28.2311	28.5625	28.7677	28.6183
+	CCDC50	2.88	-1.00844	Q8IVM0	Q8IVM0	Coiled-coil domain-containing protein 50	0	11.71	251450000	15	26.2361	26.3343	26.2384	25.4444	25.3083	25.0308
+	CCDC51	2.85711	1.05709	Q96ER9	Q96ER9	Coiled-coil domain-containing protein 51	0	83.451	895290000	52	27.6092	27.1765	27.4228	28.5526	28.4266	28.4005
	CCNK	1.13953	-0.622637	O75909	O75909	Cyclin-K	0	33.962	310960000	10	26.8669	26.225	26.0135	25.7602	25.7184	25.7589
	CCNL1	0.222194	-0.129887	Q9UK58	Q9UK58	Cyclin-L1	0	48.68	195570000	25	25.9023	25.4411	25.2983	25.6653	25.1916	25.3952
	CCNT1	3.97827	-0.847797	O60563	O60563	Cyclin-T1	0	124.84	1473700000	71	28.6971	28.5928	28.7192	27.8028	27.8972	27.7657
	CCT2	0.929797	0.251181	P78371	P78371	T-complex protein 1 subunit beta	0	323.31	10592000000	247	31.2315	31.2121	31.4768	31.5022	31.7399	31.4318
	CCT3	1.86179	0.22529	P49368	P49368	T-complex protein 1 subunit gamma	0	139.34	8080800000	206	30.8857	30.9528	31.0635	31.1711	31.1879	31.2189
	CCT4	2.83988	0.610477	P50991	P50991	T-complex protein 1 subunit delta	0	192.53	4268800000	171	30.0426	29.8692	29.8667	30.4369	30.5606	30.6125
	CCT5	2.86654	0.416366	P48643	P48643	T-complex protein 1 subunit epsilon	0	321.96	5634400000	218	30.3829	30.3575	30.2918	30.6926	30.8451	30.7435
	CCT6A	0.0224346	-0.0112813	P40227;Q92526	P40227	T-complex protein 1 subunit zeta	0	255.02	8261500000	181	30.801	30.9642	31.35	31.0128	31.1044	30.9642
	CCT7	0.361995	-0.0826035	Q99832	Q99832	T-complex protein 1 subunit eta	0	323.31	7585200000	196	30.8726	30.851	31.1046	30.7934	30.9574	30.8295
	CCT8	1.67847	0.322739	P50990	P50990	T-complex protein 1 subunit theta	0	146.77	5134600000	169	30.1342	30.426	30.3483	30.6214	30.6199	30.6354
	CD109	4.4297	0.805951	Q6YHK3	Q6YHK3	CD109 antigen	0	9.0059	117120000	14	24.7153	24.7644	24.8179	25.6264	25.5497	25.5393
	CD2BP2	1.52444	-0.56602	O95400	O95400	CD2 antigen cytoplasmic tail-binding protein 2	0	40.225	557830000	31	27.0624	27.542	27.1548	26.5361	26.6828	26.8422
	CD3EAP	1.35998	-0.49873	O15446	O15446	DNA-directed RNA polymerase I subunit RPA34	0	39.358	439200000	33	26.7912	26.3825	26.7464	25.9637	26.1109	26.3492
+	CD44	2.91496	1.47083	P16070	P16070	CD44 antigen	0	53.319	1516300000	77	28.301	27.747	28.2001	29.664	29.5263	29.4704
	CD70	1.79623	0.796726	P32970	P32970	CD70 antigen	0	24.986	343040000	14	26.2599	26.3628	26.857	27.2399	27.4359	27.194
	CD97	1.16344	0.45307	P48960;Q9UHX3	P48960	CD97 antigen;CD97 antigen subunit alpha;CD97 antigen subunit beta	0	52.321	462430000	45	27.1919	26.7647	26.5883	27.362	27.3102	27.2319
	CDC23	3.15145	-0.762381	Q9UJX2	Q9UJX2	Cell division cycle protein 23 homolog	0	49.143	263070000	28	25.9815	26.1684	26.1856	25.3899	25.4039	25.2546
	CDC27	1.90047	-0.806466	P30260	P30260	Cell division cycle protein 27 homolog	0	27.493	212390000	23	25.9926	25.446	25.9504	24.9625	24.8934	25.1136
+	CDC37	3.45771	2.57604	Q16543	Q16543	Hsp90 co-chaperone Cdc37;Hsp90 co-chaperone Cdc37, N-terminally processed	0	37.986	323440000	20	25.6349	25.241	24.893	27.8894	27.9282	27.6794
	CDC42EP1	1.87357	-0.766422	Q00587	Q00587	Cdc42 effector protein 1	0	30.538	182990000	17	25.2409	25.6796	25.8281	24.7357	24.8361	24.8775
+	CDC5L	1.92396	1.12736	Q99459	Q99459	Cell division cycle 5-like protein	0	133.81	1109600000	118	28.2623	27.4927	27.5042	28.949	28.8134	28.8789
+	CDC73	2.93165	1.37617	Q6P1J9	Q6P1J9	Parafibromin	0	8.235	110670000	21	24.1495	24.5882	24.1803	25.6836	25.5289	25.834
	CDH13	2.35844	0.783419	P55290	P55290	Cadherin-13	0	5.9126	58696000	9	23.4892	23.6538	23.5684	24.1127	24.5395	24.4095
	CDH2	2.43643	-0.393473	P19022	P19022	Cadherin-2	0	80.294	1148500000	54	28.1754	28.3562	28.3772	27.8965	27.909	27.923
	CDIPT	1.72028	0.821152	O14735	O14735	CDP-diacylglycerol--inositol 3-phosphatidyltransferase	0	3.2451	405380000	12	26.752	26.1137	26.1781	27.1297	27.3119	27.0657
+	CDK1	3.40141	-1.35865	P06493	P06493	Cyclin-dependent kinase 1	0	67.195	2582000000	83	29.4433	29.5138	29.7873	28.155	28.1576	28.3558
+	CDK11B	2.60845	-0.995199	P21127;Q13882	P21127	Cyclin-dependent kinase 11B	0	49.228	1809300000	90	29.0652	29.0193	28.9338	27.7343	28.2013	28.097
+	CDK12	2.95173	-1.18861	Q9NYV4	Q9NYV4	Cyclin-dependent kinase 12	0	234.89	2037600000	108	29.4239	29.081	29.1643	27.9162	28.2282	27.9591
+	CDK13	1.8564	-1.20847	Q14004;Q96Q40;Q00536	Q14004	Cyclin-dependent kinase 13	0	74.198	178790000	22	25.9949	25.2639	25.4963	24.7308	24.3302	24.0687
	CDK2	4.05106	-0.595201	P24941;Q00526	P24941	Cyclin-dependent kinase 2	0	32.174	764140000	23	27.5365	27.6272	27.5278	26.9882	26.9301	26.9877
	CDK9	0.38732	0.134127	P50750	P50750	Cyclin-dependent kinase 9	0	22.096	250000000	19	26.3709	26.1424	25.9415	26.2258	26.4381	26.1932
+	CDKN2A	2.96086	1.97834	P42771;P42772	P42771	Cyclin-dependent kinase inhibitor 2A	0	36.793	723240000	39	26.9809	26.8217	26.4389	28.4021	28.7871	28.9872
+	CDKN2A	1.01833	1.51692	Q8N726	Q8N726	Tumor suppressor ARF	0	22.815	1005000000	29	27.3314	26.7503	26.918	27.1716	29.3309	29.0481
+	CDKN2AIP	2.64627	-1.52656	Q9NXV6	Q9NXV6	CDKN2A-interacting protein	0	107.39	501660000	42	26.9364	27.2082	27.4946	25.396	25.8929	25.7707
	CDYL	1.76524	-0.868059	Q9Y232	Q9Y232	Chromodomain Y-like protein	0	7.1633	123940000	14	24.9276	25.0605	25.3349	23.9538	24.1769	24.5882
+	CEBPZ	4.62605	-4.47138	Q03701	Q03701	CCAAT/enhancer-binding protein zeta	0	165.3	1244600000	72	28.8634	28.6059	28.7651	23.9797	24.616	24.2246
	CECR5	0.0919988	0.0556469	Q9BXW7	Q9BXW7	Cat eye syndrome critical region protein 5	0	80.568	384470000	37	26.4613	26.4602	26.7106	26.7503	26.8433	26.2055
	CELF1	0.166005	-0.0763766	Q92879;O95319	Q92879	CUGBP Elav-like family member 1	0	75.587	459120000	46	27.1298	26.7201	26.5962	26.6566	26.6958	26.8646
+	CEP170	4.94526	-1.8713	Q5SW79;Q96L14	Q5SW79	Centrosomal protein of 170 kDa	0	303.57	2287700000	149	29.4751	29.3831	29.4603	27.5084	27.695	27.5012
	CERS2	1.06803	-0.323081	Q96G23	Q96G23	Ceramide synthase 2	0	14.873	559390000	32	26.9879	27.1127	27.3958	26.747	26.9907	26.7894
+	CFL1	3.39257	2.31154	P23528	P23528	Cofilin-1	0	82.338	3610700000	69	28.5201	29.196	29.0917	31.2672	31.1855	31.2897
	CHAMP1	1.26466	-0.405266	Q96JM3	Q96JM3	Chromosome alignment-maintaining phosphoprotein 1	0	7.6615	192640000	21	25.8057	25.4892	25.3996	25.1038	25.3288	25.0461
	CHCHD3	3.67984	-0.669345	Q9NX63	Q9NX63	MICOS complex subunit MIC19	0	94.486	4411600000	92	30.3648	30.2685	30.2129	29.6214	29.6545	29.5623
	CHD1	2.05532	-0.581825	O14646	O14646	Chromodomain-helicase-DNA-binding protein 1	0	114.9	1047000000	95	28.2554	27.9319	27.9697	27.3484	27.5769	27.4861
	CHD2	1.06081	-0.502202	O14647	O14647	Chromodomain-helicase-DNA-binding protein 2	0	20.678	126580000	21	25.3269	25.2379	24.7726	24.5852	24.8666	24.3791
	CHD3	1.72475	-0.326122	Q12873	Q12873	Chromodomain-helicase-DNA-binding protein 3	0	28.503	168550000	25	25.4921	25.4575	25.332	24.9609	25.1614	25.1809
	CHD4	1.50288	0.243306	Q14839;Q8TDI0	Q14839	Chromodomain-helicase-DNA-binding protein 4	0	147.79	2518100000	178	29.2106	29.2953	29.2758	29.3946	29.4816	29.6353
+	CHD8	2.81621	-0.954399	Q9HCK8	Q9HCK8	Chromodomain-helicase-DNA-binding protein 8	0	104.59	906390000	75	28.0042	27.7628	27.9339	27.0295	27.0634	26.7448
+	CHERP	4.29766	-1.63994	Q8IWX8	Q8IWX8	Calcium homeostasis endoplasmic reticulum protein	0	163.51	5101200000	147	30.5599	30.5455	30.614	28.769	29.0609	28.9698
	CHP1	1.61342	0.49574	Q99653	Q99653	Calcineurin B homologous protein 1	0	28.912	276100000	31	26.2299	25.8329	26.0008	26.397	26.671	26.4828
	CHPF	2.03746	0.395446	Q8IZ52	Q8IZ52	Chondroitin sulfate synthase 2	0	4.8317	157240000	21	25.4905	25.4534	25.4218	25.9302	25.934	25.6879
	CHPF2	1.34928	0.315504	Q9P2E5	Q9P2E5	Chondroitin sulfate glucuronyltransferase	0	10.713	111550000	18	24.8928	24.775	24.9657	25.0129	25.3301	25.237
+	CHST14	2.6068	1.01321	Q8NCH0	Q8NCH0	Carbohydrate sulfotransferase 14	0	5.4165	76513000	19	24.1077	23.9717	24.1374	24.8907	25.3583	25.0074
	CHSY3	0.301179	0.215477	Q70JA7;Q86X52	Q70JA7	Chondroitin sulfate synthase 3	0	19.071	141910000	21	24.8698	25.2699	25.397	25.7906	25.4417	24.9508
	CHTF18	2.60029	-0.734271	Q8WVB6;Q15813	Q8WVB6	Chromosome transmission fidelity protein 18 homolog	0	55.332	237060000	37	25.9814	25.9121	26.0582	25.4464	25.1181	25.1843
+	CHTOP	2.25871	1.94394	Q9Y3Y2	Q9Y3Y2	Chromatin target of PRMT1 protein	0	8.5172	141340000	13	25.0644	23.9812	24.0604	26.1973	26.2845	26.4559
+	CIAO1	2.02725	-1.25084	O76071	O76071	Probable cytosolic iron-sulfur protein assembly protein CIAO1	0	24.764	312010000	20	26.304	26.7045	26.4434	24.7545	25.4931	25.4517
	CIRH1A	1.90912	-0.542219	Q969X6	Q969X6	Cirhin	0	23.783	152370000	21	25.0868	25.412	25.3965	24.6241	24.8382	24.8064
	CKAP4	0.517173	0.0931994	Q07065	Q07065	Cytoskeleton-associated protein 4	0	323.31	64855000000	540	34.0531	33.9392	33.984	34.0361	34.2268	33.993
+	CKAP5	4.13621	-1.01461	Q14008	Q14008	Cytoskeleton-associated protein 5	0	95.367	1376700000	104	28.4948	28.5791	28.6292	27.5147	27.5002	27.6443
+	CLASP1	4.1443	-2.24578	Q7Z460	Q7Z460	CLIP-associating protein 1	0	143.88	1186200000	90	28.3872	28.607	28.5148	26.1782	26.1069	26.4867
+	CLASP2	4.1516	-4.16106	O75122	O75122	CLIP-associating protein 2	0	77.479	865810000	79	27.7937	28.4083	28.4593	24.0315	23.8675	24.2791
	CLCC1	1.4703	0.508977	Q96S66	Q96S66	Chloride channel CLIC-like protein 1	0	74.897	186480000	27	25.6455	25.2078	25.3012	25.7844	26.0719	25.8252
+	CLIC1	3.07874	5.22881	O00299	O00299	Chloride intracellular channel protein 1	0	51.207	551490000	40	23.1129	24.8247	23.374	29.3102	28.5548	29.133
	CLINT1	1.44265	0.678888	Q14677	Q14677	Clathrin interactor 1	0	7.2854	96159000	14	24.2365	24.5006	24.1012	25.3257	24.7429	24.8064
+	CLPB	4.35147	2.72861	Q9H078	Q9H078	Caseinolytic peptidase B protein homolog	0	13.3	253000000	34	24.5762	24.9331	24.8178	27.6941	27.4446	27.3743
	CLPP	0.94603	-0.176586	Q16740	Q16740	ATP-dependent Clp protease proteolytic subunit, mitochondrial	0	23.859	722280000	40	27.6319	27.6343	27.5796	27.5444	27.5023	27.2695
+	CLPTM1	3.47576	1.8449	O96005	O96005	Cleft lip and palate transmembrane protein 1	0	40.93	311170000	33	25.8281	25.3893	25.5903	27.3243	27.6453	27.3728
	CLPTM1L	1.27911	0.323914	Q96KA5	Q96KA5	Cleft lip and palate transmembrane protein 1-like protein	0	107.11	1516700000	84	28.4739	28.4211	28.6841	28.8401	29.0066	28.7041
	CLPX	0.619506	0.183884	O76031	O76031	ATP-dependent Clp protease ATP-binding subunit clpX-like, mitochondrial	0	71.288	1354600000	92	28.2089	28.3677	28.5053	28.4249	28.7481	28.4606
+	CLTA	2.08213	1.03617	P09496	P09496	Clathrin light chain A	0	14.165	445710000	33	26.8501	26.339	26.2311	27.4088	27.4207	27.6993
+	CLTC	2.50011	1.28349	Q00610;P53675	Q00610	Clathrin heavy chain 1	0	323.31	7913100000	343	30.9058	30.3567	30.3294	31.713	31.7679	31.9614
	CLU	1.67264	0.590987	P10909	P10909	Clusterin;Clusterin beta chain;Clusterin alpha chain	0	49.183	925830000	53	27.9095	27.6002	27.6438	28.1206	28.5542	28.2517
+	CMTR1	2.15832	-1.45633	Q8N1G2	Q8N1G2	Cap-specific mRNA (nucleoside-2-O-)-methyltransferase 1	0	32.413	260340000	24	26.0965	26.0713	26.57	24.3836	25.1959	24.7893
+	CNDP2	2.5321	1.2224	Q96KP4	Q96KP4	Cytosolic non-specific dipeptidase	0	11.211	101490000	16	24.1639	24.5185	24.6392	25.8948	25.622	25.4718
	CNN1	1.55395	-0.560704	P51911	P51911	Calponin-1	0	63.258	1126200000	56	28.3634	28.0222	28.1303	27.4424	27.8718	27.5195
	CNN2	2.04065	0.63851	Q99439	Q99439	Calponin-2	0	129.25	678840000	63	27.1536	27.4197	27.4497	27.8238	27.9578	28.157
+	CNN3	3.12399	1.47182	Q15417	Q15417	Calponin-3	0	22.436	422520000	30	26.3069	26.0794	26.4919	27.9675	27.6186	27.7077
	CNOT1	3.08012	-0.86442	A5YKK6	A5YKK6	CCR4-NOT transcription complex subunit 1	0	35.599	1053100000	66	28.188	28.2045	28.1795	27.2626	27.5138	27.2023
	CNOT2	1.37029	-0.378344	Q9NZN8	Q9NZN8	CCR4-NOT transcription complex subunit 2	0	9.5726	165500000	14	25.2483	25.5202	25.5187	24.8964	25.0412	25.2146
	CNTNAP1	0.852964	0.239142	P78357	P78357	Contactin-associated protein 1	0	28.82	528210000	52	26.9836	27.1332	27.2589	27.3503	27.5497	27.1932
+	COASY	2.78814	1.57084	Q13057	Q13057	Bifunctional coenzyme A synthase;Phosphopantetheine adenylyltransferase;Dephospho-CoA kinase	0	7.5948	229190000	13	25.1596	25.201	25.0342	26.3218	26.7794	27.006
	COG1	1.00532	-0.349415	Q8WTW3	Q8WTW3	Conserved oligomeric Golgi complex subunit 1	0	13.269	182160000	18	25.2694	25.67	25.5447	25.2144	24.9258	25.2957
+	COL1A1	1.85145	1.16827	P02452;CON__Q862S4	P02452	Collagen alpha-1(I) chain	0	24.16	184370000	31	25.7281	25.14	24.8135	26.2416	26.4146	26.5302
+	COL5A1	2.30328	1.56406	P20908	P20908	Collagen alpha-1(V) chain	0	16.055	120710000	21	24.5631	24.4803	23.7858	25.8149	25.6278	26.0786
	COL7A1	1.1939	0.998729	Q02388	Q02388	Collagen alpha-1(VII) chain	0	5.4323	82059000	14	23.7153	24.5673	23.3868	24.5566	25.1546	24.9544
+	COLGALT1	3.07695	1.3328	Q8NBJ5	Q8NBJ5	Procollagen galactosyltransferase 1	0	34.407	974680000	63	27.8333	27.4686	27.3486	28.9033	28.9115	28.834
	COMT	2.35923	0.797505	P21964	P21964	Catechol O-methyltransferase	0	9.089	238800000	19	25.7042	26.0116	25.6861	26.6725	26.6987	26.4233
	COPA	2.37581	-0.684095	P53621	P53621	Coatomer subunit alpha;Xenin;Proxenin	0	323.31	11556000000	357	31.4938	31.6938	31.7701	30.8109	31.0051	31.0894
	COPB1	0.520888	-0.119429	P53618	P53618	Coatomer subunit beta	0	134.91	2011300000	116	29.0016	28.8543	29.0548	28.8841	28.6969	28.9713
	COPB2	2.65326	-0.379398	P35606	P35606	Coatomer subunit beta	0	129.09	4083600000	156	30.0239	30.1739	30.0404	29.6536	29.7455	29.7009
	COPE	2.34643	-0.739918	O14579	O14579	Coatomer subunit epsilon	0	111.66	2155100000	87	28.9976	29.3585	29.3049	28.4854	28.3705	28.5853
	COPG1	0.138878	0.0403938	Q9Y678	Q9Y678	Coatomer subunit gamma-1	0	214.7	2636600000	104	29.1943	29.3618	29.5033	29.2749	29.4672	29.4386
	COPG2	0.0822251	0.0204983	Q9UBF2	Q9UBF2	Coatomer subunit gamma-2	0	24.369	152740000	11	24.9933	25.1912	24.8969	25.0187	25.049	25.0753
	COPS2	0.346291	0.18771	P61201	P61201	COP9 signalosome complex subunit 2	0	51.03	551500000	36	26.6502	27.0702	27.3899	27.1086	27.221	27.3438
	COPS3	1.04695	0.497777	Q9UNS2	Q9UNS2	COP9 signalosome complex subunit 3	0	40.101	199750000	14	25.1976	25.7258	25.6266	25.917	26.3156	25.8107
	COPS4	2.06368	0.577773	Q9BT78	Q9BT78	COP9 signalosome complex subunit 4	0	34.902	563720000	51	26.8675	26.9633	27.17	27.4364	27.7158	27.582
	COPS5	1.44363	0.520264	Q92905	Q92905	COP9 signalosome complex subunit 5	0	7.2883	142600000	20	24.7539	25.267	25.136	25.5017	25.7046	25.5114
	COPS6	1.31016	0.545218	Q7L5N1	Q7L5N1	COP9 signalosome complex subunit 6	0	25.946	382960000	20	26.2524	26.46	26.6217	26.7609	26.9035	27.3054
	COPS7A	0.27092	-0.0425212	Q9UBW8	Q9UBW8	COP9 signalosome complex subunit 7a	0	14.589	180430000	14	25.5197	25.638	25.4337	25.4532	25.5259	25.4847
	COPS8	2.33472	0.689261	Q99627	Q99627	COP9 signalosome complex subunit 8	0	5.2743	142230000	13	24.7491	25.1163	24.9219	25.6349	25.512	25.7082
+	COPZ1	3.52523	3.83904	P61923	P61923	Coatomer subunit zeta-1	0	13.592	320750000	14	23.8191	24.2412	24.5414	27.8993	27.6941	28.5255
	COQ6	2.90325	0.759668	Q9Y2Z9	Q9Y2Z9	Ubiquinone biosynthesis monooxygenase COQ6, mitochondrial	0	19.56	231910000	29	25.48	25.7202	25.7207	26.3578	26.4962	26.346
+	CORO1B	3.41104	2.60615	Q9BR76	Q9BR76	Coronin-1B	0	18.734	111370000	14	23.4189	23.2928	24.0498	26.1214	26.234	26.2245
+	CORO1C	5.33068	3.32625	Q9ULV4;Q6QEF8	Q9ULV4	Coronin-1C	0	28.512	328480000	30	24.7667	24.4466	24.6929	27.9434	27.9386	28.0029
	CORO2A	2.81208	-0.604858	Q92828	Q92828	Coronin-2A	0	7.6939	90441000	15	24.6029	24.6976	24.4373	24.0144	23.9508	23.9579
+	COX20	2.05451	1.21641	Q5RI15	Q5RI15	Cytochrome c oxidase protein 20 homolog	0	7.1053	204670000	20	24.8392	25.4642	25.5437	26.5835	26.6578	26.2549
	COX4I1	1.22379	0.560413	P13073	P13073	Cytochrome c oxidase subunit 4 isoform 1, mitochondrial	0	37.132	3554000000	102	29.3715	29.4957	30.0656	30.2036	30.248	30.1624
	COX5A	1.02822	0.612862	P20674	P20674	Cytochrome c oxidase subunit 5A, mitochondrial	0	22.891	2760700000	66	28.7296	29.3801	29.6468	29.8418	29.986	29.7673
+	COX5B	2.47819	1.00858	P10606	P10606	Cytochrome c oxidase subunit 5B, mitochondrial	0	17.521	1095000000	37	27.5588	27.8537	28.0707	28.8528	28.9363	28.7199
	COX6B1	1.19362	0.569545	P14854	P14854	Cytochrome c oxidase subunit 6B1	0	11.053	182560000	15	24.8876	25.5277	25.5346	25.9644	25.9379	25.7562
+	COX6C	2.84614	1.28541	P09669	P09669	Cytochrome c oxidase subunit 6C	0	7.0073	721920000	28	26.9243	27.0502	27.4556	28.3935	28.4965	28.3964
	CPD	2.47225	0.841976	O75976	O75976	Carboxypeptidase D	0	45.767	258240000	45	25.6625	25.8748	26.0109	26.7992	26.7605	26.5144
+	CPNE1	3.62964	2.05861	Q99829	Q99829	Copine-1	0	42.739	153520000	20	24.775	24.2166	24.4447	26.5555	26.4822	26.5743
	CPS1	2.2897	0.803885	P31327	P31327	Carbamoyl-phosphate synthase [ammonia], mitochondrial	0	323.31	12148000000	504	31.1351	31.3191	31.5523	32.0956	32.294	32.0284
+	CPSF1	3.09903	-1.12764	Q10570	Q10570	Cleavage and polyadenylation specificity factor subunit 1	0	217.82	3780700000	183	30.2269	29.9811	29.9445	28.7935	29.0855	28.8906
+	CPSF2	4.22339	-1.38479	Q9P2I0	Q9P2I0	Cleavage and polyadenylation specificity factor subunit 2	0	136.31	2229400000	119	29.3403	29.4238	29.3084	27.8979	28.1131	27.9071
	CPSF3	1.12744	0.380173	Q9UKF6	Q9UKF6	Cleavage and polyadenylation specificity factor subunit 3	0	16.588	260990000	18	25.7432	26.0975	26.0266	26.5646	26.1886	26.2547
	CPSF3L	0.13068	-0.112233	Q5TA45	Q5TA45	Integrator complex subunit 11	0	15.341	132810000	16	24.6524	25.1745	25.4005	25.4133	24.7451	24.7323
+	CPSF4	3.27655	-1.64461	O95639	O95639	Cleavage and polyadenylation specificity factor subunit 4	0	15.377	342450000	18	26.9373	26.6532	26.5693	25.0444	24.889	25.2926
+	CPSF6	2.16668	-1.02078	Q16630	Q16630	Cleavage and polyadenylation specificity factor subunit 6	0	138.63	1411800000	65	28.8105	28.3157	28.4147	27.2386	27.6589	27.581
+	CPSF7	2.95265	-1.01616	Q8N684	Q8N684	Cleavage and polyadenylation specificity factor subunit 7	0	52.187	4815500000	70	30.587	30.3006	30.4362	29.407	29.5874	29.281
	CPT1A	2.05476	0.576693	P50416	P50416	Carnitine O-palmitoyltransferase 1, liver isoform	0	49.243	751120000	60	27.5368	27.2763	27.437	27.896	28.1813	27.9028
	CROCC	2.10893	0.353673	Q5TZA2;Q8IVE0	Q5TZA2	Rootletin	0.0010422	1.0729	533690000	7	27.0558	26.9652	27.1215	27.2928	27.436	27.4747
	CRTAP	0.719903	0.247819	O75718	O75718	Cartilage-associated protein	0	9.7663	410190000	33	26.411	26.8048	26.9179	26.9389	27.0261	26.9121
+	CS	4.53478	2.96464	O75390	O75390	Citrate synthase, mitochondrial	0	36.791	1233200000	44	27.0437	26.6779	26.8234	29.7308	29.994	29.7141
+	CSDE1	4.45816	1.05221	O75534	O75534	Cold shock domain-containing protein E1	0	24.162	404760000	42	26.2729	26.3972	26.3718	27.3568	27.4697	27.372
+	CSE1L	2.92808	-0.957822	P55060	P55060	Exportin-2	0	267.44	7475300000	172	30.9095	31.1202	31.2019	30.0497	30.0355	30.2729
	CSK	0.76484	-0.469964	P41240;P42679	P41240	Tyrosine-protein kinase CSK	0	4.4102	135190000	12	24.5394	25.3745	25.3369	24.6779	24.4618	24.7011
	CSNK1G3	0.473737	0.0937665	Q9Y6M4;Q9HCP0;P78368	Q9Y6M4	Casein kinase I isoform gamma-3	0	3.5789	64183000	11	23.9377	23.9758	24.1529	24.2193	24.094	24.0344
	CSNK2A1;CSNK2A3	0.318414	0.0802701	P68400;Q8NEV1	P68400;Q8NEV1	Casein kinase II subunit alpha;Casein kinase II subunit alpha 3	0	70.801	1006900000	72	28.1362	27.7815	27.9678	28.0496	28.0599	28.0169
	CSNK2B	1.55817	-0.338182	P67870	P67870	Casein kinase II subunit beta	0	7.8592	142620000	12	25.327	25.3696	25.1969	24.9258	25.1215	24.8317
	CSPG4	1.64847	0.496113	Q6UVK1	Q6UVK1	Chondroitin sulfate proteoglycan 4	0	7.9035	115010000	14	24.9296	24.6888	24.8611	25.3562	25.5065	25.1051
+	CSRP2	4.92134	2.68244	Q16527	Q16527	Cysteine and glycine-rich protein 2	0	8.4712	261530000	14	24.7258	24.8169	24.8975	27.4238	27.6711	27.3926
+	CSTB	0.81923	1.79978	P04080	P04080	Cystatin-B	0	4.8042	126330000	6	24.1264	23.957	23.6499	27.7261	24.6685	24.738
	CSTF1	1.61487	0.680988	Q05048	Q05048	Cleavage stimulation factor subunit 1	0	13.654	77129000	7	24.2229	24.3072	24.1483	25.1403	24.5362	25.0449
	CSTF2	0.416189	0.109522	P33240	P33240	Cleavage stimulation factor subunit 2	0	63.696	355520000	46	26.3512	26.2229	26.4021	26.5307	26.2379	26.5361
+	CSTF2T	2.48745	1.09799	Q9H0L4	Q9H0L4	Cleavage stimulation factor subunit 2 tau variant	0	7.4651	94807000	10	24.0251	23.9543	23.8179	24.748	25.0289	25.3144
+	CSTF3	3.63449	1.75534	Q12996	Q12996	Cleavage stimulation factor subunit 3	0	13.109	75139000	20	23.5664	23.7369	23.6776	25.5948	25.1613	25.4908
	CTBP1	0.0174089	0.00715764	Q13363	Q13363	C-terminal-binding protein 1	0	4.6008	266110000	16	25.8908	26.1211	26.2859	26.0597	26.2519	26.0076
	CTBP2	1.20098	-0.586236	P56545	P56545	C-terminal-binding protein 2	0	18.872	875590000	42	27.4647	28.0479	28.2218	27.3484	27.2981	27.329
	CTNNA1	2.98573	0.709458	P35221;Q9UI47	P35221	Catenin alpha-1	0	217.32	2270500000	119	28.9525	29.0304	29.0452	29.5984	29.6932	29.8648
	CTNNB1	0.959679	-0.154673	P35222	P35222	Catenin beta-1	0	216.32	2638500000	128	29.2828	29.4649	29.4365	29.1412	29.3018	29.2772
	CTNND1	2.32858	-0.466577	O60716	O60716	Catenin delta-1	0	302.2	4726400000	240	30.225	30.3569	30.4702	29.8501	29.966	29.8363
+	CTPS1	2.98997	-1.4869	P17812	P17812	CTP synthase 1	0	127.45	4176200000	95	29.9829	30.15	30.5502	28.6583	28.7609	28.8033
+	CTR9	2.97601	-0.981411	Q6PD62	Q6PD62	RNA polymerase-associated protein CTR9 homolog	0	90.037	1266700000	68	28.5652	28.4954	28.3367	27.3104	27.5104	27.6323
+	CTSC	3.95258	1.91707	P53634	P53634	Dipeptidyl peptidase 1;Dipeptidyl peptidase 1 exclusion domain chain;Dipeptidyl peptidase 1 heavy chain;Dipeptidyl peptidase 1 light chain	0	35.975	704830000	50	26.6143	26.6847	26.988	28.59	28.7769	28.6714
+	CTSD	1.51481	3.20033	P07339	P07339	Cathepsin D;Cathepsin D light chain;Cathepsin D heavy chain	0	11.374	152280000	14	23.4065	23.5183	22.6897	28.2727	25.267	25.6758
	CTTN	0.480775	0.0973822	Q14247	Q14247	Src substrate cortactin	0	117.62	1266200000	108	28.3254	28.4585	28.2083	28.3988	28.5259	28.3596
	CUL2	0.178581	0.0616709	Q13617	Q13617	Cullin-2	0	9.5422	130730000	11	24.8762	25.2187	25.1592	25.2141	24.9911	25.2339
	CUL4A	1.73404	-0.594445	Q13619	Q13619	Cullin-4A	0	43.079	961280000	62	27.9275	27.8383	28.0851	27.1028	27.573	27.3917
	CUL4B	0.0526841	0.0313333	Q13620	Q13620	Cullin-4B	0	21.165	144300000	16	24.683	25.0443	25.3498	25.1918	25.0155	24.9638
	CUX1	1.21279	0.183505	P39880;Q13948	P39880;Q13948	Homeobox protein cut-like 1;Protein CASP	0	10.389	78745000	19	24.3659	24.1249	24.2431	24.4119	24.4152	24.4575
	CWC22	0.442385	-0.484536	Q9HCG8	Q9HCG8	Pre-mRNA-splicing factor CWC22 homolog	0	24.537	178560000	16	24.648	25.7234	25.7578	25.4057	24.3755	24.8944
	CXCR4	1.66109	-0.747739	P61073	P61073	C-X-C chemokine receptor type 4	0	84.916	400990000	42	26.4919	26.8306	27.1104	26.1358	26.1888	25.8651
	CYB5R1	0.247459	-0.0651512	Q9UHQ9	Q9UHQ9	NADH-cytochrome b5 reductase 1	0	121.19	661060000	57	27.3409	27.4516	27.5774	27.4071	27.5192	27.2482
+	CYB5R3	4.94783	2.2446	P00387	P00387	NADH-cytochrome b5 reductase 3;NADH-cytochrome b5 reductase 3 membrane-bound form;NADH-cytochrome b5 reductase 3 soluble form	0	45.177	1156400000	61	27.1085	27.3234	27.2974	29.3988	29.5658	29.4985
	CYC1	1.26548	0.426206	P08574	P08574	Cytochrome c1, heme protein, mitochondrial	0	188.53	17599000000	149	31.7143	32.0129	32.1598	32.2809	32.5636	32.3211
	CYFIP1	4.58616	-0.809141	Q7L576	Q7L576	Cytoplasmic FMR1-interacting protein 1	0	40.301	894650000	55	27.9734	27.9909	27.9719	27.0967	27.2025	27.2096
	CYP1B1	0.0378105	0.0221965	Q16678	Q16678	Cytochrome P450 1B1	0	4.3015	80665000	17	24.0476	24.586	24.3298	24.3362	24.5623	24.1314
+	CYP51A1	1.9821	1.25872	Q16850	Q16850	Lanosterol 14-alpha demethylase	0	3.2248	46640000	9	23.0255	23.546	22.9548	24.0688	24.4579	24.7758
+	DAGLB	2.66894	1.035	Q8NCG7	Q8NCG7	Sn1-specific diacylglycerol lipase beta	0	21.044	245780000	37	25.5476	25.6218	25.7896	26.6889	26.9099	26.4652
	DAP3	0.142914	0.0486514	P51398	P51398	28S ribosomal protein S29, mitochondrial	0	25.417	758430000	27	27.7018	27.3678	27.3447	27.5019	27.6165	27.4418
+	DARS	3.24909	-1.71733	P14868	P14868	Aspartate--tRNA ligase, cytoplasmic	0	223.75	7112500000	155	31.3848	31.0015	30.8458	29.2553	29.3538	29.471
+	DARS2	2.9965	1.189	Q6PI48	Q6PI48	Aspartate--tRNA ligase, mitochondrial	0	47.288	392980000	41	26.3012	26.2127	26.3186	27.6769	27.5061	27.2163
+	DAZAP1	2.9109	1.82523	Q96EP5	Q96EP5	DAZ-associated protein 1	0	14.675	137170000	15	24.3364	23.8633	24.5883	26.2216	26.0552	25.9869
+	DBN1	3.48717	2.32224	Q16643	Q16643	Drebrin	0	56.021	633520000	69	26.7206	26.0668	26.2851	28.5626	28.7053	28.7713
+	DBNL	3.58032	2.60142	Q9UJU6	Q9UJU6	Drebrin-like protein	0	19.511	155270000	32	23.7625	24.4457	24.311	26.6842	26.8012	26.8381
	DCAF13	3.06857	-0.901878	Q9NV06	Q9NV06	DDB1- and CUL4-associated factor 13	0	18.915	488200000	27	27.2151	27.0617	27.035	26.3005	26.0362	26.2693
+	DCAF7	4.31933	-1.48756	P61962	P61962	DDB1- and CUL4-associated factor 7	0	16.056	638910000	34	27.596	27.4895	27.4865	25.8948	26.1033	26.1111
+	DCD	1.00406	1.45433	P81605	P81605	Dermcidin;Survival-promoting peptide;DCD-1	0	3.9075	179110000	11	25.3836	25.7471	23.5845	26.5164	26.12	26.4418
+	DCTN1	4.52865	-1.31966	Q14203	Q14203	Dynactin subunit 1	0	197.87	1723500000	117	28.8061	28.8554	29.0101	27.5754	27.5498	27.5875
+	DCTN2	4.1984	2.6927	Q13561	Q13561	Dynactin subunit 2	0	13.282	86425000	23	23.2952	23.2862	22.8945	26.0023	25.7311	25.8206
	DCTPP1	1.86109	0.988417	Q9H773	Q9H773	dCTP pyrophosphatase 1	0	12.105	161580000	22	25.2783	24.5801	24.6882	25.6533	25.9357	25.9229
	DDB1	2.0916	-0.305576	Q16531	Q16531	DNA damage-binding protein 1	0	149.86	3095200000	125	29.6005	29.7959	29.6302	29.3538	29.3987	29.3574
	DDB2	1.9984	-0.58392	Q92466	Q92466	DNA damage-binding protein 2	0	48.487	744270000	43	27.4532	27.6934	27.6104	27.0804	27.1322	26.7927
	DDOST	1.72426	0.585168	P39656	P39656	Dolichyl-diphosphooligosaccharide--protein glycosyltransferase 48 kDa subunit	0	125.22	5672600000	75	30.14	30.3336	30.4911	30.8862	31.1154	30.7187
+	DDRGK1	4.22591	1.40885	Q96HY6	Q96HY6	DDRGK domain-containing protein 1	0	45.87	130940000	15	24.4238	24.4507	24.5958	25.8227	26.0146	25.8595
+	DDX1	4.92978	-1.09755	Q92499	Q92499	ATP-dependent RNA helicase DDX1	0	306.96	4708900000	175	30.34	30.3367	30.4302	29.2765	29.3163	29.2215
	DDX10	1.36948	-0.91846	Q13206	Q13206	Probable ATP-dependent RNA helicase DDX10	0	25.684	141390000	15	24.5229	25.1593	25.5226	23.9438	24.1731	24.3326
+	DDX17	2.78223	1.10508	Q92841	Q92841	Probable ATP-dependent RNA helicase DDX17	0	86.586	2146800000	108	28.4933	28.6772	28.9479	29.6871	29.895	29.8515
	DDX18	0.399723	-0.242398	Q9NVP1	Q9NVP1	ATP-dependent RNA helicase DDX18	0	65.851	695770000	60	27.8313	27.0611	27.1634	27.0892	27.2689	26.9704
	DDX19A	0.414933	-0.149829	Q9NUU7	Q9NUU7	ATP-dependent RNA helicase DDX19A	0	45.475	593430000	47	27.2835	27.1534	27.0876	26.9317	26.8386	27.3048
+	DDX20	2.19776	-1.20975	Q9UHI6	Q9UHI6	Probable ATP-dependent RNA helicase DDX20	0	63.113	720120000	35	28.0448	27.3319	27.4215	26.28	26.455	26.434
	DDX21	2.08961	0.736853	Q9NR30	Q9NR30	Nucleolar RNA helicase 2	0	131.52	1869700000	135	28.9193	28.4924	28.5062	29.317	29.4882	29.3232
	DDX23	0.252297	-0.0437501	Q9BUQ8	Q9BUQ8	Probable ATP-dependent RNA helicase DDX23	0	33.083	1150000000	81	28.1978	28.1472	28.2379	28.0261	28.1902	28.2354
	DDX24	1.24026	-0.815893	Q9GZR7	Q9GZR7	ATP-dependent RNA helicase DDX24	0	89.806	308470000	41	26.6139	26.1739	26.2696	24.9898	25.9021	25.7178
	DDX27	0.668395	0.240327	Q96GQ7	Q96GQ7	Probable ATP-dependent RNA helicase DDX27	0	8.8705	166170000	13	25.4515	25.0308	25.2457	25.5445	25.633	25.2714
	DDX28	0.463466	-0.0926647	Q9NUL7	Q9NUL7	Probable ATP-dependent RNA helicase DDX28	0	46.992	811960000	58	27.5794	27.7841	27.7408	27.6396	27.6936	27.4931
	DDX39A	2.38873	0.454037	O00148	O00148	ATP-dependent RNA helicase DDX39A	0	86.643	2512900000	102	29.2256	29.2828	29.1807	29.6476	29.5832	29.8204
+	DDX39B	2.94094	1.3673	Q13838	Q13838	Spliceosome RNA helicase DDX39B	0	52.412	392760000	22	26.0361	26.2741	26.2669	27.3816	27.4509	27.8465
	DDX3X;DDX3Y	1.21338	-0.308821	O00571;O15523;Q9NQI0	O00571;O15523	ATP-dependent RNA helicase DDX3X;ATP-dependent RNA helicase DDX3Y	0	186.2	4134900000	165	29.9542	30.0112	30.3063	29.7011	29.8702	29.774
	DDX41	0.760611	-0.22001	Q9UJV9	Q9UJV9	Probable ATP-dependent RNA helicase DDX41	0	13.75	100190000	17	24.4969	24.6918	24.8868	24.3852	24.4179	24.6125
+	DDX42	4.40143	-1.21771	Q86XP3	Q86XP3	ATP-dependent RNA helicase DDX42	0	323.31	11257000000	291	31.6804	31.6766	31.756	30.4396	30.5989	30.4214
+	DDX46	2.89561	1.51469	Q7L014	Q7L014	Probable ATP-dependent RNA helicase DDX46	0	43.501	1123900000	98	28.0657	27.5874	27.5271	29.1112	29.3805	29.2326
+	DDX47	3.88837	-1.18515	Q9H0S4	Q9H0S4	Probable ATP-dependent RNA helicase DDX47	0	74.692	916620000	54	27.9336	28.0068	28.2025	26.8832	26.8374	26.8669
	DDX5	1.89682	-0.577736	P17844	P17844	Probable ATP-dependent RNA helicase DDX5	0	209.92	9742600000	211	31.2512	31.3695	31.6256	30.7035	30.969	30.8406
+	DDX50	3.4223	-2.28006	Q9BQ39	Q9BQ39	ATP-dependent RNA helicase DDX50	0	26.04	645550000	37	27.8256	27.5658	27.6079	25.7086	25.0524	25.3982
+	DDX54	2.77499	-1.05287	Q8TDD1	Q8TDD1	ATP-dependent RNA helicase DDX54	0	9.5075	201600000	26	25.9225	25.8556	25.7532	24.7699	25.0278	24.5749
+	DDX56	2.8072	-1.02343	Q9NY93	Q9NY93	Probable ATP-dependent RNA helicase DDX56	0	63.851	944640000	63	28.0333	28.0056	28.2024	27.1574	27.1928	26.8208
+	DDX6	2.65149	0.932603	P26196	P26196	Probable ATP-dependent RNA helicase DDX6	0	6.2229	315240000	20	26.09	25.8402	26.2331	26.9954	26.8638	27.1019
	DEGS1	2.57119	0.531853	O15121	O15121	Sphingolipid delta(4)-desaturase DES1	0	14.901	260770000	15	25.6401	25.7624	25.6281	26.0762	26.2505	26.2995
	DERL1	0.363134	0.156369	Q9BUN8	Q9BUN8	Derlin-1	0	3.9009	452570000	13	27.099	26.7941	26.6155	26.9526	27.2022	26.823
	DHCR24	0.705281	-0.158585	Q15392	Q15392	Delta(24)-sterol reductase	0	25.266	666380000	54	27.4924	27.4875	27.7121	27.3281	27.5472	27.341
	DHCR7	1.14131	0.547594	Q9UBM7	Q9UBM7	7-dehydrocholesterol reductase	0	20.794	2375000000	45	29.5031	29.0406	28.9541	29.5263	30.0054	29.6089
	DHFR	1.45348	-0.552005	P00374;Q86XF0	P00374	Dihydrofolate reductase	0	5.0809	147750000	13	25.4906	25.3139	24.9968	24.7078	24.5436	24.8939
	DHRS7B	0.0409488	0.0218684	Q6IAN0	Q6IAN0	Dehydrogenase/reductase SDR family member 7B	0.00027442	1.9984	113420000	11	24.5625	24.8277	25.0692	25.0331	24.8317	24.6602
	DHTKD1	0.62012	0.298861	Q96HY7	Q96HY7	Probable 2-oxoglutarate dehydrogenase E1 component DHKTD1, mitochondrial	0.00027034	1.7593	180150000	6	25.3279	25.1224	24.6612	25.1568	25.4373	25.4139
+	DHX15	4.78364	-1.4363	O43143	O43143	Pre-mRNA-splicing factor ATP-dependent RNA helicase DHX15	0	237.94	23107000000	319	32.8198	32.7646	32.7318	31.2736	31.4406	31.2931
	DHX16	1.80769	0.728196	O60231	O60231	Putative pre-mRNA-splicing factor ATP-dependent RNA helicase DHX16	0	20.507	118650000	19	24.5089	24.9594	24.562	25.2448	25.3528	25.6173
+	DHX29	3.72617	-1.8037	Q7Z478	Q7Z478	ATP-dependent RNA helicase DHX29	0	38.091	823760000	35	27.8658	28.1592	28.1916	26.218	26.1471	26.4405
+	DHX30	3.85131	-1.12881	Q7L2E3	Q7L2E3	Putative ATP-dependent RNA helicase DHX30	0	154.29	6149000000	231	30.792	30.7421	30.8733	29.5386	29.7688	29.7135
	DHX36	2.04591	-0.7691	Q9H2U1	Q9H2U1	ATP-dependent RNA helicase DHX36	0	70.23	616510000	52	27.1336	27.3264	27.5679	26.376	26.7188	26.6258
+	DHX38	3.26969	-1.24433	Q92620	Q92620	Pre-mRNA-splicing factor ATP-dependent RNA helicase PRP16	0	70.041	582240000	54	27.3066	27.3259	27.5644	26.0054	26.1394	26.3191
	DHX9	1.92372	0.453271	Q08211	Q08211	ATP-dependent RNA helicase A	0	244.97	6957700000	234	30.8354	30.5207	30.6637	31.0501	31.2196	31.11
+	DIAPH1	2.48008	1.01492	O60610	O60610	Protein diaphanous homolog 1	0	40.173	294540000	32	26.1798	25.9812	25.7383	26.7895	27.1244	27.03
+	DIAPH3	4.10767	-2.13125	Q9NSV4	Q9NSV4	Protein diaphanous homolog 3	0	33.881	550730000	40	27.2805	27.5071	27.4128	25.0954	25.2364	25.4748
+	DIDO1	3.85125	-1.21141	Q9BTC0	Q9BTC0	Death-inducer obliterator 1	0	205.58	1815000000	136	28.911	29.0224	29.0335	27.6319	27.8162	27.8846
	DIMT1	2.15774	-0.519381	Q9UNQ2	Q9UNQ2	Probable dimethyladenosine transferase	0	13.823	354320000	21	26.4498	26.598	26.7376	25.9621	26.1578	26.1075
+	DIS3	4.35961	-1.36613	Q9Y2L1	Q9Y2L1	Exosome complex exonuclease RRP44	0	79.775	2099700000	94	29.2144	29.2924	29.2877	27.7701	27.9326	27.9934
	DLAT	1.27561	1.03151	P10515	P10515	Dihydrolipoyllysine-residue acetyltransferase component of pyruvate dehydrogenase complex, mitochondrial	0.0010452	1.138	65163000	4	24.2454	24.1386	23.0647	24.8023	24.9308	24.8102
+	DLD	3.93915	2.61644	P09622	P09622	Dihydrolipoyl dehydrogenase, mitochondrial	0	10.844	209750000	26	24.7292	24.6229	24.4258	27.3923	26.9116	27.3233
	DLST	0.636626	0.79086	P36957	P36957	Dihydrolipoyllysine-residue succinyltransferase component of 2-oxoglutarate dehydrogenase complex, mitochondrial	0	32.952	654010000	38	27.97	27.3046	26.0613	27.858	27.8883	27.9622
	DMAP1	2.50082	-0.723076	Q9NPF5	Q9NPF5	DNA methyltransferase 1-associated protein 1	0	54.916	295360000	33	26.3532	26.2748	26.2413	25.5067	25.4152	25.7782
	DMXL1	2.57426	-0.703301	Q9Y485	Q9Y485	DmX-like protein 1	0	16.4	152800000	17	25.2126	25.2356	25.0625	24.606	24.4988	24.296
+	DNAAF5	3.27562	-1.47694	Q86Y56	Q86Y56	Dynein assembly factor 5, axonemal	0	74.505	781850000	61	27.6638	28.0521	27.773	26.2541	26.529	26.2751
	DNAJA1	2.32364	-0.589626	P31689	P31689	DnaJ homolog subfamily A member 1	0	218.52	3950700000	132	30.0635	29.8997	30.2026	29.4079	29.4117	29.5773
	DNAJA2	2.57909	-0.792454	O60884	O60884	DnaJ homolog subfamily A member 2	0	26.084	414360000	33	26.8573	26.6671	26.7612	25.7594	26.0917	26.0572
	DNAJA3	2.22196	-0.487763	Q96EY1	Q96EY1	DnaJ homolog subfamily A member 3, mitochondrial	0	54.301	1176200000	46	28.1755	28.1248	28.2085	27.6315	27.5603	27.8537
	DNAJB11	1.19187	0.404878	Q9UBS4	Q9UBS4	DnaJ homolog subfamily B member 11	0	109.97	2564700000	98	29.4607	29.0002	29.2565	29.774	29.6819	29.4762
	DNAJB12	3.81998	-0.873403	Q9NXW2	Q9NXW2	DnaJ homolog subfamily B member 12	0	66.022	1113500000	70	28.1542	28.3223	28.3538	27.3882	27.4096	27.4122
	DNAJC10	1.98307	-0.146651	Q8IXB1	Q8IXB1	DnaJ homolog subfamily C member 10	0	61.071	1264800000	75	28.2961	28.2588	28.3025	28.0985	28.1957	28.1231
	DNAJC11	1.4611	-0.349997	Q9NVH1	Q9NVH1	DnaJ homolog subfamily C member 11	0	71.411	1179400000	59	28.1175	28.3215	28.4265	28.0374	27.9602	27.8178
+	DNAJC13	2.1319	-1.20817	O75165	O75165	DnaJ homolog subfamily C member 13	0	83.657	595070000	56	27.7376	27.2902	27.1748	25.8759	26.2509	26.4513
+	DNAJC7	3.30422	1.86569	Q99615	Q99615	DnaJ homolog subfamily C member 7	0	14.661	106120000	26	24.5413	24.0154	24.01	26.0157	26.1344	26.0137
+	DNASE2	2.72926	1.44031	O00115	O00115	Deoxyribonuclease-2-alpha	0	3.4301	158890000	16	25.1674	25.2958	24.7522	26.4963	26.3313	26.7087
	DNM1L	2.37157	0.831352	O00429	O00429	Dynamin-1-like protein	0	165.47	620010000	56	26.9658	27.1081	27.2695	27.7387	27.9769	28.1218
	DNM2	1.37743	-0.501397	P50570	P50570	Dynamin-2	0	66.997	932880000	84	27.7394	27.9611	28.2128	27.5613	27.5795	27.2683
	DNMT1	2.19781	0.930872	P26358	P26358	DNA (cytosine-5)-methyltransferase 1	0	9.3811	147900000	21	24.9016	24.9057	25.3105	25.7908	25.9357	26.1839
+	DNTTIP1	3.11694	-1.15623	Q9H147	Q9H147	Deoxynucleotidyltransferase terminal-interacting protein 1	0	5.7214	106920000	9	24.9086	25.1147	24.7198	23.8435	23.665	23.7659
+	DOCK10	4.53672	-3.58291	Q96BY6	Q96BY6	Dedicator of cytokinesis protein 10	0	50.059	523160000	49	27.3993	27.3997	27.6225	23.6722	23.8188	24.1817
+	DOCK7	4.34377	-1.53557	Q96N67;Q96HP0;Q8NF50	Q96N67	Dedicator of cytokinesis protein 7	0	165.08	1173800000	91	28.4211	28.4556	28.3671	26.8937	26.7396	27.0039
	DPF2	1.47185	-0.686928	Q92785	Q92785	Zinc finger protein ubi-d4	0	38.141	458340000	29	27.1251	27.1591	26.6157	26.0317	26.3621	26.4454
	DPM1	1.21188	-0.46949	O60762	O60762	Dolichol-phosphate mannosyltransferase subunit 1	0	67.184	1357100000	53	28.6523	28.3686	28.5592	28.2484	28.1877	27.7356
+	DPP9	4.34468	-1.60776	Q86TI2	Q86TI2	Dipeptidyl peptidase 9	0	143.09	2010400000	83	29.2422	29.1344	29.2215	27.6557	27.6825	27.4365
	DPY19L1	0.19837	-0.1238	Q2PZI1;Q6NUT2	Q2PZI1	Probable C-mannosyltransferase DPY19L1	0	6.4791	317460000	16	26.133	26.4169	26.6178	26.3266	26.5678	25.9019
	DPY30	2.00088	-0.851823	Q9C005	Q9C005	Protein dpy-30 homolog	0	13.852	235790000	13	26.1989	26.3986	25.8703	25.13	25.2981	25.4843
+	DPYSL2	3.88479	1.57851	Q16555	Q16555	Dihydropyrimidinase-related protein 2	0	86.305	833320000	69	27.0974	27.225	27.4525	28.889	28.8423	28.7791
+	DPYSL3	3.17332	1.21388	Q14195;Q14117	Q14195	Dihydropyrimidinase-related protein 3	0	106.78	2266800000	126	28.6733	28.8053	28.9392	29.8192	30.1445	30.0957
+	DRG1	3.57454	1.09218	Q9Y295	Q9Y295	Developmentally-regulated GTP-binding protein 1	0	8.1946	191440000	21	25.2936	25.0244	25.1907	26.2462	26.1937	26.3453
	DSG1	0.431331	0.698312	Q02413	Q02413	Desmoglein-1	0	23.546	387170000	43	26.2438	26.8569	25.1212	27.6951	26.1502	26.4714
	DSG2	1.07462	0.304722	Q14126	Q14126	Desmoglein-2	0	208.53	2215300000	140	29.1934	28.8636	28.8852	29.1464	29.2861	29.4239
	DSP	0.145151	0.116121	P15924	P15924	Desmoplakin	0	143.66	1936700000	182	29.1791	29.0341	28.4988	29.4464	28.8235	28.7905
	DST	1.47291	-0.601215	Q03001	Q03001	Dystonin	0	134.01	1046800000	119	28.4028	27.9586	27.9167	27.3179	27.4674	27.6893
+	DUT	2.02968	2.46806	P33316	P33316	Deoxyuridine 5-triphosphate nucleotidohydrolase, mitochondrial	0	7.6409	128800000	15	24.0462	23.8027	23.9308	25.3562	26.841	26.9866
+	DYNC1H1	3.56772	-1.15574	Q14204	Q14204	Cytoplasmic dynein 1 heavy chain 1	0	323.31	31632000000	1026	33.2975	33.1242	33.0863	31.8847	32.0291	32.1269
+	DYNC1I2	4.25572	-1.30609	Q13409	Q13409	Cytoplasmic dynein 1 intermediate chain 2	0	251.73	4272200000	118	30.276	30.1781	30.3617	28.8677	29.0223	29.0075
+	DYNC1LI1	6.40423	-1.83372	Q9Y6G9	Q9Y6G9	Cytoplasmic dynein 1 light intermediate chain 1	0	101.77	992470000	49	28.2374	28.3165	28.286	26.4227	26.4821	26.434
	DYNC1LI2	0.253929	-0.126764	O43237	O43237	Cytoplasmic dynein 1 light intermediate chain 2	0	14.312	117920000	11	24.4428	24.6672	25.1075	24.5622	24.6779	24.5972
+	DYNLL1	2.94728	-2.08821	P63167;Q96FJ2	P63167	Dynein light chain 1, cytoplasmic	0	86.206	773330000	34	28.3408	27.5676	27.6447	25.6702	25.7953	25.823
+	DYRK1A	3.4815	-2.66974	Q13627;Q9Y463	Q13627	Dual specificity tyrosine-phosphorylation-regulated kinase 1A	0	44.106	616530000	42	27.1652	27.6289	27.9505	25.0045	24.882	24.8488
	EARS2	0.318653	-0.0584348	Q5JPH6	Q5JPH6	Probable glutamate--tRNA ligase, mitochondrial	0	37.931	215610000	23	25.6852	25.8911	25.8024	25.8017	25.6472	25.7544
	EBNA1BP2	0.885958	0.595855	Q99848	Q99848	Probable rRNA-processing protein EBP2	0	4.1389	194190000	13	25.9357	25.1068	25.034	25.7296	26.1429	25.9915
+	EBP	2.90827	1.21686	Q15125	Q15125	3-beta-hydroxysteroid-Delta(8),Delta(7)-isomerase	0	15.984	1910800000	31	28.4201	28.387	28.729	29.9224	29.6894	29.5749
+	ECE1	2.96654	2.11093	P42892	P42892	Endothelin-converting enzyme 1	0	30.86	199840000	28	25.1662	25.1083	24.3958	26.9312	27.0376	27.0343
	ECHDC1	0.374453	0.149296	Q9NTX5	Q9NTX5	Ethylmalonyl-CoA decarboxylase	0	13.202	105430000	15	24.6437	24.7229	24.4746	24.849	24.4707	24.9694
	ECM29	2.70634	-0.732697	Q5VYK3	Q5VYK3	Proteasome-associated protein ECM29 homolog	0	82.432	856070000	85	27.7472	27.8633	27.8795	27.2733	26.9585	27.0601
+	ECSIT	2.60283	1.13014	Q9BQ95	Q9BQ95	Evolutionarily conserved signaling intermediate in Toll pathway, mitochondrial	0	56.506	233090000	23	25.6738	25.2787	25.8185	26.7963	26.6447	26.7204
+	EDC4	5.18421	-1.43863	Q6P2E9	Q6P2E9	Enhancer of mRNA-decapping protein 4	0	145.16	1486000000	85	28.7112	28.728	28.7818	27.2316	27.2985	27.375
	EDIL3	3.14784	0.780999	O43854	O43854	EGF-like repeat and discoidin I-like domain-containing protein 3	0	249.05	7193400000	201	30.5478	30.6706	30.7187	31.4759	31.5073	31.2967
	EEF1A1;EEF1A1P5	2.21282	-0.501149	P68104;Q5VTE0	P68104;Q5VTE0	Elongation factor 1-alpha 1;Putative elongation factor 1-alpha-like 3	0	241.29	50325000000	323	33.5912	33.7275	33.8798	33.3009	33.1472	33.247
	EEF1A2	0.0445146	-0.0348072	Q05639	Q05639	Elongation factor 1-alpha 2	0	27.474	333770000	11	25.9762	26.0646	26.7144	25.9941	26.2093	26.4474
	EEF1B2	1.74219	0.837205	P24534	P24534	Elongation factor 1-beta	0	46.73	1027500000	42	27.9867	27.5186	27.4401	28.7188	28.256	28.4821
	EEF1D	1.06852	0.366135	P29692	P29692	Elongation factor 1-delta	0	110.89	5196300000	88	30.0076	30.5577	30.28	30.6566	30.5979	30.6892
+	EEF1E1	2.67225	-1.88494	O43324	O43324	Eukaryotic translation elongation factor 1 epsilon-1	0	54.411	918640000	26	28.6174	27.8705	27.8157	26.1407	26.1583	26.3498
	EEF1G	2.23882	0.427547	P26641	P26641	Elongation factor 1-gamma	0	137.29	5707800000	128	30.4228	30.4862	30.5197	30.9611	30.7565	30.9937
+	EEF2	3.25481	1.31624	P13639	P13639	Elongation factor 2	0	268.77	8081300000	262	30.4018	30.5281	30.7423	31.71	31.9111	31.9999
	EFTUD2	0.423292	-0.111521	Q15029	Q15029	116 kDa U5 small nuclear ribonucleoprotein component	0	264.15	7331400000	306	31.0835	30.8212	30.7788	30.6648	30.8554	30.8288
	EGFR	0.725577	0.136299	P00533;Q15303	P00533	Epidermal growth factor receptor	0	37.4	925050000	58	27.6998	27.9252	27.7941	28.0523	27.8692	27.9066
	EHD1	2.05303	-0.781099	Q9H4M9;Q9NZN3	Q9H4M9	EH domain-containing protein 1	0	94.851	1797200000	111	28.6845	28.939	29.2386	28.2232	28.1889	28.1067
	EHD2	2.782	-0.554155	Q9NZN4	Q9NZN4	EH domain-containing protein 2	0	130.04	3008100000	126	29.534	29.6606	29.7702	29.1253	29.1304	29.0467
	EHD4	3.0593	0.397134	Q9H223	Q9H223	EH domain-containing protein 4	0	22.441	373730000	31	26.4645	26.5044	26.3856	26.8622	26.7955	26.8882
+	EIF2A	3.41768	1.14815	Q9BY44	Q9BY44	Eukaryotic translation initiation factor 2A;Eukaryotic translation initiation factor 2A, N-terminally processed	0	32.213	388170000	56	26.3605	26.1109	26.4411	27.3914	27.4852	27.4803
	EIF2AK2	2.21673	-0.421899	P19525	P19525	Interferon-induced, double-stranded RNA-activated protein kinase	0	91.445	237730000	27	25.9457	25.9691	25.8235	25.4358	25.4154	25.6213
	EIF2B1	0.297921	0.123081	Q14232	Q14232	Translation initiation factor eIF-2B subunit alpha	0	8.2453	128040000	21	25.0234	24.8611	24.8129	25.0135	25.2951	24.7581
+	EIF2B2	3.38732	-1.05089	P49770	P49770	Translation initiation factor eIF-2B subunit beta	0	37.132	574750000	40	27.3081	27.437	27.3479	26.1384	26.4298	26.3721
	EIF2B3	0.612476	-0.446578	Q9NR50	Q9NR50	Translation initiation factor eIF-2B subunit gamma	0	14.822	152520000	17	24.7003	25.3653	25.8242	24.8444	24.8094	24.8963
	EIF2B4	2.08515	-0.824432	Q9UI10	Q9UI10	Translation initiation factor eIF-2B subunit delta	0	33.217	325400000	33	26.5901	26.2945	26.5932	25.5485	25.514	25.942
+	EIF2B5	1.93664	-1.08436	Q13144	Q13144	Translation initiation factor eIF-2B subunit epsilon	0	14.649	318520000	18	26.4918	26.4782	26.2768	25.4565	25.6622	24.8752
+	EIF2S1	3.67815	1.8666	P05198	P05198	Eukaryotic translation initiation factor 2 subunit 1	0	76.098	406120000	43	25.9049	26.3845	26.0545	28.0053	27.9203	28.0181
+	EIF2S3;EIF2S3L	4.39248	1.24178	P41091;Q2VIR3	P41091;Q2VIR3	Eukaryotic translation initiation factor 2 subunit 3;Putative eukaryotic translation initiation factor 2 subunit 3-like protein	0	123.28	1607300000	86	28.204	28.3331	28.2076	29.5814	29.4656	29.423
	EIF3A	2.20626	0.363079	Q14152	Q14152	Eukaryotic translation initiation factor 3 subunit A	0	142.13	3679200000	201	29.9056	29.72	29.6866	30.1456	30.1428	30.1128
	EIF3B	0.904673	-0.222075	P55884	P55884	Eukaryotic translation initiation factor 3 subunit B	0	144.4	2258800000	113	29.4031	29.1908	29.0098	29.0073	28.9682	28.962
	EIF3C;EIF3CL	0.14664	0.0454051	Q99613;B5ME19	Q99613;B5ME19	Eukaryotic translation initiation factor 3 subunit C;Eukaryotic translation initiation factor 3 subunit C-like protein	0	158.37	2305400000	147	29.3961	29.0348	29.1013	29.1639	29.266	29.2386
	EIF3D	2.0816	0.449364	O15371	O15371	Eukaryotic translation initiation factor 3 subunit D	0	118.76	810030000	69	27.6971	27.5039	27.468	27.888	28.0555	28.0737
	EIF3E	0.547517	0.0588919	P60228	P60228	Eukaryotic translation initiation factor 3 subunit E	0	20.177	1227100000	67	28.3035	28.3292	28.1869	28.361	28.2972	28.338
+	EIF3F	2.42452	1.01996	O00303	O00303	Eukaryotic translation initiation factor 3 subunit F	0	11.453	432610000	30	26.3347	26.1171	26.5522	27.13	27.4724	27.4615
	EIF3G	0.496196	-0.252872	O75821	O75821	Eukaryotic translation initiation factor 3 subunit G	0	65.013	605740000	36	27.6796	27.2519	27.1094	27.0385	26.881	27.3627
	EIF3H	0.965747	0.191574	O15372	O15372	Eukaryotic translation initiation factor 3 subunit H	0	10.717	214620000	14	26.0008	25.7378	25.7101	25.9985	26.003	26.0218
	EIF3I	0.33866	0.0976607	Q13347	Q13347	Eukaryotic translation initiation factor 3 subunit I	0	72.026	1950700000	85	28.773	29.0512	28.8877	28.859	28.9846	29.1612
	EIF3K	1.54149	0.389158	Q9UBQ5	Q9UBQ5	Eukaryotic translation initiation factor 3 subunit K	0	21.752	299310000	23	26.0466	26.3022	25.9514	26.5555	26.3894	26.5227
	EIF3L	1.54421	0.521704	Q9Y262	Q9Y262	Eukaryotic translation initiation factor 3 subunit L	0	74.023	889780000	91	27.9416	27.5292	27.4672	28.2258	28.0775	28.1997
	EIF3M	1.83763	0.668975	Q7L2H7	Q7L2H7	Eukaryotic translation initiation factor 3 subunit M	0	116.32	318590000	23	26.3728	26.2763	26.4579	26.7325	27.215	27.1664
	EIF4A1	2.07437	0.684995	P60842	P60842	Eukaryotic initiation factor 4A-I	0	290.06	10116000000	203	31.3362	30.8718	31.0767	31.7122	31.763	31.8646
	EIF4A3	0.450445	0.240616	P38919	P38919	Eukaryotic initiation factor 4A-III;Eukaryotic initiation factor 4A-III, N-terminally processed	0	54.722	1620200000	66	28.9473	28.4406	28.5161	28.5408	29.0473	29.0376
	EIF4G1	2.97115	0.439157	Q04637;REV__Q8NEG2	Q04637	Eukaryotic translation initiation factor 4 gamma 1	0	114.14	1976300000	117	28.9333	28.8279	28.8462	29.3319	29.2295	29.3635
	EIF4G2	3.61226	-0.806899	P78344	P78344	Eukaryotic translation initiation factor 4 gamma 2	0	164.82	1949100000	116	29.0103	29.055	29.1261	28.1556	28.3478	28.2673
+	EIF5	3.37893	1.33605	P55010	P55010	Eukaryotic translation initiation factor 5	0.0012987	1.0105	72998000	11	23.6507	23.9279	23.6468	24.9146	25.163	25.1559
+	EIF5A;EIF5AL1;EIF5A2	3.80596	2.24392	P63241;Q6IS14;Q9GZV4	P63241;Q6IS14;Q9GZV4	Eukaryotic translation initiation factor 5A-1;Eukaryotic translation initiation factor 5A-1-like;Eukaryotic translation initiation factor 5A-2	0	61.138	494390000	37	26.3094	25.9692	25.8699	28.439	28.1236	28.3177
	EIF5B	0.350065	-0.084706	O60841	O60841	Eukaryotic translation initiation factor 5B	0	46.877	284740000	34	26.1171	26.4348	26.3888	26.1992	26.2312	26.256
+	ELAC2	4.32606	1.31536	Q9BQ52	Q9BQ52	Zinc phosphodiesterase ELAC protein 2	0	19.657	462180000	42	26.2961	26.4838	26.5087	27.781	27.7121	27.7415
	ELAVL1	0.298571	0.092802	Q15717;Q12926;P26378	Q15717	ELAV-like protein 1	0	63.18	2221900000	103	29.3066	28.9753	29.0159	29.3213	29.0765	29.1783
+	ELMSAN1	1.95274	-0.986519	Q6PJG2	Q6PJG2	ELM2 and SANT domain-containing protein 1	0	95.778	191970000	19	25.9252	25.3009	25.8101	24.5719	24.5928	24.9119
	ELP3	1.57619	-0.299255	Q9H9T3	Q9H9T3	Elongator complex protein 3	0	11.886	161790000	18	25.1934	25.4176	25.3396	24.9464	25.1312	24.9753
	EMC1	1.42151	0.42638	Q8N766	Q8N766	ER membrane protein complex subunit 1	0	122.73	2106300000	119	28.7553	28.988	29.1705	29.5218	29.3957	29.2755
+	EMC10	2.4649	1.18369	Q5UCC4	Q5UCC4	ER membrane protein complex subunit 10	0	9.9112	133400000	16	24.4934	24.9402	24.658	25.7144	26.1572	25.7711
	EMC2	1.31313	0.452367	Q15006	Q15006	ER membrane protein complex subunit 2	0	96.191	1405000000	71	28.1637	28.3761	28.4517	28.809	29.0049	28.5347
	EMC3	1.81876	0.306429	Q9P0I2	Q9P0I2	ER membrane protein complex subunit 3	0	43.994	567630000	47	27.1558	26.9468	27.0637	27.4292	27.3793	27.2771
	EMC4	2.21036	0.625735	Q5J8M3	Q5J8M3	ER membrane protein complex subunit 4	0	9.8863	350890000	24	26.0585	26.297	26.4555	26.8967	26.9425	26.8491
	EMC7	2.02234	0.755011	Q9NPA0	Q9NPA0	ER membrane protein complex subunit 7	0	35.482	689690000	37	27.0805	27.0904	27.4976	28.037	28.0863	27.8102
	EMC8	0.622818	0.144796	O43402	O43402	ER membrane protein complex subunit 8	0	21.252	194800000	20	25.6361	25.3497	25.614	25.7775	25.6284	25.6284
	EMD	1.28021	0.504413	P50402	P50402	Emerin	0	111.72	1657900000	47	28.3371	28.5263	28.9441	29.0216	29.1725	29.1266
+	ENO1	5.40317	3.3107	P06733;P13929;P09104	P06733	Alpha-enolase	0	323.31	7058200000	214	29.0251	29.129	29.2899	32.5555	32.3664	32.4541
	EP300	1.88822	0.70243	Q09472	Q09472	Histone acetyltransferase p300	0	21.881	115560000	30	24.6216	24.7565	24.9107	25.1952	25.5266	25.6743
+	EP400	3.33308	-4.32619	Q96L91;Q6ZTU2	Q96L91	E1A-binding protein p400	0	206.01	884930000	108	28.4922	28.2173	28.0962	23.1548	24.3859	24.2864
+	EPB41L2	3.51849	1.15179	O43491;Q9Y2J2	O43491	Band 4.1-like protein 2	0	17.029	314290000	29	25.8251	26.0548	26.0869	27.0559	27.1268	27.2395
+	EPHA2	2.7674	1.73117	P29317	P29317	Ephrin type-A receptor 2	0	16.175	149540000	25	24.6456	24.0395	24.1123	26.2487	25.9318	25.8104
+	EPHX1	4.4625	2.2709	P07099	P07099	Epoxide hydrolase 1	0	22.084	445010000	29	26.0738	25.7534	25.9385	28.2291	28.0721	28.2772
+	EPPK1	2.99629	-1.24635	P58107	P58107	Epiplakin	0	323.31	25958000000	702	33.0892	32.7728	32.7473	31.4356	31.7378	31.6967
+	EPRS	3.90419	-1.76675	P07814	P07814	Bifunctional glutamate/proline--tRNA ligase;Glutamate--tRNA ligase;Proline--tRNA ligase	0	323.31	21585000000	525	32.875	32.5413	32.5559	30.7977	30.9012	30.9731
	EPT1	1.3444	-0.364212	Q9C0D9	Q9C0D9	Ethanolaminephosphotransferase 1	0	14.126	278450000	16	26.1659	26.1431	26.3068	25.9849	25.9265	25.6118
	ERAL1	0.306348	-0.164351	O75616	O75616	GTPase Era, mitochondrial	0	30.837	898780000	41	28.262	27.8082	27.5448	27.6741	27.8281	27.6197
	ERAP1	1.96883	0.817879	Q9NZ08	Q9NZ08	Endoplasmic reticulum aminopeptidase 1	0	4.3033	106640000	14	24.477	24.4387	24.396	25.5911	25.1983	24.9759
+	ERBB2IP	3.85758	-1.44607	Q96RT1	Q96RT1	Protein LAP2	0	135.95	1280500000	88	28.5248	28.3565	28.6299	26.933	27.1231	27.1168
	ERC1	1.64432	0.544544	Q8IUD2	Q8IUD2	ELKS/Rab6-interacting/CAST family member 1	0	17.87	74611000	19	24.1932	24.3358	23.8578	24.7467	24.7022	24.5715
	ERCC2	1.64824	-0.400955	P18074	P18074	TFIIH basal transcription factor complex helicase XPD subunit	0	13.491	125720000	18	24.9857	25.0112	25.2273	24.5154	24.775	24.7309
+	ERCC3	3.2803	-1.58209	P19447	P19447	TFIIH basal transcription factor complex helicase XPB subunit	0	132.74	320920000	42	26.3033	26.7604	26.7318	25.0531	24.9213	25.0748
	ERGIC1	1.24594	0.406013	Q969X5	Q969X5	Endoplasmic reticulum-Golgi intermediate compartment protein 1	0	31.953	1993800000	71	28.7624	28.9492	28.9949	29.4702	29.4152	29.0391
	ERGIC2	2.23968	0.46336	Q96RQ1	Q96RQ1	Endoplasmic reticulum-Golgi intermediate compartment protein 2	0	58.025	1528200000	50	28.4198	28.6712	28.4551	28.9704	29.0434	28.9224
	ERGIC3	2.39797	0.904253	Q9Y282	Q9Y282	Endoplasmic reticulum-Golgi intermediate compartment protein 3	0	107.6	1367300000	57	27.9263	28.1351	28.3325	29.0266	29.2072	28.8728
	ERH	0.656276	-0.311963	P84090	P84090	Enhancer of rudimentary homolog	0	63.932	1300600000	39	28.593	29.0398	28.3239	28.2861	28.2903	28.4444
	ERLEC1	0.898097	0.457026	Q96DZ1	Q96DZ1	Endoplasmic reticulum lectin 1	0	2.6675	99287000	8	24.5463	24.8495	24.0411	24.8913	24.9321	24.9847
	ERLIN1	0.0282174	-0.0184294	O75477	O75477	Erlin-1	0	63.124	1514900000	70	29.0081	28.3574	28.3734	28.4688	28.6232	28.5916
	ERLIN2	0.119691	-0.0653712	O94905	O94905	Erlin-2	0	21.275	685170000	49	27.6754	27.4751	27.101	27.2347	27.2567	27.5641
	ERP44	2.80528	0.634699	Q9BS26	Q9BS26	Endoplasmic reticulum resident protein 44	0	108.42	5221100000	105	29.8927	30.0982	29.9413	30.6492	30.6834	30.5038
	ESYT1	0.579668	-0.172944	Q9BSJ8	Q9BSJ8	Extended synaptotagmin-1	0	264.2	4874800000	204	30.0928	30.4097	30.524	30.1709	30.2244	30.1125
	ESYT2	1.28596	-0.488474	A0FGR8	A0FGR8	Extended synaptotagmin-2	0	81.85	1217900000	84	28.0046	28.4297	28.6004	27.8704	27.8197	27.8791
+	ETF1	3.94814	3.41279	P62495	P62495	Eukaryotic peptide chain release factor subunit 1	0	30.302	210530000	17	24.2369	23.6021	23.746	27.0482	27.3206	27.4545
+	ETFA	4.17114	3.62037	P13804	P13804	Electron transfer flavoprotein subunit alpha, mitochondrial	0	45.931	513670000	43	25.4825	25.0156	24.783	28.6294	28.7241	28.7886
+	ETFB	5.5566	5.19348	P38117	P38117	Electron transfer flavoprotein subunit beta	0	19.043	502260000	27	23.8641	23.4811	23.5336	28.7273	28.9411	28.7909
	EXD2	2.23653	-0.615859	Q9NVH0	Q9NVH0	Exonuclease 3-5 domain-containing protein 2	0	30.675	86547000	9	24.2633	24.5753	24.5714	23.8651	23.934	23.7632
+	EXOC1	3.61784	-1.76132	Q9NV70	Q9NV70	Exocyst complex component 1	0	48.665	2151700000	37	29.0341	29.1758	29.426	27.5426	27.5253	27.2841
+	EXOC4	4.59534	-1.13003	Q96A65	Q96A65	Exocyst complex component 4	0	47.66	565480000	47	27.2595	27.3077	27.3969	26.1319	26.2003	26.2418
+	EXOC5	4.60301	-1.58876	O00471	O00471	Exocyst complex component 5	0	70.744	139140000	16	25.5097	25.4312	25.527	23.8724	23.8035	24.0257
	EXOC6	1.2744	-0.555403	Q8TAG9	Q8TAG9	Exocyst complex component 6	0	6.8948	125810000	9	24.9376	25.0433	25.1955	24.5002	24.1755	24.8345
+	EXOC7	2.48071	-2.22983	Q9UPT5	Q9UPT5	Exocyst complex component 7	0	38.177	415780000	40	26.7997	27.2014	27.2048	25.0863	24.1864	25.2437
+	EXOSC10	4.48943	-1.24705	Q01780	Q01780	Exosome component 10	0	99.542	1660900000	105	28.814	28.9532	29.0095	27.6611	27.7111	27.6633
	EXOSC2	1.79581	0.83118	Q13868	Q13868	Exosome complex component RRP4	0	15.666	200590000	21	25.0483	25.6147	25.399	25.9556	26.2123	26.3877
	EXOSC4	1.40951	0.342445	Q9NPD3	Q9NPD3	Exosome complex component RRP41	0	18.808	199760000	22	25.6777	25.4633	25.6596	25.8331	26.1211	25.8739
	EXOSC6	0.0869469	0.0439173	Q5RKV6	Q5RKV6	Exosome complex component MTR3	0	7.877	220380000	13	25.9558	25.8925	25.7017	25.7197	25.7439	26.2181
	EXOSC8	0.327047	-0.133169	Q96B26	Q96B26	Exosome complex component RRP43	0	10.561	83542000	9	24.3429	24.754	24.226	24.3807	24.3277	24.215
	EXT2	1.84164	0.907287	Q93063	Q93063	Exostosin-2	0	19.717	91282000	19	23.9482	24.2394	24.1209	25.29	25.1232	24.6172
	EXTL2	1.66421	-0.929038	Q9UBQ6	Q9UBQ6	Exostosin-like 2;Processed exostosin-like 2	0	26.402	239140000	17	26.1327	25.4107	26.1103	24.8123	25.1263	24.928
+	EZR	4.32619	1.71586	P15311	P15311	Ezrin	0	41.239	1137700000	85	27.7625	27.4986	27.4878	29.3053	29.2678	29.3235
	FADS1	0.712426	0.188941	O60427	O60427	Fatty acid desaturase 1	0	135.38	3565100000	113	29.9624	29.6449	29.7097	30.0362	30.032	29.8157
	FADS2	0.136806	0.0234528	O95864	O95864	Fatty acid desaturase 2	0	20.112	1835700000	51	28.8401	28.8883	28.9184	28.8475	29.0238	28.8459
	FADS3	1.47833	0.15848	Q9Y5Q0	Q9Y5Q0	Fatty acid desaturase 3	0	48.684	759460000	53	27.5241	27.3855	27.497	27.5896	27.6769	27.6155
	FAF2	1.87275	0.584124	Q96CS3	Q96CS3	FAS-associated factor 2	0	107.21	1410200000	67	28.5493	28.1813	28.3327	28.7898	29.0935	28.9324
+	FAM120A	3.94174	-1.44472	Q9NZB2;Q5T035	Q9NZB2	Constitutive coactivator of PPAR-gamma-like protein 1	0	257.58	3098600000	146	29.9571	29.6969	29.7606	28.2494	28.4033	28.4277
	FAM129B	1.20577	-0.33492	Q96TA1	Q96TA1	Niban-like protein 1	0	290.47	3471800000	153	29.5806	29.7787	30.021	29.5033	29.4051	29.4671
	FAM20B	0.0101704	-0.0113061	O75063	O75063	Glycosaminoglycan xylosylkinase	0	22.689	310510000	20	25.4884	26.4199	26.6956	26.1754	26.2432	26.1514
	FAM21A;FAM21C	0.279398	0.0795657	Q641Q2;Q9Y4E1;Q5SRD0	Q641Q2;Q9Y4E1	WASH complex subunit FAM21A;WASH complex subunit FAM21C	0	27.319	111260000	26	24.7282	24.788	24.5459	24.8011	24.5995	24.9001
	FAM96B	1.57555	-0.791201	Q9Y3D0	Q9Y3D0	Mitotic spindle-associated MMXD complex subunit MIP18	0	58.474	540140000	22	26.6901	27.072	27.3852	26.1335	26.1559	26.4843
[truncated: 1,565 more rows]
