# Supplementary material for: FICD activity and AMPylation remodelling modulate human neurogenesis
Source: Nat Commun. 2020 Jan 24;11:517. doi: 10.1038/s41467-019-14235-6 (PMC6981130; doi:10.1038/s41467-019-14235-6)
Supplement: Supplementary file 11 — Supplementary Data 8 [file 41467_2019_14235_MOESM11_ESM.xlsx]

## Sheet: Key
Significance is -log10(p-value)
Fold enrichment is log2(N6pA/DMSO) or log2(pro-N6pA+Tg/DMSO)
Tables contain heavy/light ratios or normalized LFQ intensities for each sample
Sheets contain all identified protein groups in studied cell types and organoids.

## Sheet: Annotation of measured samples
Raw file name	Instrument	DiMe	LFQ		Samples numbering used in sheets
HeLa cells (pro-N6pA, n = 12)
20150512_PAK82-P-N6-1	Fusion	pro-N6pA = "heavy"			1
20150512_PAK82-P-N6-2	Fusion	pro-N6pA = "heavy"			2
20150630_PAK96-1	Fusion	pro-N6pA = "heavy"			3
20150630_PAK96-2	Fusion	pro-N6pA = "heavy"			4
20150630_PAK96-3	Fusion	pro-N6pA = "heavy"			5
20150630_PAK96-4	Fusion	pro-N6pA = "heavy"			6
20150701_PAK107-1	Fusion	pro-N6pA = "heavy"			7
20150701_PAK107-2	Fusion	pro-N6pA = "heavy"			8
20151029_PAK161_N1L	Fusion	pro-N6pA = "light"			9
20151029_PAK161_N2L	Fusion	pro-N6pA = "light"			10
20151029_PAK161_N3H	Fusion	pro-N6pA = "heavy"			11
20151029_PAK161_N4H	Fusion	pro-N6pA = "heavy"			12
HeLa cells (N6pA, n = 11)
20150512_PAK82-N6	Fusion	N6pA = "heavy"			1
20150701_PAK108-1	Fusion	N6pA = "heavy"			2
20150701_PAK108-2	Fusion	N6pA = "heavy"			3
20160122_PAK181_N1L	Fusion	N6pA = "light"			4
20160122_PAK181_N2L	Fusion	N6pA = "light"			5
20160122_PAK181_N3H	Fusion	N6pA = "heavy"			6
20160122_PAK181_N4H	Fusion	N6pA = "heavy"			7
20160317_PAK182-1	Fusion	N6pA = "light"			8
20160317_PAK182-2	Fusion	N6pA = "light"			9
20160317_PAK182-3	Fusion	N6pA = "heavy"			10
20160317_PAK182-4	Fusion	N6pA = "heavy"			11
HeLa cells + Tg (pro-N6pA, n =7)
20151009_PAK140PT1-L	Fusion	pro-N6pA + Tg = "light"			1
20151009_PAK140PT3-H	Fusion	pro-N6pA + Tg = "heavy"			2
20151009_PAK140PT4-H	Fusion	pro-N6pA + Tg = "heavy"			3
20151023_PAK149-PT-1	Fusion	pro-N6pA + Tg = "light"			4
20151023_PAK149-PT2	Fusion	pro-N6pA + Tg = "light"			5
20151023_PAK149-PT-3	Fusion	pro-N6pA + Tg = "heavy"			6
20151023_PAK149-PT-4	Fusion	pro-N6pA + Tg = "heavy"			7
A549 cells (pro-N6pA, n = 8)
20160624_PAK214_P1L	Fusion	pro-N6pA = "light"			1
20160624_PAK214_P2L	Fusion	pro-N6pA = "light"			2
20160624_PAK214_P3H	Fusion	pro-N6pA = "heavy"			3
20160624_PAK214_P4H	Fusion	pro-N6pA = "heavy"			4
20160624_PAK221_P1L	Fusion	pro-N6pA = "light"			5
20160624_PAK221_P2L	Fusion	pro-N6pA = "light"			6
20160624_PAK221_P3H	Fusion	pro-N6pA = "heavy"			7
20160614_PAK221_P4H	Fusion	pro-N6pA = "heavy"			8
A549 cells + Tg (pro-N6pA, n = 8)
20170412_AB2_C1	Q Exactive		pro-N6pA		C1
20170412_AB2_C2	Q Exactive		pro-N6pA		C2
20170412_AB2_C3	Q Exactive		pro-N6pA		C3
20170412_AB2_C4	Q Exactive		pro-N6pA		C4
20170412_AB2_C5	Q Exactive		pro-N6pA		C5
20170412_AB2_C6	Q Exactive		pro-N6pA		C6
20170412_AB2_C7	Q Exactive		pro-N6pA		C7
20170412_AB2_C8	Q Exactive		pro-N6pA		C8
20170412-AB2_PT1	Q Exactive		pro-N6pA + Tg		PT1
20170412-AB2_PT2	Q Exactive		pro-N6pA + Tg		PT2
20170412-AB2_PT3	Q Exactive		pro-N6pA + Tg		PT3
20170412-AB2_PT4	Q Exactive		pro-N6pA + Tg		PT4
20170412-AB2_PT5	Q Exactive		pro-N6pA + Tg		PT5
20170412-AB2_PT6	Q Exactive		pro-N6pA + Tg		PT6
20170412-AB2_PT7	Q Exactive		pro-N6pA + Tg		PT7
20170412-AB2_PT8	Q Exactive		pro-N6pA + Tg		PT8
SH-SY5Y cells (pro-N6pA, n = 8)
20170407_PAK314_C1	Q Exactive		DMSO		C1
20170407_PAK314_C2	Q Exactive		DMSO		C2
20170407_PAK314_C3	Q Exactive		DMSO		C3
20170407_PAK314_C4	Q Exactive		DMSO		C4
20170407_PAK314_C5	Q Exactive		DMSO		C5
20170407_PAK314_C6	Q Exactive		DMSO		C6
20170407_PAK314_C7	Q Exactive		DMSO		C7
20170407_PAK314_C8	Q Exactive		DMSO		C8
20170407_PAK314_P1	Q Exactive		pro-N6pA		P1
20170407_PAK314_P2	Q Exactive		pro-N6pA		P2
20170407_PAK314_P3	Q Exactive		pro-N6pA		P3
20170407_PAK314_P4	Q Exactive		pro-N6pA		P4
20170407_PAK314_P5	Q Exactive		pro-N6pA		P5
20170407_PAK314_P6	Q Exactive		pro-N6pA		P6
20170407_PAK314_P7	Q Exactive		pro-N6pA		P7
20170407_PAK314_P8	Q Exactive		pro-N6pA		P8
SH-SY5Y cells + Tg (pro-N6pA, n = 8)
20170407_PAK314_PT1	Q Exactive		pro-N6pA + Tg		PT1
20170407_PAK314_PT2	Q Exactive		pro-N6pA + Tg		PT2
20170407_PAK314_PT3	Q Exactive		pro-N6pA + Tg		PT3
20170407_PAK314_PT4	Q Exactive		pro-N6pA + Tg		PT4
20170407_PAK314_PT5	Q Exactive		pro-N6pA + Tg		PT5
20170407_PAK314_PT6	Q Exactive		pro-N6pA + Tg		PT6
20170407_PAK314_PT7	Q Exactive		pro-N6pA + Tg		PT7
20170407_PAK314_PT8	Q Exactive		pro-N6pA + Tg		PT8
IPSCs (pro-N6pA, n = 9)
20170117_PAK296_C1	Q Exactive		DMSO		C1
20170117_PAK296_C2	Q Exactive		DMSO		C2
20170117_PAK296_C3	Q Exactive		DMSO		C3
20170117_PAK296_C4	Q Exactive		DMSO		C4
20170117_PAK296_C5	Q Exactive		DMSO		C5
20170117_PAK296_C6	Q Exactive		DMSO		C6
20170117_PAK296_C7	Q Exactive		DMSO		C7
20170117_PAK296_C8	Q Exactive		DMSO		C8
20170117_PAK296_C9	Q Exactive		DMSO		C9
20170117_PAK296_P1	Q Exactive		pro-N6pA		P1
20170117_PAK296_P2	Q Exactive		pro-N6pA		P2
20170117_PAK296_P3	Q Exactive		pro-N6pA		P3
20170117_PAK296_P4	Q Exactive		pro-N6pA		P4
20170117_PAK296_P5	Q Exactive		pro-N6pA		P5
20170117_PAK296_P6	Q Exactive		pro-N6pA		P6
20170117_PAK296_P7	Q Exactive		pro-N6pA		P7
20170117_PAK296_P8	Q Exactive		pro-N6pA		P8
20170117_PAK296_P9	Q Exactive		pro-N6pA		P9
IPSCs + Tg (pro-N6pA, n = 9)
20170117_PAK296_PT1	Q Exactive		pro-N6pA + Tg		PT1
20170117_PAK296_PT2	Q Exactive		pro-N6pA + Tg		PT2
20170117_PAK296_PT3	Q Exactive		pro-N6pA + Tg		PT3
20170117_PAK296_PT4	Q Exactive		pro-N6pA + Tg		PT4
20170117_PAK296_PT5	Q Exactive		pro-N6pA + Tg		PT5
20170117_PAK296_PT6	Q Exactive		pro-N6pA + Tg		PT6
20170117_PAK296_PT7	Q Exactive		pro-N6pA + Tg		PT7
20170117_PAK296_PT8	Q Exactive		pro-N6pA + Tg		PT8
20170117_PAK296_PT9	Q Exactive		pro-N6pA + Tg		PT9
NPCs (pro-N6pA, n = 9)
20160909_PAK273-1NPC_DMSO_1	Fusion		DMSO		C1
20160909_PAK273-1NPC_DMSO_2	Fusion		DMSO		C2
20160909_PAK273-1NPC_DMSO_3	Fusion		DMSO		C3
20160909_PAK273-2NPC_DMSO_1	Fusion		DMSO		C4
20160909_PAK273-2NPC_DMSO_2	Fusion		DMSO		C5
20160909_PAK273-2NPC_DMSO_3	Fusion		DMSO		C6
20160909_PAK273-3NPC_DMSO_1	Fusion		DMSO		C7
20160909_PAK273-3NPC_DMSO_2	Fusion		DMSO		C8
20160909_PAK273-3NPC_DMSO_3	Fusion		DMSO		C9
20160909_PAK273-1NPC_PN6_1	Fusion		pro-N6pA		P1
20160909_PAK273-1NPC_PN6_2	Fusion		pro-N6pA		P2
20160909_PAK273-1NPC_PN6_3	Fusion		pro-N6pA		P3
20160909_PAK273-2NPC_PN6_1	Fusion		pro-N6pA		P4
20160909_PAK273-2NPC_PN6_2	Fusion		pro-N6pA		P5
20160909_PAK273-2NPC_PN6_3	Fusion		pro-N6pA		P6
20160909_PAK273-3NPC_PN6_1	Fusion		pro-N6pA		P7
20160909_PAK273-3NPC_PN6_2	Fusion		pro-N6pA		P8
20160909_PAK273-3NPC_PN6_3	Fusion		pro-N6pA		P9
NPCs + Tg (pro-N6pA, n = 9)
20160909_PAK273-1NPC_PN6_Tg_1	Fusion		pro-N6pA + Tg		PT1
20160909_PAK273-1NPC_PN6_Tg_2	Fusion		pro-N6pA + Tg		PT2
20160909_PAK273-1NPC_PN6_Tg_3	Fusion		pro-N6pA + Tg		PT3
20160909_PAK273-2NPC_PN6_Tg_1	Fusion		pro-N6pA + Tg		PT4
20160909_PAK273-2NPC_PN6_Tg_2	Fusion		pro-N6pA + Tg		PT5
20160909_PAK273-2NPC_PN6_Tg_3	Fusion		pro-N6pA + Tg		PT6
20160909_PAK273-3NPC_PN6_Tg_1	Fusion		pro-N6pA + Tg		PT7
20160909_PAK273-3NPC_PN6_Tg_2	Fusion		pro-N6pA + Tg		PT8
20160909_PAK273-3NPC_PN6_Tg_3	Fusion		pro-N6pA + Tg		PT9
Neurons (pro-N6pA, n = 8)
20160907_PAK273-1diff_DMSO_1	Fusion		DMSO		C1
20160907_PAK273-1diff_DMSO_2	Fusion		DMSO		C2
20160907_PAK273-1diff_DMSO_3	Fusion		DMSO		C3
20160907_PAK273-2diff_DMSO_1	Fusion		DMSO		C4
20160907_PAK273-2diff_DMSO_2	Fusion		DMSO		C5
20160907_PAK273-2diff_DMSO_3	Fusion		DMSO		C6
20160907_PAK273-3diff_DMSO_1	Fusion		DMSO		C7
20160907_PAK273-3diff_DMSO_2	Fusion		DMSO		C8
20160907_PAK273-1diff_PN6_1	Fusion		pro-N6pA		P1
20160907_PAK273-1diff_PN6_2	Fusion		pro-N6pA		P2
20160907_PAK273-1diff_PN6_3	Fusion		pro-N6pA		P3
20160907_PAK273-2diff_PN6_1	Fusion		pro-N6pA		P4
20160907_PAK273-2diff_PN6_2	Fusion		pro-N6pA		P5
20160907_PAK273-2diff_PN6_3	Fusion		pro-N6pA		P6
20160907_PAK273-3diff_PN6_1	Fusion		pro-N6pA		P7
20160907_PAK273-3diff_PN6_2	Fusion		pro-N6pA		P8
20160907_PAK273-3diff_PN6_3	Fusion		pro-N6pA		P9
Neurons + Tg (pro-N6pA, n = 9)
20160907_PAK273-1diff_PN6_Tg_1	Fusion		pro-N6pA + Tg		PT1
20160907_PAK273-1diff_PN6_Tg_2	Fusion		pro-N6pA + Tg		PT2
20160907_PAK273-1diff_PN6_Tg_3	Fusion		pro-N6pA + Tg		PT3
20160907_PAK273-2diff_PN6_Tg_1	Fusion		pro-N6pA + Tg		PT4
20160907_PAK273-2diff_PN6_Tg_2	Fusion		pro-N6pA + Tg		PT5
20160907_PAK273-2diff_PN6_Tg_3	Fusion		pro-N6pA + Tg		PT6
20160907_PAK273-3diff_PN6_Tg_1	Fusion		pro-N6pA + Tg		PT7
20160907_PAK273-3diff_PN6_Tg_2	Fusion		pro-N6pA + Tg		PT8
20160907_PAK273-3diff_PN6_Tg_3	Fusion		pro-N6pA + Tg		PT9
Cerebral organoids (pro-N6pA, n = 8)
20171127_PAK349_C1-1	Q Exactive		DMSO		C1
20171127_PAK349_C1-2	Q Exactive		DMSO		C2
20171127_PAK349_C1-3	Q Exactive		DMSO		C3
20171127_PAK349_C1-4	Q Exactive		DMSO		C4
20171127_PAK349_C2-1	Q Exactive		DMSO		C5
20171127_PAK349_C2-2	Q Exactive		DMSO		C6
20171127_PAK349_C2-3	Q Exactive		DMSO		C7
20171127_PAK349_C2-4	Q Exactive		DMSO		C8
20171127_PAK349_P1-1	Q Exactive		pro-N6pA		P1
20171127_PAK349_P1-2	Q Exactive		pro-N6pA		P2
20171127_PAK349_P1-3	Q Exactive		pro-N6pA		P3
20171127_PAK349_P1-4	Q Exactive		pro-N6pA		P4
20171127_PAK349_P2-1	Q Exactive		pro-N6pA		P5
20171127_PAK349_P2-2	Q Exactive		pro-N6pA		P6
20171127_PAK349_P2-3	Q Exactive		pro-N6pA		P7
20171127_PAK349_P2-4	Q Exactive		pro-N6pA		P8
Cerebral organoids + Tg (pro-N6pA, n = 8)
20171127_PAK349_PT1-1	Q Exactive		pro-N6pA + Tg		PT1
20171127_PAK349_PT1-2	Q Exactive		pro-N6pA + Tg		PT2
20171127_PAK349_PT1-3	Q Exactive		pro-N6pA + Tg		PT3
20171127_PAK349_PT1-4	Q Exactive		pro-N6pA + Tg		PT4
20171127_PAK349_PT2-1	Q Exactive		pro-N6pA + Tg		PT5
20171127_PAK349_PT2-2	Q Exactive		pro-N6pA + Tg		PT6
20171127_PAK349_PT2-3	Q Exactive		pro-N6pA + Tg		PT7
20171127_PAK349_PT2-4	Q Exactive		pro-N6pA + Tg		PT8
Fibroblasts (pro-N6pA, n = 9)
181018_PAK440_C1	Q Exactive		DMSO		C1
181018_PAK440_C2	Q Exactive		DMSO		C2
181018_PAK440_C3	Q Exactive		DMSO		C3
181018_PAK440_C4	Q Exactive		DMSO		C4
181018_PAK440_C5	Q Exactive		DMSO		C5
181018_PAK440_C6	Q Exactive		DMSO		C6
181018_PAK440_C7	Q Exactive		DMSO		C7
181018_PAK440_C8	Q Exactive		DMSO		C8
181018_PAK440_C9	Q Exactive		DMSO		C9
181018_PAK440_P1	Q Exactive		pro-N6pA		P1
181018_PAK440_P2	Q Exactive		pro-N6pA		P2
181018_PAK440_P3	Q Exactive		pro-N6pA		P3
181018_PAK440_P4	Q Exactive		pro-N6pA		P4
181018_PAK440_P5	Q Exactive		pro-N6pA		P5
181018_PAK440_P6	Q Exactive		pro-N6pA		P6
181018_PAK440_P7	Q Exactive		pro-N6pA		P7
181018_PAK440_P8	Q Exactive		pro-N6pA		P8
181018_PAK440_P9	Q Exactive		pro-N6pA		P9
Fibroblasts + Tg (pro-N6pA, n = 9)
181018_PAK440_PT1	Q Exactive		pro-N6pA + Tg		PT1
181018_PAK440_PT2	Q Exactive		pro-N6pA + Tg		PT2
181018_PAK440_PT3	Q Exactive		pro-N6pA + Tg		PT3
181018_PAK440_PT4	Q Exactive		pro-N6pA + Tg		PT4
181018_PAK440_PT5	Q Exactive		pro-N6pA + Tg		PT5
181018_PAK440_PT6	Q Exactive		pro-N6pA + Tg		PT6
181018_PAK440_PT7	Q Exactive		pro-N6pA + Tg		PT7
181018_PAK440_PT8	Q Exactive		pro-N6pA + Tg		PT8
181018_PAK440_PT9	Q Exactive		pro-N6pA + Tg		PT9

## Sheet: HeLa
Gene names	Significance	Fold enrichment	Protein IDs	Majority protein IDs	Protein names	Q-value	Score	Intensity	Intensity L	Intensity H	1	2	3	4	5	6	7	8	9	10	11	12
RBM8;RBM8A	0.936625	1.19054	A0A023T787;Q9Y5S9-2;Q9Y5S9;Q8WWE9	A0A023T787;Q9Y5S9-2;Q9Y5S9	RNA-binding protein 8A	0	34.795	96037000	26695000	69342000	NaN	NaN	2.0096	NaN	NaN	2.24016	0.179893	0.332507	NaN	NaN	NaN	NaN
EIF3C;EIF3S8;EIF3CL	1.95221	0.242776	B4DRU0;B4DVU3;B4DDN4;B4DVQ5;A1KYQ7;A0A024QYU9;Q99613-2;Q99613;B3KNZ4;B4E2Z6;B5ME19;A0A024QYX7;H3BPE4;Q3B7B9	B4DRU0;B4DVU3;B4DDN4;B4DVQ5;A1KYQ7;A0A024QYU9;Q99613-2;Q99613;B3KNZ4;B4E2Z6;B5ME19;A0A024QYX7	Eukaryotic translation initiation factor 3 subunit C;Eukaryotic translation initiation factor 3 subunit C-like protein	0	299.25	408580000	134800000	273770000	-0.0414914	0.146264	0.289952	0.194717	0.139208	0.382833	0.636636	0.194087	NaN	NaN	NaN	NaN
SDHA	0.972776	0.235705	D6RFM5;A0A024QZ30;P31040-2;P31040;A0A087X1I3;P31040-3;B3KT34;Q0QF12;B4DYN5;B3KYA5;H0Y8X1;B4DNB2	D6RFM5;A0A024QZ30;P31040-2;P31040;A0A087X1I3;P31040-3;B3KT34;Q0QF12;B4DYN5	Succinate dehydrogenase [ubiquinone] flavoprotein subunit, mitochondrial	0	89.197	2934500000	1179200000	1755300000	NaN	-0.0811406	0.317999	0.251204	-0.177555	0.202386	0.839557	0.297485	NaN	NaN	NaN	NaN
ALDOC	0.689687	0.0636053	B7Z1N6;B7Z1Y2;A0A024QZ64;B7Z3K9;P09972;K7EKH5;C9J8F3;J3KSV6;J3QKP5;A8MVZ9	B7Z1N6;B7Z1Y2;A0A024QZ64;B7Z3K9;P09972;K7EKH5;C9J8F3;J3KSV6;J3QKP5;A8MVZ9	Fructose-bisphosphate aldolase C	0	254.41	370930000	135350000	235580000	0.10675	-0.0585931	0.196355	0.274292	-0.0198284	-0.176006	0.063641	0.0312541	NaN	NaN	0.154583	NaN
RPL18	4.49364	0.865798	Q0QEW2;G3V203;H0YHA7;A0A024QZD1;J3QQ67;Q07020-2;Q07020;F8VYV2;B4DDY5;A0A075B7A0;F8VUA6	Q0QEW2;G3V203;H0YHA7;A0A024QZD1;J3QQ67;Q07020-2;Q07020;F8VYV2;B4DDY5;A0A075B7A0;F8VUA6	60S ribosomal protein L18	0	323.31	1088300000	408150000	680190000	1.0352	1.56243	0.825541	0.650581	0.273934	0.889473	NaN	0.881038	NaN	0.563549	1.23622	0.740021
SNRP70;SNRNP70	2.01051	-0.848266	A8KAQ5;A0A024QZD5;P08621-2;P08621;P08621-3;M0QYR1;B3KPV0;P08621-4;Q9UFS1	A8KAQ5;A0A024QZD5;P08621-2;P08621;P08621-3;M0QYR1	U1 small nuclear ribonucleoprotein 70 kDa	0	262.64	200710000	106360000	94355000	NaN	NaN	-1.39779	-0.855875	-0.202489	-0.449651	-1.4888	-0.694998	NaN	NaN	NaN	NaN
CDC2;DKFZp686L20222;CDK1	1.61475	0.357707	A0A024QZJ8;A0A024QZP7;A0A087WY43;Q5H9N4;P06493-2;P06493;B7Z3D6;E5RIU6;A0A087WZZ9;I6L9I5	A0A024QZJ8;A0A024QZP7;A0A087WY43;Q5H9N4;P06493-2;P06493	Cyclin-dependent kinase 1	0	23.447	142520000	47411000	95108000	NaN	NaN	0.335598	0.898711	0.267356	0.214374	0.301119	0.129085	NaN	NaN	NaN	NaN
HNRPH3;HNRNPH3	0.241907	0.296032	A0A024QZK8;P31942-2;P31942;B4DHY1;Q53F48;P31942-3;A0A024QZP1;P31942-4;P31942-6;P31942-5	A0A024QZK8;P31942-2;P31942;B4DHY1;Q53F48;P31942-3;A0A024QZP1;P31942-4	Heterogeneous nuclear ribonucleoprotein H3	0	48.035	172440000	60625000	111820000	NaN	1.32095	0.61438	0.952035	0.496104	NaN	-2.06733	0.460061	NaN	NaN	NaN	NaN
SEC24C	0.311402	0.108394	B4DSN3;G5EA31;A0A024QZM6;P53992;B7ZAY6;P53992-2	B4DSN3;G5EA31;A0A024QZM6;P53992	Protein transport protein Sec24C	0	34.851	39694000	14443000	25251000	NaN	-0.13687	NaN	NaN	0.163628	NaN	NaN	0.298424	NaN	NaN	NaN	NaN
VCL;HEL114	0.930553	0.104695	A0A024QZN4;V9HWK2;P18206-2;P18206;B3KXA2;B4E3Q9;Q5JQ13;B4DKC9;B4DTM7;P18206-3	A0A024QZN4;V9HWK2;P18206-2;P18206;B3KXA2;B4E3Q9;Q5JQ13	Vinculin	0	323.31	2071100000	805880000	1265200000	-0.256614	-0.200465	0.049352	0.133432	0.330903	0.142479	0.22033	0.0453032	NaN	0.37729	0.0241777	0.285461
VDAC2	2.48523	0.217604	A0A024QZT0;A0A024QZN9;P45880-2;P45880;P45880-1;B4DKM5;Q5JSD2;Q5JSD1;A2A3S1	A0A024QZT0;A0A024QZN9;P45880-2;P45880;P45880-1;B4DKM5;Q5JSD2;Q5JSD1	Voltage-dependent anion-selective channel protein 2	0	192.31	1736400000	625970000	1110400000	0.222805	0.380619	0.341986	0.2587	-0.0678632	0.0567222	0.30871	0.0875986	NaN	NaN	NaN	0.369159
SERPINB6	1.73194	0.400628	A0A024QZX3;A0A024QZX5;A0A087X1N8;P35237;Q8IXH2;A0A024QZT8	A0A024QZX3;A0A024QZX5;A0A087X1N8;P35237;Q8IXH2	Serpin B6	0	25.945	50827000	16919000	33908000	NaN	NaN	0.668392	0.821139	0.388245	0.215989	0.106616	0.203389	NaN	NaN	NaN	NaN
PRPF4B	0.205355	-0.110395	B4DZQ5;A0A024QZY5;Q13523;H0YDJ3;D3DWH5	B4DZQ5;A0A024QZY5;Q13523;H0YDJ3	Serine/threonine-protein kinase PRP4 homolog	0	18.003	61144000	26269000	34874000	NaN	NaN	-0.354778	-0.546393	NaN	NaN	0.299831	0.159758	NaN	NaN	NaN	NaN
HIST1H2BC;HIST1H2BK;HIST1H2BN;HIST1H2BD;HIST1H2BM;HIST1H2BL;HIST1H2BH;HIST2H2BF;H2BFS;HIST1H2BJ;HIST3H2BB;HIST2H2BE;HIST1H2BB;HIST1H2BO	0.467563	0.253447	Q0D2M2;B2R4S9;A8K9J7;A0A024RCL8;A0A024RCJ9;A0A024QZZ7;I6L9F7;U3KQK0;B4DR52;Q99880;Q99879;Q99877;Q93079;Q5QNW6;P62807;P58876;P57053;O60814;Q5QNW6-2;A0A024RCJ2;Q8N257;Q16778;P33778;P23527;P06899;L0R4T3;Q96A08	Q0D2M2;B2R4S9;A8K9J7;A0A024RCL8;A0A024RCJ9;A0A024QZZ7;I6L9F7;U3KQK0;B4DR52;Q99880;Q99879;Q99877;Q93079;Q5QNW6;P62807;P58876;P57053;O60814;Q5QNW6-2;A0A024RCJ2;Q8N257;Q16778;P33778;P23527;P06899	Histone H2B;Histone H2B type 1-L;Histone H2B type 1-M;Histone H2B type 1-N;Histone H2B type 1-H;Histone H2B type 2-F;Histone H2B type 1-C/E/F/G/I;Histone H2B type 1-D;Histone H2B type F-S;Histone H2B type 1-K;Histone H2B type 3-B;Histone H2B type 2-E;Histone H2B type 1-B;Histone H2B type 1-O;Histone H2B type 1-J	0	55.675	817550000	286660000	530890000	NaN	NaN	-0.401787	-0.140412	0.0639171	0.0869197	0.727703	1.18434	NaN	NaN	NaN	NaN
HIST1H2AH;H2AFJ;HIST1H2AB;HIST1H2AK;HIST1H2AC;HIST1H2AJ;HIST2H2AC;HIST3H2A;HIST2H2AA3;HIST1H2AD;HIST1H2AG;HIST1H2AA;H2AFX	1.76396	2.80999	A3KPC7;A0A024RAS2;Q08AJ9;B2R5B3;A4FTV9;A0A024R017;Q99878;Q96KK5;Q9BTM1;Q16777;Q93077;Q7L7L0;Q6FI13;P20671;P0C0S8;P04908;H0YFX9;B4E0B3;B2R5B6;Q96QV6;P16104;Q9BTM1-2;V9GZN0;Q71UI9-5;Q71UI9-2;C9J0D1;Q8IUE6	A3KPC7;A0A024RAS2;Q08AJ9;B2R5B3;A4FTV9;A0A024R017;Q99878;Q96KK5;Q9BTM1;Q16777;Q93077;Q7L7L0;Q6FI13;P20671;P0C0S8;P04908;H0YFX9;B4E0B3;B2R5B6;Q96QV6;P16104;Q9BTM1-2	Histone H2A;Histone H2A type 1-J;Histone H2A type 1-H;Histone H2A.J;Histone H2A type 2-C;Histone H2A type 1-C;Histone H2A type 3;Histone H2A type 2-A;Histone H2A type 1-D;Histone H2A type 1;Histone H2A type 1-B/E;Histone H2A type 1-A;Histone H2AX	0	323.31	753280000	188150000	565130000	NaN	NaN	NaN	NaN	2.47197	NaN	2.40193	3.55606	NaN	NaN	NaN	NaN
OXCT1;OXCT	0.691054	-0.098199	A0A024R040;P55809;Q6IAV5;E9PDW2;B7Z609;P55809-2;A1E286;Q9H7N8;B3KS89;Q9BYC2	A0A024R040;P55809;Q6IAV5;E9PDW2;B7Z609	Succinyl-CoA:3-ketoacid-coenzyme A transferase;Succinyl-CoA:3-ketoacid coenzyme A transferase 1, mitochondrial	0	70.771	346170000	139630000	206540000	-0.256649	-0.327656	0.175684	0.129085	-0.0996026	0.00173014	-0.0664274	-0.341756	NaN	NaN	NaN	NaN
NUP155	0.970255	0.221944	E9PF10;B4DLT2;A0A024R071;O75694-2;O75694;B3KMK3	E9PF10;B4DLT2;A0A024R071;O75694-2;O75694	Nuclear pore complex protein Nup155	0	194.26	289790000	124910000	164880000	NaN	0.58602	0.320311	-0.0411796	-0.0315774	-0.0850834	0.668664	0.136454	NaN	NaN	NaN	NaN
CLCC1	0.641185	0.143669	A0A024R095;A0A024R0G0;Q96S66-4;Q96S66-3;Q96S66-2;Q96S66	A0A024R095;A0A024R0G0;Q96S66-4;Q96S66-3;Q96S66-2;Q96S66	Chloride channel CLIC-like protein 1	0	94.838	55167000	18842000	36325000	0.087327	0.0352017	NaN	NaN	NaN	NaN	0.308477	NaN	NaN	NaN	NaN	NaN
NNT	0.494593	0.126451	Q2TB59;A0A024R0C3;Q13423;E9PCX7;D6RAI5;D6RHU2;Q8N5H5;B4DS88;B4DMN9;H0Y8P5;D6RCR6	Q2TB59;A0A024R0C3;Q13423;E9PCX7	NAD(P) transhydrogenase, mitochondrial	0	323.31	1356100000	479810000	876330000	-0.221791	-0.0559512	0.291839	0.295723	-0.0459675	-0.0560711	0.824401	-0.0205745	NaN	NaN	NaN	NaN
CSDE1;UNR;DKFZp586J0620	1.18285	-0.219666	Q9GZV0;A0A024R0K2;A0A024R0E2;O75534-2;O75534;O75534-3;O75534-4;E9PLT0;Q96L66;Q9UG93;Q8WU01;Q9UG12;E9PNG3	Q9GZV0;A0A024R0K2;A0A024R0E2;O75534-2;O75534;O75534-3;O75534-4;E9PLT0;Q96L66;Q9UG93	Cold shock domain-containing protein E1	0	87.893	278360000	121500000	156860000	0.185486	0.0962619	-0.260497	-0.414076	-0.0611045	-0.179825	-0.515253	-0.60832	NaN	NaN	NaN	NaN
CAPZA1	0.0826554	0.0500724	A8K0T9;A0A024R0E5;P52907	A8K0T9;A0A024R0E5;P52907	F-actin-capping protein subunit alpha-1	0	123.15	206140000	82247000	123890000	0.643856	0.719402	0.392867	0.519341	-0.211498	-0.17878	-0.4237	-1.06091	NaN	NaN	NaN	NaN
HNRNPUL1;HNRPUL1	0.725255	0.131712	M0QYZ0;A8K3W4;A0A024R0J9;B7Z4B8;A8K6U7;A8K5K0;Q9BUJ2-4;Q9BUJ2-2;Q9BUJ2;M0R3F1;Q9BUJ2-3;M0QYI8;M0R203;M0QYM5;M0QZV6;M0R0K8	M0QYZ0;A8K3W4;A0A024R0J9;B7Z4B8;A8K6U7;A8K5K0;Q9BUJ2-4;Q9BUJ2-2;Q9BUJ2;M0R3F1;Q9BUJ2-3;M0QYI8	Heterogeneous nuclear ribonucleoprotein U-like protein 1	0	30.07	91122000	33790000	57332000	NaN	NaN	0.417056	NaN	0.159629	-0.0485167	0.15082	-0.0204283	NaN	NaN	NaN	NaN
TOMM40	0.391629	0.247106	A0A024R0P9;O96008;O96008-2;K7EJ57;K7EKG4	A0A024R0P9;O96008;O96008-2;K7EJ57	Mitochondrial import receptor subunit TOM40 homolog	0	79.442	56490000	18678000	37812000	NaN	NaN	NaN	NaN	NaN	-0.205364	0.593019	0.353662	NaN	NaN	NaN	NaN
NAPA	0.243358	0.065978	M0R0Y2;A0A024R0R9;P54920;M0R2M1;M0R027;A0A024R0V6;M0R058;M0QZM9;M0QZN5;M0R031;M0R213;B4DGP9;B4DIV0;A0A087WZQ7;Q9H115-3;Q9H115-2;Q9H115	M0R0Y2;A0A024R0R9;P54920;M0R2M1;M0R027;A0A024R0V6	Alpha-soluble NSF attachment protein	0	44.087	113850000	43863000	69988000	NaN	NaN	0.394075	0.395063	-0.0847468	-0.0134216	-0.0487405	-0.246361	NaN	NaN	NaN	NaN
PFKM	2.16242	0.400611	Q96I60;A0A024R0Y5;P08237-2;P08237;P08237-3;F8VP00;B4E162;Q7KYX9;P78457;F8W1J8;F8VSF7;F8VW30;F8VSL1;F8VUB8;F8VTQ3;F8VYK8;F8VZI0;F8VX13;F8VNX2;F8VZQ1;F8VVE3	Q96I60;A0A024R0Y5;P08237-2;P08237;P08237-3;F8VP00;B4E162;Q7KYX9	6-phosphofructokinase;ATP-dependent 6-phosphofructokinase, muscle type	0	43.889	36722000	12254000	24468000	NaN	NaN	0.421264	0.466549	NaN	0.489235	NaN	0.225398	NaN	NaN	NaN	NaN
ARF1;ARF3	0.382665	0.20488	A0A024R3Q3;A0A024R0Y6;P84077;P61204;F5H0C7;B4DJC8;B4DN70;B4DEB9;F5H423;H0YGG7;C9JPM4;B4E190;B4DLJ3;P61204-2	A0A024R3Q3;A0A024R0Y6;P84077;P61204;F5H0C7;B4DJC8;B4DN70;B4DEB9;F5H423	ADP-ribosylation factor 1;ADP-ribosylation factor 3	0	24.834	106170000	38429000	67738000	NaN	NaN	NaN	NaN	0.282736	0.678162	-0.372319	0.230941	NaN	NaN	NaN	NaN
DDX23	0.549602	-0.0704846	B3KY11;A8KA56;A0A024R0Z3;Q9BUQ8;F8VVA2	B3KY11;A8KA56;A0A024R0Z3;Q9BUQ8;F8VVA2	Probable ATP-dependent RNA helicase DDX23	0.0007758	14.832	111840000	44478000	67364000	NaN	NaN	-0.0751856	0.0850168	-0.283808	-0.09562	0.0926134	-0.145925	NaN	NaN	NaN	NaN
SMC2;SMC2L1	0.24439	0.0794767	B7ZLZ7;B3KMB1;A8K984;A0A024R158;O95347-2;O95347;B3KM27;Q2KQ72;Q05BV1;Q5T821;Q7Z2X1;Q6P712;Q05D74;A0JLM9;Q32Q15;Q6IPS5	B7ZLZ7;B3KMB1;A8K984;A0A024R158;O95347-2;O95347;B3KM27;Q2KQ72;Q05BV1	Structural maintenance of chromosomes protein;Structural maintenance of chromosomes protein 2	0	39.622	117500000	48551000	68947000	NaN	NaN	0.244765	0.307428	0.0647449	-0.369166	0.453017	-0.22393	NaN	NaN	NaN	NaN
HSDL2	0.597604	1.30436	B2R923;A0A024R159;Q6YN16-2;Q6YN16;B4E136;B4DWC7	B2R923;A0A024R159;Q6YN16-2;Q6YN16;B4E136	Hydroxysteroid dehydrogenase-like protein 2	0	32.954	39858000	15520000	24338000	NaN	-0.588465	NaN	NaN	2.70735	NaN	0.0398403	3.0587	NaN	NaN	NaN	NaN
NCBP1	1.81249	0.432982	A0A024R179;Q09161;X6R941	A0A024R179;Q09161	Nuclear cap-binding protein subunit 1	0	68.685	98551000	31872000	66679000	NaN	NaN	0.551196	0.640066	0.00518438	0.222805	0.811718	0.366924	NaN	NaN	NaN	NaN
UBE1;UBA1	2.56599	0.267507	A0A024R1A3;P22314-2;P22314;B4DDE4;B4DL67;Q5JRR6;B3KUJ2;Q5JRS1;Q5JRS3;Q5JRS2;Q5JRR9;Q5JRS0;Q8WY81	A0A024R1A3;P22314-2;P22314	Ubiquitin-like modifier-activating enzyme 1	0	323.31	2250200000	735740000	1514400000	0.341303	0.128029	0.301471	0.228234	0.269153	0.228973	0.60502	0.0378742	NaN	NaN	NaN	NaN
YWHAH	0.170562	-0.0277765	A0A024R1K7;Q04917;B2R6N6;Q9H4N8;A2IDB2;F8WEB6;A2IDB1;Q3YBA8	A0A024R1K7;Q04917;B2R6N6;Q9H4N8	14-3-3 protein eta	0	37.349	79953000	31087000	48866000	NaN	NaN	-0.00801477	0.0655723	0.116098	-0.0757632	-0.236775	NaN	NaN	NaN	NaN	NaN
SF3A1	0.911007	0.283803	A0A024R1K8;Q15459;B4E091;Q15459-2;H7C1L2	A0A024R1K8;Q15459;B4E091;Q15459-2	Splicing factor 3A subunit 1	0	319.61	271440000	101300000	170140000	-0.128156	-0.0570764	0.668755	0.403595	0.164271	0.033652	-0.207461	0.306146	NaN	1.3705	NaN	NaN
MYH9	0.157205	0.0809411	A0A024R1N1;P35579;Q86XU5;P35579-2;B4E3S1;Q6ZNL4;Q99529;Q5BKV1;B1AH99;A0A024QZJ6;A0A024QZJ4;B1PS43;P35749-4;P35749-3;P35749;P35749-2;Q7Z7R0;Q9UMJ0;Q2PS10;O14729;O14794;M0QY43;Q68D89;Q66K75;B3KWH4;B4E177;A1L2Z2	A0A024R1N1;P35579;Q86XU5;P35579-2	Myosin-9	0	323.31	9292500000	3475300000	5817200000	-0.458089	-0.0112535	0.0777899	-0.135396	-0.117944	-0.100592	0.238175	-0.346536	NaN	1.58232	NaN	NaN
XRCC6	1.75764	0.441015	A0A024R1N4;P12956;P12956-2;B1AHC9;B2RDN9;B4DE32;B4E356;Q6IC76	A0A024R1N4;P12956;P12956-2;B1AHC9;B2RDN9;B4DE32;B4E356	X-ray repair cross-complementing protein 6	0	323.31	2727000000	953590000	1773500000	-0.0757481	0.163241	0.347325	0.293724	0.161049	0.0724488	0.383165	-0.146978	1.43136	1.59856	0.447209	0.616828
LASP1	0.444876	0.219251	B4DIC4;C9J9W2;B4DJI4;A8K1D2;A0A024R1S8;Q14847;Q14847-2;F6S2S5;Q14847-3	B4DIC4;C9J9W2;B4DJI4;A8K1D2;A0A024R1S8;Q14847;Q14847-2;F6S2S5	LIM and SH3 domain protein 1	0	21.025	102280000	42565000	59715000	NaN	NaN	0.126048	NaN	0.593402	0.469886	NaN	-0.31233	NaN	NaN	NaN	NaN
ACLY;ACLY variant protein	1.20675	0.282063	A0A024R1T9;Q4LE36;P53396;A0A024R1Y2;P53396-2;B4E3P0;Q8N9C4;K7EIE7;K7ESG8	A0A024R1T9;Q4LE36;P53396;A0A024R1Y2;P53396-2;B4E3P0;Q8N9C4	ATP-citrate synthase	0	323.31	3052000000	933060000	2118900000	-0.166778	-0.196856	0.601792	0.241718	0.418676	0.385597	0.845912	0.126444	NaN	NaN	NaN	NaN
RANGAP1	0.750267	0.0747793	A0A024R1U0;P46060;B4E0U0;B4DY16;Q9BSK3;H0Y4Q3;B0QYT6;B0QYT5;B0QYT4	A0A024R1U0;P46060;B4E0U0;B4DY16	Ran GTPase-activating protein 1	0	49.551	181660000	65353000	116310000	NaN	0.279293	0.0543624	0.165301	0.0388575	-0.114582	0.127501	-0.0272779	NaN	NaN	NaN	NaN
RAB5C	0.229493	0.0708084	A0A024R1U4;P51148;P51148-2;K7ERI8;K7ERQ8;F8WCY6;F8WD79;F8VSF8;F8VWZ7;F8VWU4;F8VVK3;K7ENY4;A0A024R2K1;P20339-2;P20339	A0A024R1U4;P51148;P51148-2;K7ERI8;K7ERQ8	Ras-related protein Rab-5C	0	19.656	41379000	15286000	26093000	NaN	NaN	0.191689	0.335026	-0.0611045	-0.182377	NaN	NaN	NaN	NaN	NaN	NaN
JUP	0.573015	-0.194342	A0A024R1X8;P14923	A0A024R1X8;P14923	Junction plakoglobin	0	96.371	328840000	134100000	194750000	0.217479	-0.30292	-0.76393	-0.60281	0.706111	-0.201311	0.033652	-0.368942	NaN	0.176067	-1.25742	0.226262
VAT1	1.05263	0.214125	A0A024R1Z6;Q99536;Q99536-3;K7ERT7;K7ENX2;K7EM19;B3KUF8;Q99536-2;K7ER81;K7ESA3	A0A024R1Z6;Q99536;Q99536-3;K7ERT7;K7ENX2;K7EM19;B3KUF8;Q99536-2	Synaptic vesicle membrane protein VAT-1 homolog	0	79.601	120750000	45091000	75662000	NaN	NaN	0.467592	NaN	0.185359	0.330329	-0.108005	0.195348	NaN	NaN	NaN	NaN
PSMD13	1.76552	0.413725	B4DJ66;Q53GN6;B2RBM7;A0A024R201;Q9Y6E3;A0A087WUL9;Q9UNM6;Q9UNM6-2;E9PL38;J3KNQ3;Q9UNM7;H0YD73;E9PQG3	B4DJ66;Q53GN6;B2RBM7;A0A024R201;Q9Y6E3;A0A087WUL9;Q9UNM6;Q9UNM6-2;E9PL38;J3KNQ3;Q9UNM7;H0YD73	26S proteasome non-ATPase regulatory subunit 13	0	46.935	128920000	44841000	84079000	0.964584	0.53047	0.3639	NaN	0.152638	0.0308304	0.691445	0.16221	NaN	NaN	NaN	NaN
PSME3;HEL-S-283	1.39848	0.313053	K7ENH2;K9J957;V9HWJ8;A0A024R203;P61289;P61289-3;P61289-2;J7FRP4;A0A087WTV2;Q6FHK7;B7Z8D3;B3KQ25;K7ESG5;K7EMD0;K7EPX6;K7EKR3	K7ENH2;K9J957;V9HWJ8;A0A024R203;P61289;P61289-3;P61289-2;J7FRP4;A0A087WTV2;Q6FHK7;B7Z8D3;B3KQ25;K7ESG5	Proteasome activator complex subunit 3	0	27.74	91723000	36317000	55406000	NaN	0.370722	0.357045	0.804301	0.343351	0.483571	-0.00903064	-0.15859	NaN	NaN	NaN	NaN
PSAT1	4.51128	1.12545	A0A024R222;B4DHQ3;Q9Y617;A0A024R280;Q9Y617-2;B4DHX7;A9LS35	A0A024R222;B4DHQ3;Q9Y617;A0A024R280;Q9Y617-2	Phosphoserine aminotransferase	0	323.31	332310000	82118000	250190000	0.635708	1.13691	1.11816	1.78115	1.22712	1.2047	1.09896	0.80091	NaN	NaN	NaN	NaN
HNRPK;HNRNPK	0.804443	0.404416	A0A024R228;Q6IBN1;Q5EC54;P61978;P61978-2;Q5T6W5;B4DUQ1;P61978-3;B4DFF1;Q5T6W2;Q5T6W1;B3KU16;S4R457;S4R359	A0A024R228;Q6IBN1;Q5EC54;P61978;P61978-2;Q5T6W5;B4DUQ1;P61978-3;B4DFF1;Q5T6W2	Heterogeneous nuclear ribonucleoprotein K	0	323.31	1816600000	698350000	1118200000	0.432425	0.596172	0.0350608	0.800248	0.177216	0.440846	-1.80985	0.243913	1.21251	2.22509	0.140517	0.358846
RPL17;hCG_24487	0.543961	0.206658	A0A087WXM6;J3QQT2;J3KRX5;A0A024R261;P18621;P18621-3;J3KRB3;A0A087WWH0;J3QS96;J3QLC8;P18621-2;A0A087WY81;J3KSJ0;A4D1R6;A4D1R5	A0A087WXM6;J3QQT2;J3KRX5;A0A024R261;P18621;P18621-3;J3KRB3;A0A087WWH0;J3QS96;J3QLC8;P18621-2;A0A087WY81	60S ribosomal protein L17	0	67.751	1914700000	694300000	1220400000	0.206143	0.185613	-0.0331118	0.123799	0.010923	-0.0513543	0.042084	0.145091	NaN	1.7817	NaN	-0.3443
LMAN1	0.0531853	0.0352502	B2R774;A0A024R2A7;P49257;Q53FS4;A0PJ85;B4DVV0	B2R774;A0A024R2A7;P49257;Q53FS4	Protein ERGIC-53	0	117.02	906340000	389470000	516870000	1.36149	-0.190404	0.146134	NaN	-0.190388	-0.0572265	-0.431092	-0.391759	NaN	NaN	NaN	NaN
SERPINB5	0.57864	0.135399	A0A024R2B6;P36952;B4DWS9;P36952-2;C9JLM5	A0A024R2B6;P36952;B4DWS9	Serpin B5	0	133.88	282660000	106770000	175890000	0.652968	0.487281	0.166073	0.198494	0.0246034	-0.00610107	-0.304131	-0.135998	NaN	NaN	NaN	NaN
RPL32	0.092483	-0.0459553	D3YTB1;A0A024R2G7;F8W727;P62910	D3YTB1;A0A024R2G7;F8W727;P62910	60S ribosomal protein L32	0	42.254	913720000	343610000	570110000	-0.127526	-0.546941	0.293135	-0.314553	-0.542143	0.151079	-0.273535	0.992841	NaN	NaN	NaN	NaN
RPSA;RPSAP58;LOC388524	1.13036	0.37347	C9J9K3;A6NE09;A0A024R2P0;P08865;A0A024R7P5;Q96RS2;C9JQR9	C9J9K3;A6NE09;A0A024R2P0;P08865;A0A024R7P5;Q96RS2	40S ribosomal protein SA	0	59.524	178090000	66103000	111990000	0.77804	1.11056	-0.226307	1.09983	0.346418	0.0632269	-0.791533	0.513187	1.10353	NaN	0.219835	-0.108627
CTNNB1	0.61576	0.168166	A0A024R2Q3;P35222;B4DL06;B4DGU4;B5BU28;B4DSW9;E7EMJ5;G9GAG7;E9PDF9;E7EV28;C9IZ65;P35222-2	A0A024R2Q3;P35222;B4DL06;B4DGU4;B5BU28;B4DSW9	Catenin beta-1	0	54.503	97620000	35806000	61814000	NaN	-0.0385249	0.535157	0.365581	-0.253085	0.126048	0.611361	-0.169371	NaN	NaN	NaN	NaN
RPL15	2.28971	0.28353	E7EQV9;A0A024R2Q4;P61313;E7ENU7;E7EX53;B4DLP4;P61313-2;B4DEN1;A4D1Q5	E7EQV9;A0A024R2Q4;P61313;E7ENU7;E7EX53	Ribosomal protein L15;60S ribosomal protein L15	0	38.481	225570000	66092000	159480000	NaN	NaN	0.358059	NaN	0.285461	0.31313	0.177471	NaN	NaN	NaN	NaN	NaN
APEH	1.73286	0.272566	A0A024R2U9;C9JIF9;P13798;H7C393;F8WEH5;C9JLK2;H7C1U0	A0A024R2U9;C9JIF9;P13798;H7C393	Acylamino-acid-releasing enzyme	0	18.958	77059000	26269000	50789000	0.287709	0.141694	0.0546401	0.47892	0.527471	NaN	0.14496	NaN	NaN	NaN	NaN	NaN
GNL3	1.38632	0.184019	A0A024R2Z6;Q9BVP2-2;Q9BVP2;C9JYH9;C9JZT7;B4DMU5;Q05DU1;A0A024R9Y6;Q9NVN8	A0A024R2Z6;Q9BVP2-2;Q9BVP2	Guanine nucleotide-binding protein-like 3	0	37.443	154940000	56425000	98512000	0.214	0.355355	0.301354	0.376624	0.332278	0.0615688	-0.22852	0.0594937	NaN	NaN	NaN	NaN
RPL29	0.241761	0.215291	A0A024R326;Q6IPI1;P47914	A0A024R326;Q6IPI1;P47914	60S ribosomal protein L29	0	52.441	914060000	335060000	579000000	NaN	NaN	-0.557879	NaN	NaN	NaN	NaN	NaN	NaN	1.10487	0.117562	0.196607
CTSB	1.68813	2.98116	B4DL49;A8K2H4;A0A024R374;P07858;Q6LAF9;B4DMY4;B3KUJ8;R4GMQ5;E9PR54;E9PJ67;Q5HYG5;E9PCB3;E9PKQ7;E9PNL5;E9PHZ5;E9PLY3;E9PSG5;E9PQM1	B4DL49;A8K2H4;A0A024R374;P07858;Q6LAF9;B4DMY4;B3KUJ8	Cathepsin B;Cathepsin B light chain;Cathepsin B heavy chain	0	34.062	101020000	7827300	93197000	NaN	NaN	NaN	2.13649	NaN	3.5735	NaN	3.2335	NaN	NaN	NaN	NaN
CHORDC1	1.17586	0.18879	A0A024R394;Q9UHD1;A0A024R3C3;Q9UHD1-2;E9PPQ5;E9PIZ4;E9PSD5;E9PHZ2;Q9NZ93	A0A024R394;Q9UHD1;A0A024R3C3;Q9UHD1-2;E9PPQ5;E9PIZ4;E9PSD5	Cysteine and histidine-rich domain-containing protein 1	0	39.065	143770000	59719000	84053000	NaN	NaN	0.534062	0.228111	0.224781	0.109026	-0.0502932	0.0870554	NaN	NaN	NaN	NaN
DLAT	0.156484	-0.0753688	B4DS43;H0YDD4;E9PEJ4;B4DJX1;Q86YI5;A0A024R3D8;P10515;Q01991;B4DLQ2	B4DS43;H0YDD4;E9PEJ4;B4DJX1;Q86YI5;A0A024R3D8;P10515;Q01991;B4DLQ2	Acetyltransferase component of pyruvate dehydrogenase complex;Dihydrolipoyllysine-residue acetyltransferase component of pyruvate dehydrogenase complex, mitochondrial	0	31.767	39773000	14388000	25385000	NaN	NaN	0.517124	NaN	-0.246806	-0.204798	-0.545761	0.103397	NaN	NaN	NaN	NaN
NUP133	1.30704	0.595515	A0A024R3R6;B4E3T7;B4E206;Q8WUM0	A0A024R3R6;B4E3T7;B4E206;Q8WUM0	Nuclear pore complex protein Nup133	0	47.699	67260000	21596000	45665000	NaN	NaN	0.376179	1.34744	-0.0380508	0.465609	1.22934	0.192573	NaN	NaN	NaN	NaN
PARP1	1.3974	0.278337	B4E0E1;A0A024R3T8;P09874;B2R5W3;Q05D33;Q6PJL0;Q96P95;Q5VX84;Q5VX85	B4E0E1;A0A024R3T8;P09874;B2R5W3	Poly [ADP-ribose] polymerase 1	0	323.31	1505200000	578600000	926550000	0.234256	0.340163	-0.137616	0.307778	0.166972	0.144046	-0.115379	-0.019185	0.491802	1.29149	0.357383	NaN
EEF1B2;LOC392793	0.102286	0.018555	A0A024R3W7;P24534;A4D1M6;F2Z2G2;C9JZW3;F8WF65	A0A024R3W7;P24534;A4D1M6	Elongation factor 1-beta	0	106.56	376500000	130980000	245510000	-0.150065	NaN	-0.123654	-0.0729076	-0.111555	0.119423	0.165301	0.303342	NaN	NaN	NaN	NaN
HSPD1	1.17538	0.333153	A0A024R3X4;P10809;B7Z597;B3GQS7;B7Z5E7;B7Z4F6;B7Z532;Q53SE2;E7ESH4;E7EXB4;Q53QD5;B9VPB4;B9VP19;C9JL25;P10809-2;C9JL19;C9JCQ4;C9J0S9	A0A024R3X4;P10809;B7Z597;B3GQS7;B7Z5E7;B7Z4F6	60 kDa heat shock protein, mitochondrial	0	323.31	7938100000	2903900000	5034300000	0.0795658	0.452174	0.160533	0.300651	-0.147665	-0.097857	-0.0466975	0.103531	0.995665	1.8573	0.134615	0.206018
LANCL1	0.698019	0.887941	E9PHS0;Q6FHH6;Q53TN2;B2R602;A0A024R3Z5;O43813;F8WDS9;B4DGM7	E9PHS0;Q6FHH6;Q53TN2;B2R602;A0A024R3Z5;O43813;F8WDS9;B4DGM7	LanC-like protein 1	0	32.31	238650000	59124000	179520000	NaN	NaN	0.504264	0.395172	0.176961	0.365581	3.87804	0.00762616	NaN	NaN	NaN	NaN
hCG_2022736;BZW1	0.423768	0.395641	D3DN77;A0A024R3Z6;Q53FN7;Q7L1Q6-2;Q7L1Q6;Q7L1Q6-4;Q7L1Q6-3;H0Y503;B3KU41;C9IZ80;Q3LIC9;C9JFN4	D3DN77;A0A024R3Z6;Q53FN7;Q7L1Q6-2;Q7L1Q6;Q7L1Q6-4;Q7L1Q6-3;H0Y503;B3KU41;C9IZ80	Basic leucine zipper and W2 domain-containing protein 1	0	25.681	142190000	45529000	96659000	NaN	NaN	0.390778	-0.0280426	0.0265876	-0.335517	2.38048	-0.0604424	NaN	NaN	NaN	NaN
CPS1	0.0641108	0.0269596	A0A024R454;P31327;P31327-3;Q5R210;Q5R208;A8K134;Q5R206;Q5R209;Q5R207;P31327-2;Q5R211;B7ZAW0;Q05CV6;E7EWJ3;C9JTA4	A0A024R454;P31327;P31327-3;Q5R210;Q5R208;A8K134;Q5R206;Q5R209;Q5R207;P31327-2	Carbamoyl-phosphate synthase [ammonia], mitochondrial	0	323.31	3805600000	1338800000	2466800000	-0.427246	-0.307716	0.168129	0.0630888	-0.103271	-0.219102	0.945533	0.0962619	NaN	NaN	NaN	NaN
HRB;AGFG1	2.52337	0.283142	B4DHC5;A0A024R458;P52594-2;P52594-3;P52594;P52594-4;C9J2I0;B8ZZY2	B4DHC5;A0A024R458;P52594-2;P52594-3;P52594;P52594-4;C9J2I0;B8ZZY2	Arf-GAP domain and FG repeat-containing protein 1	0	28.922	69298000	26077000	43221000	0.281906	0.138683	0.416948	NaN	0.493647	0.344828	0.265437	0.0405417	NaN	NaN	NaN	NaN
ACSL3	0.828571	0.240247	B3KN05;B2RBE0;A0A024R497;O95573;B3KMA6;Q6PIM8;H7BYZ7;F5GWH2;H7C260;F5H062	B3KN05;B2RBE0;A0A024R497;O95573;B3KMA6	Long-chain-fatty-acid--CoA ligase 3	0	157.17	314080000	109750000	204320000	-0.405031	0.0402613	0.952557	0.335941	0.135272	0.100978	0.683113	0.0788831	NaN	NaN	NaN	NaN
NCL	0.144581	0.04573	B3KM80;Q6ZS99;B3KTP9;A0A024R4A0;P19338;H7BY16;Q9BQ02	B3KM80;Q6ZS99;B3KTP9;A0A024R4A0;P19338;H7BY16;Q9BQ02	Nucleolin	0	323.31	1524100000	550640000	973510000	-0.0773606	0.319502	0.0378742	0.140124	0.234379	0.137897	-0.734587	0.308011	NaN	NaN	NaN	NaN
TARDBP	0.806109	-0.315718	A0A087WX29;B4DRW3;A0A024R4E2;Q13148;Q13148-4;A0A087WXQ5;A0A087WV68;B1AKP7;G3V162;A0A087X260;A0A087WYY0;K7EL26;A0A087WYE7;A0A087WZC9;A0A087WW61;A0A087WX67;A0A087WXV3;K7EJM5;K7EN94	A0A087WX29;B4DRW3;A0A024R4E2;Q13148;Q13148-4;A0A087WXQ5;A0A087WV68;B1AKP7;G3V162;A0A087X260;A0A087WYY0	TAR DNA-binding protein 43	0	71.431	125900000	65136000	60765000	NaN	NaN	-0.526618	0.156267	-0.551733	-0.458247	-0.859143	0.345169	NaN	NaN	NaN	NaN
HDLBP	0.115625	0.0246096	B2R5V9;A0A024R4E5;Q00341;Q00341-2;H0Y394;Q96CF6;Q6ZS03;B4DKR8;C9J5E5;C9JIZ1;C9JZI8;H7C0A4;C9JHZ8;C9JES8;Q6ZN49;Q2HJC8;C9JHS7;H7BZC3;C9JT62;C9JK79;Q5HYC5;C9JBS3;C9JEJ8;A0A088AWM1;C9JHN6;H7C2D1;C9JMQ6;C9JQ82;C9JHS9;C9J739;H7C3D0	B2R5V9;A0A024R4E5;Q00341;Q00341-2;H0Y394;Q96CF6;Q6ZS03	Vigilin	0	323.31	555730000	214320000	341410000	-0.136236	0.0357646	0.218843	0.398241	-0.0325067	0.00949053	0.0618453	-0.358565	NaN	NaN	NaN	NaN
ENO1	0.901778	0.357713	A0A024R4F1;P06733;E2DRY6;P06733-2;K7EM90;A4UCS8;A4QMW8;E5RI09;E5RG95;Q9NPL4	A0A024R4F1;P06733;E2DRY6;P06733-2	Alpha-enolase;Enolase	0	323.31	13351000000	5245200000	8105800000	0.0186342	0.107152	0.145482	0.291957	0.180784	0.0858326	-0.490598	-0.429634	1.31406	2.21586	0.214249	0.638769
LRRC47	1.63265	0.956783	A0A024R4G1;Q8N1G4	A0A024R4G1;Q8N1G4	Leucine-rich repeat-containing protein 47	0	25.788	21534000	7265600	14269000	NaN	NaN	1.28042	NaN	NaN	0.466027	1.38504	0.695638	NaN	NaN	NaN	NaN
PLOD1	0.485576	0.178961	B2R5M9;A0A024R4H0;Q02809;Q02809-2;B4DGN8;Q5JXB9;Q5JXB7;Q5JXB8;B4DHT1	B2R5M9;A0A024R4H0;Q02809;Q02809-2;B4DGN8	Procollagen-lysine,2-oxoglutarate 5-dioxygenase 1	0	83.654	185110000	72550000	112560000	NaN	0.921665	0.327687	0.242694	-0.289616	0.42191	-0.0148202	-0.35679	NaN	NaN	NaN	NaN
MDH2	2.2047	0.224819	Q0QF37;Q75MT9;Q6FHZ0;A0A024R4K3;P40926;P40926-2;G3XAL0;B3KTM1	Q0QF37;Q75MT9;Q6FHZ0;A0A024R4K3;P40926;P40926-2;G3XAL0;B3KTM1	Malate dehydrogenase;Malate dehydrogenase, mitochondrial	0	323.31	1129200000	384270000	744880000	0.284869	0.24184	0.543397	0.346191	0.100574	0.0539454	0.0919367	0.135798	NaN	NaN	NaN	NaN
RPS9	0.027127	-0.0309395	A0A024R4M0;P46781;A5D904;B5MCT8;C9JM19;B7Z732;F2Z3C0;A8MXK4	A0A024R4M0;P46781;A5D904;B5MCT8;C9JM19;B7Z732	40S ribosomal protein S9	0	110.02	840310000	253430000	586870000	0.0060466	0.453965	-0.186639	0.544387	-0.0309582	0.588709	-2.99954	NaN	1.14143	NaN	0.204141	NaN
RPS5	1.01803	0.490102	M0R0F0;Q53G25;A0A024R4Q8;P46782;M0QZN2;M0R0R2	M0R0F0;Q53G25;A0A024R4Q8;P46782;M0QZN2;M0R0R2	40S ribosomal protein S5;40S ribosomal protein S5, N-terminally processed	0	197.16	190600000	59662000	130930000	NaN	0.0571383	-0.0532093	0.913416	-0.0966995	0.882526	1.23744	NaN	NaN	NaN	NaN	NaN
TTLL12	0.652725	0.229436	A0A024R4U3;Q14166;Q9BR23;V9GY16	A0A024R4U3;Q14166	Tubulin--tyrosine ligase-like protein 12	0	197.36	643530000	243260000	400270000	0.748375	1.06171	-0.179433	0.125783	0.126709	0.0441843	0.346645	-0.438483	NaN	NaN	NaN	NaN
CYB5R3	0.431809	0.30441	A0A024R4X0;P00387-2;P00387;P00387-3;B1AHF3;Q6ZVI6	A0A024R4X0;P00387-2;P00387;P00387-3;B1AHF3;Q6ZVI6	NADH-cytochrome b5 reductase 3;NADH-cytochrome b5 reductase 3 membrane-bound form;NADH-cytochrome b5 reductase 3 soluble form	0	66.803	85944000	35500000	50444000	NaN	0.41511	0.554245	1.04488	0.286881	0.672833	-1.14749	NaN	NaN	NaN	NaN	NaN
hCG_1989366;NUP50	0.0719314	0.0215518	A0A024R4X7;Q9UKX7-2;Q9UKX7;B4E2D3	A0A024R4X7;Q9UKX7-2;Q9UKX7;B4E2D3	Nuclear pore complex protein Nup50	0	52.072	88656000	42057000	46600000	-0.29658	NaN	0.186247	NaN	-0.066231	-0.0520572	0.451119	-0.0931864	NaN	NaN	NaN	NaN
FTH1	1.04265	1.3697	Q6NZ44;B3KXC3;A0A024R525;P02794;G3V1D1;G3V192;Q6NS36;E9PQR3;E9PPQ4;E9PKM5;E9PRK8;E9PK45;E9PKY7;Q8TD27	Q6NZ44;B3KXC3;A0A024R525;P02794;G3V1D1;G3V192;Q6NS36	Ferritin;Ferritin heavy chain;Ferritin heavy chain, N-terminally processed	0	19.983	113020000	23626000	89396000	NaN	NaN	1.99422	NaN	1.78618	1.99081	-0.292405	NaN	NaN	NaN	NaN	NaN
MTA2	0.227489	0.117528	A0A024R534;O94776;O94776-2	A0A024R534;O94776;O94776-2	Metastasis-associated protein MTA2	0	52.897	93533000	37077000	56456000	NaN	0.42825	0.0968015	-0.0504874	0.117695	-0.696915	0.809826	NaN	NaN	NaN	NaN	NaN
SF1	0.137661	0.0778551	A0A024R588;A0A024R566;B4DJU4;A0A024R5D9;A0A024R572;Q15637-4;Q15637-6;Q15637-3;Q15637-2;Q15637;B4DSE4;Q15637-7;Q15637-5;Q14820;F8WEV5;B4DX42;C9J792	A0A024R588;A0A024R566;B4DJU4;A0A024R5D9;A0A024R572;Q15637-4;Q15637-6;Q15637-3;Q15637-2;Q15637;B4DSE4;Q15637-7;Q15637-5;Q14820;F8WEV5;B4DX42	Splicing factor 1	0	34.274	211410000	81493000	129920000	NaN	0.666484	NaN	0.74992	-0.110417	-0.0473832	-0.552537	-0.238936	NaN	NaN	NaN	NaN
EHD1	1.81691	0.768099	C9J2Z4;B4DMV9;B4DR44;B4DTR4;B2R5U3;A0A024R571;Q9H4M9;B4DZH9;C9JC03;C9JDQ8;Q9NZN3	C9J2Z4;B4DMV9;B4DR44;B4DTR4;B2R5U3;A0A024R571;Q9H4M9;B4DZH9;C9JC03	EH domain-containing protein 1	0	44.586	225040000	65559000	159480000	NaN	NaN	1.08631	1.01984	0.571628	0.812539	1.28688	-0.168609	NaN	NaN	NaN	NaN
PC	0.838908	0.394633	A0A024R5C5;P11498;E9PRE7;P11498-2;E9PS68	A0A024R5C5;P11498	Pyruvate carboxylase;Pyruvate carboxylase, mitochondrial	0	323.31	10417000000	3957400000	6459900000	-0.455337	-0.421225	0.139208	-0.0901578	-0.17958	-0.0704968	1.72076	-0.0182497	1.70031	1.83956	-0.144026	0.714839
CPT1A	1.6091	0.356992	B2RAQ8;A0A024R5F4;P50416;P50416-2;Q8WZ48	B2RAQ8;A0A024R5F4;P50416;P50416-2	Carnitine O-palmitoyltransferase 1, liver isoform	0	26.603	61708000	20031000	41677000	0.244644	0.430392	NaN	NaN	NaN	NaN	NaN	0.39594	NaN	NaN	NaN	NaN
SERPINH1	1.62282	0.362758	A0A024R5K8;P50454;B4DN87;A8K259;E9PPV6;E9PR70;E9PKH2;E9PK86;E9PMI5;Q9NPA9;E9PNX1;E9PJH8;E9PIG2;E9PRS3;E9PLA6;E9PQ34;H0YEP8	A0A024R5K8;P50454;B4DN87;A8K259;E9PPV6;E9PR70;E9PKH2	Serpin H1	0	268.7	1827000000	630080000	1196900000	0.322159	0.300417	0.321466	0.539233	0.0388575	0.14978	-0.0388064	0.0216219	0.62938	1.74545	0.180403	0.143132
CTTN;EMS1	0.0802322	-0.0349399	A0A024R5M3;Q53HG7;Q14247-3;Q14247;Q14247-2;E9PKG3;E9PP90;B3KRK4;B4E358;Q76MU0;H7C314	A0A024R5M3;Q53HG7;Q14247-3;Q14247;Q14247-2;E9PKG3;E9PP90;B3KRK4;B4E358;Q76MU0	Src substrate cortactin	0	127.4	235540000	84166000	151370000	NaN	NaN	0.0164963	-0.163413	-0.105613	-0.130429	0.663026	-0.489706	NaN	NaN	NaN	NaN
NUMA1;NUMA1 variant protein	0.136058	0.0368541	A0A087WY61;A0A024R5M9;Q4LE64;Q14980-2;Q14980;Q59HB8;Q14980-4;Q14980-3;Q7Z757;Q96HN5;H0YFY6;A0A024R5G4;Q14980-5;Q3SYK8;F5H6Y5;F5H4J1;A8K394;K4DIE0;G1UI36;F5H2F3;F5H3L6;F5H0Z7;F5H763;Q86XH4;Q9UNL7	A0A087WY61;A0A024R5M9;Q4LE64;Q14980-2;Q14980;Q59HB8;Q14980-4;Q14980-3;Q7Z757;Q96HN5;H0YFY6;A0A024R5G4;Q14980-5	Nuclear mitotic apparatus protein 1	0	251.25	115900000	42574000	73324000	-0.274372	0.121281	0.00963388	0.556012	-0.146771	-0.145972	0.359184	-0.184162	NaN	NaN	NaN	NaN
HEL-S-270;ANXA2;ANXA2P2	1.8483	0.452411	V9HW65;A0A024R5Z7;P07355;P07355-2;H0YN42;H0YMD0;H0YMU9;H0YM50;H0YKS4;A6NMY6;B3KRQ1;B4DNH8;H0YMM1;H0YN28;H0YL33;H0YNP5;H0YKZ7;H0YLV6;H0YMT9;H0YKX9;H0YMW4;H0YKL9;H0YKV8;H0YNA0;H0YN52;H0YMD9;H0YNB8;H0YKN4;H0YLE2	V9HW65;A0A024R5Z7;P07355;P07355-2;H0YN42;H0YMD0;H0YMU9;H0YM50;H0YKS4;A6NMY6;B3KRQ1;B4DNH8	Annexin;Annexin A2;Putative annexin A2-like protein	0	323.31	13592000000	4741000000	8850600000	0.349818	0.39605	0.165815	0.15549	-0.0111372	0.0110662	0.249385	0.13947	1.1155	1.8423	0.308361	0.706818
RAB11A;RAB11B	0.990984	-0.336063	H3BMH2;H3BSC1;A0A024R5Z8;B4DMN1;P62491-2;Q15907-2;P62491;Q15907;B4DQU5	H3BMH2;H3BSC1;A0A024R5Z8;B4DMN1;P62491-2;Q15907-2;P62491;Q15907	Ras-related protein Rab-11A;Ras-related protein Rab-11B	0	18.898	132570000	59568000	73000000	NaN	NaN	-0.192233	NaN	0.0339339	-0.139061	-0.859823	-0.523131	NaN	NaN	NaN	NaN
GNPNAT1	0.497479	0.322109	G3V4W4;A0A024R649;Q96EK6	G3V4W4;A0A024R649;Q96EK6	Glucosamine 6-phosphate N-acetyltransferase	0	42.31	31053000	10078000	20975000	NaN	NaN	NaN	NaN	0.721241	-0.121502	NaN	0.366588	NaN	NaN	NaN	NaN
MTHFD1	0.179466	0.0460673	A0A024R652;P11586;F5H2F4;B7Z809;V9GYY3	A0A024R652;P11586;F5H2F4;B7Z809	C-1-tetrahydrofolate synthase, cytoplasmic;Methylenetetrahydrofolate dehydrogenase;Methenyltetrahydrofolate cyclohydrolase;Formyltetrahydrofolate synthetase;C-1-tetrahydrofolate synthase, cytoplasmic, N-terminally processed	0	262.66	868080000	290860000	577220000	-0.133986	-0.380803	0.16633	0.101516	0.140909	0.107688	0.56179	-0.194906	NaN	NaN	NaN	NaN
KTN1	0.25141	-0.0359985	A0A024R663;Q86UP2;Q86UP2-4;Q86UP2-3;B7Z6P3;B3KWP6;G3V5P0;H0YJZ8;G3V5G2;H0YJV5;H0YJP2;Q6PDF7;Q3SWV9;B3KP76	A0A024R663;Q86UP2;Q86UP2-4;Q86UP2-3	Kinectin	0	323.31	832580000	335860000	496720000	0.0284277	0.0426443	0.185613	-0.237762	-0.234482	0.0771063	0.160275	-0.283966	NaN	NaN	-0.0618422	NaN
PLEKHC1;FERMT2	1.26973	0.303373	A8K6S3;A0A024R687;Q96AC1;Q96AC1-3;H0YJ34;Q96AC1-2;H0YJB6;G3V3J0;G3V5R2;G3V281;Q9BQL6-4;Q9BQL6-2	A8K6S3;A0A024R687;Q96AC1;Q96AC1-3;H0YJ34;Q96AC1-2	Fermitin family homolog 2	0	151.94	154740000	56592000	98149000	NaN	NaN	0.23842	0.169925	0.248899	0.737341	0.535356	-0.109701	NaN	NaN	NaN	NaN
LGALS3;hCG_22119	0.203689	0.100022	Q86TY5;Q6FGL0;A0A024R693;Q59FR8;P17931;Q6NVH9;G3V3R6	Q86TY5;Q6FGL0;A0A024R693;Q59FR8;P17931;Q6NVH9	Galectin;Galectin-3	0	34.975	203540000	72037000	131510000	NaN	NaN	0.131326	0.448795	0.18409	0.303693	-0.83313	0.365357	NaN	NaN	NaN	NaN
ACTN1	1.75516	0.392958	A0A024R694;P12814-2;P12814;P12814-3;P12814-4;H9KV75;B7Z565;Q86TX4;B4DFY0;B3KUX9;G3V2N5;B7Z2W3;B4DRP5;G3V2W4;H7C5W8;H0YJW3;A1L0V1;H0YJ11;G3V2X9;B2R8Y4;Q08043;Q5ZEZ4;B7Z4V1;G3V5M4;B4DZQ2;A0A087WSZ2;G3V2E8;G3V380;Q4VAM3	A0A024R694;P12814-2;P12814;P12814-3;P12814-4;H9KV75;B7Z565;Q86TX4;B4DFY0	Alpha-actinin-1	0	323.31	1953500000	620600000	1332900000	0.459851	0.576474	0.244644	0.0897694	0.0922074	0.187641	1.17728	0.315798	NaN	NaN	NaN	NaN
DLST	1.2701	0.39045	Q6IBS5;A0A024R6C9;P36957;Q86TQ8;P36957-2;Q86TW7;H0YJF9;G3V5M3;G3V3F0;B7Z6J1;Q86SW4	Q6IBS5;A0A024R6C9;P36957;Q86TQ8;P36957-2;Q86TW7	Dihydrolipoyllysine-residue succinyltransferase component of 2-oxoglutarate dehydrogenase complex, mitochondrial	0	28.955	90932000	29102000	61830000	NaN	0.697418	0.797345	1.01514	-0.0422785	0.0261627	0.124593	0.114767	NaN	NaN	NaN	NaN
TMED10	1.56292	0.309004	A0A024R6I3;Q53GF9;P49755;G3V2K7;B4DL12;B4DZH3	A0A024R6I3;Q53GF9;P49755;G3V2K7;B4DL12	Transmembrane emp24 domain-containing protein 10	0	36.338	145640000	44103000	101540000	NaN	NaN	0.414785	0.0137839	0.205142	0.0827026	0.623211	0.5144	NaN	NaN	NaN	NaN
WARS	3.12519	0.595648	A0A024R6K8;P23381-2;P23381;H0YJP3;G3V3H8;G3V3Y5;G3V423;G3V5U1;G3V456;B4DTK8;G3V277	A0A024R6K8;P23381-2;P23381	Tryptophan--tRNA ligase, cytoplasmic;T1-TrpRS;T2-TrpRS	0	197.5	273040000	85074000	187960000	NaN	0.826843	0.427928	0.77602	0.721504	0.478506	0.786094	0.152638	NaN	NaN	NaN	NaN
GOT2	0.298931	0.148421	B3KUZ8;A0A024R6W0;P00505;A8K482;P00505-2;B4DY39	B3KUZ8;A0A024R6W0;P00505;A8K482;P00505-2	Aspartate aminotransferase;Aspartate aminotransferase, mitochondrial	0	54.47	181120000	66869000	114250000	NaN	0.316957	NaN	0.742179	-0.361731	-0.411905	0.665666	-0.060638	NaN	NaN	NaN	NaN
NUDT21;DKFZp313O211	0.0759564	0.0244328	B2R6U8;A0A024R6W2;O43809;Q5HYH5;H3BND3	B2R6U8;A0A024R6W2;O43809;Q5HYH5;H3BND3	Cleavage and polyadenylation specificity factor subunit 5	0.00072622	12.963	48968000	19165000	29803000	NaN	NaN	0.185105	NaN	NaN	0.0646069	-0.176414	NaN	NaN	NaN	NaN	NaN
DLD	1.81013	-0.291853	B4DFL1;A0A024R713;P09622;E9PEX6;B4DMK9;P09622-3;P09622-2;F8WDM5;F2Z2E3	B4DFL1;A0A024R713;P09622;E9PEX6;B4DMK9;P09622-3;P09622-2	Dihydrolipoyl dehydrogenase;Dihydrolipoyl dehydrogenase, mitochondrial	0	45.01	160050000	67060000	92988000	NaN	NaN	NaN	-0.115082	-0.402683	-0.509676	-0.189664	-0.242157	NaN	NaN	NaN	NaN
PBEF1;NAMPT;NAMPTL	1.97185	0.461462	A0A024R718;P43490;Q5SYT8;F5H246;B7Z8W6;Q658Z1;C9JG65	A0A024R718;P43490;Q5SYT8;F5H246	Nicotinamide phosphoribosyltransferase	0	46.244	72737000	24339000	48397000	NaN	NaN	0.224164	NaN	0.587653	0.521654	0.512379	NaN	NaN	NaN	NaN	NaN
CALU	1.21828	0.566188	Q6IAW5;B3KQF5;B3KNG6;A0A024R755;O43852-2;O43852;O43852-4;O43852-3;H0Y875;O43852-9;O43852-15;O43852-10;O43852-5;O43852-6;B3KQK3;O43852-12;O43852-13;O43852-14;O43852-7;O43852-11;O43852-8	Q6IAW5;B3KQF5;B3KNG6;A0A024R755;O43852-2;O43852;O43852-4;O43852-3;H0Y875;O43852-9;O43852-15;O43852-10;O43852-5;O43852-6	Calumenin	0	18.78	123860000	41382000	82479000	NaN	NaN	1.08114	NaN	0.759923	0.730227	0.478506	-0.21885	NaN	NaN	NaN	NaN
AKR1B1	0.219846	0.259293	A0A024R7A8;P15121;E9PEF9;Q59EL5;E9PCX2	A0A024R7A8;P15121;E9PEF9;Q59EL5;E9PCX2	Aldose reductase	0.0019557	11.495	33575000	11822000	21753000	NaN	NaN	1.09862	NaN	NaN	NaN	-0.260031	-0.0607132	NaN	NaN	NaN	NaN
CDC37;MBD5	1.21187	0.307515	A0A024R7B7;Q16543;A1L0W4;K7EL68;K7EQA9;Q6FG59;K7EIU0;K7EKQ2	A0A024R7B7;Q16543;A1L0W4;K7EL68;K7EQA9;Q6FG59;K7EIU0	Hsp90 co-chaperone Cdc37;Hsp90 co-chaperone Cdc37, N-terminally processed	0	55.744	62103000	22139000	39964000	NaN	NaN	NaN	0.582074	0.594453	0.240009	0.0666747	0.0543624	NaN	NaN	NaN	NaN
ILF3	0.0738814	-0.024246	A0A024R7C7;Q12906;Q12906-7;F4ZW66;F4ZW64;A8K590;Q12906-5;Q12906-4;Q12906-2;Q12906-6;Q12906-3;F4ZW65;B4DFG4;Q59GP7;K7EKJ9;B4DDF3;K7ER69;K7EM82;K7EJ09;K7ERM6;K7ENK6;K7EQR9;K7EQ75;K7ELV3;K7EKY0	A0A024R7C7;Q12906;Q12906-7;F4ZW66;F4ZW64;A8K590;Q12906-5;Q12906-4;Q12906-2;Q12906-6;Q12906-3;F4ZW65;B4DFG4;Q59GP7	Interleukin enhancer-binding factor 3	0	323.31	2152300000	858450000	1293900000	0.371169	0.345623	-0.316133	-0.285653	-0.19276	-0.248228	-0.391683	-0.0729531	NaN	NaN	0.572405	NaN
PRKACA;PRKACB	0.265531	0.119767	A8K8B9;A0A024R7J0;P17612-2;P17612;B7ZA00;A0A087WVC4;B2RB89;A0A087WVV9;B4E2L0;P22694-10;P22694-4;P22694-3;P22694;P22694-5;P22694-7;P22694-6;P22694-9;P22694-2;Q15136;P22612	A8K8B9;A0A024R7J0;P17612-2;P17612;B7ZA00;A0A087WVC4;B2RB89;A0A087WVV9;B4E2L0;P22694-10;P22694-4;P22694-3;P22694;P22694-5;P22694-7;P22694-6;P22694-9;P22694-2	cAMP-dependent protein kinase catalytic subunit alpha;cAMP-dependent protein kinase catalytic subunit beta	0	24.615	87336000	27562000	59775000	NaN	NaN	0.639232	-0.00631836	-0.0330823	NaN	-0.120765	NaN	NaN	NaN	NaN	NaN
HNRPF;HNRNPF	0.599867	-0.0711947	A0A024R7T3;P52597;B4DKS8	A0A024R7T3;P52597;B4DKS8	Heterogeneous nuclear ribonucleoprotein F;Heterogeneous nuclear ribonucleoprotein F, N-terminally processed	0	96.627	414990000	155160000	259830000	NaN	0.153027	-0.058473	0.108491	-0.130239	-0.233787	-0.154072	-0.18331	NaN	NaN	NaN	NaN
MCM4	0.630247	-0.144592	B4DLA6;B3KMX0;A0A024R7U6;P33991;E5RFJ8;E5RG31	B4DLA6;B3KMX0;A0A024R7U6;P33991	DNA replication licensing factor MCM4	0	142.16	147740000	63301000	84438000	NaN	0.489851	-0.39316	-0.30036	-0.220228	-0.190207	-0.20317	-0.194873	NaN	NaN	NaN	NaN
TCEB1	0.117113	-0.131844	E5RHG8;A0A024R7Y5;Q15369;Q15369-2;R4GMY8	E5RHG8;A0A024R7Y5;Q15369;Q15369-2	Transcription elongation factor B polypeptide 1	0	45.734	101790000	39625000	62162000	NaN	NaN	NaN	NaN	-0.250594	NaN	-0.728264	0.583326	NaN	NaN	NaN	NaN
RPL7;WUGSC:H_RG054D04.1	1.15966	0.24889	A0A024R814;P18124;A8MUD9;O95036;C9JIJ5;C9JZ88	A0A024R814;P18124;A8MUD9;O95036	60S ribosomal protein L7	0	263.3	1948100000	664720000	1283400000	-0.0814458	0.0048968	0.326077	0.534161	0.00100953	0.210888	-0.581778	0.649753	0.510658	1.10575	0.0366088	0.27011
EIF3B;EIF3S9	0.389562	0.148687	B4DV79;A4D210;A0A024R821;P55884;P55884-2;B4DXN6;Q96G38;C9JZG1;Q86UM1;Q59FS8;C9JQN7	B4DV79;A4D210;A0A024R821;P55884;P55884-2;B4DXN6;Q96G38;C9JZG1;Q86UM1	Eukaryotic translation initiation factor 3 subunit B	0	116.41	250490000	96826000	153670000	NaN	1.10071	-0.0859254	0.28889	-0.0413875	-0.0734995	-0.0154763	-0.132499	NaN	NaN	NaN	NaN
C9orf88;FAM129B	0.0425024	0.0163156	A0A024R872;Q96TA1-2;Q96TA1;Q9H8K1;Q9H6L6;Q2YD88	A0A024R872;Q96TA1-2;Q96TA1	Niban-like protein 1	0	254.93	535320000	199520000	335800000	0.311619	0.210888	-0.0931864	0.359746	0.244522	0.207018	-0.641131	-0.46895	NaN	NaN	NaN	NaN
STOM	5.07112	1.37632	B4E2V5;B4DZK8;A0A024R882;P27105;P27105-2;B4E310;F8VSL7	B4E2V5;B4DZK8;A0A024R882;P27105;P27105-2	Erythrocyte band 7 integral membrane protein	0	108.64	226930000	40080000	186850000	1.30498	1.2386	1.27423	1.52562	1.45175	2.0782	1.2397	0.897473	NaN	NaN	NaN	NaN
hCG_31253;FUBP3	0.243408	0.103387	A0A024R8A7;Q96I24;Q96I24-2	A0A024R8A7;Q96I24;Q96I24-2	Far upstream element-binding protein 3	0	98.806	314880000	124450000	190430000	NaN	0.015212	-0.132025	1.09667	-0.199206	-0.086492	-0.154281	0.183836	NaN	NaN	NaN	NaN
NUP214;DKFZp686J0330	0.323804	0.088317	A0A024R8B6;P35658-2;P35658-4;P35658;P35658-3;P35658-5;Q7Z3C4;H0YF36;H0Y837;B4DZN4;E9PKD2;B7ZAX0;B7ZAV2;B4DYZ6	A0A024R8B6;P35658-2;P35658-4;P35658;P35658-3;P35658-5;Q7Z3C4	Nuclear pore complex protein Nup214	0	143.24	121570000	49309000	72266000	-0.166535	-0.283597	0.167872	0.530271	0.0112093	-0.0711484	0.626673	-0.108208	NaN	NaN	NaN	NaN
P4HB	1.48668	0.133999	A0A024R8S5;P07237;B4DNL5;B4DUA5;H7BZ94;F5H8J2;B4DLN6;H0Y3Z3;Q96C96;I3L398;B3KTQ9;I3L312;B4DJS0;I3L4M2;I3NI03;I3L3U6;I3L3P5;I3L0S0;B4DNP9;I3L1Y5;I3L514	A0A024R8S5;P07237;B4DNL5;B4DUA5;H7BZ94;F5H8J2;B4DLN6;H0Y3Z3;Q96C96	Protein disulfide-isomerase	0	322.13	1387500000	489040000	898420000	-0.0927709	0.0176369	0.371392	0.289126	-0.0585931	0.23352	0.168514	0.121546	NaN	NaN	0.15562	NaN
PYCR1;PIG45	1.09231	0.603858	E2QRB3;E7D7Y0;E7D7X9;A0A024R8U9;P32322;P32322-3;P32322-2;J3KTA8;J3QKT3;J3QRZ0;J3QLK9;Q8TBX0;J3QL23;Q2TU78;J3QL32;J3QL24;B7Z8T1;J3KQ22;J3QR88	E2QRB3;E7D7Y0;E7D7X9;A0A024R8U9;P32322;P32322-3;P32322-2;J3KTA8;J3QKT3;J3QRZ0;J3QLK9;Q8TBX0;J3QL23;Q2TU78;J3QL32;J3QL24;B7Z8T1;J3KQ22	Pyrroline-5-carboxylate reductase;Pyrroline-5-carboxylate reductase 1, mitochondrial	0	40.752	57881000	18293000	39587000	NaN	NaN	0.794021	NaN	NaN	0.849439	0.865206	-0.0932325	NaN	NaN	NaN	NaN
DDX48;EIF4A3	1.70133	0.11163	A0A024R8W0;P38919	A0A024R8W0;P38919	Eukaryotic initiation factor 4A-III;Eukaryotic initiation factor 4A-III, N-terminally processed	0	58.401	560870000	202740000	358130000	0.0827026	0.211884	0.178364	0.217975	0.0713507	0.153935	0.0806577	-0.103829	NaN	NaN	NaN	NaN
DARS2	0.294935	-0.168268	Q9H9J7;A8K4A8;A0A024R8Z9;Q6PI48;Q9NVT8	Q9H9J7;A8K4A8;A0A024R8Z9;Q6PI48;Q9NVT8	Aspartate--tRNA ligase, mitochondrial	0.0007148	12.776	81822000	33255000	48566000	NaN	NaN	-0.178747	-0.713072	NaN	-0.22457	0.676989	-0.40194	NaN	NaN	NaN	NaN
CACYBP	0.884458	0.319291	Q6NVY0;A0A024R904;Q9HB71-3;Q9HB71;B4DFD3	Q6NVY0;A0A024R904;Q9HB71-3;Q9HB71	Calcyclin-binding protein	0	46.412	92419000	31955000	60464000	NaN	NaN	-0.0101925	0.436482	0.437334	0.442121	-0.181788	-0.108627	NaN	1.21971	NaN	NaN
PABPC1	2.32746	0.642664	B3KT93;A0A024R9C1;P11940;A0A087WTT1;E7EQV3;B4DZW4;P11940-2;E7ERJ7;B4DQX0;A0A024R9E2;H0YAR2;H0YBN4;Q2VIP3;Q5VX58;Q3ZCS4;Q9H361;E5RGH3;E5RJB9;E5RH24;H0YAP2;H0YAS6;H0YB75;Q4VXU2;H0YB86;Q4VXU2-2;H0YC10;E5RHG7;H0YAS7;E5RGC4;E5RFD8;L0R533;H0YAW6;B4DM75;Q96DU9-2;Q96DU9	B3KT93;A0A024R9C1;P11940;A0A087WTT1;E7EQV3;B4DZW4;P11940-2;E7ERJ7;B4DQX0;A0A024R9E2	Polyadenylate-binding protein 1	0	299.25	2725300000	860540000	1864700000	0.228111	0.510861	0.239398	0.532965	0.460481	0.450802	0.304394	0.365692	1.81517	2.07125	0.0673633	0.665484
RPL30	0.776243	0.273247	E5RI99;A0A024R9D3;P62888	E5RI99;A0A024R9D3;P62888	60S ribosomal protein L30	0	37.48	170560000	53462000	117100000	NaN	NaN	NaN	0.638676	0.185105	0.637749	-0.396916	0.548141	NaN	NaN	0.0267293	NaN
MAGED2	0.753576	0.13919	B4DNG7;B4DX55;Q5H909;A0A024R9Y7;Q9UNF1-2;Q9UNF1;Q5H907	B4DNG7;B4DX55;Q5H909;A0A024R9Y7;Q9UNF1-2;Q9UNF1;Q5H907	Melanoma-associated antigen D2	0	214.19	98603000	34839000	63764000	NaN	NaN	0.0455827	-0.0491882	0.242206	0.0549179	0.533563	0.00805652	NaN	NaN	NaN	NaN
HNRPA2B1;HNRNPA2B1	2.04123	0.418448	A0A024RA61;P22626;A0A024RA27;P22626-2;A0A024RA28;A0A087WUI2;I6L957;REV__Q96MU7-2;REV__Q96MU7;REV__J3QR07	A0A024RA61;P22626;A0A024RA27;P22626-2;A0A024RA28;A0A087WUI2	Heterogeneous nuclear ribonucleoproteins A2/B1	0	323.31	4610000000	1630200000	2979800000	0.416948	0.237931	0.00144204	0.52085	0.115033	0.162726	-0.141971	0.382169	0.798258	1.6351	0.455018	0.437867
HIBADH	0.177022	0.0691334	A0A024RA75;P31937;H7BZL2	A0A024RA75;P31937	3-hydroxyisobutyrate dehydrogenase;3-hydroxyisobutyrate dehydrogenase, mitochondrial	0	57.755	67065000	27107000	39958000	-0.292104	0.684819	0.361432	-0.0638162	-0.30349	-0.00660824	0.61306	-0.440224	NaN	NaN	NaN	NaN
RCC2	1.16113	0.212534	A0A024RAC5;Q9P258;A5PLK7	A0A024RAC5;Q9P258;A5PLK7	Protein RCC2	0	90.14	261750000	93213000	168530000	-0.0214822	-0.0459079	0.0409626	0.722291	0.206893	0.558366	0.146264	0.0928839	NaN	NaN	NaN	NaN
DDOST	0.182852	0.192969	U3KQ84;A0A024RAD5;P39656-3;P39656;P39656-2	U3KQ84;A0A024RAD5;P39656-3;P39656;P39656-2	Dolichyl-diphosphooligosaccharide--protein glycosyltransferase 48 kDa subunit	0	17.358	147700000	60989000	86709000	NaN	NaN	0.438719	1.31487	0.0353423	NaN	-1.73572	-0.293889	NaN	NaN	1.5428	0.0486547
DDX18	0.743423	-0.211031	A0A024RAH8;Q9NVP1;Q4ZG72;Q8N254;H7C452;Q59FR7;Q53TI6	A0A024RAH8;Q9NVP1;Q4ZG72;Q8N254	ATP-dependent RNA helicase DDX18	0	45.96	216100000	81579000	134520000	NaN	NaN	-0.0740309	0.0731348	-0.178616	-0.177115	-0.698529	NaN	NaN	NaN	NaN	NaN
ACTR3	0.908732	0.252633	A0A024RAI1;P61158;B4DXW1;Q59FV6;B4DTI0;B4DT29;F8WDR7;B4E1U3	A0A024RAI1;P61158;B4DXW1;Q59FV6;B4DTI0;B4DT29	Actin-related protein 3	0	42.907	124870000	43521000	81354000	0.10017	-0.167199	NaN	NaN	0.212134	0.790355	0.108892	0.471448	NaN	NaN	NaN	NaN
MRPS27	0.078641	0.0972139	A0A024RAJ1;Q92552;Q92552-2;G5EA06;Q8N6F2;B4DKI9;Q6PKB3;D6RH20;B4DT94;E5RJ73;D6RJC7	A0A024RAJ1;Q92552;Q92552-2;G5EA06;Q8N6F2;B4DKI9;Q6PKB3;D6RH20;B4DT94	28S ribosomal protein S27, mitochondrial	0	166.1	26609000	9910600	16698000	NaN	NaN	NaN	0.914718	NaN	-0.348023	-0.275053	NaN	NaN	NaN	NaN	NaN
HEXB	4.5232	1.47154	A0A024RAJ6;P07686;Q5URX0;H0YA83;H0Y9B6;H3BU85;H3BTD4;H3BS10;H3BP20;P06865	A0A024RAJ6;P07686;Q5URX0;H0YA83	Beta-hexosaminidase;Beta-hexosaminidase subunit beta;Beta-hexosaminidase subunit beta chain B;Beta-hexosaminidase subunit beta chain A	0	74.694	249640000	57469000	192170000	2.11939	1.28084	1.92699	1.74554	1.1477	1.58467	0.908505	1.05866	NaN	NaN	NaN	NaN
IQGAP2	0.89034	0.668882	F5H7S7;A0A024RAJ8;Q13576;Q59HA3;E7EWC2;B7Z881;B7Z7U6;Q13576-3;Q13576-2;E9PDT6;D6R939;B7Z7X2	F5H7S7;A0A024RAJ8;Q13576;Q59HA3;E7EWC2;B7Z881;B7Z7U6;Q13576-3;Q13576-2	Ras GTPase-activating-like protein IQGAP2	0	40.809	21404000	7705400	13698000	NaN	NaN	NaN	NaN	0.584674	1.16665	NaN	0.25532	NaN	NaN	NaN	NaN
TNPO1	3.96085	0.548281	A0A024RAM0;Q92973-2;Q92973;Q92973-3;B4DSC0;E7EW37;S4R398;B4DRY5;A0A024R7F7;Q4LE60;O14787-2;A0A075B780;Q05D48;O14787;K7ENW1;K7ESC1;B3KPC8	A0A024RAM0;Q92973-2;Q92973;Q92973-3	Transportin-1	0	195.61	910710000	277050000	633660000	0.334911	0.758388	0.540523	0.668028	0.361881	0.419862	0.877195	0.425459	NaN	NaN	NaN	NaN
MAP1B;DKFZp686F1345	1.70068	0.283916	A2BDK6;A0A024RAM4;P46821;Q5H9P1;D6RA40;A5D8X6;Q05BW8;D6RA32;Q86X89;Q32NB7;Q6PJD3;A5D6X1;Q4VBY4	A2BDK6;A0A024RAM4;P46821;Q5H9P1	Microtubule-associated protein 1B;MAP1B heavy chain;MAP1 light chain LC1	0	163.83	125470000	43799000	81675000	NaN	NaN	0.292428	0.373175	0.459956	0.507313	0.0183493	0.0522768	NaN	NaN	NaN	NaN
RECQL	0.118223	-0.055368	A0A024RAV2;P46063;F5H2L2;F8WA66;F8WD97;F5H4P4;F5H3W0	A0A024RAV2;P46063;F5H2L2;F8WA66;F8WD97	ATP-dependent DNA helicase Q1	0	52.152	107970000	42135000	65838000	NaN	NaN	0.107956	NaN	0.30871	NaN	-0.18618	-0.451958	NaN	NaN	NaN	NaN
KRT18	1.8545	0.606984	B2RA03;A0A024RAY2;P05783;F8VZY9;I6L965;CON__H-INV:HIT000015463	B2RA03;A0A024RAY2;P05783;F8VZY9;I6L965	Keratin, type I cytoskeletal 18	0	109.69	621550000	270880000	350660000	NaN	0.135404	0.659103	0.160662	0.416732	0.427821	1.05109	1.39808	NaN	NaN	NaN	NaN
HNRNPA1;HNRPA1;RP11-78J21.1;HNRNPA1L2;hCG_2020860	0.749407	0.164421	F8W6I7;Q6IPF2;A0A024RB53;A0A024RAZ7;P09651-3;P09651-2;P09651;Q9BSM5;Q0VAC0;A0A024QZ98;Q32P51;H0YH80;F8VZ49;A0A024RC46;F8VTQ5;B4DP35;B4E0B5;F8VYN5;Q3MI39;F8W646	F8W6I7;Q6IPF2;A0A024RB53;A0A024RAZ7;P09651-3;P09651-2;P09651;Q9BSM5;Q0VAC0;A0A024QZ98;Q32P51;H0YH80;F8VZ49;A0A024RC46;F8VTQ5;B4DP35;B4E0B5	Heterogeneous nuclear ribonucleoprotein A1;Heterogeneous nuclear ribonucleoprotein A1, N-terminally processed;Heterogeneous nuclear ribonucleoprotein A1-like 2	0	111.74	2015600000	762040000	1253600000	NaN	NaN	0.465922	0.166972	0.067088	0.352533	-0.274756	0.208767	NaN	NaN	NaN	NaN
RPS26;RPS26P11	0.205379	0.490299	A0A024RB14;P62854;Q75MH1;Q5JNZ5;Q76N57	A0A024RB14;P62854;Q75MH1;Q5JNZ5	40S ribosomal protein S26;Putative 40S ribosomal protein S26-like 1	0	75.856	54874000	16648000	38226000	2.03513	NaN	NaN	1.19906	0.822363	NaN	-2.09536	NaN	NaN	NaN	NaN	NaN
FAM62A;ESYT1	0.571191	0.168405	B3KMV5;A0A024RB17;A0A024RB16;Q9BSJ8;Q9BSJ8-2;B3KY56;F8VZB1	B3KMV5;A0A024RB17;A0A024RB16;Q9BSJ8;Q9BSJ8-2;B3KY56	Extended synaptotagmin-1	0	66.256	95550000	31547000	64003000	NaN	NaN	0.44074	NaN	0.033793	-0.136712	0.52095	-0.0167455	NaN	NaN	NaN	NaN
CS	0.255127	-0.116001	B4DJV2;A0A024RB75;O75390;B3KTN4;F8VTT8;F8W4S1;H0YIC4;H0YH82;Q0QEL2;F8W642;F8VZK9;F8VX07;F8VRP1;F8VX68;F8VPF9;F8VPA1;F8W1S4;B7Z1E1;F8VWQ5;F8VU34;F8W0J2;F8VP03;F8VRI6;F8VR34;F8W031	B4DJV2;A0A024RB75;O75390;B3KTN4	Citrate synthase;Citrate synthase, mitochondrial	0	73.238	483230000	169360000	313870000	-1.07768	-0.708821	0.160791	0.224905	-0.155775	-0.0611647	0.532566	0.157173	NaN	NaN	NaN	NaN
PA2G4	0.372064	0.104395	A8K6Y1;Q6PIN5;A0A024RB85;Q9UQ80;Q05D08;F8VR77;H0YIN7;F8W0A3;F8VZ69	A8K6Y1;Q6PIN5;A0A024RB85;Q9UQ80;Q05D08;F8VR77	Proliferation-associated protein 2G4	0	97.904	320100000	119710000	200390000	0.663208	-0.0313562	0.101247	0.0750534	0.355355	0.106348	-0.569051	0.134352	NaN	NaN	NaN	NaN
RAP1B	1.20044	0.0474106	A0A024RB87;P61224-3;P61224;E7ESV4;F5H7Y6;F5H6R7;F5H004;F5GX62;Q9BXV4;P61224-2;P61224-4;A6NIZ1;F5H823;B7ZB78;F5GZG1;F5H4H0;F5GYH7;F5H077;F5GWU8;F5H491;F5H0B7;F5H500;F5GYB5;B7ZAY2;F8WBC0	A0A024RB87;P61224-3;P61224;E7ESV4;F5H7Y6;F5H6R7;F5H004;F5GX62;Q9BXV4;P61224-2;P61224-4;A6NIZ1;F5H823;B7ZB78;F5GZG1	Ras-related protein Rap-1b;Ras-related protein Rap-1b-like protein	0	46.192	323920000	114480000	209440000	NaN	0.081476	0.0526941	0.0604624	0.0749164	-0.0497705	-0.00093804	0.113034	NaN	NaN	NaN	NaN
SHMT2;HEL-S-51e;DKFZp686P09201	2.13257	0.584418	A0A024RB99;V9HW06;Q53ET4;P34897-3;P34897;Q5HYG8;P34897-2;B4E1G2;B4DJQ3;B4DW25;B4DP88;Q5BJF5;B4DJ63;B4DWA7;B4DLV4;G3V2Y4;H0YIZ0;G3V5L0;G3V4W5;G3V540;G3V2W0;G3V241;G3V3Y8;G3V4T0;G3V4X0;G3V2E4;G3V2D2;B4DZB5	A0A024RB99;V9HW06;Q53ET4;P34897-3;P34897;Q5HYG8;P34897-2;B4E1G2;B4DJQ3;B4DW25;B4DP88;Q5BJF5;B4DJ63;B4DWA7;B4DLV4;G3V2Y4;H0YIZ0	Serine hydroxymethyltransferase;Serine hydroxymethyltransferase, mitochondrial	0	323.31	3061900000	824510000	2237400000	-0.0495615	0.278104	0.86995	0.839798	0.393636	0.483983	1.40305	0.456386	NaN	NaN	NaN	NaN
NAP1L1	0.280448	-0.95221	F8W020;F8VXI6;F8VUX1;F8VY35;F8W0J6;F5H4R6;B7Z2V4;H0YIV4;A0A024RBB7;P55209-2;P55209;B7Z5H0;H0YHC3;F8W118;B3KV44;F8VV59;B7Z9C2;A0A024RBE6;F8VRJ2;F8VVB5;H0YH88;F8W543	F8W020;F8VXI6;F8VUX1;F8VY35;F8W0J6;F5H4R6;B7Z2V4;H0YIV4;A0A024RBB7;P55209-2;P55209;B7Z5H0;H0YHC3;F8W118;B3KV44;F8VV59;B7Z9C2;A0A024RBE6;F8VRJ2;F8VVB5;H0YH88;F8W543	Nucleosome assembly protein 1-like 1	0	47.468	34607000	20288000	14320000	NaN	NaN	NaN	1.50498	NaN	NaN	-1.83295	-2.52866	NaN	NaN	NaN	NaN
SLC25A3	1.08002	0.327361	F8VVM2;Q8NCF7;Q53HC3;B2RE88;A0A024RBE8;A0A024RBH9;Q00325-2;Q00325;F8VZL5;F8VWR4;F8VWQ0	F8VVM2;Q8NCF7;Q53HC3;B2RE88;A0A024RBE8;A0A024RBH9;Q00325-2;Q00325	Phosphate carrier protein, mitochondrial	0	46.031	795850000	241870000	553980000	-0.123198	0.0554733	0.756425	0.832282	0.49057	0.518434	-0.471329	0.560226	NaN	NaN	NaN	NaN
CKAP4	0.648317	0.227429	Q8TB01;Q6NWZ1;A0A024RBH2;Q07065;B3KVX6	Q8TB01;Q6NWZ1;A0A024RBH2;Q07065;B3KVX6	Cytoskeleton-associated protein 4	0	100.06	445920000	165280000	280640000	0.0597706	0.0798389	0.443288	1.07286	0.100843	0.279768	-0.869649	0.557288	NaN	NaN	0.322851	NaN
CORO1C	0.128419	0.069898	B4E3S0;Q53G58;B3KN06;A0A024RBI5;Q59EA2;Q9ULV4;Q9ULV4-2;Q9ULV4-3;B7Z9V0;B4DMH3;H0YHL7;F8VV53;F8W1H8;F8VUX3;F8VSA4;F8VRE9;F8VTT6;F8VVB7	B4E3S0;Q53G58;B3KN06;A0A024RBI5;Q59EA2;Q9ULV4;Q9ULV4-2;Q9ULV4-3;B7Z9V0;B4DMH3;H0YHL7	Coronin;Coronin-1C	0	63.197	143330000	50046000	93285000	NaN	NaN	-0.108161	0.25532	-0.226983	-0.508547	0.930927	0.0768327	NaN	NaN	NaN	NaN
RPL6	1.32627	0.31798	Q8TBK5;Q8N5Z7;B2R4K7;A0A024RBK3;Q9HBB3;Q02878;F8VZ45;U3KQR5;B4DRX3;F8VR69;F8VZA3;F8VWR1;F8VU16	Q8TBK5;Q8N5Z7;B2R4K7;A0A024RBK3;Q9HBB3;Q02878;F8VZ45;U3KQR5;B4DRX3	60S ribosomal protein L6	0	72.848	1954600000	705740000	1248900000	0.0164963	-0.239277	0.248899	0.000432815	-0.124236	0.0521377	0.5655	0.617957	0.943659	1.45523	0.12075	0.158208
GML;TXNRD1	2.60571	0.602551	E9PIR7;B2R5P6;F8W809;B7Z2S5;A0A087WSW9;E9PNQ6;A0A024RBK9;A0A087WSY9;Q16881-5;Q16881-2;Q16881-4;Q16881-3;Q16881-6;Q16881;Q6ZR44;E2QRB9;Q16881-7;E9PKD3;E9PIZ5;E9PQI3;E9PLT3;E9PKI4;E9PRI8	E9PIR7;B2R5P6;F8W809;B7Z2S5;A0A087WSW9;E9PNQ6;A0A024RBK9;A0A087WSY9;Q16881-5;Q16881-2;Q16881-4;Q16881-3;Q16881-6;Q16881;Q6ZR44;E2QRB9;Q16881-7;E9PKD3	Thioredoxin reductase 1, cytoplasmic	0	108.02	706510000	218680000	487840000	NaN	1.26963	0.649661	0.321235	0.605684	0.423632	0.576957	0.371057	NaN	NaN	NaN	NaN
RPLP0;RPLP0P6	0.623138	0.130178	Q53HW2;A8K4Z4;A0A024RBS2;P05388;F8VU65;Q6NSF2;F8VWS0;Q53HK9;P05388-2;F8VPE8;G3V210;F8VW21;Q8NHW5;F8VQY6;F8VRK7;F8VZS0;B4E3D5;F8VS58;F8VWV4;F8W1K8;Q3MHV2	Q53HW2;A8K4Z4;A0A024RBS2;P05388;F8VU65;Q6NSF2;F8VWS0;Q53HK9;P05388-2;F8VPE8;G3V210;F8VW21;Q8NHW5;F8VQY6;F8VRK7;F8VZS0;B4E3D5;F8VS58	60S acidic ribosomal protein P0;60S acidic ribosomal protein P0-like	0	72.62	437440000	153060000	284380000	0.0854246	-0.136965	0.501006	0.0896338	0.0500489	0.321697	-0.326227	0.456806	NaN	NaN	NaN	NaN
PDHA1;PDHA1/LOC79064	0.441069	0.0891411	A5YPB6;A0A024RBX9;P08559-3;P08559;P08559-2;P08559-4;Q9UNV7;Q99725;Q6LCA3;P78557;Q5JPU3;A5PHJ9;Q53GE3;Q99724;Q5JPU0;Q5JPT9;Q5JPU1	A5YPB6;A0A024RBX9;P08559-3;P08559;P08559-2;P08559-4;Q9UNV7;Q99725;Q6LCA3;P78557;Q5JPU3;A5PHJ9;Q53GE3	Pyruvate dehydrogenase E1 component subunit alpha;Pyruvate dehydrogenase E1 component subunit alpha, somatic form, mitochondrial	0	19.546	89887000	31923000	57964000	NaN	0.259905	0.187134	NaN	-0.178388	-0.0531494	0.230203	NaN	NaN	NaN	NaN	NaN
EIF2S3;EIF2S3L	0.550884	0.0871426	A0A024RBY4;P41091;Q53HK3;B2R5N2;A8K2Y2;Q2VIR3;F8W810;Q2VIR3-2;H7BZU1	A0A024RBY4;P41091;Q53HK3;B2R5N2;A8K2Y2;Q2VIR3;F8W810;Q2VIR3-2	Eukaryotic translation initiation factor 2 subunit 3;Putative eukaryotic translation initiation factor 2 subunit 3-like protein	0	146.46	704740000	236900000	467840000	0.0374524	-0.0819497	0.309991	0.299362	0.181166	0.437015	-0.247371	0.160275	NaN	NaN	-0.294491	0.0699771
IQGAP1;hCG_1991735	0.732966	0.161666	A4QPB0;A0A024RC65;P46940;H0YLE8;B4E2M0;Q6P1N4;Q5FWG8;B4DNP4;Q05DN7;Q96PA3;H0YKA5;A0A087X225;F2Z2E2;A2RRC9;Q86VI3	A4QPB0;A0A024RC65;P46940;H0YLE8;B4E2M0	Ras GTPase-activating-like protein IQGAP1	0	323.31	2667100000	948660000	1718400000	-0.308627	-0.132641	0.286171	0.289244	0.264116	0.237441	0.693052	-0.0354313	NaN	NaN	NaN	NaN
RPLP2	2.02943	0.292777	A0A024RCA7;P05387;H0YDD8;P05386-2	A0A024RCA7;P05387;H0YDD8	60S acidic ribosomal protein P2	0	40.053	159710000	61932000	97775000	NaN	NaN	0.210015	0.168129	0.23585	0.332164	0.517729	NaN	NaN	NaN	NaN	NaN
VARS	0.0238788	0.0158824	A0A024RCN6;P26640;B4DT32;P26640-2;A2ABF4;H0Y426	A0A024RCN6;P26640	Valine--tRNA ligase	0	208	275070000	106960000	168120000	NaN	NaN	0.504264	-0.29161	0.282973	0.268075	-0.969763	0.301354	NaN	NaN	NaN	NaN
SRPK1	0.934344	0.370058	A0A024RCU9;B4DS61;A8K8B2;H3BLV9;Q5R363;Q96SB4;Q96SB4-3	A0A024RCU9;B4DS61;A8K8B2;H3BLV9;Q5R363;Q96SB4;Q96SB4-3	SRSF protein kinase 1	0.00074074	13.265	18740000	6934600	11805000	NaN	NaN	0.312549	0.626205	NaN	-0.085757	NaN	0.627233	NaN	NaN	NaN	NaN
HSP90AB1	0.707877	0.288561	A0A024RD80;P08238;B4DMA2;B4DGL0;Q6PK50;Q9H6X9;A8K3W9;Q58FF7;Q5T9W8;O14942;Q58FF8;Q58FF4	A0A024RD80;P08238;B4DMA2;B4DGL0	Heat shock protein HSP 90-beta	0	323.31	13664000000	5370600000	8293100000	0.211635	0.435202	-0.20219	-0.00450825	0.0803847	-0.111181	-0.737398	-0.254754	1.22058	2.00856	0.271426	0.54498
PAICS	0.770773	0.0714998	A0A024RD93;P22234;P22234-2;E9PBS1;D6RF62;B4DGX3	A0A024RD93;P22234;P22234-2;E9PBS1;D6RF62;B4DGX3	Multifunctional protein ADE2;Phosphoribosylaminoimidazole-succinocarboxamide synthase;Phosphoribosylaminoimidazole carboxylase	0	129.8	406040000	143970000	262070000	-0.0592845	0.190172	-0.0496809	0.149259	0.120485	0.273576	-0.0887149	0.0361869	NaN	NaN	NaN	NaN
GRSF1	0.43736	0.0805476	A0A024RD99;B7Z2D8;B7Z5F9;B3KP14;H0Y8R1;F5H5I6;B7Z3R7;H0YAK1;B3KW50;Q12849-5;Q12849;H0YAM1	A0A024RD99;B7Z2D8;B7Z5F9;B3KP14;H0Y8R1;F5H5I6;B7Z3R7;H0YAK1;B3KW50;Q12849-5;Q12849;H0YAM1	G-rich sequence factor 1	0	23.635	64605000	22679000	41927000	NaN	NaN	NaN	NaN	0.0927488	NaN	0.194087	-0.0451932	NaN	NaN	NaN	NaN
HNRNPD;HNRPD	0.21562	0.114907	H0YA96;D6RAF8;H0Y8G5;Q12771;B4DTC3;A0A024RDF4;A0A024RDB4;A0A024RDF3;Q14103-4;Q14103-3;Q14103-2;Q14103;D6RF44;D6RBQ9;D6RD83;B4E0W4	H0YA96;D6RAF8;H0Y8G5;Q12771;B4DTC3;A0A024RDF4;A0A024RDB4;A0A024RDF3;Q14103-4;Q14103-3;Q14103-2;Q14103;D6RF44;D6RBQ9	Heterogeneous nuclear ribonucleoprotein D0	0	59.769	438850000	165130000	273720000	NaN	NaN	NaN	0.488824	NaN	NaN	-0.0037704	-0.140333	NaN	NaN	NaN	NaN
SEC31L1;SEC31A	0.709418	0.584157	A0A024RDH6;A0A024RDD3;D6REX3;O94979-6;O94979-3;O94979-10;O94979-4;O94979-9;O94979-2;O94979;O94979-8;D6RHZ5;H7BXG7;O94979-7;H0YAB3;O94979-5;H0Y9K1;H0Y8V7;H0Y9T9;H0Y8W8	A0A024RDH6;A0A024RDD3;D6REX3;O94979-6;O94979-3;O94979-10;O94979-4;O94979-9;O94979-2;O94979;O94979-8;D6RHZ5;H7BXG7;O94979-7;H0YAB3;O94979-5	Protein transport protein Sec31A	0	75.067	166290000	56142000	110150000	NaN	2.90687	0.282855	0.330673	0.145873	0.119157	0.607105	-0.303436	NaN	NaN	NaN	NaN
PDLIM5;LIM	0.0922553	0.0271383	A0A024RDE8;Q96HC4;B7Z8X5;Q96HC4-7;Q96HC4-4;Q4W5K9;F5H7Y0;Q96HC4-6;Q59FC9;B7Z481;H0Y8Y3;Q96HC4-3;Q96HC4-2;H0YBI4;H0Y929;Q9P1D1	A0A024RDE8;Q96HC4;B7Z8X5;Q96HC4-7;Q96HC4-4;Q4W5K9;F5H7Y0;Q96HC4-6;Q59FC9;B7Z481;H0Y8Y3	PDZ and LIM domain protein 5	0	323.31	622330000	226470000	395860000	-0.329957	-0.139109	-0.112054	0.117961	0.171207	0.195726	0.741489	-0.207928	NaN	NaN	-0.19309	NaN
VDP;USO1	2.69324	0.604192	A0A024RDG1;O60763;O60763-2;H0Y7C0	A0A024RDG1;O60763;O60763-2;H0Y7C0	General vesicular transport factor p115	0	99.336	116360000	39779000	76584000	0.213005	0.19711	0.835035	0.599223	0.448372	0.892041	1.2249	0.423847	NaN	NaN	NaN	NaN
LARP7;HDCMA18P	0.477529	0.106308	D6R9Z6;A0A024RDH5;H0YA82;Q4G0J3-2;Q4G0J3;Q4G0J3-3	D6R9Z6;A0A024RDH5;H0YA82;Q4G0J3-2;Q4G0J3;Q4G0J3-3	La-related protein 7	0	67.208	22365000	8886100	13479000	NaN	NaN	0.312549	0.105678	0.142479	-0.135475	NaN	NaN	NaN	NaN	NaN	NaN
CCT6A	0.709281	0.105498	Q59ET3;B2R9K8;A0A024RDL1;P40227;A1JUI8;B4DPJ8;P40227-2;B4DN39;J3KRI6	Q59ET3;B2R9K8;A0A024RDL1;P40227;A1JUI8;B4DPJ8;P40227-2	T-complex protein 1 subunit zeta	0	318.1	1321800000	487250000	834520000	0.330903	0.140648	-0.0872888	0.137766	-0.0480094	-0.0500692	0.478506	-0.058473	NaN	NaN	NaN	NaN
HSPH1	1.26992	0.633799	A0A024RDQ0;A0A024RDS1;Q92598-2;Q92598-3;Q92598;Q92598-4;B4DY72;B4DF68;B4DZB4;R4GN69;Q5TBM3	A0A024RDQ0;A0A024RDS1;Q92598-2;Q92598-3;Q92598;Q92598-4;B4DY72;B4DF68;B4DZB4	Heat shock protein 105 kDa	0	87.689	181180000	53090000	128090000	2.23891	0.711583	0.443394	0.78157	0.590722	0.442652	-0.582361	0.443925	NaN	NaN	NaN	NaN
HMGB1	0.97135	0.415596	Q5T7C4;Q5T7C6;B7Z965;Q59GW1;A0A024RDR0;P09429;B3KQ05;Q9NYD7;Q75MM1;B2RPK0;D3DQY9	Q5T7C4;Q5T7C6;B7Z965;Q59GW1;A0A024RDR0;P09429;B3KQ05	High mobility group protein B1	0	36.994	283210000	90440000	192770000	NaN	NaN	0.434134	0.691891	0.883073	0.884559	-0.388393	-0.0116898	NaN	NaN	NaN	NaN
RANBP5;IPO5	1.53563	0.456947	A0A024RDY0;O00410;O00410-3;H0Y8C6;O00410-2;B4E0R6;B3KWG6;E7ETV3;Q9BVS9;C9JZ53;E7EWK4;E7EX05;E7EQT5;E7EV12;C9JMV5;H0Y3V4;C9JXE0;C9JZD8;C9J875;C9JQT6;E7ESA1;E7ESZ1;E7ETV8	A0A024RDY0;O00410;O00410-3;H0Y8C6;O00410-2;B4E0R6;B3KWG6	Importin-5	0	323.31	625180000	194700000	430490000	NaN	1.09119	0.204642	0.143132	0.312898	0.24184	1.05242	0.152508	NaN	NaN	NaN	NaN
KHSRP	0.293489	0.0357346	A0A087WTP3;Q92945;M0R0I5;B4DV73;M0QYH3;M0QYG1;M0QXW7;M0R0C6;M0R3J3	A0A087WTP3;Q92945;M0R0I5;B4DV73	Far upstream element-binding protein 2	0	172.3	473460000	183160000	290300000	-0.0679993	-0.257045	-0.0225808	-0.0215847	0.194465	0.131458	0.0139266	-0.0539579	NaN	NaN	0.100843	0.339821
EIF5B	0.731855	0.14967	Q8N5A0;A0A087WUT6;O60841;A0JLR8;Q05CQ1;B3KM86;D3DVI5	Q8N5A0;A0A087WUT6;O60841;A0JLR8;Q05CQ1	Eukaryotic translation initiation factor 5B	0	33.702	48345000	20268000	28077000	NaN	NaN	0.164014	0.359971	-0.0676515	0.142348	NaN	NaN	NaN	NaN	NaN	NaN
NOP2	0.296387	-0.134781	A0A087WV73;P46087-2;P46087;P46087-4;P46087-3;F5GWB7;F5H709;F5H5X6;F5GYR3;F5H359;F5H8G6	A0A087WV73;P46087-2;P46087;P46087-4;P46087-3	Probable 28S rRNA (cytosine(4447)-C(5))-methyltransferase	0	113.61	238700000	105560000	133140000	-0.163898	0.0592169	0.0985544	0.378512	0.123269	0.0503276	-1.39939	-0.22484	NaN	NaN	NaN	NaN
MTHFD1L	1.7054	0.895327	A0A087WVM4;B7ZM99;Q6UB35;B2RD24;H0Y327;Q5JYA8;Q5JYA3;Q6UB35-2;Q4VXM0	A0A087WVM4;B7ZM99;Q6UB35;B2RD24	Monofunctional C1-tetrahydrofolate synthase, mitochondrial	0	65.08	76888000	27165000	49722000	NaN	0.61372	1.34738	1.36799	0.166715	NaN	1.66789	0.208268	NaN	NaN	NaN	NaN
CLTC	0.735292	0.243223	A0A087WVQ6;Q00610-2;Q00610;J3KS13;K7EJJ5;J3KSQ2;Q9H3B0;J3QL20;J3KRF5;F5H5N6;A4FU99	A0A087WVQ6;Q00610-2;Q00610	Clathrin heavy chain 1	0	323.31	2046100000	695920000	1350200000	0.0186342	0.193078	0.145612	-0.13814	0.173767	0.120352	1.36787	0.0646069	NaN	NaN	NaN	NaN
RRBP1	1.11657	-0.520802	A1A5C4;A0A087WVV2;A7BI36;Q9P2E9-3;Q9P2E9-2;Q9P2E9;F8W7S5;A1A5C5;B3KSG1;A0A087WU26;V9GY78	A1A5C4;A0A087WVV2;A7BI36;Q9P2E9-3;Q9P2E9-2;Q9P2E9;F8W7S5;A1A5C5	Ribosome-binding protein 1	0	111.23	56294000	25813000	30481000	-1.31047	-0.519239	-0.826975	NaN	-0.105846	-0.347546	-1.11829	0.582749	NaN	NaN	NaN	NaN
ABCB7	0.765258	0.580739	B4DGL8;A0A087WW65;B3KM98;O75027-3;O75027;O75027-2	B4DGL8;A0A087WW65;B3KM98;O75027-3;O75027;O75027-2	ATP-binding cassette sub-family B member 7, mitochondrial	0	36.559	28612000	10240000	18372000	NaN	NaN	NaN	1.54369	0.311619	0.345964	NaN	0.121679	NaN	NaN	NaN	NaN
GTBP;MSH6	0.572881	0.410759	A0A087WWJ1;Q1L838;P52701-4;P52701-2;P52701-3;P52701	A0A087WWJ1;Q1L838;P52701-4;P52701-2;P52701-3;P52701	DNA mismatch repair protein Msh6	0	133.23	53280000	18521000	34760000	NaN	NaN	NaN	0.282736	NaN	0.214249	1.27626	-0.130208	NaN	NaN	NaN	NaN
SDHB	1.77781	0.358903	A0A087WWT1;P21912;A0A087WXX8	A0A087WWT1;P21912;A0A087WXX8	Succinate dehydrogenase [ubiquinone] iron-sulfur subunit, mitochondrial	0	32.894	119070000	32509000	86560000	NaN	NaN	0.242572	0.638862	0.133564	0.27011	0.705845	0.162468	NaN	NaN	NaN	NaN
STOML2	0.639616	0.15838	A0A087WYB4;Q9UJZ1;Q9UJZ1-2;Q6ZNW0	A0A087WYB4;Q9UJZ1;Q9UJZ1-2;Q6ZNW0	Stomatin-like protein 2, mitochondrial	0	96.747	162130000	74447000	87680000	0.298658	0.459537	-0.0251036	NaN	0.334111	0.188021	-0.463867	0.317304	NaN	NaN	NaN	NaN
RAVER1	0.866742	0.111299	A0A087WZ13;E9PAU2;Q8IY67-2	A0A087WZ13;E9PAU2		0	21.205	60749000	23002000	37747000	0.200379	0.0855606	NaN	NaN	NaN	NaN	0.0479571	NaN	NaN	NaN	NaN	NaN
SF3B2;DKFZp781L0540	0.382986	0.201949	A0A087WZZ5;E9PPJ0;Q13435;Q7Z3K9;E9PJ04;H0YCG1;H0YEX5;E9PJT3;E9PIL8	A0A087WZZ5;E9PPJ0;Q13435;Q7Z3K9;E9PJ04;H0YCG1	Splicing factor 3B subunit 2	0	195.44	211360000	90347000	121010000	NaN	0.155231	0.387473	1.24531	0.286645	0.139731	-0.826489	0.0257376	NaN	NaN	NaN	NaN
SBDS	0.944729	-0.634606	A0A087X020;Q9Y3A5;F8WE72	A0A087X020;Q9Y3A5	Ribosome maturation protein SBDS	0	27.123	47363000	18656000	28707000	-0.192233	NaN	NaN	NaN	NaN	NaN	-0.989736	-0.721849	NaN	NaN	NaN	NaN
HYOU1	1.51713	0.262089	B7Z766;A0A087X054;B7Z2N4;B3KXH0;Q9Y4L1;E9PJ21;Q05D91;A0A087WWI4;Q6IN67;K7EQK2;Q9Y4L1-2;A0A024R3G0;B7Z602;J3KTF1;J3QL06	B7Z766;A0A087X054;B7Z2N4;B3KXH0;Q9Y4L1;E9PJ21;Q05D91;A0A087WWI4;Q6IN67;K7EQK2;Q9Y4L1-2	Hypoxia up-regulated protein 1	0	128.81	174100000	66895000	107210000	-0.0491434	0.134089	0.446997	0.737168	0.349026	0.194213	-0.0939252	0.37829	NaN	NaN	NaN	NaN
RBM26	1.58794	0.710281	A0A087X0H9;Q5T8P6-3;Q5T8P6-2;Q5T8P6;Q5T8P6-5;Q5T8P6-4;B4DZH7;B3KY61;Q5T8P6-6	A0A087X0H9;Q5T8P6-3;Q5T8P6-2;Q5T8P6;Q5T8P6-5;Q5T8P6-4	RNA-binding protein 26	0	67.946	59099000	21213000	37886000	NaN	NaN	0.508124	1.22083	0.61372	0.498455	NaN	NaN	NaN	NaN	NaN	NaN
NOMO3;NOMO2;NOMO1	0.155553	-0.0500579	J3KN36;A0A087X117;Q5JPE7-2;Q15155;P69849;Q5JPE7;A0A087WW46;Q5JPE7-3;Q1LZN2;I3L0Q6;H3BTW1;H3BPS9	J3KN36;A0A087X117;Q5JPE7-2;Q15155;P69849;Q5JPE7;A0A087WW46;Q5JPE7-3;Q1LZN2	Nodal modulator 2;Nodal modulator 1;Nodal modulator 3	0	90.943	81437000	34174000	47263000	NaN	NaN	0.223546	NaN	-0.31811	0.0453032	0.153546	-0.354575	NaN	NaN	NaN	NaN
USP39	0.0643976	0.0092958	B7Z7L9;A0A087X1B2;B9A018;Q53GS9-2;Q53GS9-3;Q53GS9;B3KPG7;B3KMG1;A0A087WW31	B7Z7L9;A0A087X1B2;B9A018;Q53GS9-2;Q53GS9-3;Q53GS9;B3KPG7;B3KMG1	U4/U6.U5 tri-snRNP-associated protein 2	0	19.762	32822000	14556000	18266000	NaN	NaN	0.126841	NaN	-0.11857	-0.0793103	0.120219	-0.00270033	NaN	NaN	NaN	NaN
NOP16	0.712215	0.312456	A0A087X1T1;B4E098;D6RIC3;Q6PIM0;Q9P0T8;A0A087X2G6;Q9Y3C1;Q9Y3C1-2	A0A087X1T1;B4E098;D6RIC3;Q6PIM0;Q9P0T8;A0A087X2G6;Q9Y3C1;Q9Y3C1-2	Nucleolar protein 16	0.0013587	12.039	2093400000	895130000	1198300000	NaN	NaN	-0.0105267	0.446786	NaN	0.501108	NaN	NaN	NaN	NaN	NaN	NaN
AP2B1;DKFZp781K0743	1.01806	0.323881	A0A087X253;H0UID4;H0UID3;Q68DI0;A8K916;P63010;P63010-2;B4DWG4;H0UID5;A8K0G3;P63010-3;B4E261;B4DIL5;Q96EL6;A0A087WYD1;A0A087WU93;A0A087WZQ6;K7EN71;K7ERB2;K7EJX1;K7EJ01;H7C034	A0A087X253;H0UID4;H0UID3;Q68DI0;A8K916;P63010;P63010-2;B4DWG4;H0UID5;A8K0G3;P63010-3;B4E261;B4DIL5;Q96EL6	AP-2 complex subunit beta	0	120.85	341630000	121140000	220480000	NaN	-0.0304571	0.306612	0.385265	0.444455	0.222805	1.15296	-0.214475	NaN	NaN	NaN	NaN
SPAG9	0.314404	0.0974432	A0A087X2D8;O60271-4;O60271-2;O60271;O60271-5;O60271-3;O60271-9;Q5JB53;B4DS36;H0YBE9;Q7Z5Q8;A0A060L980;Q719J0	A0A087X2D8;O60271-4;O60271-2;O60271;O60271-5;O60271-3;O60271-9;Q5JB53;B4DS36	C-Jun-amino-terminal kinase-interacting protein 4	0	26.762	33884000	13958000	19926000	0.46634	0.201006	NaN	NaN	0.151469	0.299948	-0.117662	-0.416442	NaN	NaN	NaN	NaN
HEL-S-73;PSMC6	1.33876	0.549235	A0A087X2I1;V9HW24;P62333;H0YJC0;H0YJE9;H0YJT1;B4DR91;H0YJS8	A0A087X2I1;V9HW24;P62333	26S protease regulatory subunit 10B	0	32.554	68698000	24202000	44496000	NaN	NaN	NaN	NaN	0.411535	0.940731	0.675906	0.16877	NaN	NaN	NaN	NaN
STRN3	0.762653	0.400548	A0AV58;Q13033-2;Q13033;G3V340;G3V3G7;H0YJZ4;H0YJT2	A0AV58;Q13033-2;Q13033;G3V340	Striatin-3	0	81.593	389010000	273150000	115870000	NaN	NaN	0.375179	0.295958	0.345851	0.338225	1.48713	-0.43905	NaN	NaN	NaN	NaN
SMU1	0.484817	0.188608	A0MNN4;Q2TAY7;Q2TAY7-2	A0MNN4;Q2TAY7	WD40 repeat-containing protein SMU1;WD40 repeat-containing protein SMU1, N-terminally processed	0	46.679	77724000	30092000	47633000	NaN	NaN	-0.00618794	0.899253	0.0278618	0.121148	-0.337284	0.426855	NaN	NaN	NaN	NaN
WDR57;SNRNP40	0.21673	0.150532	B2R9I9;A0MNP2;Q96DI7;Q96DI7-2;Q9NSS8	B2R9I9;A0MNP2;Q96DI7;Q96DI7-2	U5 small nuclear ribonucleoprotein 40 kDa protein	0	21.073	93785000	35615000	58170000	NaN	NaN	NaN	NaN	-0.2932	-0.000360693	0.913339	-0.0176507	NaN	NaN	NaN	NaN
RSL1D1	0.05159	-0.0246731	J3QSV6;A0PJ61;Q32Q62;O76021;I3L3U9;A0PJ87;I3L3C4;O76021-2;I3L234;I3L1A3	J3QSV6;A0PJ61;Q32Q62;O76021;I3L3U9;A0PJ87;I3L3C4;O76021-2	Ribosomal L1 domain-containing protein 1	0	41.983	213190000	85617000	127570000	0.00273846	-0.162428	0.12075	-0.0161472	-0.129418	-0.276188	-0.715107	0.978415	NaN	NaN	NaN	NaN
DIAPH1	1.11937	0.569917	E7ERW8;H9KV28;E9PHQ0;A0RZB8;E9PEZ3;O60610-2;O60610-3;O60610;Q6URC4;Q7KZJ7;Q96IL1;B4DVR3;E7EMV0	E7ERW8;H9KV28;E9PHQ0;A0RZB8;E9PEZ3;O60610-2;O60610-3;O60610;Q6URC4;Q7KZJ7;Q96IL1;B4DVR3	Protein diaphanous homolog 1	0	36.169	63439000	21129000	42310000	NaN	NaN	1.18751	0.789354	0.640621	0.503349	NaN	-0.271252	NaN	NaN	NaN	NaN
NUFIP2	1.0854	0.317453	A1L3A7;Q7Z417;Q7Z417-2	A1L3A7;Q7Z417	Nuclear fragile X mental retardation-interacting protein 2	0	106.02	117960000	41205000	76752000	0.139731	0.243303	0.382059	0.284277	0.356257	0.0739573	0.115699	-0.234363	1.49616	NaN	NaN	NaN
ACO2	0.846108	0.279699	A2A274;Q99798;B4DZ08;B2RBW5;B4DLY4;B4DJW1;Q71UF1;B4DW08;B4DEC3;O75944	A2A274;Q99798;B4DZ08;B2RBW5;B4DLY4;B4DJW1;Q71UF1;B4DW08;B4DEC3	Aconitate hydratase, mitochondrial	0	161.76	476630000	204380000	272250000	1.1896	-0.0331118	0.305679	0.266996	-0.140889	-0.0530147	0.7876	-0.0852671	NaN	NaN	NaN	NaN
RPS6	0.0147996	0.0122272	Q96DV6;A2A3R6;P62753;A2A3R7;A2A3R5;Q9BZU1	Q96DV6;A2A3R6;P62753;A2A3R7;A2A3R5	40S ribosomal protein S6	0	57.131	827410000	293750000	533660000	-0.898	-1.34799	0.0114957	0.0214797	0.0048968	-0.0301036	0.0430645	0.678433	NaN	1.62677	NaN	NaN
RPL5	1.06257	0.327478	B3KTM6;A2RUM7;P46777;Q59GX9;Q5T7N0	B3KTM6;A2RUM7;P46777;Q59GX9	60S ribosomal protein L5	0	155.74	1635500000	567660000	1067900000	0.15549	0.563549	-0.191426	-0.123623	-0.091433	-0.0789446	-0.0357123	0.108759	1.36832	1.68122	0.28629	0.287236
NKRF;NRF	0.55004	0.162103	Q6NUN2;A3F769;A3F768;O15226;O15226-2;A2I828;A1Z1A7;A2I830;A0A087WXT2;A2I829	Q6NUN2;A3F769;A3F768;O15226;O15226-2;A2I828;A1Z1A7;A2I830;A0A087WXT2;A2I829	NF-kappa-B-repressing factor	0.0013149	11.615	34849000	15223000	19626000	NaN	NaN	0.328032	NaN	0.207018	-0.0487405	NaN	NaN	NaN	NaN	NaN	NaN
HIST1H1E;HIST1H1D	0.0380088	0.0133678	Q4VB24;B2R984;A3R0T8;A3R0T7;P10412;P16402;A1L407;P22492;Q02539	Q4VB24;B2R984;A3R0T8;A3R0T7;P10412;P16402	Histone H1.4;Histone H1.3	0	120.79	979940000	372310000	607630000	-0.044107	0.0632269	-0.52693	0.641731	0.0648829	-0.216418	0.272382	-0.147825	NaN	NaN	NaN	NaN
DDX1	1.17796	0.226418	A3RJH1;Q92499;F1T0B3;A0A087X2G1;Q92499-3;Q92499-2;B4DP70	A3RJH1;Q92499;F1T0B3;A0A087X2G1;Q92499-3;Q92499-2;B4DP70	ATP-dependent RNA helicase DDX1	0	267.54	1619000000	464650000	1154400000	0.453122	0.301471	0.117163	0.286763	0.125122	0.0236102	0.743472	-0.239379	NaN	NaN	NaN	NaN
TES	1.79929	0.285671	E0X098;Q53GU1;B2RDR4;A4D0U5;Q9UGI8-2;Q9UGI8;F8W7T0;B7Z5L5	E0X098;Q53GU1;B2RDR4;A4D0U5;Q9UGI8-2;Q9UGI8;F8W7T0	Testin	0	48.988	67886000	24792000	43094000	0.199751	0.246591	NaN	NaN	0.409472	NaN	0.482229	0.0903115	NaN	NaN	NaN	NaN
CBX3	0.442233	-0.126293	A4D177;Q13185;C9JMM0;B8ZZ43;S4R2Y4	A4D177;Q13185	Chromobox protein homolog 3	0	64.332	282390000	109440000	172940000	NaN	NaN	-0.127794	NaN	NaN	-0.215596	-0.534433	0.151989	NaN	NaN	NaN	0.0943712
SSBP1	0.90078	-0.18085	Q567R6;A4D1U3;Q04837;C9K0U8;E7EUY5;B7Z268	Q567R6;A4D1U3;Q04837;C9K0U8;E7EUY5;B7Z268	Single-stranded DNA-binding protein;Single-stranded DNA-binding protein, mitochondrial	0	53.549	117990000	53084000	64906000	NaN	NaN	NaN	NaN	-0.189763	-0.0536884	NaN	-0.299099	NaN	NaN	NaN	NaN
ARPC1B	0.681426	0.286285	A4D275;O15143;C9JTT6;C9JBJ7;C9K057;C9J4Z7;F8VXW2;C9JEY1;C9JQM8;C9JFG9;C9J6C8	A4D275;O15143	Actin-related protein 2/3 complex subunit 1B	0	192.49	292810000	87661000	205150000	0.0543624	0.2529	-0.0920018	NaN	0.140255	NaN	0.436908	-0.195946	1.40752	NaN	NaN	NaN
RAC1;hCG_20693;RAC2	1.00896	-0.550148	A4D2P1;A4D2P0;P63000;P63000-2;A4D2P2;A0A024R9T5;A0A024R1P2;P15153;B1AH77;B1AH78;B1AH80;P60763;B1AH79;J3KSC4;J3QLK0	A4D2P1;A4D2P0;P63000;P63000-2;A4D2P2;A0A024R9T5;A0A024R1P2;P15153	Ras-related C3 botulinum toxin substrate 1;Ras-related C3 botulinum toxin substrate 2	0	34.765	139830000	54820000	85009000	NaN	NaN	NaN	NaN	-0.918769	-0.411061	NaN	-0.320612	NaN	NaN	NaN	NaN
SNRNP200	0.576591	0.169123	A4FU77;O75643;Q9H8B9;B4E150;Q9UNV9;A2RRQ7;B4E0P5;O75643-2;Q7L5W4;Q9P172;Q5ZF01	A4FU77;O75643	U5 small nuclear ribonucleoprotein 200 kDa helicase	0	317.95	507340000	183880000	323450000	NaN	0.965618	0.0822938	-0.0522216	-0.000577203	-0.0834164	0.0663992	0.205768	NaN	NaN	NaN	NaN
SEPT7;Nbla02942;DKFZp686F17268	0.0639222	-0.0160057	H0Y3Y4;Q59EY4;B4DUD6;Q8TC62;E7ES33;Q3LIE9;A4GYY8;E7EPK1;Q16181-2;Q16181;B4DNE4;G3V1Q4;A0A023T695;A8K3D0;B4DPQ6;Q3B7A3;Q5JXL7;A4D1Y2	H0Y3Y4;Q59EY4;B4DUD6;Q8TC62;E7ES33;Q3LIE9;A4GYY8;E7EPK1;Q16181-2;Q16181;B4DNE4;G3V1Q4;A0A023T695;A8K3D0;B4DPQ6;Q3B7A3	Septin-7	0	138.28	593720000	224600000	369120000	-0.136569	-0.271217	0.0712136	-0.0188341	0.0272956	0.0931545	0.464459	-0.357548	NaN	NaN	NaN	NaN
AIP	0.744937	0.164626	B7SBB1;G9I2H4;D0EKE6;D0EKE4;C8CK05;C8CK04;C8CHN4;C0JXB9;C0JXB8;D0EKE5;A5JGZ4;O00170;E9PMH2;D2CVN5;D5LTB3;A7KS93;A7YDK1;A3RDS1;A7KS94;B3TMT2;A7YDK7;E5L4L0;D0EKE7;V9GYQ3	B7SBB1;G9I2H4;D0EKE6;D0EKE4;C8CK05;C8CK04;C8CHN4;C0JXB9;C0JXB8;D0EKE5;A5JGZ4;O00170;E9PMH2;D2CVN5;D5LTB3	AH receptor-interacting protein	0	20.078	32533000	12621000	19912000	NaN	NaN	NaN	NaN	0.317767	0.0411028	NaN	0.135009	NaN	NaN	NaN	NaN
CNOT1	0.313013	0.170046	A5YKK6;A5YKK6-3;A5YKK6-2;B4DYL7;A5YKK6-4;B3KPW6;H3BNB1;H3BR89;H3BVC9;H3BMH0;H3BMZ2	A5YKK6;A5YKK6-3;A5YKK6-2;B4DYL7;A5YKK6-4;B3KPW6	CCR4-NOT transcription complex subunit 1	0	40.941	26278000	7178700	19099000	NaN	NaN	0.570074	NaN	-0.0620982	NaN	NaN	0.00216244	NaN	NaN	NaN	NaN
HCFC1	1.05807	-0.226626	A6NEM2;P51610-2;P51610;P51610-4;Q05C05;P51610-3	A6NEM2;P51610-2;P51610;P51610-4	Host cell factor 1;HCF N-terminal chain 1;HCF N-terminal chain 2;HCF N-terminal chain 3;HCF N-terminal chain 4;HCF N-terminal chain 5;HCF N-terminal chain 6;HCF C-terminal chain 1;HCF C-terminal chain 2;HCF C-terminal chain 3;HCF C-terminal chain 4;HCF C-terminal chain 5;HCF C-terminal chain 6	0	33.458	89683000	43372000	46311000	NaN	NaN	-0.459675	NaN	-0.150305	-0.179384	0.0871912	-0.430956	NaN	NaN	NaN	NaN
USP14	2.33298	-0.363519	A6NJA2;B7Z4N8;B2RD79;P54578-2;P54578;B3KTG4;D3DUG9;J3QQT6;J3KS55	A6NJA2;B7Z4N8;B2RD79;P54578-2;P54578;B3KTG4;D3DUG9	Ubiquitin carboxyl-terminal hydrolase;Ubiquitin carboxyl-terminal hydrolase 14	0	35.053	73553000	33599000	39953000	NaN	NaN	-0.488512	NaN	-0.307644	-0.198345	-0.534746	-0.288346	NaN	NaN	NaN	NaN
RNPEP	1.79644	-0.193053	A6NKB8;Q7RU04;Q9H4A4;A0A087WU27;C9JMZ3	A6NKB8;Q7RU04;Q9H4A4	Aminopeptidase B	0	48.657	58063000	29203000	28859000	NaN	NaN	NaN	NaN	NaN	-0.204865	-0.228689	-0.145605	NaN	NaN	NaN	NaN
CPNE1	1.46849	0.390428	E7ENH5;A6PVH9;F2Z2V0;B0QZ18;Q99829;Q5JX55;Q5JX56;Q5JX58;Q5JX59;Q5JX60;Q5JX44;Q5JX54;H0Y524;Q5JX45;Q59EI4	E7ENH5;A6PVH9;F2Z2V0;B0QZ18;Q99829;Q5JX55;Q5JX56;Q5JX58;Q5JX59;Q5JX60;Q5JX44	Copine-1	0	18.74	66123000	23545000	42578000	NaN	NaN	0.79452	0.641176	0.205518	0.0980152	-0.00177561	0.605115	NaN	NaN	NaN	NaN
PMPCB;DKFZp586I1223	0.514789	-0.261446	Q96CP5;A8K1E9;O75439;F8WAZ6;Q9UG64;B3KQ85;B3KM34;G3V0E4;B4DM90;F8WEA6;F8WBE1	Q96CP5;A8K1E9;O75439;F8WAZ6;Q9UG64;B3KQ85;B3KM34;G3V0E4;B4DM90	Mitochondrial-processing peptidase subunit beta	0	25.597	78849000	32645000	46204000	NaN	NaN	NaN	0.0597706	-0.2411	NaN	NaN	-0.603008	NaN	NaN	NaN	NaN
GPD2	0.308595	0.11427	Q53T76;A8K1Z2;P43304-2;P43304;B7Z601;Q8WUQ0;F5GYK7	Q53T76;A8K1Z2;P43304-2;P43304;B7Z601	Glycerol-3-phosphate dehydrogenase, mitochondrial	0	323.31	376860000	133740000	243120000	-0.0275867	NaN	0.451224	-0.0110354	-0.196641	-0.423275	0.806448	0.200755	NaN	NaN	NaN	NaN
PLA2G4A	0.276096	0.0645739	A8K2S1;P47712;B4DZI4	A8K2S1;P47712;B4DZI4	Cytosolic phospholipase A2;Phospholipase A2;Lysophospholipase	0	98.606	84487000	32316000	52171000	NaN	NaN	-0.0738791	0.466653	-0.16775	-0.101273	0.171079	0.0926134	NaN	NaN	NaN	NaN
HK2;DKFZp686M1669	1.16227	-0.276844	E9PB90;A8K2U2;P52789;Q68E10;Q53SG7;Q53QX9;Q7Z7Q6	E9PB90;A8K2U2;P52789;Q68E10;Q53SG7;Q53QX9	Hexokinase-2	0	31.554	104840000	46227000	58609000	-0.0115734	0.107018	-0.425792	-0.306431	-0.44438	NaN	-0.842077	-0.0146744	NaN	NaN	NaN	NaN
DKFZp686G04235;POR	0.832791	0.534594	Q63HL4;B2R6E5;A8K3B4;Q59ED7;P16435;H0Y4R2;E7EMD0;B4DDH3;B4DKM8;B4DJI8;B4E305;C9JU80	Q63HL4;B2R6E5;A8K3B4;Q59ED7;P16435;H0Y4R2;E7EMD0;B4DDH3;B4DKM8;B4DJI8	NADPH--cytochrome P450 reductase	0	46.706	86690000	27861000	58829000	NaN	NaN	NaN	0.842536	-0.122915	0.121015	1.54191	0.290424	NaN	NaN	NaN	NaN
LUC7L3;CROP	2.37409	-0.725819	A8K3C5;O95232;Q6PKC2;Q86Y74;B4DJ96;J3KPP4;D6RDI2	A8K3C5;O95232;Q6PKC2;Q86Y74;B4DJ96;J3KPP4	Luc7-like protein 3	0	154.8	282130000	146680000	135450000	-0.743472	-0.38272	-1.31833	-1.18574	-0.723063	-0.510909	-1.12146	0.179129	NaN	NaN	NaN	NaN
PPP2R1A	2.8548	0.422282	B4DE69;A8K7B7;A8K3H8;P30153;B4DDF7;B4DQY1;B3KQV6;Q8NB89;C9J9C1;E9PH38;B4E1Q0;H0YDG7;B7Z1G3;A8K8B0;P30154-5;P30154-4;P30154;P30154-3;P30154-2	B4DE69;A8K7B7;A8K3H8;P30153;B4DDF7;B4DQY1;B3KQV6;Q8NB89;C9J9C1	Serine/threonine-protein phosphatase 2A 65 kDa regulatory subunit A alpha isoform	0	272.57	528650000	176540000	352110000	NaN	NaN	0.479541	0.401521	0.339594	0.720541	0.2929	0.299596	NaN	NaN	NaN	NaN
ANXA6	2.80606	0.5499	A8K3Q7;P08133;P08133-2;E5RK69;B7Z582;Q6ZP35;E7EMC6;E5RJF5;E5RK63;E5RFF0;E5RI05;E5RIU8;E5RJR0;H0YC77;REV__B4DKX1;REV__Q6PJ25;REV__H0Y547;REV__P98196;REV__Q9Y2G3;REV__E9PEJ6	A8K3Q7;P08133;P08133-2;E5RK69;B7Z582;Q6ZP35;E7EMC6	Annexin;Annexin A6	0	204.56	1194300000	345120000	849230000	NaN	1.00231	0.582941	0.273576	0.393087	0.256407	0.709644	0.631337	NaN	NaN	NaN	NaN
BOP1	2.54078	0.364066	A8K3R2;Q14137;Q6DKJ9;Q4G0D9;B4DEN9;B2RDN4;Q14137-2;A0A075B729	A8K3R2;Q14137;Q6DKJ9;Q4G0D9;B4DEN9;B2RDN4;Q14137-2	Ribosome biogenesis protein BOP1	0	33.313	78209000	27914000	50295000	NaN	NaN	0.42825	0.608525	0.184725	0.250598	0.470094	0.242206	NaN	NaN	NaN	NaN
RFC5	0.869722	0.443129	A8K4Z2;Q6LES9;A8K3S0;Q59GW7;P40937-2;P40937	A8K4Z2;Q6LES9;A8K3S0;Q59GW7;P40937-2;P40937	Replication factor C subunit 5	0.00071429	12.739	45619000	14507000	31112000	NaN	NaN	NaN	NaN	0.122474	0.314986	1.08604	0.249021	NaN	NaN	NaN	NaN
HEL-S-54e;PHB	0.0212829	-0.0165897	Q6PUJ7;Q6FHP5;A8K401;P35232;Q53FV0;C9JW96;C9JZ20;E7ESE2;E9PCW0;A8K9G2;D6RBK0;Q9BSE8;P35232-2	Q6PUJ7;Q6FHP5;A8K401;P35232;Q53FV0;C9JW96	Prohibitin	0	145.87	145890000	56538000	89351000	NaN	NaN	0.345737	NaN	0.254715	-0.289616	-0.906467	0.512682	NaN	NaN	NaN	NaN
HEL-S-69p;PPIA	1.1808	0.332555	V9HWF5;A8K486;P62937;B2RE56;B4DM82;Q71V99;F8WE65;C9J5S7;P62937-2;E5RIZ5;A0A075B759;B2RXF3;Q9Y536;F5H284	V9HWF5;A8K486;P62937;B2RE56;B4DM82;Q71V99;F8WE65;C9J5S7;P62937-2	Peptidyl-prolyl cis-trans isomerase;Peptidyl-prolyl cis-trans isomerase A;Peptidyl-prolyl cis-trans isomerase A, N-terminally processed	0	243.06	2123200000	695010000	1428200000	NaN	-0.766112	0.35208	0.201383	0.384602	0.314058	0.228357	0.393526	0.633199	1.5427	0.0968015	0.277509
MARS	1.10488	0.369919	A8K492;P56192;B4DF61;B4E0E9;P56192-2;H0YIP0;A0A024RBA2	A8K492;P56192;B4DF61;B4E0E9;P56192-2	Methionine--tRNA ligase, cytoplasmic	0	25.81	69457000	23649000	45808000	NaN	NaN	0.226139	NaN	0.470823	0.070252	NaN	0.712464	NaN	NaN	NaN	NaN
RPL13	0.0345051	-0.0144147	Q6NZ55;A8K4C8;P26373;P26373-2;J3QSB4;O60250;H3BTH3;B4DGL7	Q6NZ55;A8K4C8;P26373;P26373-2;J3QSB4	60S ribosomal protein L13	0	46.61	1219500000	502190000	717350000	-0.0493674	0.370388	-0.294933	-0.305307	-0.266854	0.0363276	-0.965925	0.376513	0.440208	NaN	NaN	0.514804
FUS	1.076	0.422374	Q59H57;B4DR70;A8K4H1;Q8TBR3;Q6IBQ5;H3BPE7;Q13344;P35637-2;P35637;Q70T18	Q59H57;B4DR70;A8K4H1;Q8TBR3;Q6IBQ5;H3BPE7;Q13344;P35637-2;P35637;Q70T18	RNA-binding protein FUS	0	223.07	780150000	266970000	513180000	0.480369	0.590913	-0.020516	0.0633648	0.1153	0.0568609	-0.0852977	0.6291	NaN	2.48228	-0.0200332	0.353775
PSMD5	1.80169	0.449612	A8K4T6;Q16401-2;Q16401	A8K4T6;Q16401-2;Q16401	26S proteasome non-ATPase regulatory subunit 5	0	74.396	109600000	37027000	72578000	NaN	NaN	0.168129	0.738206	0.248778	0.749062	0.691445	0.102053	NaN	NaN	NaN	NaN
ATP5F1;hCG_39985	0.162142	0.0693022	Q5QNZ2;Q08ET0;A8K4W2;P24539;Q53GB3	Q5QNZ2;Q08ET0;A8K4W2;P24539;Q53GB3	ATP synthase F(0) complex subunit B1, mitochondrial	0.00076511	14.215	200520000	76317000	124210000	0.317651	0.919607	-0.0772846	NaN	-0.377913	0.000432815	-0.021819	-0.275559	NaN	NaN	NaN	NaN
SUCLG1	0.250106	0.145963	B7Z438;Q6IAL5;B2R8A1;A8K4W7;P53597	B7Z438;Q6IAL5;B2R8A1;A8K4W7;P53597	Succinyl-CoA ligase [ADP/GDP-forming] subunit alpha, mitochondrial	0.00072046	12.864	53316000	19127000	34189000	NaN	NaN	NaN	NaN	-0.277639	NaN	0.371949	0.343578	NaN	NaN	NaN	NaN
ADSL	1.17503	0.14869	A8K4X6;X5D8S6;Q71UA4;B4DP46;P30566-2;P30566;B4DUM2;X5DP48;X5D2Z4;B4DEP1	A8K4X6;X5D8S6;Q71UA4;B4DP46;P30566-2;P30566;B4DUM2;X5DP48;X5D2Z4	Adenylosuccinate lyase	0	47.099	92679000	34946000	57733000	NaN	NaN	0.266757	0.044464	0.224411	0.238542	NaN	-0.0307224	NaN	NaN	NaN	NaN
NONO	0.16369	0.113079	A8K525;Q15233;Q15233-2;H7C367;C9IZL7;C9JYS8;C9J4X2	A8K525;Q15233;Q15233-2;H7C367	Non-POU domain-containing octamer-binding protein	0	323.31	1967300000	806660000	1160600000	0.11703	0.128293	-0.394411	0.313246	-0.163203	-0.0771019	-1.69427	-0.377688	1.19705	2.26625	-0.129182	0.170951
SF3A3	0.333322	-0.0977325	B3KY12;A8K7V1;A8K566;Q12874;B4DW90;Q53HM6	B3KY12;A8K7V1;A8K566;Q12874;B4DW90;Q53HM6	Splicing factor 3A subunit 3	0	118.96	276960000	108910000	168050000	NaN	NaN	-0.209161	0.50019	-0.132357	-0.343513	-0.244702	-0.156852	NaN	NaN	NaN	NaN
HEL-S-103;HSPA1A	1.19381	0.44341	A8K5I0;Q59EJ3;P08107;B4DNT8;B4DWK5;P08107-2;B4DFN9;B4DI39;B4E1S9;B4DVU9;B4E388;V9GZ37;B3KTT5;B4DNX1;B4E1T6;Q9UQC1;B4DNV4;P48741	A8K5I0;Q59EJ3;P08107;B4DNT8;B4DWK5;P08107-2;B4DFN9;B4DI39;B4E1S9;B4DVU9;B4E388	Heat shock 70 kDa protein 1A/1B	0	323.31	3191900000	1172600000	2019300000	0.566572	0.361432	-0.0407937	0.0766959	0.0734089	0.0928839	-0.15637	-0.0903267	1.0345	2.53849	0.22132	0.643117
UMPS	0.543498	0.280021	B5LY71;A8K5J1;P11172;B5LY70;B5LY64;B5LY69;P11172-2;P11172-3;F2Z3P2;F2Z303;F8WDG4;E9PFD2;B5LY67	B5LY71;A8K5J1;P11172;B5LY70;B5LY64;B5LY69;P11172-2;P11172-3	Uridine 5-monophosphate synthase;Orotate phosphoribosyltransferase;Orotidine 5-phosphate decarboxylase;Orotidine 5-phosphate decarboxylase	0	28.428	46112000	16674000	29438000	NaN	NaN	0.62068	NaN	NaN	NaN	0.271306	-0.0519225	NaN	NaN	NaN	NaN
IARS2	0.868033	0.178002	A8K5W7;Q9NSE4	A8K5W7;Q9NSE4	Isoleucine--tRNA ligase, mitochondrial	0	256.75	1795700000	662350000	1133300000	0.232783	0.350497	0.230695	0.0795658	-0.153527	-0.0648571	0.782073	-0.0332151	NaN	NaN	NaN	NaN
C1QBP	0.040424	0.0161611	A8K651;Q07021;I3L3Q7;I3L3B0	A8K651;Q07021;I3L3Q7;I3L3B0	Complement component 1 Q subcomponent-binding protein, mitochondrial	0	62.469	167350000	65808000	101550000	NaN	NaN	-0.439774	0.459327	-0.0111663	0.153416	-0.297006	0.23217	NaN	NaN	NaN	NaN
NOSIP	1.87627	0.793236	M0R3B2;A8K670;Q9Y314;A0A075B797;A0A075B6F9;M0R1T7;M0QX85;B4DUN3;M0R1K2	M0R3B2;A8K670;Q9Y314;A0A075B797;A0A075B6F9	Nitric oxide synthase-interacting protein	0	56.384	30795000	9384300	21411000	NaN	0.742782	NaN	0.817296	NaN	1.17255	NaN	0.440314	NaN	NaN	NaN	NaN
HEL-S-94n;STIP1	0.399343	0.168835	V9HW72;A8K690;P31948;P31948-3;P31948-2;F5H783;F5GXD8;H0YGI8	V9HW72;A8K690;P31948;P31948-3;P31948-2;F5H783	Stress-induced-phosphoprotein 1	0	221.99	1362400000	519330000	843030000	0.297015	0.388024	-0.397334	0.052555	-0.0256028	-0.135412	-0.553363	-0.225734	NaN	1.82436	0.167486	0.465191
RBBP7	0.631559	-0.0937242	E9PC52;Q6FHQ0;A8K6A2;Q16576;Q16576-2;Q5JNZ6;Q5JP01	E9PC52;Q6FHQ0;A8K6A2;Q16576;Q16576-2	Histone-binding protein RBBP7	0.00078431	15.634	183040000	72142000	110900000	NaN	NaN	NaN	-0.0682111	-0.125368	-0.0211747	0.0734089	-0.327276	NaN	NaN	NaN	NaN
MAT2B	0.361488	0.127441	A8K7A4;Q9NZL9-4;Q9NZL9-2;Q9NZL9;B7Z1X8;H7C0X7;Q9NZL9-3;E5RJR3;Q9NZL9-5	A8K7A4;Q9NZL9-4;Q9NZL9-2;Q9NZL9;B7Z1X8;H7C0X7;Q9NZL9-3	Methionine adenosyltransferase 2 subunit beta	0	24.252	138380000	49110000	89270000	0.942909	NaN	0.166972	0.0959919	0.132643	0.0803847	-0.260584	-0.266229	NaN	NaN	NaN	NaN
KPNA2	0.441871	0.100011	Q7Z726;Q6NVW7;A8K7D9;P52292;J3QLL0;J3KS65	Q7Z726;Q6NVW7;A8K7D9;P52292	Importin subunit alpha;Importin subunit alpha-1	0	280.01	596190000	234230000	361950000	0.469886	0.54962	0.170694	0.105544	-0.0960825	-0.219253	0.0346383	-0.21496	NaN	NaN	NaN	NaN
EIF4A1	1.21139	0.406184	A8K7F6;P60842;A8K088;J3KT12;P60842-2;J3KTB5;Q59F68;J3QS69;J3QR64;B4DNH2;J3QL43;J3QLN6;J3KS25;J3KSZ0;J3QKZ9;B4E047;J3KTN0;B4DKP9;B4E102;J3KT04;J3KS93;E7EMV8;Q86WD0;J3KSN7;Q59GT8;Q5JWW0;J3QQP0;E9PBH4;F8WE11;I3L3H2;C9JUF0;J3QL52	A8K7F6;P60842;A8K088;J3KT12;P60842-2;J3KTB5;Q59F68;J3QS69;J3QR64;B4DNH2;J3QL43	Eukaryotic initiation factor 4A-I	0	323.31	3981500000	1345200000	2636300000	0.234256	0.314407	0.266157	0.412944	0.317073	0.275841	-0.761164	-0.000360693	1.09592	2.10145	0.160662	0.457016
RPS15A;hCG_1994130	0.370073	0.198127	I3L3P7;B2R4W8;A8K7H3;P62244;H3BV27;H3BT37;I3L303;I3L246;H3BVC7;H3BN98	I3L3P7;B2R4W8;A8K7H3;P62244;H3BV27;H3BT37;I3L303;I3L246	40S ribosomal protein S15a	0	18.369	309250000	113120000	196120000	NaN	NaN	-0.142783	0.0650208	-0.0429472	-0.395454	1.14626	0.558659	NaN	NaN	NaN	NaN
PFAS	0.385491	0.186785	A8K9T9;A8K8N7;O15067;B4DJ26;J3QSG0;J3QSH6;J3KTQ5;J3QL39;J3KTL4;J3KT98;Q9BR56;Q6P4B4	A8K9T9;A8K8N7;O15067;B4DJ26	Phosphoribosylformylglycinamidine synthase	0	112.61	232320000	93712000	138610000	NaN	NaN	0.198494	-0.433526	0.13947	0.200128	1.10467	-0.0885308	NaN	NaN	NaN	NaN
CAND1	0.798392	0.35246	A8K8U1;Q86VP6;Q86VP6-2;B3KMG3;B3KM30;H0YH27;Q86VP6-3	A8K8U1;Q86VP6;Q86VP6-2;B3KMG3	Cullin-associated NEDD8-dissociated protein 1	0	123.55	260560000	86230000	174330000	NaN	NaN	0.251568	-0.0215993	0.290542	0.129481	1.39204	0.0727232	NaN	NaN	NaN	NaN
EEF1A1;EEF1A1P5;EEF1A1L14;PTI-1	0.973602	0.337093	Q6IPT9;Q6IPS9;Q6IPN6;Q53HR5;Q53HQ7;Q53HM9;A8K9C4;Q5VTE0;P68104;Q53GA1;Q53GE9;Q53G85;Q96RE1;B4DV42;Q53G89;Q6IQ15;A0A087WVQ9;Q8IUB0;A0A087WV01;Q9H2I7;Q53HR1;B4DNE0;Q16577;Q9NZS6;Q504Z0;Q96CD8;Q6P4C9;B4E2C5;Q96C29;Q8TBL1;Q6P082;A6PW80;Q5JR01;Q2F837;Q14222;Q6NSH7;Q6NS35	Q6IPT9;Q6IPS9;Q6IPN6;Q53HR5;Q53HQ7;Q53HM9;A8K9C4;Q5VTE0;P68104;Q53GA1;Q53GE9;Q53G85;Q96RE1;B4DV42;Q53G89;Q6IQ15;A0A087WVQ9;Q8IUB0;A0A087WV01;Q9H2I7;Q53HR1;B4DNE0;Q16577;Q9NZS6;Q504Z0	Elongation factor 1-alpha;Putative elongation factor 1-alpha-like 3;Elongation factor 1-alpha 1	0	323.31	6404700000	2321400000	4083300000	0.0779266	0.0727232	0.229342	0.239276	0.311968	0.374956	-0.351148	0.0352017	NaN	2.13004	0.185993	0.40174
NOP56	0.437884	-0.232593	A8K9K6;O00567;A0PJ92;H0Y653;H0YDU4;Q5JXT2;Q9BSN3	A8K9K6;O00567;A0PJ92;H0Y653;H0YDU4	Nucleolar protein 56	0	158.87	297830000	140000000	157830000	NaN	NaN	-0.0927863	-0.244377	0.0705267	-0.114394	-1.33148	0.316957	NaN	NaN	NaN	NaN
NLN	1.96103	0.729653	A8K9T8;Q9BYT8;E9PCB6;B3KU23;Q9BQD0;H0YAK4;Q96K48;H0YAF7;Q8NDD9	A8K9T8;Q9BYT8;E9PCB6;B3KU23;Q9BQD0;H0YAK4	Neurolysin, mitochondrial	0	116.31	129580000	41832000	87753000	NaN	0.466549	0.859652	0.734309	1.05631	0.172103	1.65992	0.158725	NaN	NaN	NaN	NaN
ZC3HAV1	0.240092	0.0952221	A8K9U6;C9J6P4;Q7Z2W4;Q7Z2W4-2;Q05DV5;Q7Z2W4-3;Q7Z2W4-4;H7C5K1;Q7Z2W4-5	A8K9U6;C9J6P4;Q7Z2W4;Q7Z2W4-2;Q05DV5;Q7Z2W4-3	Zinc finger CCCH-type antiviral protein 1	0	52.18	181190000	68651000	112540000	NaN	NaN	0.0140695	0.0210533	-0.0648421	-0.24744	0.863939	-0.0154471	NaN	NaN	NaN	NaN
UGGT1	0.237768	-0.0849743	A8KAK1;Q9NYU2-2;Q9NYU2;H7BZG0	A8KAK1;Q9NYU2-2;Q9NYU2	UDP-glucose:glycoprotein glucosyltransferase 1	0	323.31	670600000	296740000	373860000	0.804301	-0.289863	-0.140698	-0.217055	-0.335317	-0.440812	0.236707	-0.297059	NaN	NaN	NaN	NaN
U5-116KD;EFTUD2;SNRP116	0.670352	-0.108175	Q6IBM8;A8KAP3;Q15029-2;Q15029-3;Q15029;B3KX19;Q8IXJ3;B4DZB1;B3KWY2;K7EP67;K7EJ74;K7EIV5;K7EIT3	Q6IBM8;A8KAP3;Q15029-2;Q15029-3;Q15029;B3KX19;Q8IXJ3;B4DZB1;B3KWY2	116 kDa U5 small nuclear ribonucleoprotein component	0	184.34	858780000	325390000	533390000	-0.37947	-0.0296322	-0.0688919	-0.363754	-0.248451	-0.154233	0.237074	0.141956	NaN	NaN	NaN	NaN
RPL23A	0.710705	-0.648633	H7BY10;K7EJV9;K7ERT8;A8MUS3;P62750;K7EMA7;Q53RC5;B9EJE3	H7BY10;K7EJV9;K7ERT8;A8MUS3;P62750;K7EMA7	60S ribosomal protein L23a	0	26.349	241950000	115560000	126390000	0.215741	1.07649	-1.41346	-0.957216	NaN	-1.20666	-1.60669	NaN	NaN	NaN	NaN	NaN
MATR3;DKFZp686K23100	0.153155	-0.108135	A8MXP9;P43243;D6REM6;Q68D11;D6R991;H0Y8T4;Q5CZA7;B3KM87;B4DRS1;P43243-2;B4DF66;Q9H4N1;D6RB45;D6R9F3;D6RAM9;D6RAY2;D6RBS2;D6RCM3;D6REK4;D6R8Z5;D6RBI2;D6RE02;D6RIA2;Q68E03;D6RBK5	A8MXP9;P43243;D6REM6;Q68D11;D6R991	Matrin-3	0	323.31	769150000	314460000	454680000	0.00504059	-0.0488598	0.0328061	0.248413	0.208517	0.259785	-1.97438	0.403595	NaN	NaN	NaN	NaN
ALDH3A1	1.57987	0.633778	C9JMC5;A8MYB8;E9PNN6;Q6PKA6;P30838;I3L3I9;Q8N9T9;I3L3W9;I3L4E5;I3L1H6;C9JKT2;B3KSJ6	C9JMC5;A8MYB8;E9PNN6;Q6PKA6;P30838;I3L3I9;Q8N9T9	Aldehyde dehydrogenase, dimeric NADP-preferring	0	25.555	32001000	9218300	22783000	NaN	NaN	0.900026	NaN	0.508733	0.872001	NaN	0.254352	NaN	NaN	NaN	NaN
SMC3	1.12754	-0.180298	Q86VX4;B0AZQ4;Q9UQE7	Q86VX4;B0AZQ4;Q9UQE7	Structural maintenance of chromosomes protein 3	0	84.001	206470000	84858000	121610000	NaN	NaN	-0.00900156	-0.00523207	-0.142959	-0.534851	-0.141844	-0.247902	NaN	NaN	NaN	NaN
EIF3L	0.257225	0.120801	B4DQF6;B0QY89;Q9Y262-2;Q9Y262;B3KPB9;B0QY90;C9JHP4;C9K0Q7;B4DEH4;H7C3A0;Q7Z5X3;Q8N7H0;B3KNG0;H0Y7E6	B4DQF6;B0QY89;Q9Y262-2;Q9Y262;B3KPB9;B0QY90	Eukaryotic translation initiation factor 3 subunit L	0	102.49	311710000	114880000	196830000	-1.10268	0.088413	0.354452	0.543694	0.27011	-0.0320641	0.693409	0.151079	NaN	NaN	NaN	NaN
EWSR1	0.987994	0.281469	B0QYK0;Q01844-6;Q01844-3;Q01844;Q01844-5;H7BY36;C9JGE3;Q01844-2;A9Z0R7;Q71E78;F8WC90;C3UMV4;F1JVV5;C3UMV3;C3UMV2;Q01844-4	B0QYK0;Q01844-6;Q01844-3;Q01844;Q01844-5;H7BY36;C9JGE3;Q01844-2	RNA-binding protein EWS	0	110.76	276030000	103600000	172430000	0.134878	0.223423	-0.00300396	0.623211	0.0057592	-0.00757963	0.0057592	0.16877	NaN	1.382	NaN	NaN
ARCN1;DKFZp686M09245	1.08469	0.215138	B0YIW5;Q6MZV5;B0YIW6;P48444;P48444-2;Q6P1Q5;E9PK34	B0YIW5;Q6MZV5;B0YIW6;P48444;P48444-2	Coatomer subunit delta	0	80.573	67784000	24810000	42974000	0.147176	-0.0255881	NaN	0.475396	0.381726	NaN	0.411209	-0.0990927	NaN	NaN	NaN	NaN
RDX	0.498385	-0.6945	B0YJ88;P35241;P35241-5;Q6PKD3;Q05CU6;B7Z2S7;P35241-4;H0YE16;P35241-2;Q9UJZ8;Q9UJZ6;Q9UK20;P35241-3;E9PNP4;Q9UJU1;Q9UJZ2;Q9UJZ7	B0YJ88;P35241;P35241-5;Q6PKD3;Q05CU6;B7Z2S7;P35241-4	Radixin	0	24.792	69015000	33934000	35081000	NaN	NaN	0.825704	NaN	NaN	-0.413077	-1.47457	-1.71605	NaN	NaN	NaN	NaN
MCM5	0.539676	-0.0980412	B1AHB0;P33992;A8K521;Q53FG5;B4DQ39;B3KVF0;B1AHB1;B4DVK5;Q59F49;B1AHA9;F8WFD7	B1AHB0;P33992;A8K521;Q53FG5;B4DQ39;B3KVF0;B1AHB1;B4DVK5;Q59F49	DNA replication licensing factor MCM5	0	64.928	245260000	109210000	136050000	-0.0880554	0.292193	-0.0504277	-0.550972	-0.101118	-0.191228	0.0843364	-0.179057	NaN	NaN	NaN	NaN
NHP2L1	0.312804	0.149972	Q6FHM6;B1AHD1;P55769	Q6FHM6;B1AHD1;P55769	NHP2-like protein 1;NHP2-like protein 1, N-terminally processed	0	20.113	164440000	59779000	104660000	NaN	NaN	0.127765	0.386038	0.138028	-0.0283516	-0.606408	0.88276	NaN	NaN	NaN	NaN
NRD1	0.568457	0.0795332	B4DRI0;Q6UUU9;G3V1R5;B1AKJ5;O43847;O43847-2;H0Y5G9;A0A087WYK8;B4DYV0;Q96L67;F5H7V1	B4DRI0;Q6UUU9;G3V1R5;B1AKJ5;O43847;O43847-2;H0Y5G9;A0A087WYK8	Nardilysin	0	131.15	130230000	48005000	82224000	NaN	NaN	0.018919	0.0107799	-0.109592	0.0299829	0.331132	0.195977	NaN	NaN	NaN	NaN
2006-09-01	2.16553	0.529762	Q541S4;Q548C9;B1AMS2;Q6B514;B4DZW0;Q8NFH9;Q14141-2;Q14141-4;Q14141;B4DPT4;Q6NT82;Q8NFI2;Q8NFI0;B4E049;Q14141-3;Q8NFI1	Q541S4;Q548C9;B1AMS2;Q6B514;B4DZW0;Q8NFH9;Q14141-2;Q14141-4;Q14141;B4DPT4;Q6NT82;Q8NFI2;Q8NFI0;B4E049;Q14141-3	Septin-6	0	35.67	29151000	8925100	20226000	NaN	NaN	NaN	0.533464	0.451752	0.604071	NaN	NaN	NaN	NaN	NaN	NaN
PABPC4	2.14728	0.170612	B1ANR0;Q6IQ30;Q13310-2;Q13310;Q13310-3;H0Y5F5;B1ANR1;Q15164;H0YCC8;H0YEQ8;Q59GZ7;Q53GL4;H0YEU6;Q147Y3;Q3B867;H0Y6X6;H0YER0;P0CB38	B1ANR0;Q6IQ30;Q13310-2;Q13310;Q13310-3;H0Y5F5	Polyadenylate-binding protein 4	0	70.029	888680000	301810000	586880000	0.306146	0.149259	0.0174944	0.146394	0.322851	0.208143	0.249021	-0.0344115	NaN	NaN	NaN	NaN
SOAT1	1.33969	1.20757	B1APM4;P35610;B7ZAT6;P35610-3;P35610-2	B1APM4;P35610;B7ZAT6;P35610-3;P35610-2	Sterol O-acyltransferase 1;O-acyltransferase	0	28.18	63125000	13315000	49811000	NaN	NaN	0.766298	NaN	NaN	NaN	1.69028	1.16614	NaN	NaN	NaN	NaN
RPS4X	1.42553	0.351112	Q96IR1;B2R491;P62701;Q53HV1;Q8TD47;A6NH36;C9JEH7;A4FU11;Q496E4;P22090;Q53HI6;B7Z1M6	Q96IR1;B2R491;P62701;Q53HV1	40S ribosomal protein S4;40S ribosomal protein S4, X isoform	0	157.25	2182000000	758420000	1423600000	0.341644	0.640991	0.386038	0.335255	0.11836	0.183074	-0.254737	0.257131	NaN	1.61226	-0.124818	0.367036
RPL18A	0.424895	-0.258318	M0R3D6;M0R1A7;B4DM94;M0R117;B4DM74;B4DUV3;Q53HD3;B2R4C0;Q02543;Q32XH3;M0R0P7	M0R3D6;M0R1A7;B4DM94;M0R117;B4DM74;B4DUV3;Q53HD3;B2R4C0;Q02543;Q32XH3	60S ribosomal protein L18a	0	21.914	183410000	74015000	109400000	NaN	NaN	0.184979	NaN	-0.577552	-0.382382	NaN	NaN	NaN	NaN	NaN	NaN
S100A9	0.0700627	-0.118174	B2R4M6;P06702	B2R4M6;P06702	Protein S100;Protein S100-A9	0	82.381	587320000	286950000	300370000	0.481092	1.71189	1.80665	-0.212735	0.886355	-1.49038	-3.22648	-0.901796	NaN	NaN	NaN	NaN
HIST1H4H;HIST1H4A	1.00802	-0.649024	Q0VAS5;B2R4R0;P62805;Q6B823	Q0VAS5;B2R4R0;P62805	Histone H4	0	57.747	2471700000	1259200000	1212500000	NaN	NaN	-1.15457	-1.36528	-0.647626	-0.234024	-1.19575	0.703101	NaN	NaN	NaN	NaN
RPS28	1.14002	0.392918	B2R4R9;P62857	B2R4R9;P62857	40S ribosomal protein S28	0	19.392	215520000	67275000	148250000	NaN	NaN	0.204642	0.39835	0.0485151	0.196355	1.22608	0.283566	NaN	NaN	NaN	NaN
HEL-S-43;S100A11	0.853027	0.379157	V9HWH9;B2R5H0;P31949	V9HWH9;B2R5H0;P31949	Protein S100;Protein S100-A11;Protein S100-A11, N-terminally processed	0	323.31	319610000	111980000	207630000	NaN	NaN	NaN	NaN	0.0607391	NaN	0.546462	0.530271	NaN	NaN	NaN	NaN
HEL-S-26;IDH1;HEL-216	2.33699	0.664241	V9HWJ2;Q6FIA4;B2R5M8;O75874;V9HW78;Q0QER2;Q6FI37;B4DXS4;C9J4N6;C9JJE5;C9JLU6	V9HWJ2;Q6FIA4;B2R5M8;O75874;V9HW78;Q0QER2;Q6FI37	Isocitrate dehydrogenase [NADP];Isocitrate dehydrogenase [NADP] cytoplasmic	0	100.07	195880000	61365000	134510000	NaN	NaN	0.494979	0.988048	0.747001	1.0914	0.245131	0.418892	NaN	NaN	NaN	NaN
HNRNPC;hCG_1641229;HNRPCL1;LOC649330;HNRNPCL1;HNRNPCL2;HNRPC	0.593301	-0.259597	B2R5W2;G3V4C1;B2R603;G3V2Q1;P07910-4;P07910-2;P07910;G3V576;G3V4W0;B4DY08;A8K9A4;D3DPI2;B3KX96;G3V5X6;G3V3K6;G3V251;B4DMJ1;B4DSU6;G3V555;G3V575;Q6PKD2;B7ZW38;O60812;B2RXH8;Q569J8;P07910-3;G3V2H6;G3V4M8;G3V5V7;G3V2D6;B4DQQ2	B2R5W2;G3V4C1;B2R603;G3V2Q1;P07910-4;P07910-2;P07910;G3V576;G3V4W0;B4DY08;A8K9A4;D3DPI2;B3KX96;G3V5X6;G3V3K6;G3V251;B4DMJ1;B4DSU6;G3V555;G3V575;Q6PKD2;B7ZW38;O60812;B2RXH8;Q569J8;P07910-3	Heterogeneous nuclear ribonucleoproteins C1/C2;Heterogeneous nuclear ribonucleoprotein C-like 1;Heterogeneous nuclear ribonucleoprotein C-like 2	0	159.49	612920000	242180000	370740000	NaN	NaN	-0.519404	0.569394	-0.161524	-0.166503	-0.924618	-0.354926	NaN	NaN	NaN	NaN
HSD17B4	0.380711	0.0427538	B4DDM5;B2R659;P51659;E7EWE5;P51659-3;P51659-2;E7ER27;B4DSD0;G5E9S2;B3KSP2;E7ET17;B4DI68;Q59H27;E7EPL9	B4DDM5;B2R659;P51659;E7EWE5;P51659-3;P51659-2;E7ER27;B4DSD0;G5E9S2;B3KSP2;E7ET17;B4DI68	Peroxisomal multifunctional enzyme type 2;(3R)-hydroxyacyl-CoA dehydrogenase;Enoyl-CoA hydratase 2	0	308.36	286340000	119060000	167270000	-0.00473979	-0.127431	0.116897	0.300065	-0.0791731	0.138552	-0.0571965	0.0550568	NaN	NaN	NaN	NaN
PPM1G	0.0024409	-0.00160174	B4DDC8;B3KXL8;Q6IAU5;B2R665;O15355;Q96IN7;Q59GB2	B4DDC8;B3KXL8;Q6IAU5;B2R665;O15355;Q96IN7;Q59GB2	Protein phosphatase 1G	0.0013441	11.94	38698000	16165000	22532000	NaN	NaN	-0.455495	0.51783	-0.195054	0.126312	NaN	NaN	NaN	NaN	NaN	NaN
LSS	0.617438	0.446273	B2R694;P48449-2;P48449-3;P48449	B2R694;P48449-2;P48449-3;P48449	Lanosterol synthase	0	18.939	86918000	27231000	59687000	NaN	NaN	NaN	NaN	0.0662615	NaN	0.970854	0.301705	NaN	NaN	NaN	NaN
SLC9A3R1	0.0561244	0.0461709	B3KSV9;B2R6A3;O14745;J3QRP6;O14745-2	B3KSV9;B2R6A3;O14745;J3QRP6;O14745-2	Na(+)/H(+) exchange regulatory cofactor NHE-RF1	0	23.192	29215000	11134000	18081000	NaN	NaN	-0.611226	0.107822	-0.053314	NaN	NaN	0.741402	NaN	NaN	NaN	NaN
PSMD1	0.699274	0.189062	B2R6D0;Q99460;A0A087WW66;Q99460-2;Q05BX4;Q05CW6;H7BZR6;C9J9M4;H7C378;F8WCE3	B2R6D0;Q99460;A0A087WW66;Q99460-2;Q05BX4;Q05CW6	26S proteasome non-ATPase regulatory subunit 1	0	278.76	262310000	94161000	168150000	NaN	NaN	0.309176	0.1153	0.104202	0.175045	0.696617	-0.265969	NaN	NaN	NaN	NaN
PMM2	0.424855	-0.0850627	B7Z3M6;H3BPH4;H3BV55;B2R6D4;O15305-2;O15305;H3BR08;H3BM92;H3BV34;H3BT06;H3BNY9;H3BRM0	B7Z3M6;H3BPH4;H3BV55;B2R6D4;O15305-2;O15305;H3BR08;H3BM92;H3BV34;H3BT06;H3BNY9;H3BRM0	Phosphomannomutase;Phosphomannomutase 2	0.00070472	12.527	56240000	22321000	33920000	NaN	NaN	-0.0133634	NaN	NaN	NaN	-0.235637	-0.00618794	NaN	NaN	NaN	NaN
HCC5;MCM3	0.828319	0.143411	Q8NHX6;B2R7C5;P25205;P25205-2;B4DUQ9;Q53HJ4;J3KQ69;B4DS46;Q7Z6P5	Q8NHX6;B2R7C5;P25205;P25205-2;B4DUQ9;Q53HJ4;J3KQ69;B4DS46	DNA replication licensing factor MCM3	0	114.68	192770000	66517000	126250000	NaN	-0.0107156	0.414027	0.454176	-0.0021079	-0.0114861	0.263876	-0.103891	NaN	NaN	NaN	NaN
CAPZB	1.88281	0.252871	B2R7T8;P47756-2;B1AK87;B1AK88;B4DWA6;P47756;Q7L4N0;B1AK85	B2R7T8;P47756-2;B1AK87;B1AK88;B4DWA6;P47756;Q7L4N0;B1AK85	F-actin-capping protein subunit beta	0	76.802	431870000	149590000	282280000	0.277152	0.24245	0.227371	0.402067	0.318577	0.615981	-0.0951267	0.0344974	NaN	NaN	NaN	NaN
PRPF4	0.515611	0.147973	Q6IAP9;Q5T1M7;B2R7V4;Q59EL4;O43172-2;O43172	Q6IAP9;Q5T1M7;B2R7V4;Q59EL4;O43172-2;O43172	U4/U6 small nuclear ribonucleoprotein Prp4	0	30.424	59784000	23726000	36058000	-0.354132	NaN	0.258579	NaN	NaN	0.252779	0.308827	0.273814	NaN	NaN	NaN	NaN
PYGL	1.01182	0.287406	B2R825;P06737-2;P06737;E9PK47;Q6P1L4;B4DRW6;B2RB32;P11217-2;P11217	B2R825;P06737-2;P06737;E9PK47	Phosphorylase;Glycogen phosphorylase, liver form	0	69.802	139570000	51583000	87989000	NaN	NaN	0.139077	0.439357	0.153287	0.0850168	0.921893	-0.0141936	NaN	NaN	NaN	NaN
DDX6	0.882568	-0.48876	B2R858;P26196;Q8IV96	B2R858;P26196	Probable ATP-dependent RNA helicase DDX6	0	174.44	202070000	87509000	114560000	NaN	0.325502	-0.254685	-0.377426	-0.255546	-0.21342	-2.04109	-0.604652	NaN	NaN	NaN	NaN
TRIM28	0.494188	-0.273112	B2R8R5;Q13263;Q13263-2;M0R0K9;M0R2I3;M0R3C0	B2R8R5;Q13263;Q13263-2	Transcription intermediary factor 1-beta	0	71.775	157240000	62610000	94626000	NaN	-1.59601	0.182565	0.384934	0.0204844	-0.0215261	-0.635271	-0.24696	NaN	NaN	NaN	NaN
HEL-S-114;TXNL1	1.69799	0.18632	V9HW51;B2R960;O43396;K7EKG2;K7EPB7;K7EML9;Q59G46;K7ER96	V9HW51;B2R960;O43396;K7EKG2;K7EPB7;K7EML9;Q59G46;K7ER96	Thioredoxin-like protein 1	0	31.658	89551000	32166000	57385000	NaN	NaN	NaN	0.0425042	0.0919367	0.239765	0.2806	0.276794	NaN	NaN	NaN	NaN
HEL-S-66;CAPG	0.993065	-0.220771	B4DU58;V9HW69;B2R9S4;P40121;P40121-2;E7ENU9;B8ZZL6;H7C0X8	B4DU58;V9HW69;B2R9S4;P40121;P40121-2;E7ENU9	Macrophage-capping protein	0	41.044	69922000	29557000	40365000	NaN	-0.23562	NaN	NaN	NaN	0.0457225	-0.392951	-0.300235	NaN	NaN	NaN	NaN
ACAA2	0.99001	0.265608	B2RB23;P42765;B3KNP8;K7EME0	B2RB23;P42765;B3KNP8;K7EME0	3-ketoacyl-CoA thiolase, mitochondrial	0	158.62	212180000	75741000	136440000	-0.0255294	0.0988237	0.685357	0.975557	0.000576886	-0.15563	0.470927	0.0747794	NaN	NaN	NaN	NaN
TBL2	0.590824	0.39332	B4DY59;E9PF19;B4DY50;Q8N2L6;B2RB52;Q9Y4P3;Q96E41	B4DY59;E9PF19;B4DY50;Q8N2L6;B2RB52;Q9Y4P3;Q96E41	Transducin beta-like protein 2	0.00073314	13.113	61025000	22892000	38132000	-0.713994	1.57783	0.597507	NaN	NaN	0.00561564	0.488824	0.40414	NaN	NaN	NaN	NaN
MCM7	0.981571	0.191985	B2RBA6;P33993;B4DDF5;C6EMX8;B3KUD7;P33993-3;Q9H4N9;P33993-2;C9J8M6	B2RBA6;P33993;B4DDF5;C6EMX8;B3KUD7;P33993-3	DNA replication licensing factor MCM7	0	81.688	255510000	97412000	158100000	NaN	0.0150693	0.095587	0.485942	0.0231843	-0.0657326	0.638769	0.151079	NaN	NaN	NaN	NaN
KPNB1	2.55309	0.347481	B2RBR9;Q14974;Q14974-2;B7Z752;J3KTM9;B7Z5M1;J3QR48;J3QRG4;J3QKQ5	B2RBR9;Q14974;Q14974-2;B7Z752;J3KTM9;B7Z5M1	Importin subunit beta-1	0	151.86	1295300000	408060000	887260000	0.119555	0.260508	0.410992	0.536252	0.269632	0.156008	0.775093	0.25181	NaN	NaN	NaN	NaN
CAST	0.917184	0.693428	B2RCJ7;B7Z4U9;Q59HE3;Q6AZE3;E7ES10;B7Z5T9;E9PCH5;E7EVY3;B7Z574;B7Z468;E7ESM9;A0A024RAN2;P20810-3;P20810-4;P20810-8;P20810-2;P20810;P20810-9;P20810-5;P20810-7;P20810-6;Q13940;B7Z8S8;F8W7E0;Q15786;A8K8C4;Q86YM9;H0Y7F0;H0Y9H6;B7Z5T6;E9PDE4;B7Z6N0;E7EQK6;B7Z8U1;H0Y944;H0YA91;E9PSG1;E7EQ12;B7Z7L4;B2RDU1;E7EQA0;H0YD33	B2RCJ7;B7Z4U9;Q59HE3;Q6AZE3;E7ES10;B7Z5T9;E9PCH5;E7EVY3;B7Z574;B7Z468;E7ESM9;A0A024RAN2;P20810-3;P20810-4;P20810-8;P20810-2;P20810;P20810-9;P20810-5;P20810-7;P20810-6;Q13940;B7Z8S8;F8W7E0;Q15786;A8K8C4;Q86YM9;H0Y7F0;H0Y9H6;B7Z5T6;E9PDE4;B7Z6N0	Calpastatin	0	73.856	19162000	5759100	13403000	NaN	NaN	NaN	NaN	0.356707	NaN	0.480472	0.282143	NaN	1.65439	NaN	NaN
LARS;PIG44	0.915776	0.470586	Q9H8E3;B4DJ10;B4E266;B4DER1;B2RCM2;Q9P2J5;Q2TU79;A2RRR4;Q9HAM7;B3KXA9;Q9NPU8;Q9NVP8;Q9NVC0	Q9H8E3;B4DJ10;B4E266;B4DER1;B2RCM2;Q9P2J5;Q2TU79;A2RRR4	Leucine--tRNA ligase, cytoplasmic	0	157.94	200580000	66305000	134270000	NaN	NaN	0.769856	0.0326651	0.121546	0.142609	1.60966	0.147176	NaN	NaN	NaN	NaN
CMBL	0.731302	0.236671	B2RD36;Q96DG6	B2RD36;Q96DG6	Carboxymethylenebutenolidase homolog	0	24.461	233030000	73563000	159460000	NaN	0.0363276	0.736302	0.588517	0.17031	0.194591	-0.30602	NaN	NaN	NaN	NaN	NaN
PRMT5	2.92095	0.626319	B2RDD7;O14744-3;O14744-5;O14744-2;O14744;B4DV00;O14744-4;H0YJX6;H0YJD3;G3V5T6;H0YJ77;H7BZ44;G3V580;G3V2L6;C9JSX3	B2RDD7;O14744-3;O14744-5;O14744-2;O14744;B4DV00;O14744-4;H0YJX6	Protein arginine N-methyltransferase 5;Protein arginine N-methyltransferase 5;Protein arginine N-methyltransferase 5, N-terminally processed	0	40.88	93820000	30574000	63247000	0.904349	0.921512	0.586405	0.310107	0.422986	0.471344	1.17588	0.217975	NaN	NaN	NaN	NaN
PCCA	0.127049	-0.116819	B2RDE0;P05165-3;P05165-2;P05165;Q5JVH2;H0Y4B9;H0Y5U0;Q5JTW6	B2RDE0;P05165-3;P05165-2;P05165	Propionyl-CoA carboxylase alpha chain, mitochondrial	0	58.478	288550000	112620000	175930000	-1.30365	-0.449769	-0.0518926	-0.482634	-0.417116	-0.232108	2.1167	-0.114082	NaN	NaN	NaN	NaN
PES1	1.03405	0.452631	B5MCF9;B2RDF2;O00541;B3KXD6;O00541-2;B3KTZ6	B5MCF9;B2RDF2;O00541;B3KXD6;O00541-2;B3KTZ6	Pescadillo homolog	0	45.744	189710000	61864000	127850000	NaN	NaN	0.974603	NaN	-0.0857416	0.74373	0.0321009	0.59846	NaN	NaN	NaN	NaN
UBA2	0.937082	-0.143061	K7ESK7;B3KNA3;B3KMZ6;B2RDF5;Q9UBT2-2;Q9UBT2;U3KQ93	K7ESK7;B3KNA3;B3KMZ6;B2RDF5;Q9UBT2-2;Q9UBT2;U3KQ93	SUMO-activating enzyme subunit 2	0	34.23	43294000	18469000	24825000	NaN	NaN	-0.207578	NaN	-0.0371327	-0.184474	NaN	NaN	NaN	NaN	NaN	NaN
SPFH1;ERLIN1;ERLIN2	0.196606	-0.0728689	B2RDK6;D3DR65;O75477;B0QZ43;E5RHW4;O94905-2;O94905-3;O94905	B2RDK6;D3DR65;O75477;B0QZ43;E5RHW4;O94905-2;O94905-3;O94905	Erlin-1;Erlin-2	0.00076805	14.29	87464000	35791000	51673000	NaN	-0.00929199	-0.174507	0.681314	-0.234669	-0.36829	-0.491693	0.0870554	NaN	NaN	NaN	NaN
DKFZp686F18120;TRA2B	0.0291963	-0.0290599	Q8N1H4;Q68DZ9;Q59GA1;B2RDQ3;P62995-3;P62995;H7BXF3;H7C2L4	Q8N1H4;Q68DZ9;Q59GA1;B2RDQ3;P62995-3;P62995;H7BXF3	Transformer-2 protein homolog beta	0	24.961	51034000	21387000	29647000	NaN	NaN	NaN	NaN	0.0574155	0.359521	-0.980597	0.447421	NaN	NaN	NaN	NaN
RPS27A;HEL112;UBB;UBC;UBA52;DKFZp434K0435;UbC;UBBP4	1.37001	0.333305	Q5RKT7;B2RDW1;P62979;J3QS39;J3QTR3;F5H6Q2;Q3MIH3;F5GYU3;F5H2Z3;F5H265;Q5UGI3;B4DV12;F5H388;F5H747;F5GXK7;J3QKN0;Q5U5U6;Q5PY61;Q9UFQ0;Q96C32;Q96MH4;L8B4I8;L8B196;Q96H31;L8B4R0;A8K674;L8B4Z6;L8B4M0;L8B4J3;Q66K58;Q59EM9;P62987;P0CG47;P0CG48;M0R1V7;A0A087WV77;Q49A90;Q8WYN9;M0R1M6;M0R2S1;J3QLP7;J3QRK5;J3QSA3;F5GZ39;K7EMA8;J3KSM4	Q5RKT7;B2RDW1;P62979;J3QS39;J3QTR3;F5H6Q2;Q3MIH3;F5GYU3;F5H2Z3;F5H265;Q5UGI3;B4DV12;F5H388;F5H747;F5GXK7;J3QKN0;Q5U5U6;Q5PY61;Q9UFQ0;Q96C32;Q96MH4;L8B4I8;L8B196;Q96H31;L8B4R0;A8K674;L8B4Z6;L8B4M0;L8B4J3;Q66K58;Q59EM9;P62987;P0CG47;P0CG48;M0R1V7;A0A087WV77;Q49A90;Q8WYN9;M0R1M6;M0R2S1;J3QLP7;J3QRK5	Ubiquitin-40S ribosomal protein S27a;Ubiquitin;40S ribosomal protein S27a;Ubiquitin-60S ribosomal protein L40;Ubiquitin;60S ribosomal protein L40;Polyubiquitin-B;Ubiquitin;Polyubiquitin-C;Ubiquitin	0	314.74	4122000000	1443700000	2678300000	0.308827	0.843662	0.123666	0.0672257	0.252173	0.129481	-0.348298	-0.0619627	0.419862	1.64883	0.243791	0.372395
TARS	2.36205	0.468461	B2RDX5;Q53GX7;P26639;Q5M7Z9;P26639-2;B4DKZ9;B3KTN2;D6R9F8;D6RCA5;D6RDJ6;D6RBR8	B2RDX5;Q53GX7;P26639;Q5M7Z9;P26639-2;B4DKZ9;B3KTN2	Threonine--tRNA ligase, cytoplasmic	0	183.93	1248400000	384070000	864300000	0.0506061	0.0788831	0.487383	0.507414	0.615699	0.738552	0.980025	0.289126	NaN	NaN	NaN	NaN
CAP1	0.234521	0.0932444	D3DPU2;B2RDY9;Q01518;B4DI38;Q01518-2;B4DNY3;B4DNA3;B4DNW7;B4DUZ8;Q5T0R1;Q5T0R7;Q5T0R6;Q5T0R5;Q5T0R4;Q5T0R3;Q5T0R2;Q5T0R9;Q5T0S3;Q5T0R8;B7Z385;Q5JPJ8;A0A087X0J3;A0A087WZ15;E9PDI2;B7Z4M3;P40123-3;P40123-2;P40123	D3DPU2;B2RDY9;Q01518;B4DI38;Q01518-2;B4DNY3;B4DNA3;B4DNW7;B4DUZ8	Adenylyl cyclase-associated protein;Adenylyl cyclase-associated protein 1	0	323.31	2404900000	954130000	1450700000	-0.168561	0.785676	-0.423952	0.0361869	0.00963388	0.0301242	-0.754967	-0.564948	0.601601	1.22231	0.00863037	0.337197
RPN2	0.347586	-0.0906259	B2RE46;P04844-2;P04844;B4DJL0;Q5JYR4;Q5JYR7;F2Z3K5;H0Y5M1	B2RE46;P04844-2;P04844;B4DJL0	Dolichyl-diphosphooligosaccharide--protein glycosyltransferase subunit 2	0	251.86	527030000	244360000	282670000	0.430499	-0.11034	-0.0141499	0.219463	-0.0264843	0.073546	-0.706936	-0.230753	NaN	NaN	-0.450479	NaN
ZFR	2.82911	0.352933	B2RNR6;Q96KR1;A8K849;B3KP82;B3KVS4;H0Y8W1	B2RNR6;Q96KR1;A8K849	Zinc finger RNA-binding protein	0	117.69	101740000	35938000	65805000	0.068602	0.328722	0.737254	0.519341	0.284751	0.325502	0.260869	0.298424	NaN	NaN	NaN	NaN
EIF4G1;EIF4G1 variant protein	1.05605	0.285212	E7EX73;B4DSI9;E9PGM1;E7EUU4;B4DGF1;B2RU10;B2RU06;Q4LE58;Q04637-5;Q04637-4;Q04637-3;Q04637;Q04637-8;Q04637-9;Q04637-6;Q04637-7;Q96I65;H7C044;H7C0V6;C9J6B6;C9J2Z7;C9K073;C9JF13;F8WCF2;C9JHW9;O95065;B4DZE1;B4DH17;Q59GJ0;O43432-4;O43432;O43432-3	E7EX73;B4DSI9;E9PGM1;E7EUU4;B4DGF1;B2RU10;B2RU06;Q4LE58;Q04637-5;Q04637-4;Q04637-3;Q04637;Q04637-8;Q04637-9;Q04637-6;Q04637-7;Q96I65	Eukaryotic translation initiation factor 4 gamma 1	0	240.3	301360000	121050000	180310000	1.15614	-0.147729	0.382723	0.411209	0.259664	0.219587	-0.10101	0.101112	NaN	NaN	NaN	NaN
SPTBN1	0.075496	-0.0261512	D6W5C0;B2ZZ89;Q01082;A0A087WUZ3;K9MS24;Q01082-2;F8W6C1;B4DIF8;Q8WYB3;B2RMN7;A0A024R674;Q59FP5;P11277-3;P11277;P11277-2	D6W5C0;B2ZZ89;Q01082;A0A087WUZ3;K9MS24;Q01082-2	Spectrin beta chain, non-erythrocytic 1	0	323.31	2526400000	954340000	1572000000	-0.366801	0.0344974	0.161436	-0.357973	-0.143166	-0.275088	0.703809	0.0340749	NaN	NaN	NaN	NaN
ACACA;hCG_30204	0.0844156	-0.0520911	B2ZZ90;Q13085;Q13085-4;Q13085-2;A0A024R0Y2;Q13085-3;A2NX49;Q59FY4;Q7Z5W8;B4DWK9;B4DIG6;B4DIW1;B4DIR2;B4DK31;O00763-3;O00763-2;O00763;A0A087X0W4;Q59GJ9;S4R3S7;B4DYJ7;Q4G170;F8W8T8;H0YGH5;B4DYM0;A0A087WVR6;A0A087X2F8;A0A087WYS8;A0A087X126;A0A087WWN5;E9PEW7;A0A087WYK6	B2ZZ90;Q13085;Q13085-4;Q13085-2;A0A024R0Y2;Q13085-3;A2NX49;Q59FY4	Acetyl-CoA carboxylase 1;Biotin carboxylase	0	323.31	3196000000	1393900000	1802100000	-0.282491	-0.209512	-0.264582	-0.215412	-0.115988	-0.122648	1.46158	-0.667676	NaN	NaN	NaN	NaN
DDX27	0.355878	-0.217521	B7Z6D5;B3GQE6;Q96GQ7;Q53G15;Q3MI07;A0A087WYH5	B7Z6D5;B3GQE6;Q96GQ7;Q53G15	Probable ATP-dependent RNA helicase DDX27	0	35.334	29813000	13068000	16745000	NaN	NaN	NaN	NaN	NaN	-0.0826522	-0.662118	0.0922074	NaN	NaN	NaN	NaN
SEC23IP	2.00656	0.554982	B3KM47;Q9Y6Y8;B4DWG1;B3KN10;Q9Y6Y8-2	B3KM47;Q9Y6Y8;B4DWG1;B3KN10;Q9Y6Y8-2	SEC23-interacting protein	0	42.808	124020000	42351000	81666000	NaN	NaN	0.258459	0.828875	0.556307	0.635522	0.96857	0.0821575	NaN	NaN	NaN	NaN
COPS4	0.788746	0.586816	Q53FV3;B3KM48;D6RAX7;D6RFN0;Q9BT78-2;Q9BT78;D6RD63;D6REK7	Q53FV3;B3KM48;D6RAX7;D6RFN0;Q9BT78-2;Q9BT78	COP9 signalosome complex subunit 4	0	44.799	70487000	20561000	49926000	NaN	NaN	NaN	NaN	0.781653	NaN	0.927214	0.0515809	NaN	NaN	NaN	NaN
PITRM1	0.758117	0.324793	B3KM51;B3KN37;B4DRW8;B4DH07;Q5JRX3-3;Q5JRX3;Q5JRX3-2;B1APQ0;H0Y7L7	B3KM51;B3KN37;B4DRW8;B4DH07;Q5JRX3-3;Q5JRX3;Q5JRX3-2	Presequence protease, mitochondrial	0	60.342	85525000	31975000	53550000	NaN	0.636729	0.32262	0.575216	-0.113021	-0.497181	1.22076	0.128425	NaN	NaN	NaN	NaN
RRP12	1.28148	0.234251	B3KMR5;Q5JTH9-2;Q5JTH9-3;Q5JTH9;A0A087X1U8;B3KY97	B3KMR5;Q5JTH9-2;Q5JTH9-3;Q5JTH9;A0A087X1U8;B3KY97	RRP12-like protein	0	41.075	63750000	20001000	43750000	NaN	NaN	0.146134	0.400319	0.178619	0.0941009	-0.0162201	0.602552	NaN	NaN	NaN	NaN
NCAPD2	0.48595	0.471474	B3KY03;B3KMS0;Q15021;B4E0B7;E7EN77;Q6ZV00;A0PJ76;F5H431;F5GZK7	B3KY03;B3KMS0;Q15021;B4E0B7;E7EN77;Q6ZV00	Condensin complex subunit 1	0	65.157	59447000	21559000	37888000	NaN	NaN	0.54498	NaN	-0.0606982	-0.0468018	2.08464	-0.164755	NaN	NaN	NaN	NaN
UTP6	0.128554	-0.25658	B4DSL9;B3KX32;B3KQ21;Q9NYH9	B4DSL9;B3KX32;B3KQ21;Q9NYH9	U3 small nucleolar RNA-associated protein 6 homolog	0	50.609	20738000	8684500	12054000	NaN	NaN	0.397912	NaN	NaN	0.457437	-1.62509	NaN	NaN	NaN	NaN	NaN
HEL-S-269;PDIA3	2.50716	0.502574	B3KQT9;B3KQT2;V9HVY3;P30101;B4DJ98;B4DDM1	B3KQT9;B3KQT2;V9HVY3;P30101;B4DJ98;B4DDM1	Protein disulfide-isomerase;Protein disulfide-isomerase A3	0	323.31	2467400000	793080000	1674300000	0.176195	0.0581087	0.551885	0.565792	0.264476	0.270947	0.0762854	0.452912	1.28724	1.54577	0.306612	0.47467
CYP51A1	1.33601	0.917582	B3KRC6;Q16850-2;Q16850;Q05D40;H7C0D0	B3KRC6;Q16850-2;Q16850;Q05D40;H7C0D0	Lanosterol 14-alpha demethylase	0	38.2	23508000	4883800	18624000	NaN	NaN	NaN	1.06695	NaN	1.1721	NaN	0.513693	NaN	NaN	NaN	NaN
LUC7L2	0.211109	-0.141191	B3KRR1;B3KSL5;Q96HJ9-2;Q9Y383-3;Q9Y383-2;Q9Y383	B3KRR1;B3KSL5;Q96HJ9-2;Q9Y383-3;Q9Y383-2;Q9Y383	Putative RNA-binding protein Luc7-like 2	0	76.739	228400000	92238000	136160000	-0.21322	-0.362529	NaN	-1.11863	-0.810055	0.520045	0.132511	0.863542	NaN	NaN	NaN	NaN
EIF3F	1.39748	0.420899	B4DEW9;B4DMT5;B3KSH1;O00303;H0YDT6;Q9BX72	B4DEW9;B4DMT5;B3KSH1;O00303	Eukaryotic translation initiation factor 3 subunit F	0	53.356	114750000	36100000	78645000	NaN	1.24501	0.245617	0.709732	0.152118	0.423524	0.0889556	0.0813396	NaN	NaN	NaN	NaN
ELAC2	0.209526	0.1372	B3KSU9;G5E9D5;B3KT00;B4DT15;Q9BQ52-4;Q9BQ52;B4E365;E7ES68;H7C2I4;Q9BQ52-3;Q9BQ52-2;V9GYS7	B3KSU9;G5E9D5;B3KT00;B4DT15;Q9BQ52-4;Q9BQ52;B4E365;E7ES68;H7C2I4;Q9BQ52-3;Q9BQ52-2	Zinc phosphodiesterase ELAC protein 2	0	93.737	81346000	29754000	51591000	-0.213554	NaN	NaN	0.624709	-0.0958204	-0.391853	1.19219	-0.292475	NaN	NaN	NaN	NaN
CCAR2	0.552646	0.11133	B3KTJ9;Q8N163-2;Q8N163;G3V119;H0YB24;H0YC69;E5RGU7;E5RFJ3;H0YC58;E2PSM9;A0A087X2B6;E5RHJ4	B3KTJ9;Q8N163-2;Q8N163;G3V119;H0YB24	Cell cycle and apoptosis regulator protein 2	0	80.543	235440000	85190000	150250000	-0.285091	-0.160572	0.373175	0.191815	0.0863761	-0.0305161	0.528571	0.186881	NaN	NaN	NaN	NaN
LONP1	2.63832	0.402993	K7EJE8;K7EKE6;B3KU28;Q2VPA0;B3KXS5;E5KMI6;P36776-3;P36776-2;P36776;B4DPX0;A4VCH6;K7ER27;K7ER56;K7ERR6	K7EJE8;K7EKE6;B3KU28;Q2VPA0;B3KXS5;E5KMI6;P36776-3;P36776-2;P36776;B4DPX0;A4VCH6	Lon protease homolog, mitochondrial;Lon protease homolog	0	98.081	284020000	88246000	195770000	NaN	0.494057	0.597698	0.51541	0.0961269	0.201132	0.276556	0.639973	NaN	NaN	NaN	NaN
SF3B4	0.528317	-0.0587523	Q53FG6;B3KUJ0;Q15427;Q5SZ64	Q53FG6;B3KUJ0;Q15427;Q5SZ64	Splicing factor 3B subunit 4	0	17.365	48939000	22083000	26856000	NaN	NaN	-0.121926	NaN	0.0206267	NaN	NaN	-0.0749576	NaN	NaN	NaN	NaN
SLC2A1	0.594416	-0.835827	C9JIM8;B3KVN0;B4DKW1;B4DDR6;Q0P512;Q59GX2;P11166	C9JIM8;B3KVN0;B4DKW1;B4DDR6;Q0P512;Q59GX2;P11166	Solute carrier family 2, facilitated glucose transporter member 1	0	23.9	81248000	33691000	47557000	NaN	NaN	NaN	0.0590784	-0.796811	NaN	-1.76975	NaN	NaN	NaN	NaN	NaN
EIF3S6;EIF3E	0.851568	0.230213	B3KW56;Q6IAX5;P60228;H0YAW4;E5RGA2;B2R806;E5RIT4;H0YBR5	B3KW56;Q6IAX5;P60228;H0YAW4;E5RGA2;B2R806	Eukaryotic translation initiation factor 3 subunit E	0	84.191	287670000	92801000	194870000	NaN	NaN	0.151209	0.104471	0.0677764	0.0137839	0.878608	0.16543	NaN	NaN	NaN	NaN
CCT3	2.59037	0.281344	B3KX11;P49368;Q59H77;B4DUR8;Q2TU64;P49368-2;E9PRC8;Q5SZX6;E9PM09;Q5SZX9;E9PQ35;Q5SZW8;Q16857;Q16878	B3KX11;P49368;Q59H77;B4DUR8;Q2TU64;P49368-2	T-complex protein 1 subunit gamma	0	260.98	1033100000	349000000	684130000	0.00848693	0.331361	0.228357	0.31904	0.160662	0.314639	0.620493	0.267716	NaN	NaN	NaN	NaN
SMC4	0.463698	0.292499	E9PD53;B3KXX5;Q9NTJ3;B3KVJ5;Q9NTJ3-2;Q58F29;C9JVD8;C9J578;C9J9E4;Q6P169;C9JR83;Q6NSG3	E9PD53;B3KXX5;Q9NTJ3;B3KVJ5;Q9NTJ3-2	Structural maintenance of chromosomes protein;Structural maintenance of chromosomes protein 4	0	58.91	97461000	37491000	59970000	NaN	NaN	1.29355	0.33754	-0.665661	0.134615	0.774587	-0.119636	NaN	NaN	NaN	NaN
MCM2	0.29722	-0.0906168	B3KXZ4;H0Y8E6;B7Z8Z6;P49736;B4DSV5;Q9BWF4	B3KXZ4;H0Y8E6;B7Z8Z6;P49736;B4DSV5	DNA replication licensing factor MCM2	0	116.85	298670000	127210000	171460000	0.425244	0.507617	-0.376508	-0.2878	-0.163009	-0.327312	-0.440224	-0.0629419	NaN	NaN	NaN	NaN
KCTD12	2.90105	1.07841	B3KY04;Q96CX2	B3KY04;Q96CX2	BTB/POZ domain-containing protein KCTD12	0	35.431	36950000	10101000	26848000	1.05977	1.15199	NaN	NaN	1.02347	NaN	NaN	NaN	NaN	NaN	NaN	NaN
CDC5L	0.94542	0.170729	B4DSH1;B3KY60;Q99459	B4DSH1;B3KY60;Q99459	Cell division cycle 5-like protein	0	101.18	195200000	67787000	127410000	NaN	0.508023	0.521453	-0.0395476	0.0521377	0.0209111	-0.0269839	0.159113	NaN	NaN	NaN	NaN
CSTF2	0.959724	0.473022	E9PID8;B4DUD5;E7EWR4;B3V096;P33240-2;P33240	E9PID8;B4DUD5;E7EWR4;B3V096;P33240-2;P33240	Cleavage stimulation factor subunit 2	0	42.588	25305000	7870300	17435000	NaN	NaN	NaN	NaN	0.780646	NaN	0.449007	0.189413	NaN	NaN	NaN	NaN
HNRPA3;HNRNPA3;D10S102	0.198904	0.0219556	B4E3E6;B4DDB6;P51991-2;P51991;Q65ZQ3;Q8NFG3;H7C1J8;B4E036;Q66K53	B4E3E6;B4DDB6;P51991-2;P51991;Q65ZQ3	Heterogeneous nuclear ribonucleoprotein A3	0	134.39	664930000	252210000	412720000	NaN	NaN	-0.0627008	0.166972	-0.0480989	0.147828	-0.0269545	-0.0453124	NaN	NaN	NaN	NaN
HARS;HRS	0.788117	0.433887	B4DDD8;Q52NV4;P12081-4;P12081;E7ETE2;B4DEA2;B4E1C5;B3KWE1;P12081-3;P12081-2;D6RF05;B4DQ67;B4DSY5;B4DDN8;B2R7G6;P49590-2;P49590	B4DDD8;Q52NV4;P12081-4;P12081;E7ETE2;B4DEA2;B4E1C5;B3KWE1;P12081-3;P12081-2	Histidine--tRNA ligase, cytoplasmic	0	31.284	71300000	25004000	46297000	NaN	NaN	-0.0966686	0.456701	NaN	NaN	1.0453	0.330214	NaN	NaN	NaN	NaN
CNN2	1.05763	0.314033	B4DDF4;Q6FHE4;Q53GK7;B4DUT8;Q99439;A0A087X271;Q6FHC3;Q99439-2;K7ES69;A0A087X1X5;H3BVI6;B4DHU5;B4DN57;A0A087WV51;H3BQH0	B4DDF4;Q6FHE4;Q53GK7;B4DUT8;Q99439;A0A087X271;Q6FHC3;Q99439-2;K7ES69;A0A087X1X5;H3BVI6;B4DHU5;B4DN57	Calponin-2	0	38.67	107620000	41057000	66564000	NaN	0.529271	0.281787	NaN	0.537545	0.434348	NaN	-0.212785	NaN	NaN	NaN	NaN
KHDRBS1	2.53369	-0.328522	B4E043;B4DDX2;Q07666-2;Q07666;B2R7B5;Q07666-3;B3KTS3;O75525-2;O75525;Q5VWX1	B4E043;B4DDX2;Q07666-2;Q07666;B2R7B5;Q07666-3	KH domain-containing, RNA-binding, signal transduction-associated protein 1	0	323.31	647020000	298380000	348630000	-0.14757	-0.0472787	-0.658492	-0.244275	-0.296669	-0.567447	-0.426761	-0.239685	NaN	NaN	NaN	NaN
GPI	0.438306	0.196054	B4DE36;P06744;P06744-2;B4DVJ0;K7EQ48;K7EPY4;K7EP41;K7ENA0;CON__Q3ZBD7;K7ERK8;K7ELR7;K7ERC6;Q59F85;K7EIL4;K7ESF4	B4DE36;P06744;P06744-2;B4DVJ0;K7EQ48	Glucose-6-phosphate isomerase	0	323.31	1630300000	646010000	984270000	0.0206267	0.0398403	-0.150577	-0.139713	-0.0352687	-0.000966952	-0.30107	-0.241458	NaN	2.09788	0.694301	0.173
ACADVL	0.378625	-0.0536322	B4DEA8;P49748-2;P49748;P49748-3;B3KPA6;Q53HR2;B3KPX1;K7EQP4;B4DYY0;G3V1M7;K7EJW8;J3KS89;J3QKU9;J3QRJ8;K7EMF8;A0A077H1I5;J3KSR4	B4DEA8;P49748-2;P49748;P49748-3;B3KPA6;Q53HR2;B3KPX1	Very long-chain specific acyl-CoA dehydrogenase, mitochondrial	0	128.61	258090000	92038000	166050000	-0.402989	0.0698396	0.146264	0.0617071	-0.0239444	-0.0481287	-0.212066	-0.0197406	NaN	NaN	NaN	NaN
SRSF7	0.65515	-0.341929	B4DEK2;Q8NB80;C9JAB2;Q16629-3;Q16629-2;Q16629-4;Q16629	B4DEK2;Q8NB80;C9JAB2;Q16629-3;Q16629-2;Q16629-4;Q16629	Serine/arginine-rich splicing factor 7	0	20.193	204240000	88594000	115640000	NaN	NaN	-0.341958	-0.320846	-0.233753	-0.211515	-1.40293	0.459432	NaN	NaN	NaN	NaN
HEL-S-2a;PRDX2	1.24694	0.284907	B4DF70;V9HW12;P32119;A6NIW5;A0A024R7F2;P32119-2	B4DF70;V9HW12;P32119;A6NIW5	Peroxiredoxin-2	0	101.99	250910000	91865000	159040000	0.607389	NaN	0.380619	0.322159	0.2587	-0.00114018	-0.305271	0.169925	NaN	NaN	NaN	0.846874
NOL6	0.133139	-0.177349	B4DF80;Q9H6R4-2;Q9H6R4-4;Q9H6R4;Q9H6R4-3;B3KPN5	B4DF80;Q9H6R4-2;Q9H6R4-4;Q9H6R4;Q9H6R4-3	Nucleolar protein 6	0	45.436	57030000	22423000	34607000	NaN	NaN	0.783415	NaN	-0.0978107	0.104605	-1.49961	NaN	NaN	NaN	NaN	NaN
POLR2B	0.689182	0.188482	C9J4M6;B4DH29;C9J2Y9;P30876;B4DR40;B4DHJ3	C9J4M6;B4DH29;C9J2Y9;P30876;B4DR40;B4DHJ3	DNA-directed RNA polymerase;DNA-directed RNA polymerase II subunit RPB2	0	34.561	51988000	17112000	34876000	NaN	NaN	NaN	0.059909	0.116631	NaN	NaN	0.388906	NaN	NaN	NaN	NaN
ACTR2	0.493476	0.439918	B4DHK9;P61160;Q8IY98;F5H6T1;P61160-2;B4DWQ5	B4DHK9;P61160;Q8IY98;F5H6T1;P61160-2	Actin-related protein 2	0	19.516	127980000	46591000	81386000	0.730488	-0.266871	NaN	1.34823	NaN	-0.0521768	NaN	NaN	NaN	NaN	NaN	NaN
HEL-S-99n;CALR	0.691396	0.354835	B4DHR1;Q53G71;V9HW88;P27797;K7EJB9;B4E2Y9	B4DHR1;Q53G71;V9HW88;P27797;K7EJB9	Calreticulin	0	55.513	196390000	75880000	120510000	NaN	NaN	0.455334	1.04572	NaN	0.576957	-0.296492	-0.00734755	NaN	NaN	NaN	NaN
TSFM	0.683679	-0.351143	B4DHY8;E5KS95;P43897;P43897-2;C9JT21;C9JG32;F8VPA7;F8VS27;P43897-4	B4DHY8;E5KS95;P43897;P43897-2;C9JT21	Elongation factor Ts, mitochondrial;Elongation factor Ts	0	76.526	85983000	36664000	49319000	NaN	NaN	NaN	NaN	-0.686266	-0.772185	0.0292761	0.0246034	NaN	NaN	NaN	NaN
COPS2	0.850254	0.490693	B4DIH5;Q53HJ0;Q59EL2;P61201;P61201-2;B2R6N0;H0YKU5;H0YM03	B4DIH5;Q53HJ0;Q59EL2;P61201;P61201-2;B2R6N0;H0YKU5	COP9 signalosome complex subunit 2	0	112.65	73414000	22532000	50883000	NaN	NaN	NaN	NaN	0.194087	0.361319	1.22175	0.185613	NaN	NaN	NaN	NaN
AKR1C2	2.10216	0.515206	B4DK69;P52895;S4R3P0;Q59GU2;P52895-2	B4DK69;P52895;S4R3P0;Q59GU2	Aldo-keto reductase family 1 member C2	0	187.15	318170000	103340000	214830000	NaN	NaN	NaN	NaN	0.268674	0.360083	0.475292	0.209141	NaN	1.2529	0.468531	0.571822
FTSJ3	0.193396	0.0788594	B4DKU3;Q8IY81	B4DKU3;Q8IY81	pre-rRNA processing protein FTSJ3	0	317.42	326290000	121420000	204860000	NaN	0.717123	0.0207689	0.1121	0.0996318	0.166715	-0.730009	0.165687	NaN	NaN	NaN	NaN
PCBP2	0.0987711	-0.0474146	B4DRD7;H3BRU6;B4DLC0;F8VZX2;B4DXP5;Q15366-7;Q15366-4;Q15366-5;Q15366-6;Q15366-3;Q15366;Q15366-2;F8VXH9;F8W0G4;F8W1G6;H3BND9;J3QT27;Q5MJP6;E9PFP8;P57721-2;P57721-3;P57721-5;P57721-4;P57721;F8VRH0;H3BSS4	B4DRD7;H3BRU6;B4DLC0;F8VZX2;B4DXP5;Q15366-7;Q15366-4;Q15366-5;Q15366-6;Q15366-3;Q15366;Q15366-2;F8VXH9;F8W0G4;F8W1G6	Poly(rC)-binding protein 2	0	43.756	253710000	102560000	151150000	NaN	-0.644848	-0.0863236	0.428678	-0.234941	0.183963	-0.545782	0.567351	NaN	NaN	NaN	NaN
HNRNPU;HNRPU	0.814557	0.291323	B4DLR3;Q00839-2;Q00839;Q96BA7;B3KX72;Q7Z4Q5;Q5RI18;Q9UEL2	B4DLR3;Q00839-2;Q00839;Q96BA7;B3KX72;Q7Z4Q5	Heterogeneous nuclear ribonucleoprotein U	0	323.31	3108100000	1184900000	1923200000	0.0450235	0.355467	-0.158381	0.0903115	-0.0897432	-0.17093	-0.479814	0.522357	1.0364	1.71861	0.335255	NaN
NQO1	0.787547	0.289149	B4DLR8;P15559-3;P15559-2;P15559;Q3B792;Q53G81;H3BNV2;H3BRK3;B4DQP5	B4DLR8;P15559-3;P15559-2;P15559;Q3B792;Q53G81;H3BNV2;H3BRK3	NAD(P)H dehydrogenase [quinone] 1	0	55.413	1338300000	562690000	775620000	-0.346298	-0.292811	0.0430645	0.27011	0.255561	0.221692	-0.494373	0.00963388	1.45733	1.72181	0.211884	0.412185
GDI2	0.10336	0.055666	Q6IAT1;B4DLV7;P50395-2;P50395;Q8TB95;B3KVE3;Q5SX91;B4DHX4;Q5SX87;V9GYJ7;V9GYF8;G5E9U5;Q5SX90;Q5SX86;B4DH24	Q6IAT1;B4DLV7;P50395-2;P50395;Q8TB95;B3KVE3	Rab GDP dissociation inhibitor beta	0	82.573	343640000	117360000	226280000	NaN	-1.06073	0.385376	0.306379	0.42094	0.354903	-0.00634738	-0.010861	NaN	NaN	NaN	NaN
MAPRE1	0.0778215	0.0581797	B4DM33;Q15691;A2VCR0	B4DM33;Q15691;A2VCR0	Microtubule-associated protein RP/EB family member 1	0	50.203	115050000	35055000	79993000	NaN	NaN	0.128029	NaN	NaN	NaN	-0.400911	0.447421	NaN	NaN	NaN	NaN
ACTR1A	1.13454	0.323728	R4GMT0;B4DM97;P61163;B4DMT4;B4DXP9;P42025	R4GMT0;B4DM97;P61163;B4DMT4;B4DXP9	Alpha-centractin	0	42.996	76002000	27668000	48334000	NaN	NaN	0.363227	NaN	0.676899	0.0989585	0.53067	-0.0511151	NaN	NaN	NaN	NaN
CSTF3	1.21354	0.224854	B4DMA4;Q12996;B4DFQ5;H0YE74	B4DMA4;Q12996;B4DFQ5	Cleavage stimulation factor subunit 3	0	41.459	142010000	54713000	87300000	NaN	0.136716	0.688315	0.117296	0.110764	0.109026	NaN	0.187008	NaN	NaN	NaN	NaN
GLUD1;GLUD2	0.959233	0.278234	B4DMF5;E9KL48;P00367;B4E0N9;B4DMG8;B3KT18;Q53GW3;P00367-3;P00367-2;P49448;Q59FQ4;Q14400;Q9BSD0;Q9UQV0	B4DMF5;E9KL48;P00367;B4E0N9;B4DMG8;B3KT18;Q53GW3;P00367-3;P00367-2;P49448;Q59FQ4;Q14400	Glutamate dehydrogenase;Glutamate dehydrogenase 1, mitochondrial;Glutamate dehydrogenase 2, mitochondrial	0	87.835	420500000	144800000	275700000	1.02105	0.685537	0.35061	-0.375179	0.0551957	-0.0227274	0.221073	0.290306	NaN	NaN	NaN	NaN
TRMT1;LIMA1	0.128364	-0.0465304	F8VQE1;B4DN52;Q53GG0;Q9UHB6-2;Q9UHB6-5;Q9UHB6;Q9UHB6-4;F8VS07;B3KTW2;Q9UHB6-3;F8VRN8	F8VQE1;B4DN52;Q53GG0;Q9UHB6-2;Q9UHB6-5;Q9UHB6;Q9UHB6-4;F8VS07;B3KTW2;Q9UHB6-3	LIM domain and actin-binding protein 1	0	101.6	186220000	65954000	120260000	0.201383	0.371169	NaN	NaN	-0.00192009	-0.107166	-0.586969	-0.155679	NaN	NaN	NaN	NaN
DDX5;DKFZp686J01190	0.0830543	-0.0416716	B4DNG2;J3KTA4;B5BUE6;P17844-2;P17844;B4DN41;Q7Z2V5;Q59E92;J3QSF1;J3KRZ1;J3QRQ7;X6RLV5;J3QR02;J3KRX8;C1IK54	B4DNG2;J3KTA4;B5BUE6;P17844-2;P17844;B4DN41;Q7Z2V5;Q59E92	Probable ATP-dependent RNA helicase DDX5	0	296.32	1369900000	517020000	852910000	-0.164238	0.0801119	-0.291151	0.0535284	-0.201161	-0.00907416	-0.61277	-0.182573	NaN	1.47534	-0.564734	NaN
AIMP1	1.73109	0.514285	B4DNK3;Q12904;Q12904-2;D6R937	B4DNK3;Q12904;Q12904-2	Aminoacyl tRNA synthase complex-interacting multifunctional protein 1;Endothelial monocyte-activating polypeptide 2	0	32.591	76155000	23530000	52625000	NaN	NaN	0.613249	NaN	0.256528	0.172487	0.620117	0.909043	NaN	NaN	NaN	NaN
QARS	0.108279	0.0340109	B4DNN3;Q53HS0;P47897-2;P47897;Q9BUZ3;B4DDN1;Q96AW5;A8K3A8;Q9H3A5;H7C0R3;C9J165;B7Z840;F2Z2V6;I3QNU8;B4DTH6;C9JSG9	B4DNN3;Q53HS0;P47897-2;P47897;Q9BUZ3;B4DDN1;Q96AW5;A8K3A8;Q9H3A5;H7C0R3	Glutamine--tRNA ligase	0	70.896	309600000	119810000	189790000	NaN	NaN	-0.0104977	-0.291292	-0.029588	-0.042754	0.561986	0.016211	NaN	NaN	NaN	NaN
RRM1	0.596232	0.129565	B4DNN4;P23921;B4E0I8;Q53GZ5;B4DS95;E9PL69;B4DXB0;B4DXD1;E9PP77;H0YCY7	B4DNN4;P23921;B4E0I8;Q53GZ5;B4DS95;E9PL69;B4DXB0;B4DXD1	Ribonucleoside-diphosphate reductase;Ribonucleoside-diphosphate reductase large subunit	0	166.14	545250000	203980000	341270000	-0.0231085	0.130536	0.332851	-0.0152721	0.0352017	0.130667	0.720366	-0.274721	NaN	NaN	NaN	NaN
SCPEP1	1.74671	2.94463	B4DP22;Q9HB40;Q9HB40-2;I3L4Z3;I3L506;I3L4Z9;Q9H2J9	B4DP22;Q9HB40;Q9HB40-2	Retinoid-inducible serine carboxypeptidase	0	68.864	160620000	11937000	148680000	NaN	NaN	NaN	NaN	2.8049	NaN	2.33311	3.69588	NaN	NaN	NaN	NaN
PLS3	1.09772	0.116326	B4DPW9;Q53GY0;P13797-2;P13797;F8W8D8;P13797-3;Q96HI1;U3KQI3;B4DG31;H7C4N2;B4DI60;A7E2S2;B4DPU6;Q59GX5;V9HWJ7;Q53FI1;A0A024RDT4;P13796;Q14651;Q5TBN3;B3KUI1;C9JAM8	B4DPW9;Q53GY0;P13797-2;P13797;F8W8D8;P13797-3;Q96HI1	Plastin-3	0	289.79	1158300000	404750000	753570000	-0.0147911	-0.110028	0.182692	0.298306	0.095722	0.317651	0.000865329	-0.0630775	NaN	NaN	0.339594	NaN
PEBP1	1.22088	0.261607	B4DRT4;D9IAI1;P30086;V9HW05	B4DRT4;D9IAI1;P30086	Phosphatidylethanolamine-binding protein 1;Hippocampal cholinergic neurostimulating peptide	0	172.56	209030000	74323000	134710000	NaN	-0.0576469	0.344374	0.653519	0.333996	0.59321	-0.0620831	0.0258793	NaN	NaN	NaN	NaN
PNN	0.542365	-0.188494	B4E392;B4DTD4;Q9H307-2;Q9H307;A8K964	B4E392;B4DTD4;Q9H307-2;Q9H307;A8K964	Pinin	0	83.19	82485000	32993000	49491000	NaN	NaN	-0.167183	-0.582145	-0.126061	0.121413	NaN	NaN	NaN	NaN	NaN	NaN
MTAP	0.882959	0.328891	Q6FHT1;Q6FHP1;B4DUC8;Q13126;Q13126-4;Q13126-3;Q13126-2;Q05DJ2;J3QSB7;Q13126-7;Q13126-6;Q13126-5;F8WES2;Q9NRK7;J3KRN1;F2Z2F3;Q8WV80	Q6FHT1;Q6FHP1;B4DUC8;Q13126;Q13126-4;Q13126-3;Q13126-2;Q05DJ2;J3QSB7;Q13126-7;Q13126-6;Q13126-5	S-methyl-5-thioadenosine phosphorylase;Purine nucleoside phosphorylase	0	37.031	64131000	23728000	40402000	NaN	NaN	NaN	NaN	0.202386	0.0806577	0.796182	0.23634	NaN	NaN	NaN	NaN
GBE1	1.01827	0.611897	E9PGM4;B4DUF1;Q59ET0;Q04446;B4DNJ3	E9PGM4;B4DUF1;Q59ET0;Q04446;B4DNJ3	1,4-alpha-glucan-branching enzyme	0	52.868	122970000	36222000	86748000	NaN	NaN	0.0553346	0.936666	0.265197	0.322274	1.96296	0.128953	NaN	NaN	NaN	NaN
GMPS	0.188896	-0.115752	B4DUT7;Q53F90;P49915-2;P49915	B4DUT7;Q53F90;P49915-2;P49915	GMP synthase [glutamine-hydrolyzing]	0	23.955	72967000	24793000	48174000	NaN	NaN	NaN	NaN	NaN	-0.437565	0.29772	-0.207411	NaN	NaN	NaN	NaN
ACOT7	0.348471	0.0979011	B4DUX0;O00154-6;O00154-4;O00154-5;O00154-7;O00154;K7EKP8;O00154-2;O00154-3	B4DUX0;O00154-6;O00154-4;O00154-5;O00154-7;O00154;K7EKP8;O00154-2;O00154-3	Cytosolic acyl coenzyme A thioester hydrolase	0	17.853	35940000	14493000	21448000	NaN	NaN	0.0440444	0.543793	0.0458623	-0.141176	NaN	-0.00301835	NaN	NaN	NaN	NaN
EIF3K	2.16518	0.517155	K7ES31;K7EMQ9;K7ERF1;B4DVD7;Q9UBQ5-2;Q9UBQ5;K7EQM4;U3LUI4;A0A087WVB9	K7ES31;K7EMQ9;K7ERF1;B4DVD7;Q9UBQ5-2;Q9UBQ5	Eukaryotic translation initiation factor 3 subunit K	0	22.957	79475000	22181000	57294000	NaN	NaN	0.627233	0.733441	0.418999	0.852718	0.0494913	0.421048	NaN	NaN	NaN	NaN
RPL8	0.823758	0.186813	G3V1A1;B4DVG7;E9PKZ0;P62917;E9PKU4;E9PP36	G3V1A1;B4DVG7;E9PKZ0;P62917;E9PKU4	60S ribosomal protein L8	0	193.14	1469000000	527750000	941240000	0.221073	-0.0538381	-0.159492	-0.0721187	-0.351811	-0.253378	0.53107	0.405448	0.661567	1.04502	-0.0395625	0.307778
SRP68	1.01984	0.294774	B4DVI7;Q9UHB9-4;Q9UHB9;Q96K98;Q9UHB9-2;Q96K97;Q9UHB9-3;B3KMI9	B4DVI7;Q9UHB9-4;Q9UHB9;Q96K98;Q9UHB9-2;Q96K97;Q9UHB9-3	Signal recognition particle subunit SRP68	0	52.005	170690000	61032000	109660000	-0.103565	0.317188	0.863066	0.519441	0.156526	0.0321009	0.874679	-0.301248	NaN	NaN	NaN	NaN
STAT3	0.11763	0.0417135	B7ZA24;B4DVR6;G8JLH9;B4DNP0;P40763-3;P40763-2;P40763;B5BTZ6	B7ZA24;B4DVR6;G8JLH9;B4DNP0;P40763-3;P40763-2;P40763;B5BTZ6	Signal transducer and activator of transcription;Signal transducer and activator of transcription 3	0	50.008	170150000	73305000	96847000	0.438719	0.266757	0.0418037	0.445091	-0.0460718	-0.576282	0.179384	-0.415692	NaN	NaN	NaN	NaN
PCK2	2.00711	1.14622	H0YML5;B4DW73;Q6IB91;Q16822;H0YMU6;H0YNG4;H0YM31;Q16822-2;H0YMA5	H0YML5;B4DW73;Q6IB91;Q16822	Phosphoenolpyruvate carboxykinase [GTP], mitochondrial	0	55.167	71755000	26723000	45031000	NaN	NaN	2.05335	-0.0973321	1.16569	1.2416	1.23346	1.28054	NaN	NaN	NaN	NaN
ILF2	1.6025	-0.434116	B4DY09;Q53FG3;F4ZW62;Q12905;X6R6Z1;F4ZW63	B4DY09;Q53FG3;F4ZW62;Q12905;X6R6Z1;F4ZW63	Interleukin enhancer-binding factor 2	0	124.5	243470000	97519000	145950000	NaN	NaN	NaN	-0.4111	-0.352695	-0.444596	-0.8662	-0.0959899	NaN	NaN	NaN	NaN
CSRP1;DKFZp686M148	0.932985	0.174881	B4DY28;P21291;Q6AI18;E9PP21;Q9BTA4;Q6ZMS3;B4E2T4;E9PND2;E9PS42;Q59EQ5;B3KVC9;Q6AWD1	B4DY28;P21291;Q6AI18;E9PP21;Q9BTA4;Q6ZMS3;B4E2T4;E9PND2;E9PS42;Q59EQ5;B3KVC9	Cysteine and glycine-rich protein 1	0	300.44	578210000	194700000	383510000	0.0458623	0.0558898	-0.0032931	-0.197914	0.287354	0.455544	0.66029	0.0953169	NaN	NaN	NaN	NaN
UBAP2L	0.580144	-0.131304	B4DYY5;F8W726;Q14157-4;Q14157-1;Q14157-3;Q14157;Q14157-5;B4DZJ6;Q5VU77;Q5VU79;Q5VU78;Q5VU81;Q5VU80;H0Y5H6;H7C2T8	B4DYY5;F8W726;Q14157-4;Q14157-1;Q14157-3;Q14157;Q14157-5;B4DZJ6	Ubiquitin-associated protein 2-like	0	323.31	332620000	146680000	185930000	0.00317045	0.393965	-0.175729	-0.221068	-0.349419	0.00920381	-0.95915	-0.448587	0.204266	NaN	0.128161	-0.0291611
TOMM70A	0.212872	0.0343942	B4DZ87;O94826;B3KQK0;B3KQK5	B4DZ87;O94826;B3KQK0;B3KQK5	Mitochondrial import receptor subunit TOM70	0	99.439	97390000	39251000	58139000	-0.0129848	0.0518593	0.123534	0.336398	-0.169858	0.0316775	-0.243421	0.157949	NaN	NaN	NaN	NaN
SMARCA5	0.0385076	-0.0255025	B7ZAX9;B4DZC0;O60264;Q4W5G3;Q4W5H1;D7EZH4	B7ZAX9;B4DZC0;O60264;Q4W5G3	SWI/SNF-related matrix-associated actin-dependent regulator of chromatin subfamily A member 5	0	83.178	175260000	75261000	100000000	NaN	NaN	0.382501	0.553557	0.0354831	-0.0259112	-1.04934	-0.0493076	NaN	NaN	NaN	NaN
EIF4G2;AAG1	3.03899	0.440709	D3DQV9;Q59G42;B4DZF2;P78344;Q2TU89;H0Y3P2;P78344-2;E9PKF8;H0YCH5;Q3LIE0;H0YEC5;H0YD77	D3DQV9;Q59G42;B4DZF2;P78344;Q2TU89;H0Y3P2;P78344-2	Eukaryotic translation initiation factor 4 gamma 2	0	112.17	289790000	95514000	194280000	0.557778	0.359859	0.402504	0.392207	0.313478	0.328032	0.950244	0.221568	NaN	NaN	NaN	NaN
NDC1	0.532975	0.160816	B4DZG6;Q9BTX1-4;Q9BTX1-6;Q9BTX1-5;Q9BTX1-2;Q9BTX1	B4DZG6;Q9BTX1-4;Q9BTX1-6;Q9BTX1-5;Q9BTX1-2;Q9BTX1	Nucleoporin NDC1	0	20.421	57760000	21663000	36096000	NaN	NaN	NaN	0.388355	0.0440444	NaN	NaN	0.0500489	NaN	NaN	NaN	NaN
POLDIP3;DKFZp434G0310	0.518294	0.202857	Q96DI9;F6VRR5;B4E0L0;Q9BY77;B4DMM2;Q9BY77-2;F8WCX5;Q659C6;Q8WUT1	Q96DI9;F6VRR5;B4E0L0;Q9BY77;B4DMM2;Q9BY77-2;F8WCX5;Q659C6	Polymerase delta-interacting protein 3	0	30.347	29026000	10951000	18076000	NaN	NaN	NaN	0.497536	NaN	NaN	0.0720372	0.038998	NaN	NaN	NaN	NaN
ST13;ST13P4;hCG_1990625;ST13P5	1.2282	0.431218	Q3KNR6;Q0IJ56;B4E0U6;P50502;H7C3I1;F6VDH7;Q1XBU6;B7ZA40;Q8IZP2;D6W507;A0A087X1H6;Q8NFI4;F8WAQ7;Q1XBU7	Q3KNR6;Q0IJ56;B4E0U6;P50502;H7C3I1;F6VDH7;Q1XBU6;B7ZA40;Q8IZP2;D6W507;A0A087X1H6;Q8NFI4	Hsc70-interacting protein;Putative protein FAM10A4;Putative protein FAM10A5	0	51.024	241550000	81804000	159750000	0.546956	0.336969	0.289362	0.722991	0.202261	0.257252	-0.0758849	-0.206878	NaN	1.80793	NaN	NaN
FUBP1	0.761498	0.247908	B4E0X8;B4DWL1;B4DT31;Q96AE4;Q96AE4-2;E9PEB5;Q6PJY1;C9JSZ1;Q59FU3	B4E0X8;B4DWL1;B4DT31;Q96AE4;Q96AE4-2;E9PEB5;Q6PJY1;C9JSZ1;Q59FU3	Far upstream element-binding protein 1	0	323.31	817320000	300820000	516500000	0.0973411	0.193204	0.0097772	0.0697021	0.0885487	0.0973411	-0.600205	-0.150017	1.47332	1.35304	0.0143553	0.328492
SLC16A1	0.409206	0.287986	B4E106;B4DKS0;A0A024R0H1;P53985	B4E106;B4DKS0;A0A024R0H1;P53985	Monocarboxylate transporter 1	0	151.38	356150000	111480000	244670000	NaN	0.0486547	NaN	NaN	NaN	0.0447438	1.14424	-0.0856957	NaN	NaN	NaN	NaN
GBP1;GBP3	0.956985	0.638454	B4E1L5;Q5D1D5;P32455;H3BNS1;B4DNS2;Q9H0R5-4;Q9H0R5	B4E1L5;Q5D1D5;P32455;H3BNS1;B4DNS2;Q9H0R5-4;Q9H0R5	Interferon-induced guanylate-binding protein 1;Guanylate-binding protein 3	0	56.698	22045000	7798400	14247000	NaN	NaN	0.643671	NaN	0.234379	NaN	1.03731	NaN	NaN	NaN	NaN	NaN
API5	0.142615	0.108977	G3V1C3;B4E283;Q9BZZ5-3;Q9BZZ5-2;Q9BZZ5;E9PQK6;B4DDR3;Q9BZZ5-1;Q9BZZ5-5	G3V1C3;B4E283;Q9BZZ5-3;Q9BZZ5-2;Q9BZZ5;E9PQK6;B4DDR3;Q9BZZ5-1;Q9BZZ5-5	Apoptosis inhibitor 5	0	26.536	42465000	17237000	25228000	NaN	0.260026	-0.397448	0.930397	-0.135047	-0.850298	0.846232	NaN	NaN	NaN	NaN	NaN
CTNNA1	0.240702	-0.0291391	B4E2G8;P35221;P35221-2;B4DU00;G3XAM7;B4DKT9;B3KSR8;P35221-3;E5RIB1;E5RHV7;E5RGY6;E5RG03;E5RJ41;E5RJL0;E5RIE0;E5RGY7;E5RFG3;E5RFM3;E5RFK9;E5RFM5;E5RJP7;E5RGD2;H0YBB8;A8K141;Q9UI47	B4E2G8;P35221;P35221-2;B4DU00;G3XAM7;B4DKT9;B3KSR8;P35221-3	Catenin alpha-1	0	194.36	458580000	173360000	285230000	0.183963	-0.119291	0.0753272	0.119688	-0.215479	-0.14272	-0.0636805	-0.0709211	NaN	NaN	NaN	NaN
CTSA;PPGB	3.88702	3.0511	B4E324;X6R5C5;Q59EV6;X6R8A1;P10619-2;P10619;Q5JZH0;Q5JZG9	B4E324;X6R5C5;Q59EV6;X6R8A1;P10619-2;P10619	Carboxypeptidase;Lysosomal protective protein;Lysosomal protective protein 32 kDa chain;Lysosomal protective protein 20 kDa chain	0	29.492	324270000	26617000	297660000	NaN	NaN	1.89352	2.93408	3.4079	3.8166	3.58063	2.67385	NaN	NaN	NaN	NaN
DDX3X;DDX3Y	1.03972	0.85497	B5BTY4;O00571;Q59GX6;O00571-2;Q5S4N1;B4DLU5;A0A024R9A4;O15523-2;O15523;B4E132;A0A087WVZ1;B4E010;A0A087WX09;B4DLA0;C9J081;H0Y960;D6RCM4;O15523-3;Q9NQI0-3;Q9NQI0-2;Q9NQI0-4;Q9NQI0	B5BTY4;O00571;Q59GX6;O00571-2;Q5S4N1;B4DLU5;A0A024R9A4;O15523-2;O15523	ATP-dependent RNA helicase DDX3X;ATP-dependent RNA helicase DDX3Y	0	72.728	185780000	60053000	125730000	0.782325	NaN	0.251689	1.01293	0.592158	0.684729	-0.494475	3.15544	NaN	NaN	NaN	NaN
U2AF2	1.55611	-0.0785316	K7ENG2;B5BU25;P26368-2;P26368	K7ENG2;B5BU25;P26368-2;P26368	Splicing factor U2AF 65 kDa subunit	0	89.791	181200000	68769000	112430000	NaN	NaN	-0.129939	0.0229004	-0.0360229	-0.101954	-0.144377	-0.081797	NaN	NaN	NaN	NaN
RUVBL1	0.366913	-0.156555	B5BUB1;Q9Y265;Q9Y265-2;E7ETR0;B3KRS7;H7C4G5;J3QLR1;H7C4I3	B5BUB1;Q9Y265;Q9Y265-2;E7ETR0;B3KRS7	RuvB-like 1	0	103.43	437160000	164730000	272430000	-0.480861	-1.10098	0.323658	0.271187	0.289952	0.233888	-0.591897	-0.197385	NaN	NaN	NaN	NaN
SSB	1.86962	0.778689	B5BUB5;P05455;Q14730;E9PGX9;E7ERC4;Q9UMH5;E9PFL9	B5BUB5;P05455;Q14730;E9PGX9;E7ERC4	Lupus La protein	0	43.243	52331000	17369000	34963000	0.43957	0.311619	1.31191	1.19956	NaN	1.20395	NaN	0.205518	NaN	NaN	NaN	NaN
RAN	1.76856	0.125895	B5MDF5;J3KQE5;P62826;F5H018;H0YFC6;B4DV51;Q96QB7;Q0EFC9	B5MDF5;J3KQE5;P62826;F5H018;H0YFC6;B4DV51	GTP-binding nuclear protein Ran	0	25.331	953030000	318920000	634110000	0.0905825	-0.0459675	0.127369	0.123799	0.0340749	0.204642	0.11929	0.0732718	NaN	NaN	NaN	0.405992
NR3C1	0.954259	0.5455	F5ATB8;E5KQF5;H6V745;F5ATB7;F1D8N4;B6ZGU6;E5KQF6;P04150-9;P04150-2;P04150-6;P04150-8;P04150-10;P04150;P04150-3;H6V744;D6RDA9;Q3MSN4;Q3MSN1;B7Z7I2;P04150-7;P04150-5	F5ATB8;E5KQF5;H6V745;F5ATB7;F1D8N4;B6ZGU6;E5KQF6;P04150-9;P04150-2;P04150-6;P04150-8;P04150-10;P04150;P04150-3;H6V744;D6RDA9;Q3MSN4;Q3MSN1;B7Z7I2;P04150-7;P04150-5	Glucocorticoid receptor	0	46.417	32430000	10415000	22014000	NaN	NaN	0.416083	NaN	NaN	0.256407	1.26694	0.242572	NaN	NaN	NaN	NaN
stxbp1;STXBP1	1.54207	3.47897	Q59GC9;B7Z3F4;B7Z2V7;B7Z1V5;Q68CM6;P61764;P61764-2	Q59GC9;B7Z3F4;B7Z2V7;B7Z1V5;Q68CM6;P61764;P61764-2	Syntaxin-binding protein 1	0.00068306	12.109	162510000000	5629900000	156880000000	NaN	4.68308	NaN	NaN	NaN	2.91477	2.83905	NaN	NaN	NaN	NaN	NaN
CCT4	2.83326	0.291172	B7Z9L0;B7Z2Z8;P50991;A8K3C3;P50991-2;B7Z2F4	B7Z9L0;B7Z2Z8;P50991;A8K3C3;P50991-2;B7Z2F4	T-complex protein 1 subunit delta	0	123.85	744270000	239420000	504840000	0.557582	0.374288	0.219215	0.298306	0.241108	0.152378	0.438399	0.0480967	NaN	NaN	NaN	NaN
MYO1C	1.05574	-0.352129	F5H6E2;B7Z3E5;O00159-2;O00159-3;O00159;B7Z9C0;D3DTH7;I3L204;I3L4D4;I3L501;I3L3Y6;I3L168;I3L3F5	F5H6E2;B7Z3E5;O00159-2;O00159-3;O00159;B7Z9C0;D3DTH7;I3L204	Unconventional myosin-Ic	0	77.66	124520000	52490000	72033000	NaN	NaN	0.132116	-0.321766	-0.119197	-0.342964	-1.0874	-0.37357	NaN	NaN	NaN	NaN
HSPA9;HEL-S-124m	1.71249	0.453136	B7Z4V2;P38646;Q8N1C8;V9HW84;B7Z4T3;B7Z1V7;Q2F839;H0YBG6;H0Y8S0;D6RA73;D6RJI2	B7Z4V2;P38646;Q8N1C8;V9HW84;B7Z4T3;B7Z1V7	Stress-70 protein, mitochondrial	0	323.31	3527600000	1217700000	2309900000	0.151599	0.256648	0.331017	0.379399	0.0500489	0.0953169	0.0847447	0.249385	1.09579	2.05547	0.354678	0.333538
PDE6H;MYL6	1.21922	0.333673	F8W1R7;J3KND3;G8JLA2;G3V1V0;B7Z6Z4;P60660-2;P60660;F8VPF3;Q6IBG5;F8VZU9;G3V1Y7;F8W180;H0YI43;F8W1I5;A0A024RB31;B4E368;P14649;Q53R15;A0A024R2Q5;P05976-2;P05976;P08590	F8W1R7;J3KND3;G8JLA2;G3V1V0;B7Z6Z4;P60660-2;P60660;F8VPF3;Q6IBG5;F8VZU9;G3V1Y7;F8W180	Myosin light polypeptide 6	0	116.16	1198400000	433740000	764660000	0.117828	-0.0499646	0.101247	-0.0667144	-0.00736207	-0.0845938	0.381948	-0.00663718	1.20839	1.65595	0.273934	0.480058
ETF1	0.688633	0.194281	B7Z7P8;P62495-2;P62495;I3L492;D6RJE8;D6RCB3	B7Z7P8;P62495-2;P62495;I3L492	Eukaryotic peptide chain release factor subunit 1	0	64.46	301080000	105920000	195160000	NaN	NaN	0.165944	-0.370434	0.194213	0.16877	0.399991	0.6072	NaN	NaN	NaN	NaN
USP7	1.80384	0.330781	B7Z855;Q93009-3;Q93009;B7ZAX6;Q6U8A4;B7Z7T5;H3BND8;F5H2X1;B7Z842	B7Z855;Q93009-3;Q93009;B7ZAX6;Q6U8A4;B7Z7T5;H3BND8;F5H2X1	Ubiquitin carboxyl-terminal hydrolase;Ubiquitin carboxyl-terminal hydrolase 7	0	134.52	172600000	64453000	108150000	0.756682	0.0136409	0.528671	0.532566	0.390888	0.430714	-0.0772997	0.0703893	NaN	NaN	NaN	NaN
NPEPPS	1.05414	0.152883	E9PLK3;B7Z899;P55786;B3KU93;B7Z4B2;P55786-2;B7Z1V9;B7Z1H4;B3KTP2;A6NEC2;B7Z6T6;E9PP11;H0YDG0;A6NEC2-2;H0YCQ5;E9PJY4;E9PPD4;A6NEC2-3	E9PLK3;B7Z899;P55786;B3KU93;B7Z4B2;P55786-2;B7Z1V9;B7Z1H4;B3KTP2	Puromycin-sensitive aminopeptidase	0	92.681	373960000	126110000	247840000	0.105946	0.127633	0.276318	0.205393	0.167615	0.141433	0.491289	-0.292564	NaN	NaN	NaN	NaN
PCYOX1	0.553197	-0.694203	B7Z8A2;Q9UHG3;Q584P1;B7Z3Y2;Q9UHG3-2;F8W8W4;Q53ST0;C9K055	B7Z8A2;Q9UHG3;Q584P1;B7Z3Y2;Q9UHG3-2;F8W8W4	Prenylcysteine oxidase 1	0	24.341	33228000	17433000	15796000	NaN	NaN	NaN	NaN	-0.40013	-0.0628967	-1.61958	NaN	NaN	NaN	NaN	NaN
LMO7	0.15659	-0.0697226	E9PMS6;B7Z8W3;E9PMT2;F8WD26;F8J2B5;J3KP06;Q8WWI1-3;Q8WWI1-5;Q8WWI1-4;Q8WWI1-2;Q8WWI1;E9PMP7;H0Y424;H0YDQ3;E9PLU6;E9PK58;E9PJ10	E9PMS6;B7Z8W3;E9PMT2;F8WD26;F8J2B5;J3KP06;Q8WWI1-3;Q8WWI1-5;Q8WWI1-4;Q8WWI1-2;Q8WWI1;E9PMP7;H0Y424	LIM domain only protein 7	0	53.265	43499000	17066000	26433000	0.102188	0.0681893	NaN	NaN	NaN	NaN	-0.379545	NaN	NaN	NaN	NaN	NaN
TPP2	0.358705	0.167251	B7Z920;Q5VZU9;P29144	B7Z920;Q5VZU9;P29144	Tripeptidyl-peptidase 2	0	113.55	107130000	37321000	69809000	NaN	NaN	0.460376	0.249385	-0.353376	-0.0569263	0.943359	-0.239311	NaN	NaN	NaN	NaN
SART3	0.621694	0.449161	B7ZKM0;Q15020;B4DYA2;B4DRG9;F8VV04;F8VVK9;F8VZM2;F8W667;B4E3R6;Q15020-2	B7ZKM0;Q15020;B4DYA2;B4DRG9;F8VV04	Squamous cell carcinoma antigen recognized by T-cells 3	0	95.085	179660000	60061000	119600000	NaN	NaN	0.353549	0.0930192	0.200881	0.0255958	2.10175	-0.0798287	NaN	NaN	NaN	NaN
PUM2;PUM1	0.704625	0.0490286	B7ZL34;Q8TB72-4;Q8TB72-3;H0YDK8;B3KU37;E9PR38;B4DU15;H0YEH2;Q5T1Z4;Q5T1Z8;Q8TB72-2;Q8TB72;Q14671-4;Q14671-2;Q14671;Q14671-3	B7ZL34;Q8TB72-4;Q8TB72-3;H0YDK8;B3KU37;E9PR38;B4DU15;H0YEH2;Q5T1Z4;Q5T1Z8;Q8TB72-2;Q8TB72;Q14671-4;Q14671-2;Q14671;Q14671-3	Pumilio homolog 2;Pumilio homolog 1	0.00074963	13.543	33518000	14646000	18872000	NaN	NaN	NaN	NaN	0.100305	0.018919	NaN	0.0278618	NaN	NaN	NaN	NaN
GEMIN5	1.54658	0.504814	B7ZLC9;Q8TEQ6;Q58EZ8	B7ZLC9;Q8TEQ6	Gem-associated protein 5	0	48.885	93842000	30637000	63205000	NaN	NaN	0.73292	0.544387	0.240253	0.622462	1.02616	-0.137299	NaN	NaN	NaN	NaN
SAFB	0.957365	-0.34249	B7ZLP5;B7Z2Z1;A8K329;Q15424-2;Q15424;Q15424-4;Q15424-3;B7Z1C7;B7Z2F6;B7Z5X3;B7Z959;K7ES42;B7Z2H3;K7EII0	B7ZLP5;B7Z2Z1;A8K329;Q15424-2;Q15424;Q15424-4;Q15424-3;B7Z1C7;B7Z2F6;B7Z5X3;B7Z959	Scaffold attachment factor B1	0	126.64	450530000	228650000	221890000	-0.984417	-0.0976563	-0.0672283	-0.152532	-0.142433	-0.0822246	-1.36008	0.146655	NaN	NaN	NaN	NaN
IMMT	0.82366	-0.198193	B9A067;Q16891-3;Q16891-2;Q16891-4;Q16891;H7C463;B4DT20;C9J406;B4DS66;B4DQY2;B4DKR1;B4E2B5;Q05DN3;D6RAW4;Q3B7X4;A0A087WYS0	B9A067;Q16891-3;Q16891-2;Q16891-4;Q16891;H7C463;B4DT20;C9J406;B4DS66;B4DQY2;B4DKR1	MICOS complex subunit MIC60	0	99.956	274930000000	117500000000	157430000000	-0.606694	-0.952127	-0.609464	-0.38481	-0.225936	-0.106529	0.74992	0.202136	-0.231718	0.175684	-0.10101	-0.287765
RAB3GAP1	1.71378	0.984334	B9A6J2;Q15042-4;Q15042;D3DP75;Q15042-3	B9A6J2;Q15042-4;Q15042;D3DP75;Q15042-3	Rab3 GTPase-activating protein catalytic subunit	0	41.443	51445000	16128000	35316000	NaN	NaN	1.87066	0.660198	NaN	0.828794	1.20182	0.360196	NaN	NaN	NaN	NaN
ARHGAP17	0.965345	0.239922	C9IZD3;Q68EM7-4;Q68EM7-2;Q68EM7-6;Q68EM7-5;Q68EM7;B4DWE9;I3L4P0;I3L4P6;I3L1S9	C9IZD3;Q68EM7-4;Q68EM7-2;Q68EM7-6;Q68EM7-5;Q68EM7;B4DWE9	Rho GTPase-activating protein 17	0	46.819	63246000	25549000	37697000	NaN	NaN	0.331591	NaN	0.143393	0.000721115	0.483983	NaN	NaN	NaN	NaN	NaN
RAB7A	2.04351	0.133859	C9J4V0;C9J8S3;P51149;C9J4S4;B4DPH9;C9IZZ0;C9J7D1;C9J592	C9J4V0;C9J8S3;P51149;C9J4S4;B4DPH9;C9IZZ0;C9J7D1;C9J592	Ras-related protein Rab-7a	0	47.383	373710000	130860000	242860000	0.196481	0.244765	0.0343565	0.313826	0.109294	0.075738	0.0219061	0.0745054	NaN	NaN	NaN	NaN
EIF5A2;EIF5A;EIF5AL1	0.781511	0.166681	F8WCJ1;C9J7B5;C9J4W5;I3L397;I3L504;Q9GZV4;Q6IS14;P63241;P63241-2	F8WCJ1;C9J7B5;C9J4W5;I3L397;I3L504;Q9GZV4;Q6IS14;P63241;P63241-2	Eukaryotic translation initiation factor 5A-2;Eukaryotic translation initiation factor 5A-1-like;Eukaryotic translation initiation factor 5A-1	0.0007837	15.603	382890000	123480000	259410000	NaN	NaN	NaN	0.159629	NaN	NaN	-0.0890218	0.292075	NaN	NaN	0.304044	NaN
GNB2;GNB4	0.122785	0.02839	C9JIS1;C9JXA5;Q6FHM2;P62879;C9JZN1;E7EP32;P62879-2;Q9HAV0;F6X3N5;H7C5J5;A8K3F6	C9JIS1;C9JXA5;Q6FHM2;P62879;C9JZN1;E7EP32;P62879-2;Q9HAV0	Guanine nucleotide-binding protein G(I)/G(S)/G(T) subunit beta-2;Guanine nucleotide-binding protein subunit beta-4	0	26.499	114520000	46636000	67882000	NaN	NaN	NaN	NaN	-0.191887	0.195852	0.0106367	0.0989585	NaN	NaN	NaN	NaN
RPL24;HEL-S-310	1.01821	0.671189	C9JXB8;C9JNW5;V9HW01;P83731	C9JXB8;C9JNW5;V9HW01;P83731	60S ribosomal protein L24	0	54.934	291110000	108240000	182870000	NaN	1.37529	NaN	NaN	0.00848693	NaN	0.612305	0.688673	NaN	NaN	NaN	NaN
PCCB;DKFZp451E113	0.102927	-0.0818428	E7EUY3;E9PDR0;Q59GV0;C9JQS9;E7EX59;P05166;P05166-2;Q86TD7;E7ENC1;B7Z7U9;F8WBI9;E9PEC3;B7Z8A8;E7ETT4;E7ETT1;Q9HBR7;C9JAW3;C9JVW9;H7C5C9;Q8WVH4	E7EUY3;E9PDR0;Q59GV0;C9JQS9;E7EX59;P05166;P05166-2;Q86TD7;E7ENC1;B7Z7U9;F8WBI9;E9PEC3;B7Z8A8;E7ETT4;E7ETT1;Q9HBR7	Propionyl-CoA carboxylase beta chain, mitochondrial	0	94.6	70522000	30595000	39927000	NaN	NaN	0.202762	-0.356458	-0.421979	-0.443105	1.23315	-0.705429	NaN	NaN	NaN	NaN
DKFZp781O2021;CTNND1	0.297797	0.0684206	Q68DU0;C9JZR2;O60716-5;O60716-3;O60716-2;O60716;Q96FS1;O60716-21;O60716-19;O60716-18;O60716-17;O60716-13;O60716-11;O60716-10;O60716-8;O60716-9;O60716-7;O60716-6;O60716-4;O60716-24;O60716-23;O60716-22;O60716-20;O60716-16;O60716-15;O60716-14;O60716-12;Q7KZJ3;A0A024R4Z0;O60716-29;O60716-27;O60716-26;O60716-25;A0A024R4Y7;O60716-32;O60716-31;O60716-30;O60716-28;H0YC95;E9PKY0;E9PRE2	Q68DU0;C9JZR2;O60716-5;O60716-3;O60716-2;O60716;Q96FS1;O60716-21;O60716-19;O60716-18;O60716-17;O60716-13;O60716-11;O60716-10;O60716-8;O60716-9;O60716-7;O60716-6;O60716-4;O60716-24;O60716-23;O60716-22;O60716-20;O60716-16;O60716-15;O60716-14;O60716-12;Q7KZJ3;A0A024R4Z0;O60716-29;O60716-27;O60716-26;O60716-25;A0A024R4Y7;O60716-32;O60716-31;O60716-30;O60716-28	Catenin delta-1	0	152.74	212330000	77335000	134990000	0.204391	0.18053	0.0536674	0.555522	-0.0324182	-0.407153	-0.0829121	0.075738	NaN	NaN	NaN	NaN
YWHAZ	0.795824	0.34464	D0PNI1;P63104;B0AZS6;E7EX29;P63104-2;B7Z2E6;H0YB80;Q2F831;E7ESK7;E5RGE1;Q6LD62;E5RIR4;E9PD24;E7EVZ2	D0PNI1;P63104;B0AZS6;E7EX29;P63104-2;B7Z2E6;H0YB80	14-3-3 protein zeta/delta	0	264.95	1049100000	428470000	620620000	0.671656	0.913339	-0.0415656	-0.174019	-0.0618874	0.0709388	-0.0981349	0.00532815	NaN	1.81611	NaN	NaN
GTPBP4	0.177602	0.109921	Q8N4P8;D2CFK9;Q9BZE4;B4DHR2;Q53GS0;Q9BZE4-3;Q9BZE4-2;O60747;Q5T3R7	Q8N4P8;D2CFK9;Q9BZE4;B4DHR2;Q53GS0;Q9BZE4-3;Q9BZE4-2;O60747	Nucleolar GTP-binding protein 1	0	52.31	122980000	51842000	71141000	NaN	NaN	0.111699	0.00158601	0.988267	0.315682	-0.828511	0.0708015	NaN	NaN	NaN	NaN
DARS	2.54296	0.54642	D3DP78;P14868-2;P14868;Q53T60;C9JQM9;C9J7S3;H7C278;C9JLC1;Q53R85;H7BZ35	D3DP78;P14868-2;P14868;Q53T60	Aspartate--tRNA ligase, cytoplasmic	0	81.11	187480000	61129000	126350000	0.270708	0.293606	0.658371	0.334911	0.336512	1.18511	0.932288	0.359859	NaN	NaN	NaN	NaN
DKFZp686P17171;SERBP1	0.275694	0.208259	Q63HR1;Q5VU21;D3DQ69;D3DQ70;Q8NC51-4;Q8NC51-3;Q8NC51-2;Q8NC51	Q63HR1;Q5VU21;D3DQ69;D3DQ70;Q8NC51-4;Q8NC51-3;Q8NC51-2;Q8NC51	Plasminogen activator inhibitor 1 RNA-binding protein	0	27.185	66037000	26086000	39951000	NaN	NaN	-0.0827286	0.293724	-0.173157	-0.0547819	-0.414095	NaN	NaN	1.68059	NaN	NaN
HEL-S-61;KIF5B;KIF5B-RET(NM_020630)_K22;R12;KIF5B-RET(NM_020630)_K23;R12;KIF5B-RET(NM_020975)_K22;R12;KIF5B-RET(NM_020975)_K23;R12;KIF5B-RET(NM_020630)_K24;R11;KIF5B-ALK;KIF5B-ALK_K17;A20;KIF5B-RET(NM_020630)_K15;R12;KIF5B-RET(NM_020975)_K15;R12;KIF5B-RET(NM_020630)_K16;R12;KIF5B-RET(NM_020975)_K16;R12	2.38744	0.248807	V9HW29;D3DRX6;P33176;A8K048;M1V490;M1VRN1;M1VPF9;M1VKJ2;M1VE91;C1PHA2;M1V481;M1VPF7;M1VRN0;M1VKI9;M1VE89;Q6P164;Q2TA90;Q66K46;B4DS27;Q57YV6;A5D6Y6;Q6PJC4;Q6PKD1;A1L179;J3KNA1;B7Z2M7;B2RCP3;B0I1S7;O60282-2;O60282;Q12840	V9HW29;D3DRX6;P33176;A8K048;M1V490;M1VRN1;M1VPF9;M1VKJ2;M1VE91;C1PHA2;M1V481;M1VPF7;M1VRN0;M1VKI9;M1VE89	Kinesin-1 heavy chain;Tyrosine-protein kinase receptor	0	101.04	159420000	58501000	100920000	0.249021	-0.0387027	0.205518	0.272143	0.444349	0.214871	0.498557	0.144699	NaN	NaN	NaN	NaN
S100A10	1.24508	-0.352641	Q6FGE5;D3DV26;P60903	Q6FGE5;D3DV26;P60903	Protein S100-A10	0	22.137	534050000	200280000	333770000	NaN	NaN	-0.259323	-0.604323	-0.638254	-0.622399	0.261952	-0.253498	NaN	NaN	NaN	NaN
LETM1	0.720611	0.189256	D3DVQ1;O95202;O95202-2;O95202-3	D3DVQ1;O95202	LETM1 and EF-hand domain-containing protein 1, mitochondrial	0	40.312	86400000	32218000	54183000	NaN	0.631151	0.115166	0.326422	-0.160153	-0.127888	0.350837	NaN	NaN	NaN	NaN	NaN
RPS3A	0.673743	0.246809	D6RAT0;Q6NXR8;P61247;D6RB09;D6RG13;A8K4W0;D6R9B6;H0Y9Y4;D6RED7;D6RAS7;B7Z3M5;H0Y8L7;E9PFI5;D6RGE0;D6RI02	D6RAT0;Q6NXR8;P61247;D6RB09;D6RG13;A8K4W0;D6R9B6;H0Y9Y4	40S ribosomal protein S3a	0	84.951	853440000	291080000	562360000	0.967242	0.956577	-0.143915	0.505078	-0.332862	0.132379	-0.186722	0.0766959	NaN	NaN	NaN	NaN
EIF4E	0.52395	0.207717	Q32Q75;X5D7E3;D6RBW1;P06730;P06730-3;P06730-2;D6RFJ3;B7Z2T1;H0Y8J7	Q32Q75;X5D7E3;D6RBW1;P06730;P06730-3;P06730-2;D6RFJ3;B7Z2T1;H0Y8J7	Eukaryotic translation initiation factor 4E	0.00076687	14.281	57777000	19036000	38741000	-0.0614206	0.229342	NaN	0.455229	NaN	NaN	NaN	NaN	NaN	NaN	NaN	NaN
LIMCH1	0.113827	0.0953926	D6RD46;Q9UPQ0-10;Q9UPQ0-2;Q9UPQ0-4;Q9UPQ0;B7Z3F1;B7Z5Q8;E7EPK0;E9PDJ9;B7Z2J4;H0Y8P3;G5EA03;Q9UPQ0-9;Q9UPQ0-8;Q9UPQ0-6;Q9UPQ0-5;Q9UPQ0-3;B7Z3G0;B7Z656;B7Z5G6;Q6N054;B7Z7Z0;D6R8Y0;D6RJ93;Q6NVB9;Q9UPQ0-7	D6RD46;Q9UPQ0-10;Q9UPQ0-2;Q9UPQ0-4;Q9UPQ0;B7Z3F1;B7Z5Q8;E7EPK0;E9PDJ9;B7Z2J4;H0Y8P3;G5EA03;Q9UPQ0-9;Q9UPQ0-8;Q9UPQ0-6;Q9UPQ0-5;Q9UPQ0-3;B7Z3G0;B7Z656	LIM and calponin homology domains-containing protein 1	0	60.894	83087000	29796000	53291000	0.102994	-0.0447913	0.447738	0.483983	NaN	0.879863	NaN	-1.29743	NaN	NaN	NaN	NaN
2011-09-01	0.314417	-0.0790736	D6RGI3;D6RER5;Q9NVA2;Q9NVA2-2;Q96KC0;H0Y961;D6RDU5;H0Y9G8;D6RDP1;D6R9Y6;Q6ZU15	D6RGI3;D6RER5;Q9NVA2;Q9NVA2-2;Q96KC0;H0Y961;D6RDU5	Septin-11	0	190.26	461480000	194660000	266820000	-0.464047	0.10608	0.1133	0.0274371	0.0970713	0.310456	-0.479613	-0.343275	NaN	NaN	NaN	NaN
PRIC295;GCN1L1	2.24666	0.610457	E1NZA1;Q92616;A0A024RBS1;B4DM32	E1NZA1;Q92616;A0A024RBS1	Translational activator GCN1	0	323.31	141770000	45085000	96688000	0.654527	NaN	0.499374	1.02006	0.412727	0.2587	1.22367	0.204141	NaN	NaN	NaN	NaN
OPA1	0.76075	0.675036	E5KLK2;E5KLK0;E5KLM2;E5KLK1;E5KLM0;E5KLJ6;E5KLJ9;E5KLM1;E5KLJ7;E5KLL9;E5KLJ5;O60313;O60313-2;Q6PEK6;H7C141	E5KLK2;E5KLK0;E5KLM2;E5KLK1;E5KLM0;E5KLJ6;E5KLJ9;E5KLM1;E5KLJ7;E5KLL9;E5KLJ5;O60313;O60313-2	Dynamin-like 120 kDa protein, mitochondrial;Dynamin-like 120 kDa protein, form S1	0	166.42	89472000	25382000	64090000	NaN	NaN	NaN	NaN	0.987321	-0.0236657	1.59951	0.136979	NaN	NaN	NaN	NaN
GFM1	1.11689	0.386417	E5KND5;Q96RP9;Q96RP9-2;C9IZ01;E5KND7;D3DNL3;F8WAU4	E5KND5;Q96RP9;Q96RP9-2;C9IZ01;E5KND7	Elongation factor G, mitochondrial	0	43.388	62282000	22513000	39768000	NaN	NaN	NaN	0.227125	-0.0197114	0.194465	0.853038	0.67717	NaN	NaN	NaN	NaN
LRPPRC	0.582311	0.167343	E5KNY5;P42704;B4DSR0;B8ZZ38;C9JCA9;H7C3W8	E5KNY5;P42704;B4DSR0	Leucine-rich PPR motif-containing protein, mitochondrial	0	323.31	1892800000	687680000	1205200000	-0.174638	0.246347	0.238542	0.111966	-0.118727	-0.111976	1.03766	0.109561	NaN	NaN	NaN	NaN
POP1	0.189072	-0.160933	E5RK39;Q96F88;Q99575	E5RK39;Q96F88;Q99575	Ribonucleases P/MRP protein subunit POP1	0	24.258	32749000	14553000	18196000	0.423202	NaN	NaN	NaN	-0.583657	-0.322343	NaN	NaN	NaN	NaN	NaN	NaN
PRRC2C	0.224228	-0.13664	E7EPN9;Q9Y520-4;Q9Y520-5;Q9Y520;Q9Y520-7;Q9Y520-2;Q9Y520-3;Q9Y520-6;H7C5N8;B4E3S2;B4DQN8;B4DM27	E7EPN9;Q9Y520-4;Q9Y520-5;Q9Y520;Q9Y520-7;Q9Y520-2;Q9Y520-3;Q9Y520-6	Protein PRRC2C	0	49.49	45399000	16568000	28832000	0.146655	-0.255753	NaN	NaN	0.0551957	-0.999798	0.370499	NaN	NaN	NaN	NaN	NaN
DYNC1I2	0.499794	0.0549636	E7EQU2;E7ESD3;E7EQL5;Q13409-6;Q13409-3;Q13409-7;E7EUM4;E7ET01;E7EMU4;E7EV09;B4DPZ3;Q13409-2;Q13409-5;Q13409;E9PGG1;E7ERR6;E7ERH4;E7ETL8;Q59GU5;Q53SA6;E7EU01	E7EQU2;E7ESD3;E7EQL5;Q13409-6;Q13409-3;Q13409-7;E7EUM4;E7ET01;E7EMU4;E7EV09;B4DPZ3;Q13409-2;Q13409-5;Q13409;E9PGG1;E7ERR6;E7ERH4;E7ETL8;Q59GU5	Cytoplasmic dynein 1 intermediate chain 2	0	110.74	139870000	51565000	88305000	0.0606008	0.28155	0.0901759	0.1644	0.0846086	0.00633396	-0.0419815	-0.205979	NaN	NaN	NaN	NaN
EZR;HEL-S-105;EZR-ROS1	0.0696796	-0.0317465	Q6NUR7;E7EQR4;P15311;B2R6J2;V9HW42;B7Z5V2;B7Z437;J7M2B1;B7Z9R6	Q6NUR7;E7EQR4;P15311;B2R6J2;V9HW42;B7Z5V2;B7Z437;J7M2B1	Ezrin;Tyrosine-protein kinase receptor	0	80.915	496530000	182400000	314130000	0.882291	0.394843	-0.443379	-0.0475173	-0.10911	-0.0875954	-0.44187	-0.401635	NaN	NaN	NaN	NaN
ACIN1	0.831289	-1.14679	S4R3H4;E7EQT4;Q9UKV3-5;Q9UKV3;B4DQZ7;G3V3B0;Q69YJ6;Q9UKV3-3;Q9UKV3-2	S4R3H4;E7EQT4;Q9UKV3-5;Q9UKV3;B4DQZ7	Apoptotic chromatin condensation inducer in the nucleus	0	32.338	29931000	14128000	15803000	NaN	NaN	-0.405662	NaN	-0.943278	NaN	-2.09142	NaN	NaN	NaN	NaN	NaN
MAP4	0.936498	0.188471	E7EVA0;P27816-6;P27816;P27816-2;B4DM10;A0A024R2V2;A0A024R2S1;P27816-5;Q86Y04;P27816-4;H7C4C5;A0A024R2V0;B5MEG9;H0Y2V1;Q6NX68;F8W9U4;B4DSQ1;Q05D06;Q8NDS5;H7C456;P27816-7	E7EVA0;P27816-6;P27816;P27816-2;B4DM10;A0A024R2V2;A0A024R2S1	Microtubule-associated protein;Microtubule-associated protein 4	0	319.63	372940000	137680000	235260000	0.0447438	0.0697021	0.0280033	0.488824	0.18954	0.312781	-0.390869	0.211511	0.912267	NaN	0.0182068	NaN
CALD1	1.2418	0.155746	E7EX44;Q05682-5;Q05682-4;Q05682-3;Q05682-6;Q05682-2;Q05682;B4DPW5;E9PGZ1;B7Z6G4;Q9NYG1;C9J813;B4E3I0;Q6PJM5;Q6P707;Q7Z2Y9;Q05DR4;Q5HY93;C9JEK3	E7EX44;Q05682-5;Q05682-4;Q05682-3;Q05682-6;Q05682-2;Q05682;B4DPW5;E9PGZ1;B7Z6G4;Q9NYG1;C9J813;B4E3I0;Q6PJM5	Caldesmon	0	162.08	364150000	129390000	234770000	0.463518	0.123401	-0.0582476	0.124196	0.10017	0.0899048	-0.13741	0.0173518	0.232783	0.601792	NaN	NaN
DCTN1;DKFZp686I0746;DKFZp686E0752	0.770764	0.474363	E7EX90;Q6MZZ3;Q14203-3;Q14203-4;Q14203-6;Q14203;Q14203-5;Q14203-2;Q6AWB1;E7EWF7;Q6AWB3;O95654;Q59F36;C9JJD0;C9JKG6;E9PCY0	E7EX90;Q6MZZ3;Q14203-3;Q14203-4;Q14203-6;Q14203;Q14203-5;Q14203-2;Q6AWB1	Dynactin subunit 1	0	113.13	82558000	25724000	56835000	NaN	NaN	NaN	0.673195	-0.0605778	NaN	1.11696	0.167872	NaN	NaN	NaN	NaN
PSMB7	0.30439	-0.0899112	Q86U62;Q6IBT1;E9KL30;Q99436;B2RAQ9;Q5TBG5;Q99436-2	Q86U62;Q6IBT1;E9KL30;Q99436;B2RAQ9	Proteasome subunit beta type;Proteasome subunit beta type-7	0	23.311	48621000	20630000	27991000	0.104605	-0.272384	NaN	NaN	NaN	NaN	NaN	-0.101954	NaN	NaN	NaN	NaN
GNB2L1	1.65112	0.275484	E9KL35;P63244;D6RFX4;D6RHH4;D6R9Z1;D6R9L0;B4DVD2;D6RAC2;D6REE5;D6RBD0;H0YAM7;J3KPE3;H0Y8W2;D6RAU2;E9PD14;H0YAF8;D6RFZ9;D6RGK8;D6R909;H0Y8R5;B4E0C3;B4DWC6;I3QNU9	E9KL35;P63244;D6RFX4;D6RHH4;D6R9Z1;D6R9L0;B4DVD2;D6RAC2;D6REE5;D6RBD0;H0YAM7;J3KPE3;H0Y8W2;D6RAU2;E9PD14;H0YAF8;D6RFZ9	Guanine nucleotide-binding protein subunit beta-2-like 1;Guanine nucleotide-binding protein subunit beta-2-like 1, N-terminally processed	0	167.37	893080000	327580000	565500000	0.694568	0.558562	0.185867	0.330214	-0.0105267	0.2529	-0.109888	0.302173	NaN	NaN	NaN	NaN
HADHA	0.184986	-0.032047	E9KL44;P40939;B4DRH6;B4DDZ5;H0YFD6;P40939-2;V9GZL3	E9KL44;P40939;B4DRH6;B4DDZ5	Trifunctional enzyme subunit alpha, mitochondrial;Long-chain enoyl-CoA hydratase;Long chain 3-hydroxyacyl-CoA dehydrogenase	0	323.31	914510000	356100000	558410000	-0.0076666	-0.130002	0.143655	0.160017	-0.0642235	-0.105923	-0.40811	0.155879	NaN	NaN	NaN	NaN
OGDH	1.19192	0.322657	E9PCR7;Q02218;E9PDF2;Q02218-2;B4DF00;B4DZ95;B4E3E9;B4DH65;E9PFG7;B4DK55;A2VCT3;A2VCT2;Q02218-3;C9J4G7;Q9ULD0;A5XEI1;Q9ULD0-3;Q9ULD0-2	E9PCR7;Q02218;E9PDF2;Q02218-2;B4DF00;B4DZ95;B4E3E9;B4DH65;E9PFG7;B4DK55;A2VCT3	2-oxoglutarate dehydrogenase, mitochondrial	0	213.38	538990000	165070000	373930000	-0.0871969	0.0329472	0.552574	0.332737	0.168129	0.00705191	1.20608	0.368936	NaN	NaN	NaN	NaN
HNRNPH1	1.0539	0.446772	E9PCY7;G8JLB6;P31943;D6RBM0;D6RIT2;D6RIU0;D6RAM1;E5RGV0;D6R9T0;D6RFM3;D6RDU3;D6RJ04;D6RIH9;E7EQJ0;E7EN40;D6RDL0;E5RGH4;H0YB39;D6RF17;H0YAQ2;D6R9D3;B4DP51;H0YBG7;Q68DG4;H0YBD7;E5RJ94	E9PCY7;G8JLB6;P31943;D6RBM0;D6RIT2;D6RIU0;D6RAM1;E5RGV0;D6R9T0;D6RFM3;D6RDU3;D6RJ04;D6RIH9;E7EQJ0;E7EN40	Heterogeneous nuclear ribonucleoprotein H;Heterogeneous nuclear ribonucleoprotein H, N-terminally processed	0	323.31	984660000	406400000	578260000	-0.0908644	0.79859	0.109695	1.0635	-0.0872582	0.68446	-0.576088	0.102053	NaN	2.36555	0.307895	0.236952
FAM98A	0.269047	0.0923078	E9PH82;I6L9E8;Q8NCA5-2;Q8NCA5;Q05CT2;B4DT23;B4DY25;B3KTW4;C9J3G8	E9PH82;I6L9E8;Q8NCA5-2;Q8NCA5;Q05CT2;B4DT23;B4DY25;B3KTW4	Protein FAM98A	0	32.645	37002000	15038000	21964000	NaN	NaN	NaN	NaN	0.0419438	0.330214	-0.0952347	NaN	NaN	NaN	NaN	NaN
MCCC1;DKFZp686B20267	0.266427	0.182809	E9PHF7;Q96RQ3;E9PG35;Q68D27;F5GYT8;B4DH16;G5E9X5;B4DHW5;B7ZAW3	E9PHF7;Q96RQ3;E9PG35;Q68D27;F5GYT8;B4DH16;G5E9X5;B4DHW5	Methylcrotonoyl-CoA carboxylase subunit alpha, mitochondrial	0	224.94	906480000	324340000	582140000	-0.408838	0.582845	-0.0459824	-0.246875	-0.33856	-0.177604	2.0223	0.0751904	NaN	NaN	NaN	NaN
RPL27A;L27a	0.320294	-0.0942438	E9PJD9;Q6NZ52;P46776;Q9BQQ5;E9PLL6;E9PLX7	E9PJD9;Q6NZ52;P46776;Q9BQQ5;E9PLL6;E9PLX7	60S ribosomal protein L27a	0	37.291	1749600000	673230000	1076300000	-0.466357	-0.394506	-0.181869	0.177599	-0.202439	0.0773797	-0.139029	0.382833	-0.82741	0.858061	-0.457692	0.0425042
CFL1;HEL-S-15	0.443504	0.246369	G3V1A4;V9HWI5;E9PK25;P23528;E9PP50;E9PQB7;E9PLJ3;B4E112;E9PS23	G3V1A4;V9HWI5;E9PK25;P23528;E9PP50;E9PQB7;E9PLJ3;B4E112	Cofilin-1	0	310.92	714470000	252780000	461690000	0.127501	NaN	-0.203552	-0.400358	-0.145462	-0.0761586	-0.0621284	0.375512	NaN	2.14065	0.461319	NaN
BCLAF1	0.357736	-0.0993044	E9PK91;Q9NYF8-3;Q9NYF8-2;Q9NYF8;Q6DCA8;E9PK09;E9PQN2;E9PKI6;Q9NYF8-4;E9PJA7;H0YF00;H0YF63;B0AZU3;H0YF14;B7Z8J9	E9PK91;Q9NYF8-3;Q9NYF8-2;Q9NYF8;Q6DCA8;E9PK09;E9PQN2;E9PKI6;Q9NYF8-4;E9PJA7	Bcl-2-associated transcription factor 1	0	42.31	460930000	169820000	291110000	-0.141828	-0.179841	0.0299829	-0.0586984	-0.0114134	-0.139252	-0.770855	0.47747	NaN	NaN	NaN	NaN
PRMT1;HRMT1L2	0.997721	0.366652	E9PKG1;H7C2I1;Q99873-3;Q99873-2;Q99873-4;Q99873;A0A087X1W2;Q5U8W9;E9PQ98;E9PIX6;B4DJ87;E9PNR9;H0YDE4;E9PMW9;E9PI83;Q59GT2;Q9NR22-2;Q9NR22	E9PKG1;H7C2I1;Q99873-3;Q99873-2;Q99873-4;Q99873;A0A087X1W2;Q5U8W9;E9PQ98;E9PIX6;B4DJ87	Protein arginine N-methyltransferase 1	0	48.126	171730000	60265000	111470000	NaN	NaN	NaN	0.662935	0.183455	NaN	0.0229004	0.597317	NaN	NaN	NaN	NaN
RAB1B;RAB1A;RAB1C	0.399099	-0.126117	E9PLD0;Q9H0U4;Q6FIG4;B7Z8M7;Q5U0I6;Q92928;P62820;A0A087WTI1;Q9H1C9;E7END7;P62820-3;P62820-2;Q53SX4;H0YLJ8;H0YL94;B3KTE3;H0YMN7;Q96RD8;G5ELZ6;G5ELZ5;Q59EP4;B4DTA6;D3DV69;F5H157;H0YNE9;B4DMS1;A0A024RB27;P61006-2;G5EMR8;Q504R6;Q15286-2;Q15286;P51153;Q92930;P59190-2;P59190	E9PLD0;Q9H0U4;Q6FIG4;B7Z8M7;Q5U0I6;Q92928;P62820	Ras-related protein Rab-1B;Putative Ras-related protein Rab-1C;Ras-related protein Rab-1A	0	77.37	235650000	89065000	146590000	NaN	0.671746	-0.357788	-0.110386	-0.3698	-0.194047	-0.359823	-0.162719	NaN	NaN	NaN	NaN
RAE1	0.0308406	0.0205121	E9PQ57;P78406;Q5J8M4;E9PPG9;B0QZ36	E9PQ57;P78406;Q5J8M4;E9PPG9	mRNA export factor	0	42.765	122770000	55625000	67144000	NaN	NaN	0.602077	NaN	-0.611226	0.394953	0.0503276	-0.333571	NaN	NaN	NaN	NaN
RBM25	0.0768148	-0.0967873	E9PQU5;P49756-2;P49756-3;P49756	E9PQU5;P49756-2;P49756-3;P49756	RNA-binding protein 25	0	45.859	57636000	22441000	35194000	0.565695	NaN	0.429107	0.512277	-0.00291719	0.215989	-2.30087	NaN	NaN	NaN	NaN	NaN
CCT2;HEL-S-100n	1.91542	0.522955	F5GWF6;V9HW96;P78371;P78371-2;F8VQ14;B7Z4R3;Q9H369	F5GWF6;V9HW96;P78371;P78371-2;F8VQ14;B7Z4R3	T-complex protein 1 subunit beta	0	323.31	2560900000	807760000	1753200000	0.146003	0.385155	0.465191	0.371169	0.305445	0.304277	0.86259	0.1153	1.34585	1.96732	-0.272838	0.280006
CHD4	0.28584	0.104809	F5GWX5;Q14839;Q14839-2;B3KY63;B3KRD4;Q659F1;K7EMY3;Q659D0;Q8TDI0;B4DLC6;Q6ZSZ4;F2Z2R5	F5GWX5;Q14839;Q14839-2;B3KY63	Chromodomain-helicase-DNA-binding protein 4	0	158.06	86350000	30669000	55681000	-0.0392214	0.0107799	NaN	0.449112	-0.0588787	NaN	0.635987	-0.368924	NaN	NaN	NaN	NaN
SLC3A2	3.17841	0.496047	F5GZS6;J3KPF3;P08195-3;P08195;P08195-4;B4E2Z3;P08195-2;A0A024R599;F5H0E2;H0YFS2;F5GZI0;F5H867;B4E3E4;H0YFX4	F5GZS6;J3KPF3;P08195-3;P08195;P08195-4;B4E2Z3;P08195-2;A0A024R599	4F2 cell-surface antigen heavy chain	0	323.31	4199900000	1265500000	2934500000	0.292428	0.654619	0.61438	0.418892	0.36614	0.468531	-0.181968	0.64284	1.24422	NaN	0.466236	0.470198
TUBA1C	2.81808	0.533313	Q53GA7;F5H5D3;Q9BQE3;B7Z1K5;Q8N532	Q53GA7;F5H5D3;Q9BQE3;B7Z1K5;Q8N532	Tubulin alpha-1C chain	0	323.31	9237500000	3235500000	6002100000	0.569783	0.938399	0.153676	0.0666747	0.235359	0.180912	0.282262	0.483364	1.12816	1.51086	0.382501	0.467801
EIF2A	1.03115	0.321718	F8WAE5;Q9BY44-3;Q9BY44;Q9BY44-4;Q9BY44-2;C9IZE1;H7C5Q3;H7C5R5	F8WAE5;Q9BY44-3;Q9BY44;Q9BY44-4;Q9BY44-2	Eukaryotic translation initiation factor 2A;Eukaryotic translation initiation factor 2A, N-terminally processed	0	107.13	317590000	123070000	194520000	0.557288	0.510456	0.174662	0.376624	0.0825664	0.0777899	-0.307376	-0.361861	1.10775	1.48548	-0.16448	NaN
PDS5A	0.934803	0.331911	G1UI16;Q29RF7;B3KMN2;Q96DB6;H0Y9L6;Q29RF7-3	G1UI16;Q29RF7;B3KMN2;Q96DB6	Sister chromatid cohesion protein PDS5 homolog A	0	209.74	73635000	26608000	47027000	-0.0671224	0.260146	NaN	NaN	0.106214	0.52707	1.10152	0.063641	NaN	NaN	NaN	NaN
GALNT2	0.0200861	0.00705597	G3V1S6;Q10471;B7Z6K2;B7Z462;Q10471-2	G3V1S6;Q10471;B7Z6K2	Polypeptide N-acetylgalactosaminyltransferase 2;Polypeptide N-acetylgalactosaminyltransferase 2 soluble form	0	49.013	83951000	33971000	49979000	NaN	NaN	0.416948	NaN	-0.185392	0.0332292	-0.253257	0.0237522	NaN	NaN	NaN	NaN
PSMA6	0.27036	0.0751045	G3V295;G3V5Z7;P60900-2;P60900;G3V3I1;Q9BZ93;G3V3U4;P60900-3;Q59F72	G3V295;G3V5Z7;P60900-2;P60900;G3V3I1	Proteasome subunit alpha type;Proteasome subunit alpha type-6	0	31.705	192600000	73975000	118630000	0.0448837	-0.139919	0.220578	NaN	0.349592	0.194591	-0.490639	0.346645	NaN	NaN	NaN	NaN
APEX1	1.27024	0.175786	G3V3C7;G3V3M6;Q5TZP7;P27695;G3V5D9;G3V5Q1;G3V5M0;G3V359;G3V3Y6;H7C4A8	G3V3C7;G3V3M6;Q5TZP7;P27695;G3V5D9;G3V5Q1;G3V5M0;G3V359	DNA-(apurinic or apyrimidinic site) lyase;DNA-(apurinic or apyrimidinic site) lyase, mitochondrial	0	113.57	253680000	93496000	160190000	0.216734	0.143524	0.140909	0.329181	0.377957	0.444879	-0.0869977	-0.159895	NaN	NaN	NaN	NaN
RBM39;DKFZp781C0423;DKFZp686A11192;DKFZp686C17209;RNPC2	1.1439	-0.162829	G3XAC6;Q14498-2;Q14498;B4DRA0;B4DLM0;B3KWX7;Q68DD9;B4E1M7;Q14498-3;H0Y4X3;B7Z4L7;Q6N037;Q6MZY7;E1P5S2;Q5QP22;Q5QP23;Q5QP21;Q7Z3L0;F8WF24;F2Z3E6;F2Z2Z5;F8WF73;A8MYG5	G3XAC6;Q14498-2;Q14498;B4DRA0;B4DLM0;B3KWX7;Q68DD9;B4E1M7;Q14498-3;H0Y4X3;B7Z4L7;Q6N037;Q6MZY7;E1P5S2;Q5QP22;Q5QP23	RNA-binding protein 39	0	39.487	86970000	34756000	52214000	NaN	NaN	-0.295518	-0.289175	-0.109219	-0.186771	NaN	0.066537	NaN	NaN	NaN	NaN
CLPTM1L	0.161056	0.0281891	G5E9Z2;Q96KA5-2;Q96KA5	G5E9Z2;Q96KA5-2;Q96KA5	Cleft lip and palate transmembrane protein 1-like protein	0	33.28	101900000	37768000	64129000	NaN	NaN	0.146916	NaN	0.0209111	0.0250289	-0.208178	0.156267	NaN	NaN	NaN	NaN
CELF1	0.57906	0.165321	G5EA30;Q92879-5;Q92879-2;Q92879-3;Q92879-6;Q92879;Q92879-4;E9PSH0;E9PQK4;E9PKU1	G5EA30;Q92879-5;Q92879-2;Q92879-3;Q92879-6;Q92879;Q92879-4;E9PSH0	CUGBP Elav-like family member 1	0	126.1	102790000	37541000	65252000	NaN	NaN	0.563646	NaN	0.0545011	0.0612924	-0.176495	0.323658	NaN	NaN	NaN	NaN
SMC1A;DKFZp686L19178	0.477835	0.447424	G8JLG1;Q14683;B7Z709;A8K7A6;Q6P2R1;Q6MZR8;V9GY57	G8JLG1;Q14683;B7Z709;A8K7A6;Q6P2R1;Q6MZR8	Structural maintenance of chromosomes protein 1A	0	76.613	65828000	23045000	42783000	NaN	NaN	1.04432	NaN	0.476122	NaN	NaN	-0.178176	NaN	NaN	NaN	NaN
YBX1	0.108028	0.088384	H0Y449;P67809;A0JLU4;Q6PKI6;Q05D43;A0A087X1S2;Q7KZ24;C9J5V9;Q2VIK8	H0Y449;P67809;A0JLU4;Q6PKI6;Q05D43;A0A087X1S2;Q7KZ24;C9J5V9;Q2VIK8	Nuclease-sensitive element-binding protein 1	0	187.98	122180000	47506000	74675000	NaN	NaN	-1.03522	0.0551957	0.353097	0.447421	NaN	0.621431	NaN	NaN	NaN	NaN
IMPDH2	3.23929	0.694803	H0Y4R1;P12268;B7Z1G4;Q6QE17;E7ETK5;Q6RUP8;Q6RUP9	H0Y4R1;P12268;B7Z1G4	Inosine-5-monophosphate dehydrogenase 2	0	232.61	1037000000	327570000	709400000	NaN	0.194213	0.616452	0.41738	0.41186	0.581207	0.832769	0.626299	1.28499	1.28806	NaN	NaN
RBMX;RBMXL1	0.191013	-0.0920311	H3BR27;H0Y6E7;H3BT71;P38159-3;P38159;H3BNC1;Q2VIN3;P38159-2;Q96E39;B4E352;A8K8A6;O75526;Q8N7X1	H3BR27;H0Y6E7;H3BT71;P38159-3;P38159;H3BNC1;Q2VIN3;P38159-2;Q96E39	RNA-binding motif protein, X chromosome;RNA-binding motif protein, X chromosome, N-terminally processed;RNA binding motif protein, X-linked-like-1	0	19.957	192890000	76739000	116150000	NaN	NaN	-0.479734	NaN	-0.0110354	-0.225481	0.580531	-0.324437	NaN	NaN	NaN	NaN
TAGLN	0.127612	0.024311	H0YCU9;Q53GC9;Q6FI52;Q5U0D2;Q01995;Q59FA5;E9PJ32	H0YCU9;Q53GC9;Q6FI52;Q5U0D2;Q01995;Q59FA5	Transgelin	0	66.196	353210000	146080000	207130000	-0.190141	-0.0810338	-0.200681	0.108491	0.168642	0.353888	-0.133448	0.16877	NaN	NaN	NaN	NaN
CRIP2	1.39497	0.453339	H0YFA4;Q53FN1;P52943;P52943-2;H0YHD8	H0YFA4;Q53FN1;P52943;P52943-2;H0YHD8	Cysteine-rich protein 2	0	110.55	454760000	29644000	425120000	NaN	0.0989585	NaN	0.129349	NaN	0.786931	0.796016	0.455439	NaN	NaN	NaN	NaN
ETFA	0.6882	0.128847	H0YL12;H0YLU7;P13804-2;P13804;H0YKF0;H0YK49;H0YNX6	H0YL12;H0YLU7;P13804-2;P13804;H0YKF0;H0YK49;H0YNX6	Electron transfer flavoprotein subunit alpha, mitochondrial	0	137.93	79927000	31499000	48428000	0.0842003	NaN	0.433494	NaN	-0.00340876	-0.169323	0.116498	0.311619	NaN	NaN	NaN	NaN
SORD;HEL-S-95n	0.275894	0.224722	H0YLA4;V9HW89;Q00796;B4DKI2;H0YKB3;Q00796-2	H0YLA4;V9HW89;Q00796;B4DKI2	Sorbitol dehydrogenase	0	21.382	49020000	19236000	29784000	NaN	NaN	-0.369334	NaN	NaN	NaN	0.474981	0.568519	NaN	NaN	NaN	NaN
WDR61	0.220856	-0.0946254	H0YN81;Q9GZS3;H0YMF9;H0YL19;H0YLA1;H3BQA8;H0YM76;B4E387	H0YN81;Q9GZS3;H0YMF9;H0YL19	WD repeat-containing protein 61;WD repeat-containing protein 61, N-terminally processed	0	51.561	59443000	19764000	39679000	NaN	NaN	NaN	0.194844	NaN	NaN	-0.148545	-0.330175	NaN	NaN	NaN	NaN
DDX17	0.262211	0.100669	H3BLZ8;Q59F66;Q92841-1;Q92841-3;Q92841;Q92841-2;B4DZQ7;Q9UQL5	H3BLZ8;Q59F66;Q92841-1;Q92841-3;Q92841;Q92841-2;B4DZQ7	Probable ATP-dependent RNA helicase DDX17	0	240.11	755780000	273160000	482620000	-0.278601	0.0836559	0.0768327	-0.0938021	-0.0667144	-0.0154763	-0.31865	0.223052	NaN	1.29572	NaN	NaN
HNRNPUL2-BSCL2;HNRNPUL2	0.0645658	0.0301227	H3BQZ7;Q1KMD3	H3BQZ7;Q1KMD3	Heterogeneous nuclear ribonucleoprotein U-like protein 2	0	63.694	270020000	106620000	163400000	NaN	NaN	0.541118	0.33948	-0.10036	-0.0880707	-0.616304	0.104873	NaN	NaN	NaN	NaN
GSPT1;GSPT2	1.19347	0.343803	H3BR35;Q7KZX8;P15170;P15170-2;P15170-3;B2RCT6;A8K2W7;B4DQM6;Q8IYD1;H3BSV8	H3BR35;Q7KZX8;P15170;P15170-2;P15170-3;B2RCT6;A8K2W7;B4DQM6;Q8IYD1	Eukaryotic peptide chain release factor GTP-binding subunit ERF3A;Eukaryotic peptide chain release factor GTP-binding subunit ERF3B	0	49.231	195790000	63209000	132580000	NaN	0.803971	0.178109	0.204642	0.185232	0.0378742	1.01899	-0.0221999	NaN	NaN	NaN	NaN
NUP93	0.564391	0.36222	H3BVG0;Q8N1F7;A8K897;Q8N1F7-2;H3BMX0;H3BV11;H3BRI8;H3BP95;H3BM93;H3BNN5;H3BRD9;H3BPA9;H3BV15;H3BVE2	H3BVG0;Q8N1F7;A8K897;Q8N1F7-2	Nuclear pore complex protein Nup93	0	49.024	77615000	30427000	47187000	NaN	1.66916	NaN	-0.204632	-0.0623694	-0.225649	0.499374	0.497434	NaN	NaN	NaN	NaN
SRPRB	1.34466	0.160243	H7C4H2;Q549N5;Q9Y5M8	H7C4H2;Q549N5;Q9Y5M8	Signal recognition particle receptor subunit beta	0	99.789	220390000	80749000	139640000	-0.112256	0.331132	0.280125	0.239031	0.147437	-0.13519	0.198243	0.333424	NaN	NaN	NaN	NaN
TXN	0.96701	0.194152	H9ZYJ2;P10599-2;P10599	H9ZYJ2;P10599-2;P10599	Thioredoxin	0	192.42	700020000	232450000	467570000	0.0980152	0.154194	0.133169	-0.365834	0.616452	0.290542	0.51005	0.116631	NaN	NaN	NaN	NaN
MYBBP1A	1.20033	0.2192	I3L1L3;Q9BQG0;Q9BQG0-2;B4DE42;B4DZZ1	I3L1L3;Q9BQG0;Q9BQG0-2;B4DE42	Myb-binding protein 1A	0	166.73	448080000	156640000	291440000	-0.0186149	0.302524	0.653702	0.465609	0.161436	0.113434	0.319618	-0.244104	NaN	NaN	NaN	NaN
CLUH	2.33991	0.381708	I3L2B0;K7EIG1	I3L2B0;K7EIG1		0	68.496	86832000	29025000	57807000	NaN	NaN	0.40969	0.510557	0.323658	0.398898	0.603122	0.0443242	NaN	NaN	NaN	NaN
KIAA0368;ECM29	1.62764	0.734992	J3KN16;Q5VYK3;B3KXF2;R4GMY1;B3KV72;R4GMY3;F6XAQ5	J3KN16;Q5VYK3;B3KXF2	Proteasome-associated protein ECM29 homolog	0	45.415	38664000	12936000	25728000	NaN	NaN	0.972031	NaN	0.750435	0.299127	1.36933	0.28404	NaN	NaN	NaN	NaN
DNTTIP2	0.330844	-0.214059	J3KP30;Q5QJE6;B7Z854	J3KP30;Q5QJE6;B7Z854	Deoxynucleotidyltransferase terminal-interacting protein 2	0	34.696	64014000	28251000	35763000	NaN	NaN	0.210264	0.209391	0.0214797	-0.298229	-1.2132	NaN	NaN	NaN	NaN	NaN
STAT1	0.0738454	-0.0200353	J3KPM9;P42224-2;P42224;A5D905;E7EPD2;D2KFR9;E7ENM1;H7BZB5	J3KPM9;P42224-2;P42224	Signal transducer and activator of transcription;Signal transducer and activator of transcription 1-alpha/beta	0	64.04	225340000	88676000	136660000	0.0395595	-0.0509656	-0.188019	-0.0538381	-0.0827439	-0.0777108	0.602267	-0.348831	NaN	NaN	NaN	NaN
PTRH2	0.105884	0.0218673	Q96ME4;J3KQ48;Q9Y3E5	Q96ME4;J3KQ48;Q9Y3E5	Peptidyl-tRNA hydrolase 2, mitochondrial	0	64.204	89620000	34583000	55037000	NaN	NaN	NaN	NaN	-0.141494	-0.0197846	0.208767	0.0399806	NaN	NaN	NaN	NaN
IARS;DKFZp686L0869;DKFZp686L17145	0.570074	0.241544	J3KR24;Q59G75;P41252;Q7Z3U5;Q7L4K8;B4DVX2;Q6P0M4;Q7Z355;Q5TCC4;Q9P1N9;Q5TCC5;Q5TCD2	J3KR24;Q59G75;P41252;Q7Z3U5;Q7L4K8;B4DVX2;Q6P0M4;Q7Z355	Isoleucine--tRNA ligase, cytoplasmic	0	120.58	223720000	90194000	133530000	NaN	0.249142	0.0894982	-0.299116	0.24732	0.0703893	1.35473	-0.02116	NaN	NaN	NaN	NaN
MPRIP;Mprip-Ntrk1 fusion gene	0.896113	-0.479271	J3KSW8;U6FSN9;Q6WCQ1-3;Q6WCQ1;Q6WCQ1-2;Q8N236;B9EGI2;Q5ZEZ6;H0Y7E2;Q9Y6X7;H0Y2S9	J3KSW8;U6FSN9;Q6WCQ1-3;Q6WCQ1;Q6WCQ1-2;Q8N236;B9EGI2	Tyrosine-protein kinase receptor;Myosin phosphatase Rho-interacting protein	0	62.652	36275000	14601000	21674000	NaN	NaN	NaN	NaN	NaN	-0.813347	-0.157769	-0.466696	NaN	NaN	NaN	NaN
RPL19	0.0478234	0.0760762	J3QL15;Q8IWR8;J3QR09;J3KTE4;Q53G49;P84098	J3QL15;Q8IWR8;J3QR09;J3KTE4;Q53G49;P84098	Ribosomal protein L19;60S ribosomal protein L19	0	33.184	192150000	73974000	118170000	NaN	NaN	NaN	NaN	-0.85173	NaN	0.160275	0.919683	NaN	NaN	NaN	NaN
MYL12A;MYL12B;MYL9	0.86774	-0.213673	Q53HL1;J3QRS3;P19105;O14950;J3KTJ1;Q2F834;Q71U02;Q6IBG1;P24844;P24844-2	Q53HL1;J3QRS3;P19105;O14950;J3KTJ1;Q2F834;Q71U02;Q6IBG1;P24844	Myosin regulatory light chain 12A;Myosin regulatory light chain 12B;Myosin regulatory light polypeptide 9	0	47.354	79220000	33007000	46212000	NaN	NaN	-0.295836	0.0832474	-0.234567	NaN	-0.582966	-0.0382433	NaN	NaN	NaN	NaN
BUB3	1.23753	-0.233442	J3QT28;O43684-2;O43684;B4DDM6;J3QSX4	J3QT28;O43684-2;O43684;B4DDM6;J3QSX4	Mitotic checkpoint protein BUB3	0	45.666	267750000	108390000	159360000	0.138683	0.286645	-0.452195	-0.516739	-0.277481	-0.330701	-0.445107	-0.270643	NaN	NaN	NaN	NaN
EIF3A;eIF3a	2.16169	0.34742	Q7Z5T5;Q24JU4;J9R021;Q14152;Q14152-2;Q05BS0;Q6P1R0;Q3B770	Q7Z5T5;Q24JU4;J9R021;Q14152;Q14152-2;Q05BS0;Q6P1R0;Q3B770	Eukaryotic translation initiation factor 3 subunit A	0	279.31	264720000	89389000	175330000	0.476226	0.405992	0.477574	0.298893	0.527671	0.202261	0.603976	-0.213236	NaN	NaN	NaN	NaN
PLIN3	1.11997	0.506729	K7EL96;O60664-4;O60664-3;O60664;K7ERZ3;K7ER39	K7EL96;O60664-4;O60664-3;O60664;K7ERZ3	Perilipin-3	0	44.74	71257000	15742000	55515000	0.550408	0.165944	NaN	NaN	NaN	1.02333	NaN	0.287236	NaN	NaN	NaN	NaN
BLMH	0.843406	0.369273	K7ES02;Q13867;K7ESE8;J3KSD8;B4DXF3;J3KS79;K7ENH5	K7ES02;Q13867;K7ESE8;J3KSD8;B4DXF3	Bleomycin hydrolase	0	19.719	96057000	32690000	63367000	0.893518	NaN	-0.10036	NaN	0.818278	0.0822938	NaN	0.152638	NaN	NaN	NaN	NaN
EL52;HSP90AA1	0.299896	0.118493	K9JA46;P07900;P07900-2;Q2VPJ6;Q8TBA7;O75322;Q96HX7;Q86U12;G3V2J8;B4DTA5;Q86SX1;Q14568;Q58FG0;Q9NQH7-3;Q9NQH7-5;Q9NQH7-2;Q9NQH7-4;Q9NQH7	K9JA46;P07900;P07900-2;Q2VPJ6;Q8TBA7;O75322;Q96HX7;Q86U12	Heat shock protein HSP 90-alpha	0	323.31	3239700000	1273300000	1966300000	0.119423	0.24306	-0.252656	-0.264253	0.248535	-0.00704309	-0.662186	-0.318182	1.45586	NaN	0.120086	0.620774
PRKCA	0.035314	-0.0142204	L7RSM7;P17252;Q59FI5;Q2TSD3;J3KRN5;H3BV73;Q7Z727;P05771;P05771-2;M0R0I9;B0LPH5;Q59EZ0;B7Z870;B2R5T1;B7Z3W6;P05129-2;P05129	L7RSM7;P17252;Q59FI5;Q2TSD3	Protein kinase C;Protein kinase C alpha type	0	71.521	170530000	66902000	103630000	0.634407	NaN	-0.213186	-0.0194774	0.0517201	0.0139266	0.0344974	-0.601431	NaN	NaN	NaN	NaN
SLC1A5	4.57267	0.887646	M0QXM4;Q71UA6;Q15758-3;Q15758-2;Q15758;B4DE27;Q59ES3	M0QXM4;Q71UA6;Q15758-3;Q15758-2;Q15758;B4DE27;Q59ES3	Neutral amino acid transporter B(0)	0	30.113	139050000	36817000	102230000	0.960882	0.871213	0.8118	1.13264	0.727528	0.801407	0.469157	1.32654	NaN	NaN	NaN	NaN
RPS16	0.982649	0.281237	M0R210;P62249;A0A087WZ27;M0R3H0;M0QX76;M0R1M5;Q6IPX4;B4DP32	M0R210;P62249;A0A087WZ27;M0R3H0	40S ribosomal protein S16	0	58.027	347030000	124290000	222740000	0.0663992	0.0479571	0.380397	0.817705	0.278817	0.560813	-0.536691	0.6345	NaN	NaN	NaN	NaN
CSNK2B;CSNK2B-LY6G5B-1181;CSNK2B-LY6G5B--991	0.623626	-0.23923	N0E4C7;Q5SRQ3;Q5SRQ6;P67870;N0E466;N0E472;N0E650;N0E638;N0E6J1;B4DUJ4;N0E644	N0E4C7;Q5SRQ3;Q5SRQ6;P67870;N0E466;N0E472	Casein kinase II subunit beta	0	25.601	116400000	44260000	72135000	NaN	NaN	-0.492566	0.113967	-0.490639	-0.238425	-0.752316	0.4246	NaN	NaN	NaN	NaN
AGPS	0.0777069	0.022704	O00116;B7Z3Q4;Q53SG6;B8ZZ81;B7ZAC5;Q53SN7;Q53S12	O00116;B7Z3Q4;Q53SG6	Alkyldihydroxyacetonephosphate synthase, peroxisomal	0	171.94	556330000	217020000	339320000	0.327457	0.0788831	-0.147602	0.0344974	-0.291521	-0.218481	0.574828	-0.17643	NaN	NaN	NaN	NaN
PSMD11	1.68984	0.177708	O00231;O00231-2;B4DTS5;J3QRY4;J3QS13	O00231;O00231-2;B4DTS5	26S proteasome non-ATPase regulatory subunit 11	0	92.633	778400000	306730000	471670000	-0.0351209	0.160017	0.264476	0.291839	0.158337	0.140779	0.4728	-0.0314595	NaN	NaN	NaN	NaN
PSMD12	1.1266	0.532695	O00232-2;O00232	O00232-2;O00232	26S proteasome non-ATPase regulatory subunit 12	0	139.86	77193000	25706000	51487000	NaN	NaN	NaN	0.593019	0.200379	NaN	1.06943	0.267955	NaN	NaN	NaN	NaN
CLIC1	0.875484	0.115803	Q5SRT3;Q53FB0;O00299	Q5SRT3;Q53FB0;O00299	Chloride intracellular channel protein 1	0	148.24	443370000	158670000	284700000	0.177471	0.283922	0.00633396	-0.0525658	0.146003	0.145482	-0.249771	0.098689	NaN	NaN	0.486663	NaN
IGF2BP3	1.69251	0.327757	O00425;O00425-2;F8WD15;B4DKT5;F8W930;Q9Y6M1-5;Q9Y6M1-6;Q9Y6M1-3;Q9Y6M1-4;Q9Y6M1-1;Q9Y6M1	O00425	Insulin-like growth factor 2 mRNA-binding protein 3	0	107.33	102290000	37350000	64942000	0.137504	0.770533	0.481402	NaN	0.281075	0.489337	-0.0748208	0.209266	NaN	NaN	NaN	NaN
PLOD2	2.52666	-0.843587	O00469-2;E7ETU9;O00469;B4DHG3;C9JXZ0;Q9Y6D3;Q96AR9;Q96QU5;F8WEW3	O00469-2;E7ETU9;O00469;B4DHG3;C9JXZ0	Procollagen-lysine,2-oxoglutarate 5-dioxygenase 2	0	101.15	329230000	174880000	154360000	0.0691523	NaN	-0.628876	-0.994729	-1.32945	-1.22945	-0.902227	-0.88953	NaN	NaN	NaN	NaN
PSMD14	0.71649	0.246537	O00487;Q96DE8;Q53TH1;Q59G89;Q4ZG77	O00487;Q96DE8;Q53TH1;Q59G89	26S proteasome non-ATPase regulatory subunit 14	0	26.03	87197000	28276000	58920000	NaN	0.457332	NaN	NaN	NaN	NaN	0.017922	0.264356	NaN	NaN	NaN	NaN
PSMA7	0.0883565	-0.0224922	Q05DH1;O14818;O14818-2;H0UI83;H0Y586;B0YJ74;A0A087WYS6;O14818-4;Q8TAA3-2;Q8TAA3-5;Q8TAA3	Q05DH1;O14818;O14818-2	Proteasome subunit alpha type;Proteasome subunit alpha type-7	0	19.356	128300000	49991000	78312000	0.276437	0.242694	-0.123685	NaN	-0.0432891	-0.0229619	-0.456861	-0.0297795	NaN	NaN	NaN	NaN
SCAMP3	0.728438	0.243869	Q6FHJ5;O14828-2;O14828	Q6FHJ5;O14828-2;O14828	Secretory carrier-associated membrane protein 3	0.00071891	12.824	49232000	17279000	31953000	NaN	0.470407	NaN	NaN	0.0455827	NaN	NaN	0.215617	NaN	NaN	NaN	NaN
HAT1	0.338368	0.223794	O14929-2;O14929	O14929-2;O14929	Histone acetyltransferase type B catalytic subunit	0	31.395	70050000	27376000	42674000	NaN	NaN	0.131853	0.973354	0.101112	0.391768	0.730749	-0.986073	NaN	NaN	NaN	NaN
HNRNPDL;HNRPDL	0.0366343	-0.0161003	O14979-3;O14979-2;B4DTA2;A0A087WUK2;A0A024RDF6;O14979;A0A087WU03;B4DGN3	O14979-3;O14979-2;B4DTA2;A0A087WUK2;A0A024RDF6;O14979	Heterogeneous nuclear ribonucleoprotein D-like	0	129.57	486000000	186450000	299550000	NaN	0.314755	0.0366088	0.38405	0.016639	0.0447438	-0.847596	-0.0619024	NaN	NaN	NaN	NaN
XPO1	1.98639	0.530081	O14980;B7ZB16;B4DR01;B3KWD0;C9JKM9;F8WF71;C9IZS4;C9JQ02;C9JV99;C9J673;C9JF49;C9IYM2;H7BZC5	O14980;B7ZB16;B4DR01;B3KWD0	Exportin-1	0	127.15	692990000	214400000	478590000	1.14841	1.04879	0.397912	0.25411	0.219463	0.123401	0.908429	0.140124	NaN	NaN	NaN	NaN
PLXNB2;Nbla00445	1.09782	-0.581323	O15031;Q2TBE4;Q3LIB1;A6QRG9;E2PU09;A0PK02	O15031;Q2TBE4;Q3LIB1	Plexin-B2	0	43.803	26869000	10683000	16186000	NaN	NaN	-0.257977	NaN	NaN	NaN	-0.858567	-0.627427	NaN	NaN	NaN	NaN
ARPC2	1.83168	0.339187	Q53R19;O15144;Q9BXV5;A0A024R408;C9JTV5;G5E9J0;H7C3F9	Q53R19;O15144;Q9BXV5;A0A024R408	Actin-related protein 2/3 complex subunit 2	0	46.987	414360000	144960000	269400000	NaN	0.221815	0.664665	0.669934	0.349705	0.400975	0.00647761	0.0607391	NaN	NaN	NaN	NaN
SURF4	1.84163	0.602631	Q5T8U5;O15260;Q5T8U7;O15260-2;B7Z605;B7Z1G8;B7Z8F3;B7Z7A8;O15260-3	Q5T8U5;O15260;Q5T8U7;O15260-2;B7Z605;B7Z1G8;B7Z8F3;B7Z7A8	Surfeit locus protein 4	0	323.31	244630000	76279000	168350000	NaN	NaN	0.538935	NaN	0.292193	0.662205	1.12783	0.391988	NaN	NaN	NaN	NaN
EIF3D	0.231557	0.0702747	O15371-2;O15371-3;O15371;B4E1K8;B0QYA5;B0QYA4;B0QYA8;B0QYA6;B0QYA7	O15371-2;O15371-3;O15371;B4E1K8	Eukaryotic translation initiation factor 3 subunit D	0	31.22	121620000	42828000	78792000	NaN	NaN	0.141433	-0.0557113	-0.116223	-0.0139896	0.635429	-0.16929	NaN	NaN	NaN	NaN
DHX15	1.6116	0.28625	O43143;B4E0S6	O43143;B4E0S6	Putative pre-mRNA-splicing factor ATP-dependent RNA helicase DHX15	0	143.08	648750000	217940000	430810000	-0.163397	0.570463	0.377401	0.429214	0.404903	0.577441	-0.0894822	0.183455	NaN	NaN	NaN	NaN
PHGDH;HEL-S-113;PGDH3	3.5272	0.631856	O43175;V9HW79;Q5SZU1;B3KSC3;Q9UMY2;Q8N5M8;Q9UMY3;Q96RV9;Q96RV5;Q96RV8	O43175;V9HW79;Q5SZU1;B3KSC3;Q9UMY2;Q8N5M8	D-3-phosphoglycerate dehydrogenase	0	323.31	1685400000	473430000	1211900000	-0.00504377	0.127369	0.620962	0.679874	0.585539	0.621618	0.808097	0.750435	1.17402	NaN	0.955685	NaN
PSMD3	1.13907	0.261602	Q6IBN0;O43242;B3KNN7;B4DEB0;B4DPM7;B4DV84;Q8N9M2;Q96N86;O43242-2;O95325	Q6IBN0;O43242;B3KNN7;B4DEB0;B4DPM7;B4DV84;Q8N9M2;Q96N86;O43242-2	26S proteasome non-ATPase regulatory subunit 3	0	31.927	110670000	39373000	71300000	NaN	NaN	0.254352	0.0582473	0.387363	NaN	0.597698	0.0103502	NaN	NaN	NaN	NaN
PAPSS1	0.255741	0.0675233	Q05BW9;Q6IAX6;O43252	Q05BW9;Q6IAX6;O43252	Bifunctional 3-phosphoadenosine 5-phosphosulfate synthase 1;Sulfate adenylyltransferase;Adenylyl-sulfate kinase	0.00075245	13.692	80225000	29498000	50727000	NaN	NaN	0.0999011	NaN	0.0632269	0.130799	0.346645	-0.302956	NaN	NaN	NaN	NaN
ACTN4	1.78244	0.512858	O43707;Q96BG6;O43707-2;F5GXS2;O43707-3;B4E337;B4DSX0;H7C144;K7EJH8;B7Z4P6;Q59FD9;B7Z4K1;F6THM6;K7EP19;B3W6H4;Q71S06;M0QZQ3;C9JY79;A0A024R0N6;Q9H254-2;Q9H254-4;Q9H254	O43707;Q96BG6;O43707-2;F5GXS2;O43707-3;B4E337	Alpha-actinin-4	0	323.31	17764000000	5797400000	11966000000	0.2929	0.560226	0.202762	-0.122444	0.0302654	-0.00547823	1.45296	0.310922	0.845109	1.94561	0.0607391	0.580724
NARS	0.3964	0.281052	O43776;K7EJ19;K7EIU7;K7EQ35;B4DGT6;O43776-2;B4DN60;K7EPK2;B4DF91	O43776;K7EJ19;K7EIU7;K7EQ35;B4DGT6;O43776-2	Asparagine--tRNA ligase, cytoplasmic	0	89.046	152210000	48928000	103280000	NaN	NaN	NaN	NaN	0.243913	NaN	0.759156	-0.159912	NaN	NaN	NaN	NaN
STRN	0.480769	0.565931	O43815;Q3B874;O43815-2	O43815;Q3B874;O43815-2	Striatin	0	67.723	63196000	22423000	40773000	NaN	NaN	NaN	NaN	0.359971	NaN	1.41706	-0.0792341	NaN	NaN	NaN	NaN
ACSL4;FACL4	1.96345	0.600647	O60488-2;O60488;B4DH39;Q8TAF6;D6RFW9;D6RDA8;D6RD96;D6RF95;H0Y9A0	O60488-2;O60488;B4DH39;Q8TAF6	Long-chain-fatty-acid--CoA ligase 4	0	65.005	153710000	58451000	95260000	1.26532	0.998845	0.23952	0.556895	0.159371	0.28948	1.23156	0.0641931	NaN	NaN	NaN	NaN
SYNCRIP	1.30519	0.328354	O60506;B2R8Z8;O60506-2;Q05CK9;F6UXX1	O60506;B2R8Z8;O60506-2;Q05CK9	Heterogeneous nuclear ribonucleoprotein Q	0	323.31	3670000000	1335500000	2334600000	0.30229	0.450274	0.0909888	0.290188	0.0760118	0.0476779	0.00288247	-0.0843185	NaN	1.68634	0.240009	0.509544
PLOD3;DKFZp564O1822	0.417751	0.0898975	O60568;B3KQQ3;H7C2V1;Q9UG85;B4DMP0;B4DPX5;H7C2S8;H7C0B8;H7C2A8;C9JU11	O60568;B3KQQ3;H7C2V1;Q9UG85	Procollagen-lysine,2-oxoglutarate 5-dioxygenase 3	0	74.393	364760000	129140000	235620000	NaN	NaN	0.159371	0.157432	-0.0234458	-0.307876	0.360196	0.193709	NaN	NaN	NaN	NaN
UGDH	2.4107	0.386116	O60701;O60701-2;O60701-3;E7ER83;Q9NQ82;E7ETF4;E7EV97;E7ER95;Q9NQ81;D6RHF4;Q9NY20;E9PBD2	O60701;O60701-2;O60701-3	UDP-glucose 6-dehydrogenase	0	91.164	539770000	171980000	367800000	0.838105	0.197865	0.372506	0.451435	0.303109	0.266397	0.641731	0.0177795	NaN	NaN	NaN	NaN
DKC1	0.151814	0.0710491	O60832;H7C0M1;C9IYT0;U5UA77;O60832-2;U5U7S7;H7C2Q9;H7BZF2	O60832;H7C0M1;C9IYT0;U5UA77;O60832-2;U5U7S7;H7C2Q9	H/ACA ribonucleoprotein complex subunit 4	0	34.575	66367000	33780000	32587000	NaN	0.165558	NaN	NaN	NaN	NaN	-0.245899	0.293488	NaN	NaN	NaN	NaN
HEL-S-52;WDR1	0.286062	0.0840734	V9HWG7;Q53H17;Q53GN4;Q59ER5;O75083;B3KXN4;D6RD66;O75083-3;B4DY05;B4DS71;B4DZX5;Q9BZT4	V9HWG7;Q53H17;Q53GN4;Q59ER5;O75083;B3KXN4;D6RD66;O75083-3	WD repeat-containing protein 1	0	323.31	1018600000	379790000	638800000	0.00705191	0.0150693	-0.183605	-0.252776	0.0176369	-0.0463101	0.240497	-0.047741	NaN	1.00684	NaN	NaN
ROCK2	0.382881	0.137136	O75116;E9PF63;Q14DU5;B4DRJ9;D6REE7;D9ZGF8;Q13464	O75116;E9PF63;Q14DU5;B4DRJ9	Rho-associated protein kinase 2	0	153.41	270470000	105810000	164660000	0.271904	0.162597	0.11063	0.29537	-0.0994327	-0.00981482	0.980172	-0.614337	NaN	NaN	NaN	NaN
H2AFY	2.15162	-0.599352	O75367-2;O75367-3;O75367;B4DJC3;D6RCF2;Q59FH0;Q9HA11;A0A024QZP6;Q9P0M6;Q5SQT3	O75367-2;O75367-3;O75367;B4DJC3	Core histone macro-H2A.1;Histone H2A	0	163.45	463520000	219270000	244250000	NaN	NaN	-0.987531	-0.766725	-0.28037	-0.482734	-0.89757	-0.181182	NaN	NaN	NaN	NaN
FLNB;DKFZp686A1668	2.46042	0.241154	O75369-2;O75369-9;O75369;O75369-8;O75369-6;O75369-3;A0A024R321;Q68CT4;E7EN95;O75369-7;O75369-5;O75369-4;H7C5L4	O75369-2;O75369-9;O75369;O75369-8;O75369-6;O75369-3;A0A024R321;Q68CT4;E7EN95;O75369-7;O75369-5;O75369-4	Filamin-B	0	323.31	3424000000	1221200000	2202800000	0.199876	0.47467	0.373732	0.151339	0.190804	0.118493	0.400975	0.0193461	NaN	NaN	NaN	NaN
SEC22B	0.0491936	0.100671	O75396;A0A087X1A9	O75396	Vesicle-trafficking protein SEC22b	0	46.091	102070000	36886000	65187000	2.14692	NaN	NaN	NaN	-1.08067	0.902961	-1.79136	0.325502	NaN	NaN	NaN	NaN
PRPF40A	0.583937	0.133828	O75400-2;O75400;Q05C41;F5H578;B4DPY2;O75400-3;H7C2N3	O75400-2;O75400;Q05C41;F5H578;B4DPY2;O75400-3	Pre-mRNA-processing factor 40 homolog A	0	59.158	67029000	25692000	41338000	NaN	NaN	0.209141	-0.0841197	0.254715	0.473527	-0.249291	0.198997	NaN	NaN	NaN	NaN
SF3B1	0.999405	0.135644	O75533;Q7Z497;A0JLT9;Q32Q20;A0PJH5;H7C341;B4DGZ4;O75533-2	O75533;Q7Z497;A0JLT9;Q32Q20;A0PJH5	Splicing factor 3B subunit 1	0	268.23	856380000	316730000	539650000	0.418892	0.280838	0.131063	-0.0140333	-0.0690583	-0.105442	0.377735	0.0651587	NaN	NaN	NaN	NaN
ERAL1	0.508314	0.439301	O75616;K7EQJ8;J3QSB2;J3QRV9;O75616-2	O75616;K7EQJ8	GTPase Era, mitochondrial	0	27.196	43407000	17099000	26308000	NaN	NaN	NaN	NaN	NaN	0.0439044	1.0861	0.187894	NaN	NaN	NaN	NaN
ZMPSTE24	0.609656	0.277	O75844;B3KNM6	O75844;B3KNM6	CAAX prenyl protease 1 homolog	0	105.03	525260000	164700000	360560000	NaN	-0.566186	0.40174	0.244156	0.127633	0.166201	1.36295	0.202512	NaN	NaN	NaN	NaN
HEL103;SRP72	0.332402	0.0770109	V9HWK0;O76094;Q86X80;A0PJJ5;Q0D2M6;Q71V07;O76094-2;D6RDY6;O15302;R4GNC1	V9HWK0;O76094;Q86X80;A0PJJ5;Q0D2M6;Q71V07;O76094-2;D6RDY6	Signal recognition particle subunit SRP72	0	121.37	137780000	51176000	86608000	NaN	0.0936954	0.22404	NaN	0.182184	-0.122146	0.366028	-0.281737	NaN	NaN	NaN	NaN
PRPF6	0.689661	-0.125781	O94906-2;O94906	O94906-2;O94906	Pre-mRNA-processing factor 6	0	59.208	138190000	55714000	82471000	NaN	-0.397999	0.0518593	0.259544	-0.125164	-0.346885	-0.266351	-0.0554714	NaN	NaN	NaN	NaN
IKBKAP;IKBKAP variant protein;DKFZp781H1425	0.665196	0.319353	Q8N516;Q4LE38;O95163;B4E3I9;Q68DI5;F5H2T0;B3KXE7;B3KNB2;B3KMT0;H0YDF3	Q8N516;Q4LE38;O95163;B4E3I9;Q68DI5;F5H2T0;B3KXE7	Elongator complex protein 1	0	70.691	70360000	24585000	45775000	NaN	NaN	NaN	NaN	0.455229	0.180403	0.8024	-0.160621	NaN	NaN	NaN	NaN
NDUFB4	0.308457	0.13581	O95168-2;O95168;F2Z3P9;C9JXQ9	O95168-2;O95168	NADH dehydrogenase [ubiquinone] 1 beta subcomplex subunit 4	0	28.973	139750000	51933000	87822000	NaN	NaN	-0.150369	0.640714	-0.00244017	0.0553346	NaN	NaN	NaN	NaN	NaN	NaN
VAPB	0.866499	0.1589	Q53XM7;O95292;E5RK64;Q6ZSP7;B3KVU7;O95292-2;B4DNS4;Q6ZR82;Q59EZ6	Q53XM7;O95292;E5RK64;Q6ZSP7;B3KVU7;O95292-2	Vesicle-associated membrane protein-associated protein B/C	0	55.643	213540000	80773000	132770000	0.302641	0.430927	0.210638	-0.197865	-0.0652495	-0.0843491	0.561693	0.112767	NaN	NaN	NaN	NaN
IPO7	3.92377	0.593256	O95373;B3KQG6;B3KNG9	O95373;B3KQG6	Importin-7	0	73.749	258280000	76069000	182210000	0.653152	0.601411	0.512277	1.01457	0.463309	0.455965	0.748118	0.29725	NaN	NaN	NaN	NaN
AP2A1	0.97614	0.236793	Q8N9K4;O95782-2;O95782	Q8N9K4;O95782-2;O95782	AP-2 complex subunit alpha-1	0	35.327	240300000	88474000	151830000	0.169155	NaN	0.0901759	0.416407	-0.0365407	0.0357646	0.745797	NaN	NaN	NaN	NaN	NaN
BAG3	0.641795	0.811847	O95817;C9JFK9;Q53GY1	O95817;C9JFK9;Q53GY1	BAG family molecular chaperone regulator 3	0	42.942	16189000	5379600	10809000	NaN	NaN	1.10822	NaN	NaN	1.44143	-0.114113	NaN	NaN	NaN	NaN	NaN
AIFM1	0.0502586	-0.0169661	O95831-3;O95831;O95831-2;Q5RZA0;E9PMA0;O95831-6;O95831-5;O95831-4;Q5RZ99	O95831-3;O95831;O95831-2	Apoptosis-inducing factor 1, mitochondrial	0	182.69	111260000	43442000	67818000	-0.331046	0.483983	0.222063	NaN	-0.00291719	0.0831112	-0.400378	-0.17358	NaN	NaN	NaN	NaN
HEL-S-133P;LDHA	1.12862	0.491642	V9HWB9;P00338;P00338-3;P00338-4;P00338-5;P00338-2;F5GXY2;B4DJI1;F5GYU2;F5GXH2;F5H5J4;F5H6W8;F5GZQ4;A0A087WUM2;Q96L19;Q6ZMR3;F5H8H6;F5GXC7;F5GWW2;F5GXU1;F5H5G7;F5H155;G3XAP5;F5H245;G9BCY8;G9BCY7;D6NKH9;P07864;Q9BYZ2	V9HWB9;P00338;P00338-3;P00338-4;P00338-5;P00338-2;F5GXY2;B4DJI1;F5GYU2;F5GXH2	L-lactate dehydrogenase;L-lactate dehydrogenase A chain	0	323.31	4188100000	1431700000	2756400000	-0.348023	-0.147394	0.308244	0.186881	0.321813	0.219587	0.0363276	-0.00655027	2.21011	2.34525	0.363003	0.41045
HEL-75;GSR	1.83292	0.27838	V9HW90;P00390-2;P00390;P00390-4;P00390-3;P00390-5;H0YC68;E5RI06	V9HW90;P00390-2;P00390;P00390-4;P00390-3;P00390-5	Glutathione reductase, mitochondrial	0	261.8	859580000	296540000	563040000	0.563353	0.633571	0.057277	0.302056	0.266397	0.392757	0.0203421	-0.00871128	NaN	NaN	NaN	NaN
HPRT1	0.158688	-0.364525	Q6LET3;P00492	Q6LET3;P00492	Hypoxanthine-guanine phosphoribosyltransferase	0	19.382	35751000	12890000	22860000	NaN	NaN	NaN	NaN	NaN	0.622274	-1.95243	0.236584	NaN	NaN	NaN	NaN
HEL-S-68p;PGK1	1.3949	0.387868	V9HWF4;P00558;P00558-2;B4E1H9;B4DHM5;B4DWQ3;B4DHB3;P07205;Q16444;V9HW85	V9HWF4;P00558;P00558-2;B4E1H9;B4DHM5;B4DWQ3;B4DHB3	Phosphoglycerate kinase;Phosphoglycerate kinase 1	0	321.45	3196300000	1120400000	2075800000	0.233029	0.194717	0.277747	0.212632	0.215741	0.1503	-0.275524	-0.0726344	1.37189	1.73444	0.166458	0.445621
LMNA	1.19311	0.317732	P02545;P02545-3;P02545-6;P02545-2;W8QEH3;Q5I6Y5;P02545-5;P02545-4;Q3BDU5;Q8N519;Q5TCI8;B4DFR3;H0YAB0;W5X314	P02545;P02545-3;P02545-6;P02545-2;W8QEH3;Q5I6Y5;P02545-5;P02545-4;Q3BDU5;Q8N519;Q5TCI8	Prelamin-A/C;Lamin-A/C	0	323.31	4310000000	1570300000	2739600000	0.0761487	0.137241	0.25882	-0.0323739	0.0888201	0.049352	-0.339126	0.287591	1.21791	1.5434	0.0976109	0.427392
TFRC	0.278312	-0.152825	P02786;G3V0E5;A8K6Q8;B7Z2I6;F8WBE5;H7C3V5	P02786;G3V0E5;A8K6Q8	Transferrin receptor protein 1;Transferrin receptor protein 1, serum form	0	323.31	2815900000	1319500000	1496400000	0.0538064	0.216734	-0.586644	-0.138219	-0.481203	-0.495858	-1.78428	-0.859588	0.786262	1.4067	-0.18513	0.23352
CAT	0.524387	0.128047	P04040;B4DWK8;Q8TAK2	P04040;B4DWK8	Catalase	0	77.87	386610000	141930000	244680000	0.107688	-0.231684	0.0350608	0.0097772	0.0487942	-0.0311204	-0.0742588	0.135535	NaN	1.12234	NaN	0.158337
HEL-S-87p;ALDOA	1.57534	0.475469	V9HWN7;P04075;P04075-2;J3KPS3;H3BQN4;H3BPS8;H3BU78;H3BUH7;H3BR04;H3BMQ8;A4UCS9;A4UCT0;H3BR68;B7Z1Z9;B7Z3K7	V9HWN7;P04075;P04075-2;J3KPS3;H3BQN4;H3BPS8;H3BU78;H3BUH7	Fructose-bisphosphate aldolase A	0	323.31	3461700000	1206300000	2255400000	0.111966	0.165815	0.249627	0.157949	0.199876	0.146394	0.488721	-0.150017	1.15387	2.22826	0.288772	0.664392
CSTB	2.93203	0.607317	Q76LA1;P04080	Q76LA1;P04080	Cystatin-B	0	19.805	107620000	29227000	78396000	NaN	NaN	0.57124	NaN	0.471864	0.832688	0.446044	0.714751	NaN	NaN	NaN	NaN
ANXA1	1.19799	0.480611	Q5TZZ9;P04083;B5BU38;Q5T3N1;B4DL19;Q5T3N0;Q05BR2	Q5TZZ9;P04083;B5BU38;Q5T3N1	Annexin;Annexin A1	0	323.31	1170200000	427370000	742850000	0.314639	0.535655	0.033793	0.151469	0.281906	0.183201	-0.328544	0.0688772	2.29722	1.55606	0.192447	NaN
HEL-S-162eP;GAPDH	1.24933	0.250165	V9HVZ4;P04406-2;P04406;E7EUT5;Q2TSD0;Q0QET7;A4UCT1;B4DRV9;Q5ZEY3;Q16768	V9HVZ4;P04406-2;P04406;E7EUT5;Q2TSD0;Q0QET7;A4UCT1	Glyceraldehyde-3-phosphate dehydrogenase	0	323.31	8487200000	3266000000	5221200000	0.143524	0.253142	0.144177	0.183455	0.273934	0.262674	-0.522758	0.0821575	0.762136	1.17747	0.0596321	0.182438
HEL-S-102;HSPB1	1.22121	0.30834	V9HW43;P04792;B4DL87;F8WE04;C9J3N8	V9HW43;P04792;B4DL87;F8WE04	Heat shock protein beta-1	0	211.28	1049800000	386100000	663670000	0.304277	0.201258	-0.168285	0.0961269	0.277866	0.130536	-0.305664	-0.0136546	1.08889	1.49789	0.159371	0.431463
RPN1	1.23216	0.252788	Q6IBR0;P04843;Q96HX3;Q53EP4;B4DL99;B7Z4L4;B4DNJ5;F8WF32	Q6IBR0;P04843;Q96HX3;Q53EP4;B4DL99;B7Z4L4	Dolichyl-diphosphooligosaccharide--protein glycosyltransferase subunit 1	0	323.31	1337900000	528360000	809550000	0.330099	0.348459	0.191057	0.35682	-0.109094	0.0422241	0.0928839	-0.139983	NaN	1.24245	-0.0833857	0.509138
GNAI2;WUGSC:H_LUCA16.1	0.190838	0.0205354	P04899;P04899-4;B3KX51;Q96C71;P04899-6;P04899-3;P04899-5;P04899-2;Q93020;B3KP24;P63096;P08754;Q6LCB5;B3KP89;P63096-2;P09471-2;P09471;A0A087WTB6;A2A2R6;Q5JWD1;H0Y7E8;H3BTM2;A0A087WZE5;C9JPP4;Q5JWE9;H0Y7F4;Q8N6I9;A0A024R2Z1;Q8N2B4;B4DWV9;Q5T697;A0A024R8M0;A8K1Y9;P11488;P19087;A8MTJ3;Q14344;Q03113;P38405;P38405-2	P04899;P04899-4;B3KX51;Q96C71;P04899-6;P04899-3;P04899-5;P04899-2;Q93020;B3KP24	Guanine nucleotide-binding protein G(i) subunit alpha-2	0	66.509	274720000	100570000	174150000	NaN	NaN	0.113567	-0.0136109	-0.109001	-0.0274838	0.170951	-0.0112099	NaN	NaN	NaN	NaN
ATP1A1	0.287915	0.051712	P05023-3;P05023-4;P05023;B7Z3V1;P05023-2;B7Z1N5;B7Z1Q9;M0R116;Q53ES0;B7Z9V4;P13637;P13637-2;P13637-3;B3KV59;B7Z3F8;B3KSY7;Q58I23;Q5TC02;Q5TC01	P05023-3;P05023-4;P05023;B7Z3V1;P05023-2	Sodium/potassium-transporting ATPase subunit alpha-1	0	323.31	792850000	300310000	492540000	0.160404	0.417272	-0.00502936	0.00302647	-0.179204	-0.260653	0.169925	0.107956	NaN	NaN	NaN	NaN
ALDH2	0.650696	0.287793	Q53FB6;P05091-2;P05091;B4YAH7;S4R3S4;F8VP50	Q53FB6;P05091-2;P05091;B4YAH7	Aldehyde dehydrogenase, mitochondrial	0	31.59	54817000	20105000	34711000	NaN	0.50019	0.6277	NaN	-0.224402	0.247684	NaN	NaN	NaN	NaN	NaN	NaN
SLC25A5	0.0634949	0.0147637	P05141;Q6NVC0	P05141;Q6NVC0	ADP/ATP translocase 2;ADP/ATP translocase 2, N-terminally processed	0	91.874	1121100000	396520000	724540000	-0.157287	0.126048	0.303693	0.341644	-0.0858642	0.0508847	-0.124582	-0.336428	NaN	NaN	NaN	NaN
EIF2S1	1.60273	0.247797	Q53XC0;P05198;H0YJS4;G3V4T5;B4DM12	Q53XC0;P05198;H0YJS4;G3V4T5	Eukaryotic translation initiation factor 2 subunit 1	0	76.278	154530000	52487000	102040000	NaN	-0.000808115	0.555031	0.529271	0.0892269	0.222928	0.0721745	0.266757	NaN	NaN	NaN	NaN
HEL-S-271;ATP5B	2.4226	0.597583	V9HW31;P06576;Q0QEN7;H0YH81;F8W079;F8W0P7;H0YI37	V9HW31;P06576;Q0QEN7;H0YH81;F8W079	ATP synthase subunit beta;ATP synthase subunit beta, mitochondrial	0	323.31	967530000	254130000	713400000	NaN	0.189413	0.54498	0.491494	0.478609	0.268794	0.74373	1.28297	0.766638	1.73808	-0.0969772	0.165687
NPM1	0.477786	0.133565	P06748-2;P06748;A4ZU86;P06748-3;Q9BTI9;E5RI98;Q9NX34;E5RGW4;V9HVU7;A0A024RAP1	P06748-2;P06748;A4ZU86;P06748-3;Q9BTI9	Nucleophosmin	0	323.31	2010400000	846940000	1163400000	0.319965	0.507617	-0.011239	0.646439	0.0100636	-0.0389398	-0.513996	0.148609	NaN	NaN	NaN	NaN
EPHX1	1.34475	0.261026	R4SBI6;Q6FGZ3;P07099;B1AQP8;B1AQP9	R4SBI6;Q6FGZ3;P07099	Epoxide hydrolase 1	0	55.519	467720000	150670000	317050000	NaN	NaN	0.432959	0.412185	-0.064329	0.0140695	0.52687	0.2444	NaN	NaN	NaN	NaN
LDHB	0.953368	0.381481	Q5U077;P07195;A8MW50;C9J7H8;F5H793	Q5U077;P07195;A8MW50;C9J7H8;F5H793	L-lactate dehydrogenase;L-lactate dehydrogenase B chain	0	323.31	3285100000	1281800000	2003400000	-0.115691	-0.102186	0.13829	0.233397	0.245252	0.148088	-0.195186	-0.238493	1.12486	2.49644	0.301588	0.541416
TUBB	2.14276	0.434191	Q5SU16;P07437;Q5JP53;B7ZAF0;B4DY90;Q6LC01;Q5ST81;B4E052;B7ZAK1;B4DMU8;Q9BUU9;B4DQN9;B4DXZ5;B4DMJ5;Q96B85;Q1KSF8;Q6P602;A4UCU2	Q5SU16;P07437;Q5JP53;B7ZAF0;B4DY90;Q6LC01;Q5ST81;B4E052;B7ZAK1;B4DMU8;Q9BUU9;B4DQN9;B4DXZ5;B4DMJ5;Q96B85	Tubulin beta chain	0	323.31	8751500000	3048300000	5703200000	0.132248	0.370276	0.178109	0.172359	0.196229	0.0201999	0.356933	0.151209	1.10883	1.57148	0.438825	0.513592
PFN1	1.37088	0.438751	P07737;K7EJ44;I3L3D5;CON__P02584	P07737;K7EJ44	Profilin-1	0	323.31	4210400000	1472800000	2737600000	-0.015418	0.133432	0.0776532	0.248778	0.25544	0.118227	0.109427	0.00963388	1.60288	2.02995	0.214747	0.480265
EPRS	1.03539	0.409132	P07814;V9GYZ6;Q3KQZ8;B4DKX5;B4DP50;H6WCP5;V9GZ76	P07814;V9GYZ6;Q3KQZ8	Bifunctional glutamate/proline--tRNA ligase;Glutamate--tRNA ligase;Proline--tRNA ligase	0	323.31	1237000000	366850000	870160000	-0.201858	0.0618453	0.54498	0.00360232	0.404249	0.457227	1.73782	0.265197	NaN	NaN	NaN	NaN
FH	0.994475	0.518687	P07954-2;P07954	P07954-2;P07954	Fumarate hydratase, mitochondrial	0	290.13	216980000	75422000	141560000	NaN	1.17722	0.996895	0.788017	0.372729	0.719402	-0.972478	0.549028	NaN	NaN	NaN	NaN
ASNS	4.99205	1.32028	P08243-2;P08243;B4DY32;P08243-3;F8WEJ5;C9JT45;C9J057;C9JM09;C9JLN6	P08243-2;P08243;B4DY32;P08243-3;F8WEJ5	Asparagine synthetase [glutamine-hydrolyzing];Asparagine synthetase	0	154.95	710780000	138790000	571990000	NaN	NaN	1.39133	1.16086	1.47581	1.51369	1.32866	1.0513	NaN	NaN	NaN	NaN
CYC1	1.26236	0.391375	Q8TBT6;P08574	Q8TBT6;P08574	Cytochrome c1, heme protein, mitochondrial	0	23.955	86752000	29067000	57685000	NaN	NaN	0.390448	NaN	0.189793	0.186247	0.23634	0.954047	NaN	NaN	NaN	NaN
HEL113;VIM	1.24161	0.341364	V9HWE1;P08670;B0YJC4;Q53HU8;B3KRK8;B0YJC5;Q5JVS8;Q5RLN2;B4DE66;H7C5W5;Q59EM6;B3KWQ6;A0A087WYG8;E7EMV2;B4DJT7;E7ESP9;A5YM63;P41219;P41219-2;Q16352;P07197-2;P07197;F8W835;B4DR43;Q8TCR7;B3KXJ0;B3KQI5;P07196;P12036-2;P12036	V9HWE1;P08670;B0YJC4;Q53HU8;B3KRK8;B0YJC5	Vimentin	0	323.31	3316800000	1239700000	2077100000	0.190046	0.353662	-0.300715	-0.187707	0.0783365	0.135929	-0.114551	0.368601	0.610606	1.82513	0.534858	0.602172
RPS17L;RPS17	0.251905	0.17437	P0CW22;P08708;H0YN88;A0A075B716;A4D1Q6	P0CW22;P08708;H0YN88;A0A075B716	40S ribosomal protein S17-like;40S ribosomal protein S17	0	323.31	252290000	89905000	162390000	NaN	NaN	0.35242	1.03935	0.453544	0.282499	-1.0145	-0.0670922	NaN	NaN	NaN	NaN
HEL-S-7;ANXA5	0.476659	0.191559	V9HWE0;P08758;E9PHT9;B4DNG6;D6RBE9;D6RBL5;D6RCN3	V9HWE0;P08758;E9PHT9;B4DNG6;D6RBE9;D6RBL5	Annexin;Annexin A5	0	305.66	512620000	175120000	337500000	NaN	NaN	0.350045	0.755144	0.209017	0.311852	-0.581173	0.104471	NaN	NaN	NaN	NaN
HEL-S-22;GSTP1	0.696066	0.3845	V9HWE9;P09211;A8MX94;C7DJS1;A0A087X2E9;B2C310;A0A087X243	V9HWE9;P09211;A8MX94;C7DJS1	Glutathione S-transferase P	0	293.06	745860000	272550000	473310000	0.687061	0.0556121	0.0216219	0.295841	0.0564447	0.135666	-0.364663	0.104337	NaN	2.46858	NaN	NaN
LGALS1	0.22691	0.129975	P09382;F8WEI7	P09382	Galectin-1	0	66.787	650180000	206520000	443660000	-0.874349	-0.841275	0.586597	0.462262	-0.078457	0.738119	0.412402	0.6345	NaN	NaN	NaN	NaN
LTA4H	1.70273	0.324389	P09960;B4DVZ8;P09960-4;P09960-2;P09960-3;Q49AK0;Q59ES1;B4DEH5	P09960;B4DVZ8;P09960-4;P09960-2;P09960-3	Leukotriene A-4 hydrolase;Leukotriene A(4) hydrolase	0	78.311	145950000	50549000	95403000	NaN	0.546759	0.612966	0.407951	0.356707	0.213129	0.349026	-0.215814	NaN	NaN	NaN	NaN
ESD	2.14618	0.37969	P10768;H7BZT7;X6RA14;U3KQT1	P10768;H7BZT7;X6RA14	S-formylglutathione hydrolase	0	34.624	197380000	62836000	134540000	NaN	NaN	0.62068	NaN	0.447315	0.32239	0.339935	0.168129	NaN	NaN	NaN	NaN
HEL-S-89n;HSPA5	4.26313	0.88056	V9HWB4;P11021;B4DEF7	V9HWB4;P11021	78 kDa glucose-regulated protein	0	323.31	6502200000	1795600000	4706600000	0.497842	0.686971	0.969454	1.16909	0.748547	0.787934	0.116232	0.574828	1.45502	1.97427	0.695192	0.891341
HEL-S-72p;HSPA8	1.42294	0.360389	V9HW22;P11142;E9PKE3;Q53GZ6;Q53HF2;P11142-2;B3KTV0;Q96IS6;E9PNE6;E9PN89;B4DTX2;E9PLF4;B4E1Q1;E9PQQ4;E9PQK7;E9PK54;A8K7Q2;E9PPY6;E9PI65;E9PN25;B3KUS2;E9PS65;A4D111;Q96BE0;Q9NZ87;Q9NWW3;Q96H53;E9PM13	V9HW22;P11142;E9PKE3;Q53GZ6;Q53HF2;P11142-2;B3KTV0;Q96IS6;E9PNE6;E9PN89;B4DTX2;E9PLF4;B4E1Q1	Heat shock cognate 71 kDa protein	0	323.31	7085400000	2558700000	4526600000	0.495183	0.694657	0.033652	0.30871	0.166073	0.087327	-0.326697	-0.0945413	0.918463	1.64778	0.0890913	0.304978
PDHB	0.0701121	0.0300482	P11177-3;P11177-2;P11177;C9J634;F8WF02;Q59G68	P11177-3;P11177-2;P11177;C9J634;F8WF02	Pyruvate dehydrogenase E1 component subunit beta, mitochondrial	0	46.824	144400000	58994000	85409000	NaN	0.110898	NaN	0.533763	-0.244377	-0.393103	-0.205513	0.378623	NaN	NaN	NaN	NaN
TOP1	0.000107351	6.68019e-05	P11387;B9EG90;Q9BVT2;D3DWJ7;E5RIC7;B4E061;B7Z9E8;B4DYD2;E5KMK7;E5KMK6;E5KMK5;Q969P6-2;Q969P6	P11387;B9EG90;Q9BVT2	DNA topoisomerase 1	0	37.893	132090000	51886000	80209000	NaN	NaN	0.31603	NaN	0.1129	-0.109297	-0.72812	0.408821	NaN	NaN	NaN	NaN
TOP2A	1.86115	-0.797097	P11388;P11388-2;P11388-3;P11388-4;Q59H80	P11388;P11388-2;P11388-3;P11388-4	DNA topoisomerase 2-alpha	0	106.56	156420000	79059000	77360000	NaN	NaN	-0.880285	-0.714988	-0.530927	NaN	-1.47871	-0.380578	NaN	NaN	NaN	NaN
IGF2R	0.535317	0.18793	P11717;Q59EZ3;S4R328	P11717;Q59EZ3	Cation-independent mannose-6-phosphate receptor	0	129.05	103110000	40901000	62212000	NaN	NaN	0.827087	0.329526	0.0966667	0.28155	-0.13204	-0.27521	NaN	NaN	NaN	NaN
ADH5	1.24903	0.308677	Q6IRT1;Q6FI45;Q5U043;P11766;Q2VIM7;H0YAG8;D6RFE4;D6RAY0;D6R9G2	Q6IRT1;Q6FI45;Q5U043;P11766;Q2VIM7	Alcohol dehydrogenase class-3	0	63.134	84447000	32727000	51720000	NaN	NaN	0.271545	NaN	NaN	0.334225	0.561986	0.0669503	NaN	NaN	NaN	NaN
PCNA	0.179598	0.255892	Q6FI35;Q6FHF5;P12004;B4DUA2	Q6FI35;Q6FHF5;P12004	Proliferating cell nuclear antigen	0	35.934	73870000	30960000	42910000	NaN	NaN	NaN	NaN	NaN	1.2122	-0.490801	0.0462816	NaN	NaN	NaN	NaN
TPR	0.466902	0.337924	P12270;Q58F23;Q504U6;Q15624;A0PJC9;Q5SWX9	P12270	Nucleoprotein TPR	0	191.73	282180000	109920000	172260000	NaN	2.09586	0.663299	0.462262	-0.368775	-0.140094	-0.0541077	-0.29297	NaN	NaN	NaN	NaN
HEL-S-29;HEL-211;CKB	0.102609	0.169913	V9HWH2;V9HW77;P12277;G3V4N7;B4DP56;G3V461;H0YJG0	V9HWH2;V9HW77;P12277;G3V4N7;B4DP56;G3V461	Creatine kinase B-type	0	47.407	63417000	24750000	38668000	NaN	NaN	NaN	1.47035	0.131985	0.428571	-1.35126	NaN	NaN	NaN	NaN	NaN
ANXA3	3.83973	0.432277	P12429;D6RFG5;D6RA82;D6RCA8;D6RAZ8	P12429;D6RFG5;D6RA82;D6RCA8	Annexin A3;Annexin	0	117.52	599820000	195920000	403900000	0.552279	0.673828	0.555423	0.514703	0.277985	0.274649	0.223423	0.385928	NaN	NaN	NaN	NaN
XRCC5	2.47595	0.156361	P13010;Q53T09;Q53TC2;C9JZ81;H7C0H9	P13010;Q53T09	X-ray repair cross-complementing protein 5	0	323.31	2509800000	886220000	1623600000	0.313826	0.177854	0.197362	0.250113	0.090447	0.102053	0.132116	-0.0128829	NaN	NaN	NaN	NaN
EEF2	1.60704	0.411598	P13639;Q8TA90;B4DPU3;Q6PK56;B4DRE8;B4DMC6;Q6W6M8;M0R0I6	P13639;Q8TA90;B4DPU3;Q6PK56	Elongation factor 2	0	323.31	7302700000	2509900000	4792800000	-0.135776	0.133827	0.28629	0.245374	0.149259	0.216238	0.373509	-0.123371	1.23983	1.75625	0.407407	0.390338
PDIA4	0.966022	0.217687	P13667	P13667	Protein disulfide-isomerase A4	0	254.28	899950000	307650000	592300000	0.0214797	0.203514	0.41511	0.735262	0.454702	0.515511	-0.476438	-0.0301772	NaN	NaN	0.120219	NaN
P4HA1	1.45028	-0.287822	Q5VSQ6;P13674-3;P13674-2;P13674	Q5VSQ6;P13674-3;P13674-2;P13674	Prolyl 4-hydroxylase subunit alpha-1	0	32.442	94750000	39152000	55599000	NaN	-0.148097	-0.18641	NaN	-0.569608	-0.615707	-0.00488457	-0.202223	NaN	NaN	NaN	NaN
FDPS	0.62368	0.130588	P14324-2;P14324;B3KMW3;A0A087X1D8;A0A087WVN4;Q14329;A0A087WTP2;A0A087X090	P14324-2;P14324;B3KMW3;A0A087X1D8;A0A087WVN4;Q14329	Farnesyl pyrophosphate synthase	0	32.095	384380000	133940000	250450000	NaN	NaN	0.343237	0.0285691	0.260869	0.287945	-0.301106	0.164014	NaN	NaN	NaN	NaN
HEL-S-30;PKM;PKM2	1.50633	0.452263	V9HWB8;P14618;A0A024R5Z9;P14618-2;H3BTN5;P14618-3;B4DNK4;B4DRT3;Q8WUW7;A0A024R609;H3BQ34;Q504U3;H3BR70;H3BUW1;H3BTJ2;H3BT25;H3BU13;Q9UKK4;Q9UK31;B4DPM0;Q16716;Q16715;P30613-2;P30613;H3BN34;H3BQZ3	V9HWB8;P14618;A0A024R5Z9;P14618-2;H3BTN5;P14618-3;B4DNK4;B4DRT3;Q8WUW7;A0A024R609;H3BQ34;Q504U3;H3BR70	Pyruvate kinase;Pyruvate kinase PKM	0	323.31	11293000000	3999700000	7293300000	0.304044	0.394624	0.117695	0.124328	0.167229	0.14483	0.0301242	0.00259443	1.11096	2.2092	0.183582	0.637935
TRA1;HEL-S-125m;HSP90B1	1.80731	0.550942	Q5CAQ5;V9HWP2;P14625;Q59FC6;B4DHT9;B4DU71;Q96GW1;B4DQX3;F8W026;H0YIV0;Q58FF2;Q58FF3	Q5CAQ5;V9HWP2;P14625;Q59FC6;B4DHT9;B4DU71	Endoplasmin	0	273.29	1604700000	549970000	1054800000	0.105142	0.405121	0.52647	0.399663	0.273934	0.223423	-0.472129	0.316609	1.8118	1.8779	0.457121	0.686254
IDE	1.39731	0.418315	P14735;Q59GA5;B7Z7W6;B3KSB8;P14735-2;Q5T5N3	P14735;Q59GA5	Insulin-degrading enzyme	0	69.023	188850000	63100000	125750000	NaN	NaN	0.462576	0.457121	0.411209	0.0563061	1.06929	0.0533895	NaN	NaN	NaN	NaN
HNRNPL	0.180066	-0.046001	Q6NTA2;P14866;B2R959;M0QXS5;P14866-2;M0QYT0;M0R076;M0R1W6;B4DVF8;M0QYL7;B4DPK8	Q6NTA2;P14866;B2R959;M0QXS5;P14866-2	Heterogeneous nuclear ribonucleoprotein L	0	323.31	1451000000	529010000	921940000	0.000721115	0.0657101	0.0313951	0.214125	-0.177017	-0.155647	-0.628608	0.281312	NaN	NaN	NaN	NaN
RPS2;rps2;OK/KNS-cl.6;LOC392781	0.918778	0.324511	Q3KQT6;P15880;H0YEN5;Q8J014;E9PQD7;Q8N5L9;Q6IPX5;Q9BSW5;O60249;Q8NI62;A4D0Y7;E9PMM9;E9PPT0;Q8NI61;I3L404;D3DU83;E9PM36;H3BNG3;H0YE27	Q3KQT6;P15880;H0YEN5;Q8J014;E9PQD7;Q8N5L9;Q6IPX5;Q9BSW5;O60249;Q8NI62;A4D0Y7;E9PMM9	40S ribosomal protein S2	0	73.129	877380000	314620000	562760000	0.0440444	0.0132121	0.0976109	0.383939	0.182819	0.258338	-0.301479	0.368377	NaN	2.14981	0.140779	0.23217
DSP;DSP variant protein	0.116271	-0.0695058	P15924;P15924-3;Q4LE79;P15924-2;B4E2A0;B4DKX6;B4DWT7;G1UI31;Q6ZP16	P15924;P15924-3;Q4LE79;P15924-2	Desmoplakin	0	323.31	645050000	270340000	374710000	-0.168836	0.919836	-0.762143	-1.43944	0.863066	-0.12803	-0.313907	-0.63536	0.437973	0.310689	-0.900718	0.982802
CBR1	1.38429	0.307148	P16152;E9PQ63;A8MTM1;P16152-2;V9HW40;Q53F60;O75828	P16152;E9PQ63;A8MTM1;P16152-2	Carbonyl reductase [NADPH] 1	0	201.22	247560000	91957000	155600000	NaN	NaN	0.496002	0.630312	0.230695	0.483468	0.0892269	-0.0868137	NaN	NaN	NaN	NaN
HIST1H1B	0.868377	0.33536	P16401;Q14463	P16401	Histone H1.5	0	26.162	188090000	58845000	129250000	NaN	NaN	-0.228436	0.840524	0.199751	0.299362	NaN	0.565597	NaN	NaN	NaN	NaN
ATP2A2	0.158452	0.0868442	P16615-5;P16615-2;P16615-3;P16615;P16615-4;H7C5W9;Q8N3X5;Q7Z675;O14983-3;O14983-2;O14983;A8K9K1;Q7Z6E5;Q93084-4;Q93084-2;Q93084-3;Q93084-7;Q93084;Q93084-6;Q93084-5;B3KS35;J3QSY6;H3BTW4	P16615-5;P16615-2;P16615-3;P16615;P16615-4;H7C5W9	Sarcoplasmic/endoplasmic reticulum calcium ATPase 2	0	144.79	467330000	206260000	261080000	NaN	-1.10002	0.214747	0.321813	0.0408223	0.197865	0.664847	0.267835	NaN	NaN	NaN	NaN
CTPS1	0.682954	0.318446	P17812;B4DMB5;B4E1E0;P17812-2;B7Z9C4	P17812;B4DMB5;B4E1E0;P17812-2	CTP synthase 1;CTP synthase	0	45.213	116800000	39171000	77629000	NaN	NaN	0.665029	NaN	NaN	0.143916	NaN	0.146394	NaN	NaN	NaN	NaN
TCP1	1.30982	0.142707	P17987;E7ERF2;F5H282;E7EQR6;F5H136;F5GZI8;F5H676;F5H726;F5GYL4;F5GZ03	P17987;E7ERF2	T-complex protein 1 subunit alpha	0	323.31	998150000	336050000	662100000	0.0961269	-0.0553064	0.144046	0.216734	0.11703	0.158725	0.494672	-0.0303687	NaN	NaN	NaN	NaN
SON	2.31418	-0.877151	P18583-2;P18583-5;H7C1M2;P18583-6;P18583-10;P18583-3;P18583-4;P18583-7;P18583;P18583-9;B3KRA1;D3DSF7;P18583-8	P18583-2;P18583-5;H7C1M2;P18583-6;P18583-10;P18583-3;P18583-4;P18583-7;P18583;P18583-9;B3KRA1	Protein SON	0	26.216	45045000	22764000	22281000	NaN	NaN	-1.20886	NaN	-0.867015	-0.737591	-0.695139	NaN	NaN	NaN	NaN	NaN
PGAM1;hCG_2015269	1.36197	0.454262	Q6P6D7;Q6FHU2;Q53G35;P18669;Q0D2Q6;B4DKL5;Q6FHK8;B4DMJ7;B7Z9E5;B4DJA4;A4D2J6;P15259;Q8N0Y7;B7ZW15	Q6P6D7;Q6FHU2;Q53G35;P18669;Q0D2Q6;B4DKL5;Q6FHK8;B4DMJ7	Phosphoglycerate mutase;Phosphoglycerate mutase 1	0	154.54	289720000	97839000	191880000	NaN	NaN	0.681494	1.21475	0.2444	0.796016	-0.0605627	-0.0642989	NaN	NaN	NaN	0.368042
SRM	0.344819	0.378143	P19623;K7EL89;K7EQ47	P19623;K7EL89	Spermidine synthase	0	31.029	39481000	11749000	27732000	NaN	NaN	NaN	NaN	0.026021	NaN	1.19207	-0.0836609	NaN	NaN	NaN	NaN
EIF2S2	0.985671	0.334378	Q6IBR8;P20042;B5BU01;Q3B7I9;Q59GZ3	Q6IBR8;P20042;B5BU01;Q3B7I9	Eukaryotic translation initiation factor 2 subunit 2	0	102.98	106690000	35362000	71323000	NaN	NaN	0.268434	0.757877	0.29066	0.317188	-0.369725	0.741834	NaN	NaN	NaN	NaN
PSMB1	0.758395	0.35971	Q53FT8;P20618;Q59GN1	Q53FT8;P20618;Q59GN1	Proteasome subunit beta type;Proteasome subunit beta type-1	0	50.61	44755000	15561000	29193000	NaN	NaN	0.175684	1.38377	0.431249	0.240375	-0.295872	0.223052	NaN	NaN	NaN	NaN
LMNB1	1.0092	-0.269774	P20700;E9PBF6;Q6DC98;B4DZT3	P20700;E9PBF6;Q6DC98	Lamin-B1	0	106.7	450290000	196610000	253680000	NaN	NaN	-0.0334219	-0.107555	-0.252759	-0.103705	-0.913977	-0.207228	NaN	NaN	NaN	NaN
FLNA;FLJ00119	1.70403	0.392873	P21333-2;P21333;Q5HY54;Q60FE6;Q60FE5;A6NDY9;A0A087WWY3;Q8TES4;Q6NXF2;Q96C61;B4E2F9;B4DTD5;F8WE98;H0Y5C6;Q2VP91;Q86TQ3;H0Y5F3;H7C2E7	P21333-2;P21333;Q5HY54;Q60FE6;Q60FE5;A6NDY9;A0A087WWY3;Q8TES4	Filamin-A	0	323.31	14433000000	5124000000	9309500000	0.0255958	0.280125	0.274769	0.0607391	0.155361	0.0596321	0.331247	0.0333701	1.015	1.70876	0.548437	0.221444
HEL60;ACO1;IRP1	0.134175	0.171698	V9HWB7;P21399;Q9HBB2;Q5VZA6;Q59FI0;Q7Z2Y2	V9HWB7;P21399;Q9HBB2;Q5VZA6;Q59FI0	Cytoplasmic aconitate hydratase	0	57.878	31809000	10344000	21465000	NaN	NaN	NaN	0.932439	NaN	NaN	-0.593028	0.175684	NaN	NaN	NaN	NaN
VDAC1	0.802091	0.230793	P21796;B3KTS5;C9JI87;B4DEI3	P21796;B3KTS5;C9JI87;B4DEI3	Voltage-dependent anion-selective channel protein 1	0	189.42	3405100000	1203700000	2201300000	-0.0128392	0.0549179	0.497536	0.50457	0.0753272	0.00647761	0.0426443	-0.12573	NaN	1.59946	-0.107244	0.00360232
OSBP	1.33637	0.729911	P22059;B4DR25	P22059;B4DR25	Oxysterol-binding protein 1;Oxysterol-binding protein	0	28.33	33166000	9083400	24083000	NaN	NaN	NaN	0.755486	NaN	0.678703	1.28457	0.200881	NaN	NaN	NaN	NaN
GART	2.35035	0.420705	Q3B7A7;Q59HH3;P22102;B4DJ93;P22102-2;O14660;Q15374;F8WD69;Q71VH3;C9JZG2;C9JKQ7;C9JBJ1;C9JTV6	Q3B7A7;Q59HH3;P22102	Trifunctional purine biosynthetic protein adenosine-3;Phosphoribosylamine--glycine ligase;Phosphoribosylformylglycinamidine cyclo-ligase;Phosphoribosylglycinamide formyltransferase	0	102.19	222020000	71166000	150860000	NaN	NaN	0.78073	0.528471	0.304161	0.269632	0.428357	0.212881	NaN	NaN	NaN	NaN
UQCRC2	0.524917	0.0980117	P22695;H3BRG4;H3BSJ9;H3BP04;H3BUE4;H3BUI9;A0A087WVZ4	P22695;H3BRG4;H3BSJ9	Cytochrome b-c1 complex subunit 2, mitochondrial	0	323.31	498210000	184980000	313240000	-0.148305	-0.194328	0.522357	0.380729	0.00388999	-0.00773913	0.105678	0.121811	NaN	NaN	NaN	NaN
DKFZp686P18130;FECH	0.333951	0.226871	Q7KZA3;Q53FU1;P22830;P22830-2;Q5TZY0;B4DSA4;K7ELX4;K7EJM8;K7EKP7;K7EPN2	Q7KZA3;Q53FU1;P22830;P22830-2;Q5TZY0;B4DSA4;K7ELX4	Ferrochelatase;Ferrochelatase, mitochondrial	0	39.085	236140000	82181000	153960000	NaN	-1.19959	-0.208111	0.838024	0.57056	0.0869197	1.09997	0.400319	NaN	NaN	NaN	NaN
SFPQ	0.139128	0.100185	Q9BSV4;Q86VG2;P23246;P23246-2;Q6PIX2;H0Y9K7;H0Y9U2	Q9BSV4;Q86VG2;P23246;P23246-2;Q6PIX2	Splicing factor, proline- and glutamine-rich	0	294.25	2066400000	850560000	1215800000	0.24245	0.235482	-0.336063	0.191184	-0.397904	-0.251728	-1.60161	-0.49773	1.09815	2.419	0.038998	0.0619835
HEL-S-39;PPIB	2.10904	0.288433	V9HWC6;P23284	V9HWC6;P23284	Peptidyl-prolyl cis-trans isomerase;Peptidyl-prolyl cis-trans isomerase B	0	185.54	1334400000	403620000	930760000	-0.00106798	0.184852	0.490673	0.536849	0.181548	0.261711	0.76545	0.453649	NaN	NaN	-0.0956816	0.106348
RPS3	0.327242	0.13508	P23396;E9PL09;Q53G83;P23396-2;E9PPU1;F2Z2S8;H0YF32;H0YCJ7;H0YEU2;A7E2S3;Q9NQS8;E9PQ96;E9PJH4;E9PK82;E9PSF4;H0YES8;E9PQX2	P23396;E9PL09;Q53G83;P23396-2;E9PPU1;F2Z2S8;H0YF32;H0YCJ7;H0YEU2;A7E2S3;Q9NQS8	40S ribosomal protein S3	0	110.73	944190000	368240000	575950000	0.893052	0.728835	-0.501729	0.683472	-0.0615411	-0.117991	-0.481122	-0.243745	NaN	NaN	0.316493	NaN
AHCY	0.996916	0.112279	P23526;P23526-2;Q1RMG2;H0Y8B3;Q6ZNS6;Q96HN2-4;Q96HN2-3;Q96HN2-2;Q96HN2	P23526;P23526-2;Q1RMG2	Adenosylhomocysteinase	0	323.31	516460000	170280000	346180000	0.307195	-0.0793713	0.164658	0.0592169	0.181548	0.00504059	0.354114	-0.0941716	NaN	NaN	NaN	NaN
POLR2A	0.871361	0.284423	P24928;A0A087WWE2;B4DET1;P24928-2	P24928;A0A087WWE2	DNA-directed RNA polymerase II subunit RPB1	0	100.61	107140000	36176000	70960000	NaN	-0.317984	0.40806	0.178619	0.128161	0.233765	1.131	0.229342	NaN	NaN	NaN	NaN
RPS12	0.199068	0.116455	P25398	P25398	40S ribosomal protein S12	0	56.901	192590000	64068000	128520000	NaN	0.927214	NaN	NaN	-0.136807	-0.4243	0.111833	0.104337	NaN	NaN	NaN	NaN
HEL-S-123m;ATP5A1	0.430584	0.18132	V9HW26;P25705;P25705-2;P25705-3;K7EK77;B4DGW3;K7ERX7;K7EJP1;K7EQH4;K7ENJ4;K7ESA0	V9HW26;P25705;P25705-2;P25705-3;K7EK77;B4DGW3;K7ERX7	ATP synthase subunit alpha;ATP synthase subunit alpha, mitochondrial	0	323.31	1727500000	688910000	1038600000	0.0825664	-0.00553615	-0.193948	0.287945	-0.0464889	-0.221035	-0.965334	0.126973	0.615134	1.92189	0.389457	0.184217
PSMA1;HEL-S-275	0.00907281	0.00332188	P25786;P25786-2;V9HW55;F5GX11;B4E0X6;B4DEV8	P25786;P25786-2;V9HW55;F5GX11;B4E0X6;B4DEV8	Proteasome subunit alpha type-1;Proteasome subunit alpha type	0	48.589	275990000	99032000	176960000	NaN	0.35321	-0.212802	0.0374524	-0.124613	-0.133179	-0.665272	-0.126029	NaN	NaN	0.304861	0.596267
PSMA3	0.435133	0.222406	Q6IB71;P25788-2;P25788;G3V4X5	Q6IB71;P25788-2;P25788	Proteasome subunit alpha type;Proteasome subunit alpha type-3	0	18.922	104280000	37511000	66764000	NaN	0.128029	-0.136823	NaN	-0.445558	0.0724488	0.639232	1.07711	NaN	NaN	NaN	NaN
HEL70;MSN	0.583074	0.224045	V9HWC0;P26038;B7Z4C7;Q6PJT4	V9HWC0;P26038;B7Z4C7	Moesin	0	323.31	1835800000	692260000	1143500000	-0.161556	-0.1538	-0.00940814	0.396598	0.129876	0.149129	-0.271061	-0.257218	1.16562	1.87876	-0.220631	0.0422241
IVD	0.441231	-0.0279932	P26440;P26440-2;H0YKV0;H0YN10;H0YLC3;H7C4G6;A0A087WVD3	P26440;P26440-2;H0YKV0;H0YN10;H0YLC3;H7C4G6	Isovaleryl-CoA dehydrogenase, mitochondrial	0	31.442	34358000	15050000	19308000	NaN	0.016639	NaN	NaN	NaN	NaN	-0.0355201	-0.0650986	NaN	NaN	NaN	NaN
PTBP1	0.664726	0.170752	P26599;P26599-2;P26599-3;A6NLN1;K7EKJ7;Q59H49;K7ELW5;K7ES59;A0A087WUW5;K7EK45;A0A087WU68	P26599;P26599-2;P26599-3;A6NLN1;K7EKJ7	Polypyrimidine tract-binding protein 1	0	137.29	1250800000	433870000	816910000	0.791689	NaN	0.22848	-0.182671	0.194717	0.225892	-0.177343	0.1145	NaN	NaN	NaN	NaN
EEF1G	1.86389	0.569555	Q53YD7;P26641;P26641-2;B4DUP0;B4DSR4;B4DUK7;Q2F838;Q2F840	Q53YD7;P26641;P26641-2;B4DUP0	Elongation factor 1-gamma	0	278.11	1658200000	543080000	1115100000	0.199374	0.381726	0.327687	0.400647	0.376179	0.703544	-0.0731656	0.107822	1.12757	2.48223	0.303927	0.497127
YWHAQ	0.905152	-0.210366	P27348;B4DMT8;Q53S41;E9PG15;B4DY04;Q53RR5	P27348;B4DMT8;Q53S41;E9PG15	14-3-3 protein theta	0	323.31	479810000	218620000	261190000	0.256407	0.365245	-0.47917	-0.490071	-0.286603	-0.475254	-0.400873	-0.172604	NaN	NaN	NaN	NaN
RPL10;RPL10L	0.0362231	0.00623747	X1WI28;X5D2T3;P27635;B8A6G2;X5D2W5;F8W7C6;A0A087WV22;A6QRI9;Q96L21;X5D7P1;H7C123;H7C2C5	X1WI28;X5D2T3;P27635;B8A6G2;X5D2W5;F8W7C6;A0A087WV22;A6QRI9;Q96L21	60S ribosomal protein L10;60S ribosomal protein L10-like	0	38.485	467330000	167920000	299420000	-0.248399	-0.0586984	0.0714881	0.00791302	0.0977456	-0.153623	0.311852	0.0216219	NaN	NaN	NaN	NaN
RPA1	0.66464	0.263949	P27694;I3L4R8	P27694;I3L4R8	Replication protein A 70 kDa DNA-binding subunit;Replication protein A 70 kDa DNA-binding subunit, N-terminally processed	0	55.222	36777000	13879000	22898000	NaN	NaN	NaN	NaN	0.516721	NaN	0.00417777	0.270947	NaN	NaN	NaN	NaN
CANX	0.202896	-0.0804756	P27824-3;P27824;P27824-2;D6RFL1;H0Y9Q7;D6RGY2;Q6ZP56;D6RAU8;D6RB85;D6RDP7;H0Y9H1	P27824-3;P27824;P27824-2	Calnexin	0	33.819	278180000	101430000	176750000	-0.0366887	0.418568	-0.343385	0.359746	-0.144345	-0.338214	-0.887634	0.328147	NaN	NaN	NaN	NaN
PSMA5	0.549441	-0.142154	Q5U0A0;P28066;P28066-2	Q5U0A0;P28066;P28066-2	Proteasome subunit alpha type;Proteasome subunit alpha type-5	0	72.987	369560000	144050000	225510000	NaN	0.523261	-0.430392	-0.169436	-0.193519	-0.260031	-0.388695	-0.0762651	NaN	NaN	NaN	NaN
PSMB5	0.241749	-0.2978	P28074;H0YJM8;P28074-2;P28074-3	P28074;H0YJM8;P28074-2;P28074-3	Proteasome subunit beta type-5	0	36.287	92434000	36159000	56275000	NaN	NaN	-0.028175	0.291604	0.380729	0.0867838	-2.21994	NaN	NaN	NaN	NaN	NaN
HEL107;TKT	1.39763	0.405158	V9HWD9;Q53EM5;P29401;P29401-2;B4E022;B3KSI4;B3KPZ8;E9PFF2;B4DVU1;F8W888;Q6MZE3;F8WAX4	V9HWD9;Q53EM5;P29401;P29401-2;B4E022;B3KSI4;B3KPZ8;E9PFF2;B4DVU1	Transketolase	0	323.31	7688800000	2829600000	4859200000	-0.000779292	0.0840642	0.257373	0.190425	0.217727	0.164786	-0.129544	-0.0162931	1.26207	1.9271	0.291721	0.613249
SERPINB3;SCCA2;SERPINB4	0.152409	0.362723	P29508;Q5K684;Q5K634;Q9BYF7;H0Y5H9;Q86W05;Q86W03;Q5K633;P29508-2;P48594;C9JZ65	P29508;Q5K684;Q5K634;Q9BYF7;H0Y5H9;Q86W05;Q86W03;Q5K633;P29508-2;P48594	Serpin B3;Serpin B4	0	44.038	31933000	12913000	19020000	1.98899	-0.182115	NaN	NaN	NaN	NaN	NaN	-0.718711	NaN	NaN	NaN	NaN
HEL-S-107;ERP29	1.69617	-0.36322	V9HW71;P30040;F8VY02;F8W1G0;P30040-2	V9HW71;P30040;F8VY02	Endoplasmic reticulum resident protein 29	0	111.36	465120000	197630000	267500000	NaN	-0.0682413	-0.780512	0.126841	-0.508547	-0.553955	-0.336956	-0.421168	NaN	NaN	NaN	NaN
HEL-S-55;PRDX5	2.11173	0.277055	V9HW35;P30044-2;P30044;P30044-3;P30044-4	V9HW35;P30044-2;P30044;P30044-3;P30044-4	Peroxiredoxin-5, mitochondrial	0	124.79	335920000	118480000	217450000	NaN	NaN	0.585732	0.289598	0.237319	0.200755	0.154713	0.194213	NaN	NaN	NaN	NaN
PRDX3	1.61324	0.81365	P30048-2;P30048;Q53HC2;A4UCS5	P30048-2;P30048;Q53HC2	Thioredoxin-dependent peroxide reductase, mitochondrial	0	52.532	152600000	55918000	96685000	NaN	NaN	0.818033	1.87978	0.418136	0.527371	1.12208	0.116498	NaN	NaN	NaN	NaN
RPL12;hCG_21173	0.285151	0.148616	P30050;Q59FI9;P30050-2;D3DS95;Q76P68	P30050;Q59FI9;P30050-2;D3DS95	60S ribosomal protein L12	0	184.35	266930000	99812000	167110000	NaN	NaN	0.232661	NaN	0.614192	0.432746	-0.608694	0.0721745	NaN	NaN	NaN	NaN
ECHS1	0.0956898	-0.0528495	P30084	P30084	Enoyl-CoA hydratase, mitochondrial	0	36.961	61267000	26422000	34845000	NaN	NaN	-0.249874	0.625645	-0.25398	-0.510683	-0.431248	0.503043	NaN	NaN	NaN	NaN
NMT1	0.295555	0.246156	Q96HI4;P30419-2;P30419;K7EN82;B7Z8J4;B4DXS1;Q5VUC6;B4DHU9;B3KT39;B2RCF3;Q5VUC7;O60551	Q96HI4;P30419-2;P30419;K7EN82	Glycylpeptide N-tetradecanoyltransferase;Glycylpeptide N-tetradecanoyltransferase 1	0	93.627	106360000	39258000	67105000	NaN	NaN	0.380951	-1.1117	0.2587	1.31661	-0.200316	0.832688	NaN	NaN	NaN	NaN
ALDH1B1	1.81294	0.295563	P30837;B4DLJ0	P30837;B4DLJ0	Aldehyde dehydrogenase X, mitochondrial	0	142.94	439460000	136530000	302930000	0.00690831	NaN	0.299831	0.384602	0.0612924	0.182947	0.668482	0.464877	NaN	NaN	NaN	NaN
S100A7	0.0597586	-0.0740366	P31151;Q86SG5	P31151	Protein S100-A7	0	20.977	58705000	25122000	33583000	NaN	-0.0148056	NaN	NaN	0.593975	NaN	NaN	-0.801279	NaN	NaN	NaN	NaN
DNAJA1;HDJ2	0.107453	0.00976944	P31689;B7Z5C0;Q9NXZ8;P31689-2	P31689;B7Z5C0;Q9NXZ8;P31689-2	DnaJ homolog subfamily A member 1	0	159.41	650860000	224430000	426420000	NaN	-0.090972	0.0350608	-0.0479498	0.0764222	-0.0707847	0.158983	0.00762616	NaN	NaN	NaN	NaN
UQCRC1	0.52869	0.213284	P31930;B4DUL5;B4DZB9	P31930;B4DUL5	Cytochrome b-c1 complex subunit 1, mitochondrial	0	49.599	181680000	66230000	115450000	NaN	NaN	0.278936	0.886667	-0.067712	0.260508	-0.449415	0.370722	NaN	NaN	NaN	NaN
HEL-S-70p;ATIC	1.21188	0.158513	V9HWH7;P31939;B2R7P8;P31939-2;B4DP06;C9JLK0;H7C084;H7C1S2;F8WEF0;H7BZU3	V9HWH7;P31939;B2R7P8;P31939-2;B4DP06	Bifunctional purine biosynthesis protein PURH;Phosphoribosylaminoimidazolecarboxamide formyltransferase;IMP cyclohydrolase	0	323.31	1484300000	474070000	1010200000	-0.153414	-0.0428135	0.354114	0.193456	0.284751	0.429857	0.381062	-0.0783656	NaN	NaN	0.0579701	NaN
HEL-S-1;YWHAB	0.419829	0.116222	V9HWD6;P31946-2;P31946;B5BU24;Q4VY20;Q4VY19;Q59EQ2	V9HWD6;P31946-2;P31946;B5BU24	14-3-3 protein beta/alpha;14-3-3 protein beta/alpha, N-terminally processed	0	108.27	859180000	321410000	537770000	0.905197	0.538836	-0.117005	-0.226274	0.044464	-0.0981657	-0.139077	-0.062731	NaN	NaN	0.200755	NaN
SFN	1.97075	-0.314285	P31947-2;P31947	P31947-2;P31947	14-3-3 protein sigma	0.00068074	12.058	107330000	44480000	62845000	NaN	-0.4057	NaN	NaN	-0.412597	NaN	-0.204682	-0.23416	NaN	NaN	NaN	NaN
RPL9	0.0566232	-0.0293925	Q53Z07;P32969;E7ESE0;D6RAN4;H0Y9V9;B4E1M5;B4DLV8;Q2NKY6;H0Y9R4	Q53Z07;P32969;E7ESE0;D6RAN4;H0Y9V9;B4E1M5;B4DLV8;Q2NKY6	60S ribosomal protein L9	0	80.874	396060000	139950000	256110000	0.104337	0.0996318	0.186501	0.396488	0.128557	0.439995	-1.12702	-0.463629	NaN	NaN	NaN	NaN
DUT	1.71145	0.959146	P33316;H0YNW5;H0YKI0;P33316-2;H0YMM5;H0YNJ9;H0YKC5;H0YMP1	P33316;H0YNW5;H0YKI0;P33316-2;H0YMM5;H0YNJ9;H0YKC5	Deoxyuridine 5-triphosphate nucleotidohydrolase, mitochondrial	0	34.768	93173000	26315000	66858000	NaN	NaN	NaN	NaN	NaN	0.918692	0.814755	0.559345	NaN	1.54379	NaN	NaN
MRP;ABCC1;DKFZp781G125	1.47874	0.49315	Q9UQ98;P33527-8;P33527-6;P33527-7;P33527-5;P33527-4;P33527-2;P33527-3;P33527;I3L4X2;P33527-9;Q9BV39;Q68CP7	Q9UQ98;P33527-8;P33527-6;P33527-7;P33527-5;P33527-4;P33527-2;P33527-3;P33527;I3L4X2;P33527-9;Q9BV39;Q68CP7	Multidrug resistance-associated protein 1	0	79.353	19744000	8138900	11605000	0.673556	0.370053	NaN	NaN	NaN	NaN	NaN	0.435842	NaN	NaN	NaN	NaN
ABCD1;ALD	0.496754	0.302765	P33897;H0Y7L9;Q6TGM1;Q6TGM0;Q9UBJ2	P33897;H0Y7L9;Q6TGM1;Q6TGM0	ATP-binding cassette sub-family D member 1	0	35.081	57019000	19708000	37311000	NaN	NaN	0.0224743	NaN	-0.236707	0.0329472	1.28303	0.412077	NaN	NaN	NaN	NaN
HEL-S-5a;HSPA4;HS24/p52	0.682831	0.124311	V9HW33;P34932;B4DH02;Q59GF8;B4DIZ3;B4DUS3;B4DT47;A0A087WYC1;B4E0H6;B4E354;O14992;A0A087WTS8;B4DSE8;B0AZS1;B0AZU6;B0AZT0;Q7KYN0;B4DN48;P34932-2	V9HW33;P34932;B4DH02;Q59GF8;B4DIZ3;B4DUS3;B4DT47;A0A087WYC1;B4E0H6;B4E354;O14992;A0A087WTS8	Heat shock 70 kDa protein 4	0	156.85	496020000	169750000	326270000	-0.139983	0.364012	0.244522	0.427606	0.144308	0.233029	-0.318002	0.038998	NaN	NaN	NaN	NaN
RPL22	0.434498	-0.380877	Q7Z4W8;P35268;K7EP65;K7EKS7;K7ELC4;K7EMH1;K7ERI7;K7EJT5	Q7Z4W8;P35268;K7EP65;K7EKS7;K7ELC4;K7EMH1;K7ERI7	60S ribosomal protein L22	0	32.749	742460000	352600000	389860000	0.191563	0.210139	-1.04272	-0.700216	-0.910041	-0.979459	-1.70548	NaN	NaN	1.8892	NaN	NaN
MYH10	1.01535	0.866647	P35580;P35580-5;P35580-2;P35580-3;P35580-4;G1UI33;E7ERA5;Q9UMG3;Q9UE82	P35580;P35580-5;P35580-2;P35580-3;P35580-4	Myosin-10	0	43.942	24316000	9112300	15203000	NaN	NaN	0.883073	1.72303	NaN	-0.3002	1.74554	0.281787	NaN	NaN	NaN	NaN
COPB2	0.0701965	0.0416508	P35606-2;P35606;H0YAC7;B4E2C9;D6RBZ7;D6RCL6;D6RBG7;D6RBT6;D6R997	P35606-2;P35606	Coatomer subunit beta	0	122.9	180930000	78452000	102480000	NaN	NaN	-0.288135	-0.721563	0.256407	0.218471	0.786847	-0.00212236	NaN	NaN	NaN	NaN
PSMC2	1.99795	0.404735	Q75L23;P35998;P35998-2;B7Z571;C9JLS9	Q75L23;P35998;P35998-2	26S protease regulatory subunit 7	0	81.382	268740000	91065000	177680000	NaN	0.814919	0.411752	0.744161	0.287472	0.399773	0.0480967	0.126973	NaN	NaN	NaN	NaN
RPL4	0.78673	0.347068	Q59GY2;P36578;H3BM89;B4DMJ2;B4DMJ6;B4DFI6;Q53G74;H3BTP7;H3BU31;B4DP82	Q59GY2;P36578;H3BM89;B4DMJ2;B4DMJ6;B4DFI6;Q53G74	60S ribosomal protein L4	0	121.88	1789000000	657070000	1131900000	NaN	0.86576	-0.0496809	0.330329	-0.183621	0.231555	-0.532512	0.684639	NaN	1.43007	NaN	NaN
SRP14	1.05358	0.25308	P37108;H0YLW0;H0YLA2	P37108	Signal recognition particle 14 kDa protein	0	20.081	60841000	22957000	37884000	NaN	NaN	0.147046	0.442864	-0.023827	-0.0167747	0.232783	0.736388	NaN	NaN	NaN	NaN
TAGLN2	0.194082	-0.100587	P37802;P37802-2;X6RJP6;B7Z5A2	P37802;P37802-2;X6RJP6	Transgelin-2	0	323.31	1243600000	523610000	719960000	-0.769477	-0.242516	-0.580526	-0.517874	-0.0209405	-0.139697	-1.27788	-0.156145	0.855751	1.48176	0.144438	0.0160683
TALDO1	0.184897	0.0877165	P37837;F2Z393;Q9UMF8;B4DID5	P37837;F2Z393	Transaldolase	0	36.108	287830000	107750000	180080000	0.00748262	-0.273954	-0.179417	0.632361	0.532167	0.837055	-0.713568	-0.140396	NaN	NaN	NaN	NaN
ATP6V1A	0.143277	-0.0457302	P38606-2;P38606;B7Z2V6;C9JA17;C9JVW8	P38606-2;P38606;B7Z2V6	V-type proton ATPase catalytic subunit A	0	203.81	100340000	43774000	56570000	NaN	NaN	-0.0646157	NaN	-0.127936	0.164014	-0.434247	0.234133	NaN	NaN	NaN	NaN
RPL3;rpl3	0.474455	0.147156	P39023;Q9NY85;G5E9G0;B3KS36;Q8TBW1;Q96QL0;Q49AJ9;Q9BT63;H7C422;B5MCW2;H7C3M2;B4DN06;F8WCR1;B2R7Y3;Q92901	P39023;Q9NY85;G5E9G0;B3KS36;Q8TBW1;Q96QL0;Q49AJ9;Q9BT63;H7C422;B5MCW2;H7C3M2	60S ribosomal protein L3	0	138.04	596560000	205430000	391130000	-0.0620229	-0.247611	0.0103502	0.325386	0.209391	0.279055	-0.29885	0.961549	NaN	NaN	NaN	NaN
FEN1	1.40189	-0.214295	Q6FHX6;P39748;B4DWZ4;P39748-2;I3L3E9;F5H1Y3	Q6FHX6;P39748;B4DWZ4;P39748-2;I3L3E9	Flap endonuclease 1	0	136.08	485260000	185130000	300130000	-0.711228	-0.329341	-0.220379	-0.0423825	0.0422241	-0.264686	-0.186722	-0.00184785	NaN	NaN	NaN	NaN
RPL13A;RPL13a;RPL13AP3	0.814958	-0.378139	Q9BSQ6;Q5QTS3;Q53H34;P40429;Q8J015;M0QYS1;Q0VGL3;Q6NVV1;B4DNC8	Q9BSQ6;Q5QTS3;Q53H34;P40429;Q8J015;M0QYS1;Q0VGL3;Q6NVV1	60S ribosomal protein L13a;Putative 60S ribosomal protein L13a protein RPL13AP3	0	37.386	610330000	242930000	367410000	-1.39916	-1.3207	-0.17674	-0.259979	-0.416866	-0.137203	0.211386	0.47415	NaN	NaN	NaN	NaN
HEL-S-32;MDH1	0.0189739	0.00744029	V9HWF2;P40925;P40925-3;B9A041;P40925-2;B8ZZ51;C9JF79;C9JRL4;C9JLV6	V9HWF2;P40925;P40925-3;B9A041;P40925-2;B8ZZ51;C9JF79	Malate dehydrogenase;Malate dehydrogenase, cytoplasmic	0	32.292	67351000	25133000	42218000	NaN	-0.238136	0.119024	0.141433	NaN	NaN	NaN	NaN	NaN	NaN	NaN	NaN
NAA10;ARD1A	0.802583	0.570816	P41227-2;P41227;B7Z9N2;B4DFG1;Q6P4J0;F8W808;B4DKJ7;A8MWP7	P41227-2;P41227;B7Z9N2;B4DFG1;Q6P4J0;F8W808;B4DKJ7;A8MWP7	N-alpha-acetyltransferase 10	0	30.176	91700000	34351000	57349000	NaN	NaN	1.27256	0.799004	0.366476	-0.154779	NaN	NaN	NaN	NaN	NaN	NaN
GARS	2.75087	0.655617	P41250;Q75MN1;H7C443;F8WCK4	P41250	Glycine--tRNA ligase	0	127.74	311680000	86163000	225520000	NaN	0.228357	1.00425	0.706111	0.911883	0.983313	0.397912	0.357496	NaN	NaN	NaN	NaN
TMPO	0.887693	-0.178735	P42166;P42167-3	P42166	Lamina-associated polypeptide 2, isoform alpha;Thymopoietin;Thymopentin	0	117.68	260730000	100290000	160440000	-0.126486	-0.360786	0.0226164	-0.13557	-0.09562	-0.0610142	-0.814717	0.141694	NaN	NaN	NaN	NaN
SKIV2L2	0.206978	0.0642874	P42285;A8K6I4;B4E3M6;H0Y8U3;Q3MHC9;D6REC7	P42285;A8K6I4;B4E3M6	Superkiller viralicidic activity 2-like 2	0	169.13	123690000	47488000	76197000	NaN	0.38405	0.322966	0.461843	-0.340258	-0.0193312	-0.284862	-0.0743955	NaN	NaN	NaN	NaN
AKR1C3	1.40955	0.516973	P42330;S4R3Z2;P42330-2;B4DKT3;A6NHU4;H0Y804;S4R3D5;P17516	P42330;S4R3Z2;P42330-2	Aldo-keto reductase family 1 member C3	0	210.74	783180000	251030000	532150000	NaN	NaN	1.08753	0.228357	-0.0230646	0.418676	0.0878702	0.452912	NaN	1.36653	NaN	NaN
MTOR	0.867825	0.8199	P42345;B4E2H2;B4DZD5;B3KX59;B1AKP8;Q96QW8	P42345;B4E2H2;B4DZD5	Serine/threonine-protein kinase mTOR	0	45.839	44378000	12784000	31594000	NaN	NaN	NaN	NaN	0.388024	1.01878	1.86045	0.0123541	NaN	NaN	NaN	NaN
PAFAH1B1	1.1398	0.255364	P43034;B4DZN3;B4DF38;I3L3N5;P43034-2;I3L495	P43034;B4DZN3	Platelet-activating factor acetylhydrolase IB subunit alpha	0	152.08	275290000	91286000	184000000	NaN	0.402395	0.0780633	0.157303	0.349139	0.364797	0.714048	-0.278199	NaN	NaN	NaN	NaN
HEL25;CBX5	0.418701	-0.155062	V9HWG0;P45973;F8VNY3;Q6I9T7	V9HWG0;P45973;F8VNY3;Q6I9T7	Chromobox protein homolog 5	0	41.071	132560000	55820000	76741000	NaN	NaN	0.0712136	0.248535	-0.321171	-0.249273	-0.821763	0.142087	NaN	NaN	NaN	NaN
USP5	0.870174	-0.552892	P45974-2;P45974	P45974-2;P45974	Ubiquitin carboxyl-terminal hydrolase 5	0	22.218	56979000	25582000	31397000	NaN	NaN	-0.526785	NaN	-0.213705	-0.142099	-1.32898	NaN	NaN	NaN	NaN	NaN
RPL21	0.983075	0.309493	Q6IAX2;P46778;Q59GK9;G3V1B3;M0R181	Q6IAX2;P46778;Q59GK9;G3V1B3;M0R181	60S ribosomal protein L21	0	46.614	271450000	90582000	180870000	0.387583	0.883152	0.182184	1.0092	-0.126234	0.140124	-0.583247	0.725698	NaN	NaN	NaN	0.166972
RPS10;RPS10P5;RPS10-NUDT3	2.81339	0.868577	Q59GE4;P46783;Q9NQ39;F6U211;S4R435	Q59GE4;P46783;Q9NQ39;F6U211;S4R435	40S ribosomal protein S10;Putative 40S ribosomal protein S10-like	0	21.433	112990000	38884000	74104000	NaN	NaN	0.531868	0.705137	0.940956	0.51652	1.31359	1.20339	NaN	NaN	NaN	NaN
ATP5O	2.71911	-0.357557	P48047;Q53HH2;H7C086;H7C068;H7C0C1	P48047;Q53HH2	ATP synthase subunit O, mitochondrial	0	31.227	248050000	112680000	135380000	-0.0514739	-0.0991235	-0.599965	-0.310379	-0.415769	-0.289175	-0.492769	-0.601803	NaN	NaN	NaN	NaN
ME1	0.336767	0.195364	P48163;Q8WVX2;B4DX99;A8K168;P48163-2	P48163;Q8WVX2;B4DX99;A8K168;P48163-2	NADP-dependent malic enzyme;Malic enzyme	0	66.672	37118000	11621000	25497000	NaN	NaN	0.830823	NaN	-0.148481	-0.147841	NaN	0.246955	NaN	NaN	NaN	NaN
HEL-S-69;CCT5	1.5513	0.470827	Q9BU08;V9HW37;P48643;B7ZAR1;B4DDU6;E9PCA1;B4DZT5;B4DXI1;E7ENZ3;B4DE30;B4DYC8;B4DX08;P48643-2;Q96GI1;B4DZY9;Q9HB74;D6RIZ7;H0Y914	Q9BU08;V9HW37;P48643;B7ZAR1;B4DDU6;E9PCA1;B4DZT5;B4DXI1;E7ENZ3;B4DE30;B4DYC8;B4DX08;P48643-2;Q96GI1	T-complex protein 1 subunit epsilon	0	269.79	1475200000	467390000	1007800000	0.940054	1.17146	0.403595	-0.189072	0.224287	0.211635	0.919912	0.0847447	NaN	NaN	NaN	NaN
PXN	0.214168	-0.275941	P49023-2;P49023;P49023-3;B4DNT9;F5H836;F5GZ78;B3KVL0;Q59GS5	P49023-2;P49023;P49023-3;B4DNT9;F5H836;F5GZ78;B3KVL0;Q59GS5	Paxillin	0	31.567	51131000	25336000	25795000	NaN	-2.19324	NaN	-0.150737	0.483674	-0.0812932	NaN	0.561888	NaN	NaN	NaN	NaN
FASN	0.670182	0.265195	P49327;Q6PJJ3;J3KTF0	P49327	Fatty acid synthase;[Acyl-carrier-protein] S-acetyltransferase;[Acyl-carrier-protein] S-malonyltransferase;3-oxoacyl-[acyl-carrier-protein] synthase;3-oxoacyl-[acyl-carrier-protein] reductase;3-hydroxyacyl-[acyl-carrier-protein] dehydratase;Enoyl-[acyl-carrier-protein] reductase;Oleoyl-[acyl-carrier-protein] hydrolase	0	323.31	2248600000	750220000	1498400000	-0.136077	-0.145925	0.369159	-0.0485764	0.185613	0.253384	1.543	0.100978	NaN	NaN	NaN	NaN
TUFM	0.0590272	0.0109491	P49411;H3BNU3	P49411	Elongation factor Tu, mitochondrial	0	323.31	1660700000	624570000	1036100000	-0.0379767	0.285461	0.0582473	0.0610158	-0.285618	-0.351553	-0.116113	0.1149	NaN	0.240742	0.140386	NaN
ALDH7A1	0.271142	0.144186	P49419-2;P49419;F8VS02;P49419-4;H0YHM6;P49419-3;F8VVF2	P49419-2;P49419;F8VS02;P49419-4	Alpha-aminoadipic semialdehyde dehydrogenase	0	54.893	58486000	22586000	35900000	NaN	NaN	0.494057	NaN	-0.358306	NaN	0.471552	-0.0305603	NaN	NaN	NaN	NaN
AARS	3.6793	0.93865	P49588;B4DR45;H3BPK7	P49588;B4DR45	Alanine--tRNA ligase, cytoplasmic	0	138.97	252930000	74850000	178080000	NaN	0.854155	1.28404	1.0212	1.11483	1.08936	0.897086	0.309875	NaN	NaN	NaN	NaN
SARS	1.77455	0.573449	Q0VGA5;Q53HA4;Q5T5C7;P49591	Q0VGA5;Q53HA4;Q5T5C7;P49591	Serine--tRNA ligase, cytoplasmic	0	101.7	181510000	52394000	129120000	NaN	NaN	0.717035	0.828388	0.955015	0.681224	0.409147	-0.150113	NaN	NaN	NaN	NaN
YLPM1	0.509589	-0.684635	P49750-3;P49750;P49750-4;Q86YA8;F8VU51;H0YIQ2;Q8NF45	P49750-3;P49750;P49750-4;Q86YA8;F8VU51	YLP motif-containing protein 1	0	26.323	62451000	32263000	30188000	NaN	-1.60863	NaN	NaN	NaN	NaN	0.138552	-0.58383	NaN	NaN	NaN	NaN
HINT1	1.3663	0.493932	P49773;D6RC06;D6REP8;D6RE99;D6RD60	P49773;D6RC06;D6REP8;D6RE99;D6RD60	Histidine triad nucleotide-binding protein 1	0.00070423	12.518	406990000	127780000	279210000	NaN	NaN	NaN	NaN	0.697507	NaN	0.442758	0.34153	NaN	NaN	NaN	NaN
RANBP2	0.406944	0.118393	P49792;D3DX73;J3KQ37;J3KNE0;V9HWE4;A6NKT7;Q99666;O14715;F8WBP7;H7BZ48;B4DTM4;B4E0M7;B4DTT2;F8VYC4;B4DYH0;P0DJD0;P0DJD1;Q7Z3J3	P49792	E3 SUMO-protein ligase RanBP2	0	77.675	77225000	26877000	50349000	-0.0215847	0.0728604	0.359746	NaN	-0.109094	-0.147426	0.78073	-0.106482	NaN	NaN	NaN	NaN
DNM2;MUCL1	1.47311	0.610593	P50570-3;P50570-2;P50570-5;P50570-4;P50570;Q59G96;K7EMQ3;B4DJ53;K7EPK9	P50570-3;P50570-2;P50570-5;P50570-4;P50570;Q59G96;K7EMQ3;B4DJ53	Dynamin-2	0	52.798	64706000	22982000	41724000	NaN	NaN	1.07217	NaN	0.298072	0.525267	0.546857	NaN	NaN	NaN	NaN	NaN
CCT8	1.48099	0.190601	Q7Z759;Q53HU0;P50990-2;P50990;P50990-3;H7C4C8;H7C2U0	Q7Z759;Q53HU0;P50990-2;P50990;P50990-3	T-complex protein 1 subunit theta	0	323.31	1950400000	696790000	1253600000	-0.0863388	0.139339	0.188401	0.105678	0.139731	0.229711	0.636822	0.171463	NaN	NaN	NaN	NaN
PGD	2.52805	0.399162	P52209-2;P52209;B4E2U0;K7EM49;B4DL86;K7EMN2;K7EPF6;B4DV68;A9Z1X1;K7ELN9	P52209-2;P52209;B4E2U0;K7EM49;B4DL86;K7EMN2;K7EPF6	6-phosphogluconate dehydrogenase, decarboxylating	0	210.8	1058700000	343950000	714790000	-0.0226981	0.0106367	0.451963	0.400538	0.329985	0.326192	0.507414	0.192952	1.1973	NaN	0.274649	0.721854
HNRNPM;ORF	0.282561	0.0608021	P52272-2;A0A087X0X3;P52272;Q7KYM9;Q59ES8;Q6P2D7;M0R019;B4DEG4;M0R2T0;M0QZM1;M0R2I7;M0QYQ7;M0R0N3;M0QY96;M0R0Y6;Q8TCM5;M0QYL3	P52272-2;A0A087X0X3;P52272;Q7KYM9;Q59ES8	Heterogeneous nuclear ribonucleoprotein M	0	232.62	1639000000	600430000	1038500000	-0.0992471	0.0734089	-0.0534787	0.228357	0.0243196	0.00906043	-0.0161327	0.13829	NaN	0.721504	-0.418061	NaN
COPB1	1.30895	0.197478	P53618;E9PP73;E9PP63;E9PKQ1	P53618	Coatomer subunit beta	0	154	293860000	104410000	189460000	0.0892269	-0.0459526	0.257976	0.273456	0.236095	0.193583	0.667393	-0.0919557	NaN	NaN	NaN	NaN
COPA	2.02793	0.307839	P53621;P53621-2	P53621;P53621-2	Coatomer subunit alpha;Xenin;Proxenin	0	130.42	555640000	201590000	354050000	0.103263	0.565987	0.428035	0.224905	0.142217	0.154324	0.749749	0.0942361	NaN	NaN	NaN	NaN
RARS	0.950157	0.357666	P54136;P54136-2;B4DXW6;E5RJM9;E5RH09	P54136;P54136-2;B4DXW6	Arginine--tRNA ligase, cytoplasmic	0	207.76	381760000	125910000	255850000	NaN	NaN	0.307312	0.1038	0.232415	0.170566	1.26909	0.0628125	NaN	NaN	NaN	NaN
YARS	0.316374	0.218121	P54577	P54577	Tyrosine--tRNA ligase, cytoplasmic;Tyrosine--tRNA ligase, cytoplasmic, N-terminally processed	0	118	618210000	213850000	404360000	-1.80113	0.704518	0.558072	0.141564	0.51167	0.46728	0.601982	0.561008	NaN	NaN	NaN	NaN
ALDH18A1	1.12033	0.354821	P54886-2;P54886	P54886-2;P54886	Delta-1-pyrroline-5-carboxylate synthase;Glutamate 5-kinase;Gamma-glutamyl phosphate reductase	0	134.43	594560000	192370000	402190000	1.22793	0.483364	0.0522768	0.395282	-0.0303835	-0.146707	0.842456	0.0143553	NaN	NaN	NaN	NaN
CSE1L	0.243622	0.0531364	P55060-3;P55060;P55060-4;B4DM31;B4DUC5;B4DM67;B4DPS6;P55060-2;B4DS32	P55060-3;P55060;P55060-4;B4DM31;B4DUC5;B4DM67;B4DPS6	Exportin-2	0	323.31	536700000	189460000	347240000	-0.030914	0.384602	0.144568	-0.0647062	0.118094	0.254715	0.0776532	-0.458921	NaN	NaN	NaN	NaN
HEL-S-70;VCP;DKFZp434K0126	0.762698	0.229342	V9HW80;P55072;Q96IF9;Q9NTC4;Q0IIN5;Q9HAP0;Q9HAP1;C9JUP7;C9IZA5;K7EM02;K7EIJ8;Q8IYT4-2;Q8IYT4	V9HW80;P55072;Q96IF9;Q9NTC4;Q0IIN5	Transitional endoplasmic reticulum ATPase	0	323.31	1130700000	394480000	736190000	-0.743424	0.216238	0.338339	0.714136	0.27262	0.407081	0.18053	0.449218	NaN	NaN	NaN	NaN
RRP1	0.0132959	-0.00535607	Q53FR7;Q6PJJ2;P56182;Q96J73;B4DZM3	Q53FR7;Q6PJJ2;P56182;Q96J73;B4DZM3	Ribosomal RNA processing protein 1 homolog A	0	45.803	195900000	73835000	122070000	NaN	NaN	-0.280037	-0.448686	-0.0954658	0.0861043	0.347439	0.358509	NaN	NaN	NaN	NaN
EPPK1	0.116678	-0.134506	P58107	P58107	Epiplakin	0	323.31	1606400000	815110000	791300000	1.59674	1.35586	-1.07361	-0.291574	-0.647603	-1.4394	-1.35938	0.782912	NaN	NaN	NaN	NaN
HEL-S-49;TPI1	1.16038	0.391322	V9HWK1;P60174-1;P60174;Q53HE2;B4DUI5;P60174-4;U3KPZ0;Q2QD09;U3KQF3;U3KPS5	V9HWK1;P60174-1;P60174;Q53HE2;B4DUI5;P60174-4	Triosephosphate isomerase	0	255.86	1685900000	630760000	1055100000	0.0285691	-0.453478	0.252173	0.443182	0.326537	0.342327	-0.177115	-0.0705423	1.71686	1.69037	0.0628125	0.534161
RPS20	1.03012	0.343109	P60866;P60866-2;E5RIP1;E5RJX2;G3XAN0	P60866;P60866-2;E5RIP1;E5RJX2;G3XAN0	40S ribosomal protein S20	0	69.802	678600000	222170000	456430000	NaN	0.0129261	0.289008	0.120086	0.243547	-0.247132	0.374622	0.354678	NaN	1.68746	NaN	0.252779
ABCE1	2.43497	0.399914	P61221;D6R9I9;H0Y990;D6RGF4	P61221;D6R9I9	ATP-binding cassette sub-family E member 1	0	30.709	113740000	37773000	75964000	NaN	NaN	0.615981	NaN	0.217107	0.354114	0.450485	0.361881	NaN	NaN	NaN	NaN
YWHAG	0.119576	0.0481781	P61981;B4DE78;B4DHC4;B3KNB4	P61981;B4DE78;B4DHC4;B3KNB4	14-3-3 protein gamma;14-3-3 protein gamma, N-terminally processed	0	59.862	307140000	99591000	207550000	NaN	NaN	-0.110464	0.211884	-0.0746993	0.0209111	-0.675581	-0.0603371	0.852638	NaN	NaN	0.221073
PPP1CA;PPP1CB	0.390628	0.0952288	P62136;P62136-2;B3KXM2;E9PMD7;B7ZB67;B4DJ75;P62136-3;E7ETD8;B4E163;F5H1L6;F5H037;C4TNW5;C4TNW6;F8WE71;H0Y3Y6;F8W1A0;B4DNE3	P62136;P62136-2;B3KXM2;E9PMD7;B7ZB67;B4DJ75;P62136-3;E7ETD8	Serine/threonine-protein phosphatase PP1-alpha catalytic subunit;Serine/threonine-protein phosphatase	0	69.364	225750000	83216000	142540000	-0.464624	-0.189598	0.476641	0.381616	0.0107799	0.188781	0.173383	0.184852	NaN	NaN	NaN	NaN
PSMC1	1.84081	0.232919	Q53XL8;Q53HB3;P62191-2;P62191;G3V4X1;Q8NB90-3;Q8NB90	Q53XL8;Q53HB3;P62191-2;P62191	26S protease regulatory subunit 4	0	59.557	172390000	60323000	112070000	-0.0462059	0.265077	0.338453	0.586501	0.116498	0.138814	0.395611	0.068602	NaN	NaN	NaN	NaN
PSMC5	1.30179	0.233301	P62195-2;P62195;Q59GS3;J3QRW1;J3QLH6;J3KRP2;J3QSA9;J3QQM1;J3QRR3;J3QSE0	P62195-2;P62195;Q59GS3;J3QRW1;J3QLH6;J3KRP2;J3QSA9;J3QQM1	26S protease regulatory subunit 8	0	118.1	40335000	14722000	25612000	NaN	NaN	NaN	NaN	0.341303	0.186754	0.171847	NaN	NaN	NaN	NaN	NaN
RPS8	1.14786	0.607285	Q5JR95;Q5JR94;P62241;Q9BS10	Q5JR95;Q5JR94;P62241;Q9BS10	40S ribosomal protein S8	0	189.88	1522000000	573200000	948760000	NaN	1.17843	0.159371	0.755657	0.117961	0.111699	-0.491287	0.90589	NaN	2.51808	NaN	0.209765
HEL2;YWHAE;YWHAE/FAM22B fusion;YWHAE/FAM22A fusion	0.0835573	0.0209086	V9HW98;P62258;G9K389;G9K388;P62258-2;B7ZA86;K7EM20;B4DJF2;I3L3T1;K7EIT4;B4DJB0;B3KT37	V9HW98;P62258;G9K389;G9K388;P62258-2;B7ZA86;K7EM20	14-3-3 protein epsilon	0	201.55	1154700000	447200000	707490000	0.278698	0.073546	0.0713507	0.0569996	0.0858326	0.0504668	-0.62997	-0.109437	NaN	NaN	0.310689	NaN
RPS14	1.26833	0.274048	P62263;H0YB22;E5RH77;A4D1M5	P62263;H0YB22;E5RH77	40S ribosomal protein S14	0	69.282	628910000	209430000	419480000	NaN	0.384713	-0.0457888	0.414893	0.0851526	0.109427	-0.195335	0.532167	NaN	1.19226	0.0662615	0.196733
RPS18	1.68443	0.962448	P62269;Q5GGW2;J3JS69	P62269;Q5GGW2;J3JS69	40S ribosomal protein S18	0.000693	12.316	31780000	9752100	22028000	NaN	NaN	0.347099	1.17983	1.00712	1.31574	NaN	NaN	NaN	NaN	NaN	NaN
RPS13	0.261297	0.109561	P62277;J3KMX5;E9PS50	P62277;J3KMX5	40S ribosomal protein S13	0	98.69	419220000	156960000	262260000	NaN	NaN	0.0604624	-0.078061	-0.169858	0.103934	-0.621755	0.210264	0.579856	1.41202	-0.220127	-0.181133
RPS11	1.80693	0.556549	P62280;M0QZC5;M0R1H5;M0R1H6	P62280;M0QZC5	40S ribosomal protein S11	0	38.908	493420000	162590000	330830000	0.190046	0.169284	0.422341	0.818033	0.664665	0.630219	-0.289792	1.67392	NaN	NaN	NaN	0.730227
RPL7A;RP-L7a	0.0569909	0.0406075	P62424;Q9BY74;Q5T8U2;Q5T8U3	P62424;Q9BY74;Q5T8U2;Q5T8U3	60S ribosomal protein L7a	0	97.666	1015400000	360500000	654950000	-0.857051	-0.947556	0.0503276	-0.0119662	-0.33805	0.355129	-0.0636051	1.32493	NaN	1.76897	-0.643541	-0.190898
RPS25	0.112061	0.0602225	P62851	P62851	40S ribosomal protein S25	0.00075815	13.892	323060000	110660000	212390000	0.248899	0.0328061	0.135009	0.555325	0.0278618	0.371169	-1.26791	0.378623	NaN	NaN	NaN	NaN
RPL10A	0.349136	0.249883	Q1JQ76;P62906;A0A024RCW3	Q1JQ76;P62906	Ribosomal protein;60S ribosomal protein L10a	0	63.084	354610000	130820000	223800000	NaN	NaN	NaN	0.14104	0.00762616	-0.0799659	-0.4268	0.153546	NaN	1.70385	NaN	NaN
RPL11	0.0762286	-0.0251904	Q08ES8;Q5VVD0;P62913-2;P62913;Q5VVC9;Q5VVC8	Q08ES8;Q5VVD0;P62913-2;P62913;Q5VVC9;Q5VVC8	60S ribosomal protein L11	0	42.621	658520000	238090000	420430000	-0.653332	0.596172	-0.0375768	-0.0279544	0.0673633	-0.0440772	-0.115472	0.013355	NaN	NaN	NaN	NaN
RPS21	0.726647	-0.112899	Q8WVC2;Q6FGH5;Q9BYK1;P63220	Q8WVC2;Q6FGH5;Q9BYK1;P63220	40S ribosomal protein S21	0.00071736	12.815	160840000	61548000	99295000	NaN	NaN	NaN	NaN	-0.249719	-0.112241	-0.15645	0.0668125	NaN	NaN	NaN	NaN
ACTC1;ACTA2;ACTA1;ACTG2	1.84411	0.498719	P68032;A8K3K1;D2JYH4;P68133;P62736;P63267;B7Z6P1;Q5T8M7;B3KUD3;B3KW67;Q5T8M8;B4DUI8;P63267-2;Q13707;Q7Z7J6;A6NL76;B3KPP5;C9JFL5;F6UVQ4;F6QUT6;B7Z6I1;F8WB63;B8ZZJ2;Q562S2	P68032;A8K3K1;D2JYH4;P68133;P62736;P63267;B7Z6P1;Q5T8M7;B3KUD3;B3KW67;Q5T8M8;B4DUI8;P63267-2;Q13707;Q7Z7J6;A6NL76	Actin, alpha cardiac muscle 1;Actin, alpha skeletal muscle;Actin, aortic smooth muscle;Actin, gamma-enteric smooth muscle	0	323.31	45372000000	16258000000	29114000000	0.349478	0.296545	0.0405417	0.398788	-0.0251918	-0.0405414	0.114234	0.31034	0.823912	2.09383	0.729792	0.892896
TUBA4A	2.12792	0.404699	P68366-2;P68366;C9JEV8;C9JQ00;C9JJQ8;C9JDL2	P68366-2;P68366	Tubulin alpha-4A chain	0	280.05	782310000	251700000	530600000	NaN	NaN	0.457332	0.635801	-0.126045	0.717474	0.356482	0.381726	NaN	NaN	NaN	0.410124
PRKDC	1.38549	0.286418	P78527;P78527-2;B4DL41	P78527;P78527-2	DNA-dependent protein kinase catalytic subunit	0	323.31	857560000	311550000	546010000	0.556209	0.737687	0.412836	-0.0284841	-0.0305603	0.0157831	0.605399	0.0224743	NaN	NaN	NaN	NaN
BASP1	0.392485	0.216004	P80723;P80723-2	P80723;P80723-2	Brain acid soluble protein 1	0	143.77	182770000	67943000	114830000	-0.446109	0.703809	-1.13258	-0.0905111	0.26135	0.458592	0.177471	0.532267	NaN	1.47975	NaN	NaN
DCD	1.00651	-0.651085	P81605;P81605-2	P81605;P81605-2	Dermcidin;Survival-promoting peptide;DCD-1	0	68.808	362730000	168860000	193860000	NaN	0.221692	NaN	NaN	NaN	NaN	NaN	-0.875275	-0.156032	-1.47915	NaN	-0.966658
ARHG;RHOG	1.60228	0.454414	Q6ICQ8;P84095	Q6ICQ8;P84095	Rho-related GTP-binding protein RhoG	0	36.822	50187000	17780000	32406000	0.761881	0.269632	NaN	NaN	0.446891	NaN	NaN	0.339251	NaN	NaN	NaN	NaN
EXOSC10	0.714082	0.305117	Q01780;Q01780-2;Q59G73;B4DFE4;B4DKG8;K7EJ37	Q01780;Q01780-2	Exosome component 10	0	30.992	61310000	21328000	39982000	NaN	NaN	0.39835	NaN	0.0357646	0.0803847	1.03012	-0.0190388	NaN	NaN	NaN	NaN
PFKP;PFK-P	4.31602	1.1466	Q01813;Q01813-2;Q8WTZ9;O14943;Q49A78;B1APP8;B1APP6;H0Y757;H0Y3Y3;V9GY25;Q5VSR5;P17858	Q01813;Q01813-2;Q8WTZ9;O14943	ATP-dependent 6-phosphofructokinase, platelet type	0	141.27	685530000	148840000	536690000	0.896698	0.888149	1.44747	1.20276	1.46577	1.62508	1.12492	0.521955	NaN	NaN	NaN	NaN
DSG1	0.125444	-0.0905695	Q02413;Q02413-2	Q02413	Desmoglein-1	0	89.111	373510000	169620000	203890000	0.898634	0.766553	-1.62295	-0.830101	0.789854	-0.230279	NaN	-0.285407	NaN	-0.277761	-0.866726	0.752492
FKBP4	1.36348	0.228212	Q02790;B2R9U2;F5H120;H0YFG2;F5H1U3	Q02790;B2R9U2	Peptidyl-prolyl cis-trans isomerase FKBP4;Peptidyl-prolyl cis-trans isomerase FKBP4, N-terminally processed	0	149.79	498910000	167170000	331730000	0.163628	0.242694	0.383276	0.5889	0.240864	0.455965	-0.0220241	-0.227608	NaN	NaN	NaN	NaN
SRSF11;SFRS11;DKFZp686D02116;DKFZp686P22142	0.775616	-0.452897	Q05519;Q05BU6;Q6PJY9;Q6PKC9;Q6MZM2;Q6N079;Q5T760;Q6PJB9;Q5T757;Q05519-2	Q05519;Q05BU6;Q6PJY9;Q6PKC9;Q6MZM2;Q6N079;Q5T760;Q6PJB9;Q5T757;Q05519-2	Serine/arginine-rich splicing factor 11	0	30.876	308790000	152560000	156230000	-0.10597	0.69813	-1.13207	-1.05931	-0.743521	-0.374636	NaN	NaN	NaN	NaN	NaN	NaN
GFPT1	4.29031	0.573431	Q06210-2;Q06210	Q06210-2;Q06210	Glutamine--fructose-6-phosphate aminotransferase [isomerizing] 1	0	49.122	125360000	47495000	77868000	NaN	NaN	0.699818	0.595217	0.62293	0.52306	0.617393	0.382169	NaN	NaN	NaN	NaN
PRDX1	1.80544	0.431455	Q06830;B2R4P2	Q06830;B2R4P2	Peroxiredoxin-1	0	323.31	7209100000	2364200000	4845000000	0.216734	0.161436	0.312665	0.495593	0.280006	0.231555	-0.242857	0.154583	1.24835	1.68446	0.218843	0.416083
DHX9	0.100641	-0.0194929	Q08211;B3KU66;Q58F26;Q6PJK6;Q08211-2	Q08211;B3KU66	ATP-dependent RNA helicase A	0	323.01	1311100000	512370000	798740000	-0.464922	-0.0616314	0.130667	-0.0441962	0.0504668	0.0854246	-0.0482332	0.196481	NaN	NaN	NaN	NaN
DSC1	0.0802849	0.0835203	Q9HB00;Q08554-2;Q08554	Q9HB00;Q08554-2;Q08554	Desmocollin-1	0	109.77	303420000	116340000	187080000	1.49708	NaN	-1.06994	-0.676411	0.91831	0.0749164	NaN	NaN	NaN	-0.432007	-1.06564	1.42186
NSUN2	1.82927	0.52679	Q08J23;Q08J23-2;Q08J23-3	Q08J23;Q08J23-2;Q08J23-3	tRNA (cytosine(34)-C(5))-methyltransferase	0	113.29	342620000	122000000	220630000	1.03928	1.24999	0.209391	0.848798	0.236829	0.297485	0.410775	-0.0782285	NaN	NaN	NaN	NaN
RBBP4	0.419343	-0.0935402	Q09028-3;Q09028;Q09028-4;Q09028-2;H0YEU5;B4DRT0;H0YCT5;H0YF10;H0YDK2;E9PNS2;E9PIC4;E9PNS6;Q5JP02;C9JPP3	Q09028-3;Q09028;Q09028-4;Q09028-2;H0YEU5;B4DRT0;H0YCT5;H0YF10;H0YDK2	Histone-binding protein RBBP4	0	47.225	195210000	81184000	114020000	NaN	NaN	-0.13359	0.323658	-0.0108755	-0.365834	-0.258408	-0.116192	NaN	NaN	NaN	NaN
AHNAK	0.44602	0.151459	Q09666;Q6ZQN2;B4DTV0;Q13727;Q8N274;E9PQE3;E9PJZ0;E9PKR9;E9PJC6;E9PLK4;Q96EC4;Q9BVU3;Q09666-2	Q09666	Neuroblast differentiation-associated protein AHNAK	0	323.31	10245000000	4297500000	5947100000	0.0646069	0.327112	0.424277	0.0586628	-0.135111	-0.0435121	-0.641154	-0.502403	1.09424	1.15458	-0.161895	0.178109
ASPH	0.805546	-0.146739	Q12797-10;Q12797;B8Y0L3;E5RG29;B7ZM96;B4DQ07;Q6PJH4;E5RG56;Q12797-9;Q12797-6;Q12797-5;Q12797-8;Q12797-2;E5RHJ2;E5RHK2;G3XAN5;A0A087WUJ2;A8K721;Q12797-7;Q12797-4;Q12797-3	Q12797-10;Q12797	Aspartyl/asparaginyl beta-hydroxylase	0	110.47	427310000	174840000	252470000	NaN	NaN	-0.067712	0.253505	-0.273605	-0.197186	-0.266837	-0.328598	NaN	NaN	NaN	NaN
MYO1E	0.581832	0.142377	Q4KMR3;Q12965;H0YNQ8;Q6ZNI9;O00160;Q14779;H0YN00;M0QXU2;H0YLE5;B4DVP3;Q92827;B0I1T1;Q4LE34	Q4KMR3;Q12965	Unconventional myosin-Ie	0	222.85	104030000	39322000	64712000	NaN	0.403595	0.013355	0.476745	0.0433446	-0.272193	NaN	0.189413	NaN	NaN	NaN	NaN
HNRNPA0	0.201199	-0.23903	Q13151	Q13151	Heterogeneous nuclear ribonucleoprotein A0	0	50.528	70118000	27263000	42856000	NaN	NaN	0.36233	0.262433	NaN	NaN	-1.55406	-0.0268222	NaN	NaN	NaN	NaN
HEL-S-97n;PRDX4	1.13392	0.323082	V9HW63;Q13162;H7C3T4;A6NG45	V9HW63;Q13162;H7C3T4	Peroxiredoxin-4	0	61.4	468200000	179430000	288770000	0.402831	0.189413	0.278223	0.496513	-0.00996002	-0.0365703	-0.652901	0.0237522	0.884168	1.59302	-0.000620475	0.709114
PSMD2;DKFZp564A2282	1.39841	0.391786	Q59EG8;Q13200;B4DM22;Q9NSM5;Q13200-3;Q13200-2;C9JPC0;Q13041;F8WBS8;H7C2Q3;H7C1H2	Q59EG8;Q13200;B4DM22;Q9NSM5;Q13200-3;Q13200-2	26S proteasome non-ATPase regulatory subunit 2	0	208.17	361490000	111790000	249700000	-0.56322	0.459432	0.796099	0.573956	0.14991	0.364236	0.779722	0.57415	NaN	NaN	NaN	NaN
G3BP;DKFZp686L1159;G3BP1	0.514546	0.307549	Q6FI03;Q5U0Q1;Q53HH4;Q13283;Q32P45;Q6ZP53;B7Z8K4;E5RI46;E5RIF8;E5RH42;E5RJU8;Q13283-2;E5RH00;E5RIZ6;D6R9X5;D6R9A4;D6RBM9;D6REX8;D6RBR0;D6RE13;D6RBW8	Q6FI03;Q5U0Q1;Q53HH4;Q13283;Q32P45;Q6ZP53;B7Z8K4	Ras GTPase-activating protein-binding protein 1	0	75.702	140460000	51279000	89182000	NaN	0.0261627	0.47467	1.08018	0.151729	0.233029	-0.98205	-0.148321	NaN	1.62499	NaN	NaN
EIF3S2;EIF3I	0.473693	0.144393	Q5U0F4;Q53HU7;Q13347;Q9P1D9	Q5U0F4;Q53HU7;Q13347;Q9P1D9	Eukaryotic translation initiation factor 3 subunit I	0.00070323	12.505	130750000	51431000	79316000	NaN	NaN	0.226632	0.156138	0.41997	0.274411	-0.355184	NaN	NaN	NaN	NaN	NaN
HEL-S-28;ILK	1.91603	0.382877	V9HWF0;Q13418-3;Q13418;Q13418-2	V9HWF0;Q13418-3;Q13418;Q13418-2	Integrin-linked protein kinase	0	36.035	81238000	25095000	56143000	0.20364	0.29007	0.242206	1.01428	0.490159	0.14104	0.65361	0.0280033	NaN	NaN	NaN	NaN
TCOF1	0.0914576	0.0281998	Q13428-2;Q13428-8;Q13428;Q13428-3;Q13428-4;J3KQ96;E7ETY2;Q13428-6;Q13428-7;B4DRA2;Q59FZ2;Q13428-5;B4DLB1;H0YA99;Q9UFD4	Q13428-2;Q13428-8;Q13428;Q13428-3;Q13428-4;J3KQ96;E7ETY2;Q13428-6;Q13428-7;B4DRA2;Q59FZ2;Q13428-5	Treacle protein	0	226.46	362130000	135190000	226940000	-0.344245	-0.0262051	-0.207928	-0.175615	-0.140603	0.130799	0.525668	0.463727	NaN	NaN	NaN	NaN
SQSTM1;SQSTM1-ALK	4.86628	0.976583	Q13501;Q13501-2;E7EMC7;B4E3V2;E3WH17;Q13502;E9PFW8;E3W990;B4DE82;D6RBF1;C9J6J8;C9JRJ8	Q13501;Q13501-2;E7EMC7;B4E3V2;E3WH17	Sequestosome-1;Tyrosine-protein kinase receptor	0	190.96	716580000	170920000	545650000	0.786094	0.91219	0.887135	0.686523	0.757023	0.831067	0.724388	0.675003	NaN	2.0781	1.09653	1.30836
TUBB3	0.706786	0.211465	Q13509;B2RBD5;Q53G92;Q9BV28;Q13509-2;Q3ZCR3;G3V5W4;G3V2R8;G3V3R4;G3V2N6;G3V2A3;G3V4U2;G3V3J6;G3V3W7;M0R2T4;CON__ENSEMBL:ENSBTAP00000025008;Q9H4B7	Q13509;B2RBD5;Q53G92;Q9BV28;Q13509-2;Q3ZCR3	Tubulin beta-3 chain	0	173.68	452220000	164250000	287970000	0.647268	0.992551	-0.273134	-0.174491	0.184344	0.0274371	0.166201	0.121546	NaN	NaN	NaN	NaN
HDAC1	1.80962	-0.344616	Q6IT96;Q13547;B5BU61;B4DRG0;Q5TEE2;Q5HYD4;E5RFI6;E5RJ04;E5RGV4;E5RHE7;E5RH52;E5RG37;E5RFP9;B7Z3S4;B4DSK9;Q59GB9	Q6IT96;Q13547;B5BU61;B4DRG0	Histone deacetylase;Histone deacetylase 1	0	41.636	181120000	72541000	108580000	NaN	NaN	-0.460509	-0.278234	-0.421882	-0.534036	0.100574	-0.473611	NaN	NaN	NaN	NaN
SNW1	0.476637	-0.117364	Q6I9S2;Q13573;B7Z9X2;B4DY36;A0A024R6E3;G3V4X8;G3V3A4;B4DEG7;Q9ULA6;Q0D2M5;Q6P151;G3V5R3	Q6I9S2;Q13573;B7Z9X2;B4DY36;A0A024R6E3;G3V4X8;G3V3A4;B4DEG7;Q9ULA6;Q0D2M5;Q6P151	SNW domain-containing protein 1	0	36.727	117390000	47288000	70097000	NaN	NaN	-0.468571	-0.0734388	-0.233837	-0.241919	-0.0113408	0.324926	NaN	NaN	NaN	NaN
SPTAN1;DKFZp564P0562	0.597918	-0.10337	Q13813;Q13813-3;Q13813-2;A0A024R889;Q9UG16;B4DGT1;B4DTV8;Q14917	Q13813;Q13813-3;Q13813-2;A0A024R889;Q9UG16;B4DGT1	Spectrin alpha chain, non-erythrocytic 1	0	323.31	2062400000	816030000	1246400000	-0.346555	0.113434	0.064469	-0.129813	-0.292069	-0.384056	0.264116	-0.116489	NaN	NaN	NaN	NaN
DSG2	0.385425	0.516756	Q14126;J3KSI6	Q14126	Desmoglein-2	0	48.831	21763000	7160500	14603000	NaN	NaN	NaN	NaN	0.0588013	NaN	-0.0285282	1.51999	NaN	NaN	NaN	NaN
SAFB2	0.332734	-0.279993	Q14151;A0PJ47;K7EQU4;K7ERX3;B4DU53	Q14151;A0PJ47	Scaffold attachment factor B2	0	34.747	48939000	20632000	28306000	NaN	NaN	NaN	NaN	NaN	-0.246173	-0.837352	0.243547	NaN	NaN	NaN	NaN
DPYSL3	0.225455	0.0476201	Q6DEN2;Q14195-2;Q14195;Q8IXW6;B4DLZ4;H0YBT4;Q96I11;B3KT07;D6RF19;H0YB87;Q14117	Q6DEN2;Q14195-2;Q14195;Q8IXW6	Dihydropyrimidinase-related protein 3	0	175.57	685790000	279130000	406660000	0.0942361	0.0416635	-0.171466	0.293724	-0.000995779	0.0422241	-0.170995	-0.582037	0.371615	0.171847	-0.110246	0.591871
DYNC1H1	0.880278	0.332257	Q14204;Q6P2H7;H0YJ21;B4DSR6;Q92862	Q14204	Cytoplasmic dynein 1 heavy chain 1	0	287.12	380660000	118340000	262320000	NaN	NaN	0.351402	-0.191788	0.0896338	0.223052	1.15387	0.367371	NaN	NaN	NaN	NaN
FLNC	0.984497	0.368494	Q14315-2;Q14315;Q59H94;B3KM41;A4D1J9	Q14315-2;Q14315	Filamin-C	0	81.697	124820000	46434000	78386000	NaN	1.46937	0.41684	0.102994	0.22231	0.0908535	0.314986	-0.0378878	NaN	NaN	NaN	NaN
CAPRIN1	0.0795204	-0.0454726	Q14444-2;Q14444;A0A087X082;E9PLA9;G3V153;B3KXU8;E9PP31;B4DSF8	Q14444-2;Q14444;A0A087X082;E9PLA9;G3V153;B3KXU8;E9PP31;B4DSF8	Caprin-1	0	169.03	502250000	222340000	279910000	0.0758749	0.182819	-0.382607	0.176578	-0.19248	-0.261172	-0.728933	-0.647264	NaN	1.36793	NaN	NaN
MCM6	0.0295052	-0.0134331	Q14566;Q4ZG57;B4DRF6;B4E0N7;Q53T61	Q14566;Q4ZG57	DNA replication licensing factor MCM6	0	78.844	211090000	77285000	133800000	NaN	NaN	-0.103209	0.588037	0.0490731	0.12075	-0.169534	-0.565716	NaN	NaN	NaN	NaN
CLINT1	0.855969	-0.237265	Q14677;Q14677-3;Q14677-2	Q14677;Q14677-3;Q14677-2	Clathrin interactor 1	0	24.381	50390000	21460000	28930000	NaN	NaN	-0.610852	0.125783	-0.432649	-0.109826	-0.158784	NaN	NaN	NaN	NaN	NaN
RRP1B	0.97789	-0.254416	Q14684-2;Q14684;Q6PJM8	Q14684-2;Q14684	Ribosomal RNA processing protein 1 homolog B	0	49.334	116000000	52052000	63952000	NaN	-0.8631	-0.154201	-0.0872428	-0.184195	-0.273099	NaN	0.0353423	NaN	NaN	NaN	NaN
PDCD11	0.492226	0.130431	Q14690;B4DH82;B4DES7	Q14690;B4DH82	Protein RRP5 homolog	0	84.397	201350000	82634000	118720000	NaN	NaN	0.511367	0.368265	0.100709	0.0233263	-0.325684	0.104605	NaN	NaN	NaN	NaN
2002-09-01	0.485205	0.245566	Q15019;Q15019-2;Q15019-3;B5MCX3;C9J2Q4;C9IZU3;C9J938;C9JB25;H7C2Y0;C9JZI2;C9IY94;C9JQJ4;H7C310;B5MD47;C9JFT1;F8WB65;C9JT15;C9JSE7;H7C1T1	Q15019;Q15019-2;Q15019-3;B5MCX3;C9J2Q4;C9IZU3;C9J938;C9JB25	Septin-2	0	323.31	795180000	326990000	468190000	1.04278	0.338111	-0.0462654	-0.151186	-0.0247513	-0.0481586	-0.549683	-0.218313	NaN	2.00745	-0.612527	0.96377
KARS	1.08969	0.209618	Q15046;Q15046-2;H3BVA8;Q6ZTI3;J3KRL2;H3BPV7	Q15046;Q15046-2	Lysine--tRNA ligase	0	108.84	674440000	225740000	448690000	0.277866	0.125651	0.227864	-0.0303687	0.111298	0.104605	0.881038	-0.0210137	NaN	NaN	NaN	NaN
PDIA6	0.646388	0.298892	Q15084-3;Q15084;Q15084-4;Q15084-5;Q15084-2	Q15084-3;Q15084;Q15084-4;Q15084-5;Q15084-2	Protein disulfide-isomerase A6	0	162.26	431590000	172360000	259220000	NaN	0.0852886	0.0199154	0.378734	0.185105	0.228726	-0.619736	0.466758	NaN	1.64635	NaN	NaN
PLEC;PLEC1	0.626325	-0.282741	Q15149;Q15149-7;Q15149-8;Q15149-9;Q15149-5;Q15149-6;Q15149-3;Q15149-2;D3DWL0;Q96IE3;E9PMV1;E9PKG0;E9PQ28;E9PIA2	Q15149;Q15149-7;Q15149-8;Q15149-9;Q15149-5;Q15149-6;Q15149-3;Q15149-2;D3DWL0	Plectin	0	323.31	42696000000	21886000000	20810000000	0.818769	0.422771	-0.929858	-0.212467	-0.621133	-1.57355	-1.4478	0.791439	-0.393539	-0.415365	0.121148	0.0467006
HEL-S-66p;PPA1	2.09968	0.368566	V9HWB5;Q15181;Q5SQT6	V9HWB5;Q15181;Q5SQT6	Inorganic pyrophosphatase	0	73.528	111540000	38627000	72911000	NaN	NaN	0.546364	NaN	0.516318	0.35321	0.140648	0.28629	NaN	NaN	NaN	NaN
PCBP1	0.817016	0.146046	Q53SS8;Q15365	Q53SS8;Q15365	Poly(rC)-binding protein 1	0	123.54	336350000	119180000	217170000	-0.200266	0.251689	0.197614	0.329526	0.0352017	0.589284	-0.147314	0.112633	NaN	NaN	NaN	NaN
SF3B3	0.27054	-0.0613494	Q15393;A8K6V3;B3KQH1;B3KM77;Q15393-3;Q15393-2;J3QRB2;J3QL37;J3QKV4	Q15393;A8K6V3;B3KQH1;B3KM77	Splicing factor 3B subunit 3	0	160.13	506950000	191490000	315460000	0.0482362	0.154972	0.0951818	-0.0483226	-0.147394	-0.558432	-0.297591	0.262553	NaN	NaN	NaN	NaN
TGFBI	2.24716	-0.78996	Q53GU8;Q15582;H0Y9D7;S4R3C6;Q59F63;H0Y8L3;H0YAB8;D6RBX4;H0YAH8;H0Y8M8	Q53GU8;Q15582	Transforming growth factor-beta-induced protein ig-h3	0	89.838	63578000	33995000	29583000	NaN	NaN	NaN	NaN	-0.768568	NaN	-0.698951	-0.902362	NaN	NaN	NaN	NaN
TRIP13	1.99628	0.42719	Q15645;H0YAL2;Q15645-2	Q15645	Pachytene checkpoint protein 2 homolog	0	30.024	109410000	37069000	72344000	NaN	NaN	0.257373	0.529971	0.198494	0.217479	0.48656	0.873262	NaN	NaN	NaN	NaN
ELAVL1	1.83951	-0.193208	Q15717;Q15717-2;M0QZR9;M0R055	Q15717;Q15717-2;M0QZR9	ELAV-like protein 1	0	129.41	256910000	101950000	154950000	NaN	NaN	-0.144138	-0.0873195	-0.140555	-0.304256	-0.303721	0.0311129	NaN	NaN	-0.40358	NaN
NSDHL	1.86764	0.6161	Q15738;C9JDR0	Q15738;C9JDR0	Sterol-4-alpha-carboxylate 3-dehydrogenase, decarboxylating	0	50.878	32526000	10198000	22328000	NaN	NaN	NaN	NaN	0.490981	NaN	0.742092	0.615228	NaN	NaN	NaN	NaN
ZYX	1.97714	0.246999	Q15942;B4DQX7;Q96AF9;B4DY85;H0Y2Y8;Q9BUS0;B4DQR8;Q28617;H7C3D3;C9IZ41;C9JJK5;H7C3R3	Q15942;B4DQX7;Q96AF9;B4DY85;H0Y2Y8;Q9BUS0;B4DQR8;Q28617;H7C3D3	Zyxin	0	55.862	158120000	55264000	102850000	0.37951	0.468323	0.267116	NaN	0.436375	0.0594937	-0.136728	0.256165	NaN	NaN	NaN	0.245739
DDB1	0.383036	0.0738184	Q16531;B4DSA8;F5GY55;B7Z2A1;B4DZP5;Q16531-2;F5H775;F5H6C5;F5H238;F8WF81;F5H198;F5GZ34;F5H4N9;F5H581;F5GYG8;F5GWI0;F5GZY8;F5H2L3;F5H7A0;B7Z859	Q16531;B4DSA8;F5GY55;B7Z2A1;B4DZP5	DNA damage-binding protein 1	0	104.9	227140000	90879000	136260000	NaN	-0.207911	0.0352017	0.498557	0.0223323	-0.0903575	0.120485	0.138421	NaN	NaN	NaN	NaN
DPYSL2	0.160307	0.0382202	Q59GB4;Q16555-2;Q16555;Q53ET2;Q86U75;Q8NAN9;E5RFU4;A9CQZ2;A9CQZ4	Q59GB4;Q16555-2;Q16555;Q53ET2;Q86U75;Q8NAN9	Dihydropyrimidinase-related protein 2	0	91.944	198410000	75094000	123320000	NaN	-0.253808	0.0549179	0.174023	0.328377	0.186754	0.11023	-0.332953	NaN	NaN	NaN	NaN
FSCN1	0.983927	0.442413	Q16658;B3KTA3;B3KTM9;C9JPH9;C9JFC0	Q16658;B3KTA3	Fascin	0	132.48	253760000	90591000	163170000	NaN	0.107822	0.607011	NaN	0.488618	0.645148	-0.474111	0.203514	NaN	1.51889	NaN	NaN
KYNU	3.08499	0.607255	Q16719;A8K4D5;A8K7T0;Q53F63;Q53SX6;Q16719-2;B8ZZA3;Q53SY0;A0A087X297;F8WEP1;A0A087WYM2;A0A087WYQ7	Q16719;A8K4D5;A8K7T0;Q53F63;Q53SX6;Q16719-2;B8ZZA3	Kynureninase	0	127.4	403920000	85173000	318740000	NaN	0.711231	0.679154	0.237441	0.622087	0.596267	1.04418	0.36042	NaN	NaN	NaN	NaN
ABCF1	0.982483	0.0877064	Q2L6I2;Q8NE71-2;Q8NE71;Q59F96;H0YGW7;Q5STZ8;B4DNU2	Q2L6I2;Q8NE71-2;Q8NE71;Q59F96;H0YGW7	ATP-binding cassette sub-family F member 1	0	110.87	205150000	82760000	122390000	0.101516	0.249263	0.162468	0.0831112	0.198117	0.0749164	-0.184949	0.0172092	NaN	NaN	NaN	NaN
TSR1	1.0858	0.357612	Q2NL82;I3L1Q5;I3L4E8	Q2NL82;I3L1Q5	Pre-rRNA-processing protein TSR1 homolog	0	40.437	34655000	12711000	21944000	NaN	NaN	NaN	NaN	0.49375	NaN	0.437654	0.141433	NaN	NaN	NaN	NaN
G6PD	0.551609	0.107048	Q2Q9H2;Q2Q9B7;Q2VF42;A8K8D9;P11413;P11413-3;P11413-2;B4DYA7;Q0PHS1;E7EUI8;E9PD92;E7EM57;Q0PHS4;A7IZZ3;Q0PHS5;I3V9R4;Q0PHS3;Q0PHS2	Q2Q9H2;Q2Q9B7;Q2VF42;A8K8D9;P11413;P11413-3;P11413-2;B4DYA7;Q0PHS1	Glucose-6-phosphate 1-dehydrogenase	0	323.31	636720000	225480000	411240000	-0.32054	0.253747	0.0756011	-0.0547668	0.0900404	0.129876	-0.127825	0.00920381	NaN	NaN	0.219958	0.795185
DRIP4;PDCD6IP	0.0464853	-0.0066713	Q4W4Y1;Q8WUM4;Q8WUM4-2;B4DHD2;B7Z5C1;F8WDK9;C5MQH7;C9IZF9;F8WEQ7;F8WBR8	Q4W4Y1;Q8WUM4;Q8WUM4-2;B4DHD2;B7Z5C1	Programmed cell death 6-interacting protein	0	109.31	331780000	117280000	214500000	-0.177229	-0.193189	0.0353423	0.167615	0.145091	-0.0179867	0.101381	-0.114394	NaN	NaN	NaN	NaN
ANP32B;ANP32A;ANP32D;ANP32C	1.06684	0.28323	Q5T6W8;Q53F35;Q92688-2;Q92688;Q3KPI8;H0YN26;Q6PKH8;Q08AJ6;O95626;O43423;P39687	Q5T6W8;Q53F35;Q92688-2;Q92688;Q3KPI8;H0YN26;Q6PKH8;Q08AJ6;O95626;O43423;P39687	Acidic leucine-rich nuclear phosphoprotein 32 family member B;Acidic leucine-rich nuclear phosphoprotein 32 family member D;Acidic leucine-rich nuclear phosphoprotein 32 family member C;Acidic leucine-rich nuclear phosphoprotein 32 family member A	0.00070671	12.547	89375000	33212000	56163000	NaN	NaN	0.256407	NaN	0.448584	0.144699	NaN	NaN	NaN	NaN	NaN	NaN
CMAS	0.903891	0.842747	Q53GF0;Q8NFW8;F5GYM0;Q8NFW8-2	Q53GF0;Q8NFW8	N-acylneuraminate cytidylyltransferase	0	28.041	31557000	9950900	21606000	NaN	NaN	1.4444	NaN	NaN	NaN	0.774081	0.309758	NaN	NaN	NaN	NaN
SLC25A13	0.768851	0.408129	Q53GR7;Q9UJS0;Q9UJS0-2;B7Z2E2;Q75KX8;R4GN64	Q53GR7;Q9UJS0;Q9UJS0-2;B7Z2E2	Calcium-binding mitochondrial carrier protein Aralar2	0	317.66	126430000	42138000	84292000	NaN	0.487795	0.482539	0.55336	-0.210713	-0.209895	1.78388	-0.0300593	NaN	NaN	NaN	NaN
SCFD1	0.533467	0.289671	Q53GW1;Q8WVM8;B7Z5N7;B7Z738;Q8WVM8-2;Q8WVM8-3;H0YIZ7;G3V3K9;G3V4I1;G3V5F3;J3KNG4	Q53GW1;Q8WVM8;B7Z5N7;B7Z738;Q8WVM8-2;Q8WVM8-3	Sec1 family domain-containing protein 1	0	61.389	38379000	14554000	23825000	NaN	NaN	NaN	NaN	0.366924	0.10286	0.88049	-0.19159	NaN	NaN	NaN	NaN
CCT7	0.862847	0.167946	Q53HV2;Q99832;Q99832-3;Q6IBT3;B7Z1C9;B7Z7I4;Q99832-4;Q99832-2;F8WAM2;F8WBP8	Q53HV2;Q99832;Q99832-3;Q6IBT3;B7Z1C9;B7Z7I4;Q99832-4;Q99832-2	T-complex protein 1 subunit eta	0	323.31	1210500000	394770000	815740000	-0.188069	-0.0965452	0.293724	0.081885	0.177599	0.158596	0.751464	0.164915	NaN	NaN	NaN	NaN
WDR12	1.4343	0.426402	Q53T99;Q9GZL7;B4DRY7	Q53T99;Q9GZL7;B4DRY7	Ribosome biogenesis protein WDR12	0	41.339	77580000	25092000	52488000	NaN	0.700262	0.238787	0.819505	NaN	0.223546	NaN	0.14991	NaN	NaN	NaN	NaN
C14orf166	0.0615901	-0.0831429	Q5RLJ0;Q549M8;Q9Y224;H0YJB9;G3V4C6	Q5RLJ0;Q549M8;Q9Y224	UPF0568 protein C14orf166	0	164.64	55391000	17579000	37812000	-0.420858	0.790855	NaN	NaN	NaN	NaN	NaN	-0.619426	NaN	NaN	NaN	NaN
SMARCC1	0.742584	-0.186395	Q58EY4;Q92922;Q05CR1;Q05BW5;B4DYQ1;F8WE13;B4DYF9	Q58EY4;Q92922;Q05CR1;Q05BW5;B4DYQ1	SWI/SNF complex subunit SMARCC1	0	70.242	115550000	45154000	70397000	NaN	0.469678	-0.190964	-0.0231232	-0.418061	-0.456603	-0.388544	-0.297147	NaN	NaN	NaN	NaN
ZNF326	0.0730117	0.128813	Q5BKZ1;Q5BKZ1-2	Q5BKZ1;Q5BKZ1-2	DBIRD complex subunit ZNF326	0.00071788	12.821	31102000	11172000	19931000	0.759071	NaN	NaN	NaN	NaN	0.660198	-1.03283	NaN	NaN	NaN	NaN	NaN
DKFZp686E1899;TMOD3	0.023607	-0.015014	Q5HYL6;Q9NYL9;H0YKU1;H0YNJ8;H0YNU8	Q5HYL6;Q9NYL9;H0YKU1;H0YNJ8	Tropomodulin-3	0	85.349	153830000	73287000	80545000	NaN	NaN	0.0666747	0.970191	-0.206046	-0.050114	-0.538891	-0.331899	NaN	NaN	NaN	NaN
UBAP2	1.7258	-0.166327	Q5T6F2;B4DRB6;B4DZ54;A2A305;F5H2U4;B7Z7P2;B4E0R5;B4DH66;A2A306;Q6UWR4;Q5T6F2-2;Q5JV08;B3KQ73;Q9P0H6;Q59EA0	Q5T6F2;B4DRB6;B4DZ54;A2A305;F5H2U4;B7Z7P2;B4E0R5;B4DH66	Ubiquitin-associated protein 2	0	134.49	175560000	71392000	104160000	-0.0544223	0.0450235	-0.153591	-0.398608	-0.00511617	-0.221438	-0.220715	-0.321748	NaN	NaN	NaN	NaN
WDR3	0.295098	-0.357597	Q5TDG3;Q9UNX4;B3KMW5;Q59GA8	Q5TDG3;Q9UNX4;B3KMW5	WD repeat-containing protein 3	0	39.2	50821000	24395000	26426000	NaN	NaN	NaN	NaN	0.0672257	NaN	-1.24944	0.109427	NaN	NaN	NaN	NaN
TXNDC5;STRF8;DKFZp666I134;hCG_1811539	0.440249	-0.147151	Q86UY0;Q6EHZ3;Q658S9;Q8NBS9;A0A024QZV0;Q8NBS9-2	Q86UY0;Q6EHZ3;Q658S9;Q8NBS9;A0A024QZV0;Q8NBS9-2	Thioredoxin domain-containing protein 5	0	93.301	277210000	110410000	166790000	-0.675074	-0.513831	0.29337	0.480162	-0.0655062	0.0681893	-0.141494	-0.623021	NaN	NaN	NaN	NaN
ATL3	1.38231	0.205779	Q6DD88;F5H6I7;B4DXC4;F5GWF8	Q6DD88;F5H6I7;B4DXC4	Atlastin-3	0	153.35	224050000	76586000	147470000	-0.0121989	0.401849	0.464041	0.301705	-0.134303	-0.0307076	0.42417	0.231678	NaN	NaN	NaN	NaN
SH3GL1	0.911027	0.232054	Q9UQD4;Q6FGM0;Q99961;M0QYE0;M0R0I3;Q99961-3;B7Z7W3;Q3V639;Q8IZ09;B7Z7M7;D3DRJ2;B7Z1K6;Q99961-2;Q99962	Q9UQD4;Q6FGM0;Q99961;M0QYE0;M0R0I3;Q99961-3	Endophilin-A2	0	23.261	56360000	22042000	34318000	NaN	0.756425	0.527571	0.380064	0.0149266	-0.029971	0.190425	-0.215061	NaN	NaN	NaN	NaN
PRPF8	0.604514	0.108267	Q6P2Q9;B4DK16;I3L0J9;Q53GM6;I3L3Z8;Q6JH03;Q6JH02	Q6P2Q9	Pre-mRNA-processing-splicing factor 8	0	323.31	1334900000	499750000	835130000	0.182438	0.0874628	0.163756	-0.232277	-0.0773302	-0.0918788	0.527471	0.306496	NaN	NaN	NaN	NaN
ZC3H14	0.457188	-0.0925252	Q6PJT7-5;Q6PJT7-9;Q6PJT7-2;Q6PJT7;G3V3Y4;G3V256;H0YJA2;Q6PJT7-10;Q6PJT7-4;Q6PJT7-3;G3V473;G3V240;G3V572;G3V4R5;G3V3R9;G3V5I6;A0A024R6F2;G3V411;Q6PJT7-11	Q6PJT7-5;Q6PJT7-9;Q6PJT7-2;Q6PJT7;G3V3Y4;G3V256;H0YJA2;Q6PJT7-10;Q6PJT7-4;Q6PJT7-3	Zinc finger CCCH domain-containing protein 14	0	25.606	66373000	25244000	41129000	NaN	NaN	0.147046	-0.126769	-0.105861	NaN	-0.382513	0.0054719	NaN	NaN	NaN	NaN
LARP1	0.794592	0.206703	Q6PKG0;Q6PKG0-3;E5RH50;H0YC33;H0YC73;H0YBW1;Q659C4-7;Q659C4-6;Q659C4-5;Q659C4-9;Q659C4-2;Q659C4	Q6PKG0;Q6PKG0-3;E5RH50	La-related protein 1	0	58.715	84299000	28133000	56165000	NaN	0.556307	NaN	0.210139	0.0756011	0.345396	NaN	-0.153928	NaN	NaN	NaN	NaN
UNC13D	0.966684	0.382624	Q70J99;Q70J99-3;B4DTQ6;K7EQ37;K7EN81;Q70J99-2	Q70J99;Q70J99-3;B4DTQ6	Protein unc-13 homolog D	0	26.102	34065000	10850000	23215000	NaN	NaN	0.304161	0.894837	0.201258	0.0139266	1.0345	-0.152933	NaN	NaN	NaN	NaN
LARP4	0.0697905	-0.112747	X6RLN4;Q71RC2-2;Q71RC2-5;Q71RC2-3;Q71RC2;Q71RC2-4;Q96J85;Q71RC2-7;Q71RC2-6;Q8WVX5	X6RLN4;Q71RC2-2;Q71RC2-5;Q71RC2-3;Q71RC2;Q71RC2-4;Q96J85;Q71RC2-7	La-related protein 4	0	76.812	67848000	27625000	40223000	0.321235	0.509848	NaN	NaN	NaN	-1.16932	NaN	NaN	NaN	NaN	NaN	NaN
SND1	0.547999	0.083132	Q7KZF4;B2R5U1;Q59FF0;B4E299;B3KU67;I6TRR8;H7C597	Q7KZF4;B2R5U1;Q59FF0;B4E299;B3KU67;I6TRR8	Staphylococcal nuclease domain-containing protein 1	0	323.31	1330200000	478770000	851390000	-0.0321821	0.067501	-0.0220974	0.143393	-0.0304571	0.0112093	0.559443	-0.0317544	NaN	NaN	NaN	NaN
DDX46	2.46907	-0.966255	Q7L014;A8K6X3;D3DQA6;D6RJA6;Q0VGL8	Q7L014;A8K6X3;D3DQA6	Probable ATP-dependent RNA helicase DDX46	0	149.43	455160000	252490000	202680000	-0.581259	-0.325648	-1.88465	-1.8646	-1.03907	-0.950202	-0.859823	-0.224789	NaN	NaN	NaN	NaN
DHX30	0.452042	0.152938	Q7L2E3-2;H7BXY3;A0A024R2T6;Q7L2E3-3;Q7L2E3;Q6W6M7	Q7L2E3-2;H7BXY3;A0A024R2T6;Q7L2E3-3;Q7L2E3	Putative ATP-dependent RNA helicase DHX30	0	70.933	56011000	22473000	33538000	NaN	NaN	NaN	NaN	0.234256	0.321582	NaN	-0.0970234	NaN	NaN	NaN	NaN
DPP9	2.00072	0.652849	Q86TI2-4;Q86TI2;Q86TI2-2;M0R2A8;M0QXG6;M0R0I1;M0R3C4;M0R2G6;M0R1L4	Q86TI2-4;Q86TI2;Q86TI2-2;M0R2A8	Dipeptidyl peptidase 9	0	24.631	26067000	9305100	16762000	NaN	NaN	0.778713	0.622743	NaN	0.557091	NaN	NaN	NaN	NaN	NaN	NaN
CARM1	1.09842	0.472818	Q86X55-1;Q86X55;Q86X55-2;K7EQA8;K7EK20;K7EPK1;K7EQB9	Q86X55-1;Q86X55;Q86X55-2;K7EQA8	Histone-arginine methyltransferase CARM1	0	36.55	31651000	10162000	21488000	0.247563	0.219835	NaN	0.999062	NaN	NaN	NaN	0.424815	NaN	NaN	NaN	NaN
DDX42	0.803601	-0.235025	Q86XP3;Q86XP3-2;B3KX23;B3KV84;T2DQ69;B3KTL4;B3KMI4;J3QRI2;J3KTK9	Q86XP3;Q86XP3-2;B3KX23;B3KV84;T2DQ69;B3KTL4;B3KMI4	ATP-dependent RNA helicase DDX42	0	80.479	81622000	32545000	49077000	-0.274529	-0.0810032	NaN	NaN	-0.0796	0.00403388	-0.744028	NaN	NaN	NaN	NaN	NaN
MISP	0.530471	0.23326	Q8IVT2	Q8IVT2	Mitotic interactor and substrate of PLK1	0	46.254	86855000	35207000	51648000	NaN	NaN	0.0167816	0.722991	0.382723	0.798258	-0.456504	-0.0646911	NaN	NaN	NaN	NaN
EMC1	0.0147864	-0.00897633	Q8N766-4;Q8N766-3;Q8N766;Q8N766-2;H7C4E3	Q8N766-4;Q8N766-3;Q8N766;Q8N766-2	ER membrane protein complex subunit 1	0	35.171	78928000	30363000	48565000	NaN	NaN	NaN	NaN	NaN	-0.242908	-0.150273	0.366252	NaN	NaN	NaN	NaN
COLGALT1	0.0188215	-0.0122953	Q8NBJ5;B3KQ10;Q8WUI9;Q9H6F1;M0QYH0;M0QX72;Q6IPW8	Q8NBJ5	Procollagen galactosyltransferase 1	0	68.036	279160000	121020000	158140000	0.261471	-0.215077	-0.485337	1.40218	-0.232684	-0.353893	0.06226	-0.537278	NaN	NaN	NaN	NaN
RDH11	1.00886	0.255359	Q8TC12;G3V2G6;G3V234;Q8TC12-2;H0YJ10;H0YIZ8;B3KQ19;H0YJ46;Q8TC12-3	Q8TC12;G3V2G6;G3V234;Q8TC12-2;H0YJ10;H0YIZ8;B3KQ19;H0YJ46;Q8TC12-3	Retinol dehydrogenase 11	0	25.729	240690000	77261000	163420000	NaN	0.518837	0.0866479	0.0542234	0.0117819	-0.0198431	0.217479	0.918386	NaN	NaN	NaN	NaN
PNPT1	1.04861	0.893187	Q8TCS8;H7C3C5	Q8TCS8	Polyribonucleotide nucleotidyltransferase 1, mitochondrial	0	54.937	58898000	21313000	37585000	1.67491	NaN	NaN	NaN	-0.0335105	NaN	1.16369	0.767655	NaN	NaN	NaN	NaN
TMEM263	1.42184	0.927006	Q8WUH6;B3KMF8	Q8WUH6;B3KMF8	Transmembrane protein 263	0	16.89	83173000	22370000	60803000	NaN	NaN	1.74511	NaN	0.700529	1.42804	0.010923	0.750435	NaN	NaN	NaN	NaN
ATXN2L	1.8562	0.195195	Q8WWM7-6;Q8WWM7-8;Q8WWM7-5;Q8WWM7-4;Q8WWM7-9;Q8WWM7-2;Q8WWM7;Q8WWM7-3;A0A024QZC0;A0A024QZB7;A0A024QZ91;H3BUF6;H3BSK9;Q8WWM7-7;H3BSQ5	Q8WWM7-6;Q8WWM7-8;Q8WWM7-5;Q8WWM7-4;Q8WWM7-9;Q8WWM7-2;Q8WWM7;Q8WWM7-3;A0A024QZC0;A0A024QZB7;A0A024QZ91;H3BUF6;H3BSK9;Q8WWM7-7	Ataxin-2-like protein	0	101.26	239780000	86220000	153560000	0.132511	0.342213	0.054779	0.460795	0.208767	0.122871	0.304978	-0.0653552	NaN	NaN	NaN	NaN
PALLD	0.87678	-0.299553	Q8WX93-3;Q8WX93;Q8WX93-8;Q8WX93-5;Q8WX93-4;B2RTX2;Q8WX93-2;Q8WX93-9;Q8WX93-7;L0R8B3;Q7L8P5;H0Y952;Q8WX93-6;D6R9Z5;D6RBH5;D6R9F5;D6RBB1;F8WA26	Q8WX93-3;Q8WX93;Q8WX93-8;Q8WX93-5;Q8WX93-4;B2RTX2;Q8WX93-2;Q8WX93-9	Palladin	0	136.64	289150000	123980000	165170000	-0.0196529	0.200002	-0.738794	-1.2041	-0.381799	-0.380164	0.309758	-0.181673	NaN	NaN	NaN	NaN
LRRC59	0.00452379	0.00319845	Q96AG4;I3L223	Q96AG4	Leucine-rich repeat-containing protein 59	0	104.22	559480000	195230000	364250000	-1.51928	0.710614	0.144568	0.0408223	-0.132056	0.188528	0.0739573	0.518434	NaN	NaN	NaN	NaN
USMG5	0.0794604	-0.0200067	Q96IX5	Q96IX5	Up-regulated during skeletal muscle growth protein 5	0	23.464	122600000	47464000	75140000	NaN	NaN	0.332278	0.0575542	-0.0967766	-0.115441	-0.328344	0.0306892	NaN	NaN	NaN	NaN
TMX3	0.079398	0.0571483	Q96JJ7;Q3B7X1;Q96JJ7-2	Q96JJ7;Q3B7X1;Q96JJ7-2	Protein disulfide-isomerase TMX3	0	33.546	42000000	16564000	25436000	NaN	NaN	-0.0709514	0.519039	NaN	-0.276642	NaN	NaN	NaN	NaN	NaN	NaN
RBM14	0.390347	0.127323	Q96PK6;Q59GV2;Q96PK6-2;F8WDX3;B8ZZ74;Q96PK6-3;Q96PK6-4;B4DNG4	Q96PK6;Q59GV2	RNA-binding protein 14	0	155.82	401190000	151910000	249290000	0.573278	0.293017	0.0380147	0.496002	-0.0262933	0.0190613	-0.799897	0.603976	NaN	NaN	-0.0512497	NaN
VPS35;DKFZp686O2462	1.71987	0.654485	Q96QK1;Q5HYM2;Q53FR4	Q96QK1;Q5HYM2;Q53FR4	Vacuolar protein sorting-associated protein 35	0	117.6	97365000	30335000	67031000	NaN	NaN	0.9668	0.679874	0.542208	0.188401	1.38665	0.162983	NaN	NaN	NaN	NaN
SIN3A	1.04173	0.415956	Q96ST3;H3BP90;H3BNZ3	Q96ST3;H3BP90	Paired amphipathic helix protein Sin3a	0	18.746	38816000	15675000	23141000	0.27023	0.154194	0.413702	0.293253	NaN	NaN	1.36815	-0.00379928	NaN	NaN	NaN	NaN
PFDN5	1.09143	0.453954	Q99471;H3BMQ1;H3BPF6;Q99471-3;Q99471-2;F8VNW6;F8VQZ2	Q99471;H3BMQ1;H3BPF6;Q99471-3	Prefoldin subunit 5	0	179.6	80892000	25487000	55404000	NaN	NaN	NaN	NaN	0.743644	0.665848	-0.0353722	0.441696	NaN	NaN	NaN	NaN
HEL-S-67p;PARK7	0.32101	0.336278	V9HWC2;Q99497;K7ELW0;K7EN27	V9HWC2;Q99497;K7ELW0;K7EN27	Protein DJ-1	0	52.471	45552000	17927000	27625000	NaN	NaN	NaN	NaN	0.84543	1.18998	-0.623132	-0.0671678	NaN	NaN	NaN	NaN
HSD17B10	0.703672	0.342556	Q99714;Q99714-2;Q5H928	Q99714;Q99714-2;Q5H928	3-hydroxyacyl-CoA dehydrogenase type-2	0	276.79	357610000	136840000	220770000	0.491494	0.346985	0.352533	1.56857	0.0980152	0.326652	-0.937547	0.49375	NaN	NaN	NaN	NaN
SLC29A1	2.32874	0.351452	Q99808;Q99808-2	Q99808;Q99808-2	Equilibrative nucleoside transporter 1	0	72.581	32664000	12642000	20022000	0.385818	0.304861	0.363676	NaN	NaN	NaN	NaN	NaN	NaN	NaN	NaN	NaN
FARSB	1.70505	0.397727	Q9BR63;Q9NSD9;B7ZB32;A8K666;Q9NSD9-2	Q9BR63;Q9NSD9;B7ZB32;A8K666;Q9NSD9-2	Phenylalanine--tRNA ligase beta subunit	0	98.334	332060000	121110000	210950000	0.199751	0.301471	0.537545	0.529971	0.241474	0.205518	1.20094	-0.0348548	NaN	NaN	NaN	NaN
ERP44	1.34794	0.444237	Q9BS26	Q9BS26	Endoplasmic reticulum resident protein 44	0	32.997	53558000	16846000	36713000	NaN	NaN	NaN	0.506297	0.784588	NaN	0.160791	0.325271	NaN	NaN	NaN	NaN
TUBB6	1.69725	0.118292	Q9BUF5;B4DP54;K7ESM5;B3KS31;B4E386;K7EL29;K7EN98;K7ESQ3;K7EQT3;K7EJ64;K7ERA8;K7EJZ4;K7EPE5;K7ES63	Q9BUF5;B4DP54;K7ESM5;B3KS31;B4E386	Tubulin beta-6 chain	0	105.39	421550000	156670000	264880000	0.331705	0.070252	0.0306892	0.152508	0.0754641	0.00259443	0.0568609	0.226262	NaN	NaN	NaN	NaN
TRAP1	0.580309	0.231812	Q9BV61;Q53G55;Q12931;Q59EK6;Q12931-2;Q53FS6;Q8N9Z3;I3L0K7;K0A7K7;Q5CAQ4;I3L239;I3L2D5	Q9BV61;Q53G55;Q12931;Q59EK6;Q12931-2;Q53FS6;Q8N9Z3;I3L0K7;K0A7K7;Q5CAQ4	Heat shock protein 75 kDa, mitochondrial	0	323.31	1239100000	449230000	789870000	0.148088	0.322044	-0.0128102	0.46289	-0.207394	-0.116708	-0.212384	-0.229856	0.833821	2.03794	-0.549219	0.305329
RBM4;RBM4B	0.102448	-0.0573134	Q9BWF3;E9PB51;A8K9U0;D6R9K7;J3QRR5;Q9BWF3-3;Q9BWF3-4;Q9BWF3-2;Q9BQ04;E9PLB0;E9PM61;U3KQD5	Q9BWF3;E9PB51;A8K9U0;D6R9K7;J3QRR5;Q9BWF3-3;Q9BWF3-4;Q9BWF3-2;Q9BQ04	RNA-binding protein 4;RNA-binding protein 4B	0	47.696	107440000	41193000	66251000	NaN	NaN	NaN	0.373063	-0.581497	NaN	-0.0248541	0.00403388	NaN	NaN	NaN	NaN
SRRT	0.816826	0.678492	Q9BXP5-5;Q9BXP5-4;Q9BXP5-2;Q9BXP5-3;Q9BXP5;H7C3A1;Q7Z4Y3;H7C1K0;H7C0U8	Q9BXP5-5;Q9BXP5-4;Q9BXP5-2;Q9BXP5-3;Q9BXP5;H7C3A1	Serrate RNA effector molecule homolog	0	54.903	60872000	19867000	41004000	NaN	-0.0339535	0.196985	1.4567	NaN	NaN	1.09424	NaN	NaN	NaN	NaN	NaN
NAT10	1.40101	-0.234245	Q9H0A0;A0A087WV29;Q9H0A0-2	Q9H0A0;A0A087WV29;Q9H0A0-2	N-acetyltransferase 10	0	75.349	223570000	89013000	134560000	NaN	NaN	-0.325015	-0.16626	-0.00239685	-0.191014	-0.600599	-0.120184	NaN	NaN	NaN	NaN
TMX1;TXNDC	2.59958	-0.253967	Q9H3N1;B4DZX7;G3V448	Q9H3N1;B4DZX7	Thioredoxin-related transmembrane protein 1	0	35.886	240860000	97017000	143850000	-0.347913	-0.307323	-0.136268	-0.406847	-0.384527	-0.292051	0.0672257	-0.224031	NaN	NaN	NaN	NaN
SFXN1	1.11198	0.331766	Q9H9B4;D6RDG7;S4R2X2;D6RFI0;D6RAE9	Q9H9B4;D6RDG7;S4R2X2;D6RFI0	Sideroflexin-1	0	30.866	130410000	46373000	84039000	0.536252	0.674732	0.250598	NaN	-0.0184103	-0.0644196	0.988848	-0.0452379	NaN	NaN	NaN	NaN
MCCC2	0.0965311	-0.0430414	Q9HCC0;D6RDF7;Q9HCC0-2;B3KR24;D6R9R1;D6RD67	Q9HCC0;D6RDF7;Q9HCC0-2;B3KR24;D6R9R1	Methylcrotonoyl-CoA carboxylase beta chain, mitochondrial	0	23.489	56568000	22662000	33906000	NaN	NaN	-0.170719	0.253747	-0.422424	NaN	0.167229	NaN	NaN	NaN	NaN	NaN
PDLIM7	0.777823	-0.123037	Q9NR12;Q9NR12-2;D6RH06;Q9NR12-5;Q9NR12-6;Q9NR12-4;D6RF83;Q9NR12-3;D6RAN1;H7BYK4	Q9NR12;Q9NR12-2;D6RH06;Q9NR12-5;Q9NR12-6;Q9NR12-4	PDZ and LIM domain protein 7	0	58.422	312240000	124180000	188060000	0.204642	0.0164963	-0.248913	-0.322487	-0.206645	-0.430626	0.14483	-0.141589	NaN	NaN	NaN	NaN
DDX21	0.267639	-0.0494656	Q9NR30;Q9NR30-2;Q3SWU7;Q8NI92;Q53FI9;B4DED6;B4DW97;A0A087WVC1;K0J110;A0A087WVB0;Q9BQ39	Q9NR30;Q9NR30-2	Nucleolar RNA helicase 2	0	323.31	1735800000	647820000	1088000000	-0.177376	0.13947	-0.0724372	0.0429245	0.0281448	-0.0141353	-0.511855	0.16954	NaN	NaN	NaN	NaN
PDS5B	0.393101	0.27836	Q9NTI5-2;Q9NTI5;B7Z5S1;A9IYQ1;Q9NTI5-5	Q9NTI5-2;Q9NTI5;B7Z5S1	Sister chromatid cohesion protein PDS5 homolog B	0	103.78	192530000	80687000	111840000	NaN	NaN	0.514602	NaN	-0.150465	-0.0541227	1.34687	-0.265085	NaN	NaN	NaN	NaN
ATAD3A	1.37435	0.3133	Q9NVI7-2;H0Y2W2;Q9NVI7;Q9NVI7-3	Q9NVI7-2;H0Y2W2;Q9NVI7;Q9NVI7-3	ATPase family AAA domain-containing protein 3A	0	122.49	686690000	217240000	469450000	-0.109514	0.196607	0.454597	0.417812	0.0712136	-0.0572115	0.945533	0.587365	NaN	NaN	NaN	NaN
LYAR	0.0870611	0.0584604	Q9NX58;A8K3Y5	Q9NX58;A8K3Y5	Cell growth-regulating nucleolar protein	0.00069444	12.336	33243000	12881000	20362000	NaN	NaN	NaN	NaN	0.148869	NaN	-0.366355	0.392867	NaN	NaN	NaN	NaN
FAM120A	0.374831	0.231315	Q9NZB2-4;Q9NZB2;Q9NZB2-6;Q9NZB2-2;Q9NZB2-5;Q5T035	Q9NZB2-4;Q9NZB2;Q9NZB2-6;Q9NZB2-2;Q9NZB2-5	Constitutive coactivator of PPAR-gamma-like protein 1	0	52.265	70028000	26468000	43560000	NaN	-0.0310614	0.770364	NaN	-0.324094	NaN	NaN	0.51005	NaN	NaN	NaN	NaN
IGF2BP1	0.00164776	0.00168507	Q9NZI8-2;Q9NZI8;D3DTW3;REV__M0QZ54;REV__M0R118;REV__M0R0M7;REV__B4DY46;REV__O00184;REV__A0A087WWS7;REV__Q53GF4;REV__Q15833	Q9NZI8-2;Q9NZI8;D3DTW3	Insulin-like growth factor 2 mRNA-binding protein 1	0	37.117	62611000	27665000	34946000	NaN	NaN	NaN	1.09518	-0.832848	0.0501883	0.225892	-0.529989	NaN	NaN	NaN	NaN
MYOF	0.0199954	-0.00938591	Q9NZM1-6;Q9NZM1;Q9NZM1-2;Q9NZM1-3;Q9NZM1-5;H0YD14;Q9NZM1-7;Q9NZM1-8;B3KSL7;Q9NZM1-4;O75923-15;O75923-3;O75923-9;O75923;O75923-14;O75923-6;O75923-12;O75923-5;O75923-11;O75923-4;O75923-10;O75923-2;O75923-8;O75923-7;O75923-13	Q9NZM1-6;Q9NZM1;Q9NZM1-2;Q9NZM1-3;Q9NZM1-5;H0YD14	Myoferlin	0	297.61	990900000	361260000	629650000	-0.415403	0.0060466	0.0180643	-0.0658384	-0.344941	-0.35716	1.00676	0.0773797	NaN	NaN	NaN	NaN
PTPLAD1	0.962063	0.474772	Q9P035-2;Q9P035;H3BS72;H3BMZ1;H3BRL8;H3BPZ1	Q9P035-2;Q9P035;H3BS72	Very-long-chain (3R)-3-hydroxyacyl-CoA dehydratase 3	0	38.915	105490000	33354000	72137000	NaN	NaN	NaN	NaN	0.723777	0.553754	NaN	0.146786	NaN	NaN	NaN	NaN
RAI14	0.00315201	0.00174486	Q9P0K7-4;Q9P0K7-3;Q9P0K7;Q9P0K7-2;B3KMZ9;B4DNL3	Q9P0K7-4;Q9P0K7-3;Q9P0K7;Q9P0K7-2;B3KMZ9;B4DNL3	Ankycorbin	0	49.822	47386000	19481000	27906000	NaN	NaN	NaN	0.524866	-0.358731	-0.182131	0.341986	-0.317265	NaN	NaN	NaN	NaN
ATXN10;DKFZp434I1726	0.123154	0.154974	Q9UBB4-2;Q9UBB4;Q9NTC6;B1AHE3;Q7Z524	Q9UBB4-2;Q9UBB4;Q9NTC6;B1AHE3;Q7Z524	Ataxin-10	0.0007874	16.324	42838000	17767000	25070000	NaN	NaN	NaN	NaN	0.949722	0.0425042	-0.527304	NaN	NaN	NaN	NaN	NaN
ABCF2	0.89501	0.354896	Q9UG63;Q9UG63-2;C9JHK9;C9JZV3	Q9UG63;Q9UG63-2;C9JHK9;C9JZV3	ATP-binding cassette sub-family F member 2	0	45.374	131320000	46517000	84799000	NaN	NaN	0.394734	0.206018	0.161694	-0.0987063	1.27143	0.194213	NaN	NaN	NaN	NaN
PUF60	0.390781	0.04083	Q9UHX1-2;Q9UHX1-4;Q9UHX1-6;Q9UHX1;Q9UHX1-3;Q9UHX1-5;E9PQ56;H0YEM1;E9PMU7;E9PN18;E9PL19;H0YCP8	Q9UHX1-2;Q9UHX1-4;Q9UHX1-6;Q9UHX1;Q9UHX1-3;Q9UHX1-5;E9PQ56;H0YEM1;E9PMU7;E9PN18	Poly(U)-binding-splicing factor PUF60	0	93.9	223170000	84672000	138500000	0.121679	0.214498	0.145351	0.0697021	-0.0807743	0.0894982	-0.164512	-0.0688011	NaN	NaN	NaN	NaN
BAZ1B	0.289647	-0.214742	Q9UIG0-2;Q9UIG0	Q9UIG0-2;Q9UIG0	Tyrosine-protein kinase BAZ1B	0	66.883	44004000	19486000	24518000	NaN	NaN	0.172616	NaN	NaN	-0.32283	-0.99137	0.282618	NaN	NaN	NaN	NaN
PRPF19	1.78269	0.280915	Q9UMS4;F5GY56;H0YGF3;H0YGZ5	Q9UMS4	Pre-mRNA-processing factor 19	0	215.92	547110000	189300000	357810000	0.673014	0.582074	0.1956	0.0691523	0.130799	0.0558898	0.46999	0.0708015	NaN	NaN	NaN	NaN
COPS3	0.6322	0.509019	Q9UNS2;B4DN01;H7C3P9;Q9UNS2-2;J3QL22;J3QS85;K7ELN6;J3KTQ1;J3QKR0;C9JLV5	Q9UNS2;B4DN01;H7C3P9;Q9UNS2-2	COP9 signalosome complex subunit 3	0	82.205	86433000	26377000	60056000	NaN	0.357383	NaN	NaN	NaN	NaN	1.08997	0.0797024	NaN	NaN	NaN	NaN
SRRM2;KIAA0324	0.0217544	-0.0101011	Q9UQ35;O60382;Q9UQ35-2;I3L4D8;I3L182;Q9UQ39;I3L1I8;Q9UQ35-3;A0A087X1W1;A0AUK8;I3L1C0;Q05BI2;Q05CV9;I3L3Q8	Q9UQ35;O60382;Q9UQ35-2	Serine/arginine repetitive matrix protein 2	0	323.31	4075300000	1584600000	2490800000	0.138683	-0.172799	-0.170995	-0.534976	-0.475515	-0.0244579	0.301588	0.857663	NaN	NaN	NaN	NaN
RUVBL2	2.78168	0.308157	Q9Y230;B3KNL2;Q9Y230-2;M0R0Y3;B4DW30;X6R2L4;M0R0Z0;M0QXI6	Q9Y230;B3KNL2;Q9Y230-2;M0R0Y3	RuvB-like 2	0	103.4	424530000	148840000	275690000	-0.0455952	0.351967	0.430606	0.561888	0.209516	0.319618	0.332278	0.304978	NaN	NaN	NaN	NaN
PLAA	1.08101	0.365152	Q9Y263;H0YBW4;E5RIM3;H0YC16	Q9Y263;H0YBW4;E5RIM3	Phospholipase A-2-activating protein	0	26.357	59145000	20055000	39090000	NaN	NaN	0.432318	NaN	0.278342	0.238787	0.920674	-0.0443598	NaN	NaN	NaN	NaN
NUDC;NPD011	0.895912	0.189919	Q9Y266;Q9H2R7	Q9Y266;Q9H2R7	Nuclear migration protein nudC	0	50.258	130450000	44249000	86203000	NaN	NaN	-0.0157971	0.307312	0.315682	0.418999	-0.0765998	NaN	NaN	NaN	NaN	NaN
VDAC3	1.69824	0.207043	Q9Y277;Q9Y277-2;E5RJN6;E5RHZ6;E5RK27;E5RFP6;E5RHE1	Q9Y277;Q9Y277-2;E5RJN6;E5RHZ6	Voltage-dependent anion-selective channel protein 3	0	74.548	211830000	81132000	130700000	NaN	NaN	0.294194	0.427284	-0.0159721	0.238665	0.156655	0.141433	NaN	NaN	NaN	NaN
DIS3;KIAA1008	1.58045	0.331282	Q9Y2L1;Q49AG4;G3V1J5;A8QI98;Q9Y2L1-2;A0A024R643;F2Z2C0;B3KM83	Q9Y2L1;Q49AG4;G3V1J5;A8QI98;Q9Y2L1-2;A0A024R643;F2Z2C0	Exosome complex exonuclease RRP44	0	84.16	259830000	89397000	170430000	0.502432	0.978562	0.311038	0.319734	0.234011	0.311271	0.217479	-0.224267	NaN	NaN	NaN	NaN
THRAP3	0.617916	0.155944	Q9Y2W1;Q7Z5U1;Q05D20;Q6P0P7;Q6PJV4	Q9Y2W1	Thyroid hormone receptor-associated protein 3	0	153.19	364210000	128430000	235780000	0.358059	0.016639	0.282973	0.437867	0.227495	0.296076	-0.641784	0.27023	NaN	NaN	NaN	NaN
NOP58	0.926479	-0.325182	Q9Y2X3;B3KN82;B4DUY3;H7BZ72;F8WED0	Q9Y2X3;B3KN82	Nucleolar protein 58	0	318.63	191100000	88629000	102470000	NaN	NaN	-0.207195	-0.0490987	-0.384264	-0.125164	-1.14861	-0.0367627	NaN	NaN	NaN	NaN
ACOT9	0.287649	0.295595	Q9Y305-3;Q9Y305-2;Q9Y305;Q9Y305-4;C9J7L8;Q96EA2;H7C5Q2;Q9H2R8	Q9Y305-3;Q9Y305-2;Q9Y305;Q9Y305-4;C9J7L8;Q96EA2;H7C5Q2	Acyl-coenzyme A thioesterase 9, mitochondrial	0	32.767	43772000	16432000	27340000	NaN	NaN	NaN	NaN	-0.142369	NaN	1.04726	-0.0181035	NaN	NaN	NaN	NaN
STRAP	0.583849	0.145877	Q9Y3F4;Q9Y3F4-2;B0AZV0;H0YH33	Q9Y3F4;Q9Y3F4-2;B0AZV0	Serine-threonine kinase receptor-associated protein	0	251.24	511180000	198180000	313000000	0.594644	0.731618	0.193961	-0.0381544	-0.0606681	-0.000389593	-0.0926017	-0.161395	NaN	NaN	NaN	NaN
RTCB	1.89871	0.176251	Q9Y3I0;B4DNA0;B4DNG5;B4DXF1	Q9Y3I0;B4DNA0	tRNA-splicing ligase RtcB homolog	0	134.92	852050000	299110000	552940000	0.119024	0.253142	0.228357	0.230203	0.10165	0.130799	0.432853	-0.0860172	NaN	NaN	NaN	NaN
RPL36	0.43061	0.270312	Q9Y3U8;J3KTD3;J3QSB5	Q9Y3U8;J3KTD3;J3QSB5	60S ribosomal protein L36	0.00069881	12.426	148880000	55511000	93366000	0.28404	0.187641	NaN	0.93191	-0.322343	NaN	NaN	NaN	NaN	NaN	NaN	NaN
TLN1	0.814451	0.219352	Q9Y490;H0YMT1;G1UI21;Q9Y4G6	Q9Y490	Talin-1	0	323.31	3485400000	1187100000	2298200000	-0.0897278	-0.092817	0.419215	0.221815	0.33182	0.24062	0.979952	-0.256063	NaN	NaN	NaN	NaN
PPME1	2.28419	3.2581	Q9Y570-2;Q9Y570;Q9Y570-4;Q9Y570-3	Q9Y570-2;Q9Y570;Q9Y570-4;Q9Y570-3	Protein phosphatase methylesterase 1	0	107.73	284300000	30169000	254130000	NaN	NaN	4.28695	2.60374	4.84348	4.96301	1.97962	0.871765	NaN	NaN	NaN	NaN
SUPT16H	1.00756	-0.302264	Q9Y5B9;Q0VGA3	Q9Y5B9;Q0VGA3	FACT complex subunit SPT16	0	49.968	220100000	90433000	129670000	NaN	NaN	NaN	-0.142465	-0.145334	-0.0918481	-0.851235	-0.28044	NaN	NaN	NaN	NaN
COPG1;COPG	0.315882	0.212931	Q9Y678;B3KW21;Q8WUI6;H0Y8G2;H0Y8X7	Q9Y678;B3KW21;Q8WUI6	Coatomer subunit gamma-1	0	64.556	116310000	43901000	72412000	NaN	NaN	0.442015	-0.196343	0.0540844	-0.51645	1.46331	0.0309717	NaN	NaN	NaN	NaN
MTCH2	0.502341	0.177498	Q9Y6C9;E9PIE4;Q53G34	Q9Y6C9;E9PIE4;Q53G34	Mitochondrial carrier homolog 2	0	52.693	533490000	179380000	354120000	NaN	0.93259	0.47892	-0.0988918	-0.371348	-0.0667295	0.196481	0.171463	NaN	NaN	NaN	NaN
PSMC3	2.21824	0.345536	R4GNH3;E9PM69;A8K781;P17980;E9PMD8;E9PKD5;E9PN50;E9PLG2	R4GNH3;E9PM69;A8K781;P17980;E9PMD8;E9PKD5;E9PN50	26S protease regulatory subunit 6A	0	93.001	175490000	65779000	109710000	NaN	NaN	0.385597	0.378512	0.536749	0.310224	0.46069	0.00144204	NaN	NaN	NaN	NaN
	0.207955	0.0870126	REV__Q8TCG1-2;REV__Q8TCG1;REV__A0A087X211	REV__Q8TCG1-2;REV__Q8TCG1;REV__A0A087X211		0.0019569	11.505	354680000	117640000	237050000	NaN	NaN	-0.299152	NaN	0.172872	0.457121	NaN	0.0172092	NaN	NaN	NaN	NaN
	0.363773	-0.144864	REV__B4DYK7;REV__O60336-3;REV__O60336-6;REV__O60336;REV__O60336-4;REV__A0A024R9L5;REV__O60336-2;REV__D6RHX7	REV__B4DYK7;REV__O60336-3;REV__O60336-6;REV__O60336;REV__O60336-4;REV__A0A024R9L5;REV__O60336-2		0.00079872	16.84	121320000	45038000	76279000	NaN	NaN	NaN	NaN	-0.418061	-0.11009	NaN	0.0935602	NaN	NaN	NaN	NaN
HEL-176	2.13533	0.567767	V9HVZ7	V9HVZ7		0	323.31	10039000000	3563000000	6476500000	0.389677	0.714224	0.334911	0.525167	-0.0784114	0.248049	-0.286832	0.367483	1.15277	2.03598	0.800248	0.609944

## Sheet: HeLa+Tg
Significance	Fold enrichment	Protein IDs	Majority protein IDs	Q-value	Score	Intensity	Intensity L	Intensity H	1	2	3	4	5	6	7
0.0347758	0.0219551	sp|P05787|K2C8_HUMAN;CON__P05787;sp|P05787-2|K2C8_HUMAN;tr|Q969I0|Q969I0_HUMAN;tr|Q7L4M3|Q7L4M3_HUMAN;CON__H-INV:HIT000292931;tr|F8VUG2|F8VUG2_HUMAN;tr|F8W1U3|F8W1U3_HUMAN;tr|F8VP67|F8VP67_HUMAN;CON__Q9H552;tr|Q8IWY7|Q8IWY7_HUMAN;tr|L0R512|L0R512_HUMAN;tr|H0YIB2|H0YIB2_HUMAN;CON__H-INV:HIT000016045;CON__REFSEQ:XP_092267	sp|P05787|K2C8_HUMAN;CON__P05787;sp|P05787-2|K2C8_HUMAN;tr|Q969I0|Q969I0_HUMAN;tr|Q7L4M3|Q7L4M3_HUMAN	0	264.45	2418000000	934890000	1483100000	0.108892	0.758389	-1.10724	-0.133021	0.269392	0.305212	-0.0479348
0.833875	-0.805053	sp|P08779|K1C16_HUMAN;CON__P08779;CON__Q9Z2K1;CON__Q3ZAW8;tr|B4DWU0|B4DWU0_HUMAN;tr|B4E2J5|B4E2J5_HUMAN;tr|Q16195|Q16195_HUMAN;tr|K7ENW6|K7ENW6_HUMAN	sp|P08779|K1C16_HUMAN;CON__P08779;CON__Q9Z2K1;CON__Q3ZAW8	0	208.09	843060000	602280000	240780000	-0.176854	-1.2058	1.01842	-2.80874	-0.117224	-1.9339	-0.411272
0.426259	-0.433754	sp|P13645|K1C10_HUMAN;CON__P13645;CON__P02535-1;sp|Q7Z3Y7|K1C28_HUMAN;CON__Q148H6;CON__Q7Z3Y7;sp|Q7Z3Z0|K1C25_HUMAN;CON__Q7Z3Z0;sp|Q7Z3Y8|K1C27_HUMAN;CON__Q7Z3Y8;sp|Q2M2I5|K1C24_HUMAN;CON__Q2M2I5	sp|P13645|K1C10_HUMAN;CON__P13645	0	323.31	18075000000	11823000000	6251700000	0.00345838	-0.245728	0.0688771	-3.00139	0.405775	-0.699911	0.432639
0.533829	-0.670298	sp|P13647|K2C5_HUMAN;CON__P13647;tr|B4E1T1|B4E1T1_HUMAN;tr|F8W0C6|F8W0C6_HUMAN;tr|H0YIN9|H0YIN9_HUMAN;tr|B4DL32|B4DL32_HUMAN;tr|F8VV57|F8VV57_HUMAN;tr|H0YI76|H0YI76_HUMAN;tr|F8VU69|F8VU69_HUMAN	sp|P13647|K2C5_HUMAN;CON__P13647;tr|B4E1T1|B4E1T1_HUMAN	0	229.19	1689500000	1240600000	448950000	-0.26642	-0.936828	0.665211	-3.5688	0.666666	-1.61816	0.366252
0.243167	0.0413088	sp|Q04695|K1C17_HUMAN;CON__Q04695;tr|F5GWP8|F5GWP8_HUMAN;CON__Q9QWL7;tr|Q14666|Q14666_HUMAN;tr|K7EPJ9|K7EPJ9_HUMAN;tr|B4E2P9|B4E2P9_HUMAN;tr|K7ESE1|K7ESE1_HUMAN;tr|C9JM50|C9JM50_HUMAN;CON__P19001;sp|P35900|K1C20_HUMAN;CON__P35900;CON__Q9D312;sp|P19012-2|K1C15_HUMAN;tr|A8MT21|A8MT21_HUMAN;tr|K7ELP7|K7ELP7_HUMAN;sp|Q99456|K1C12_HUMAN;CON__Q99456;tr|J3QR55|J3QR55_HUMAN;tr|C9JTG5|C9JTG5_HUMAN;sp|Q8N1…	sp|Q04695|K1C17_HUMAN;CON__Q04695;tr|F5GWP8|F5GWP8_HUMAN;CON__Q9QWL7;tr|Q14666|Q14666_HUMAN	0	323.31	51575000000	21263000000	30312000000	-0.194047	0.108223	-0.103038	0.258459	0.287709	-0.0339831	-0.0341603
0.634655	0.0998721	sp|P08729|K2C7_HUMAN;CON__Q3KNV1;CON__P08729;tr|B3KY79|B3KY79_HUMAN;tr|Q96GE1|Q96GE1_HUMAN;tr|Q3KNV1|Q3KNV1_HUMAN;CON__Q9DCV7;tr|Q3B834|Q3B834_HUMAN;tr|B4DXK4|B4DXK4_HUMAN;tr|B4DRW1|B4DRW1_HUMAN;tr|B4DRR7|B4DRR7_HUMAN;tr|B4DKJ0|B4DKJ0_HUMAN;tr|B4DRS2|B4DRS2_HUMAN;sp|P19013|K2C4_HUMAN;CON__P19013;tr|Q6PIN2|Q6PIN2_HUMAN	sp|P08729|K2C7_HUMAN;CON__Q3KNV1;CON__P08729;tr|B3KY79|B3KY79_HUMAN	0	323.31	10722000000	4518200000	6203500000	0.16092	0.40806	0.121015	0.0863761	0.218347	-0.168577	-0.127037
0.104249	0.0505233	sp|O00116|ADAS_HUMAN;tr|B8ZZ81|B8ZZ81_HUMAN;tr|Q53SG6|Q53SG6_HUMAN;tr|B7Z3Q4|B7Z3Q4_HUMAN;tr|Q53S12|Q53S12_HUMAN	sp|O00116|ADAS_HUMAN;tr|B8ZZ81|B8ZZ81_HUMAN;tr|Q53SG6|Q53SG6_HUMAN;tr|B7Z3Q4|B7Z3Q4_HUMAN	0	80.105	162040000	62594000	99446000	-0.416596	NaN	NaN	0.563256	0.315334	-0.034707	-0.17467
0.143519	-0.162727	sp|O00148|DX39A_HUMAN;tr|A0A024RCM3|A0A024RCM3_HUMAN;sp|Q13838|DX39B_HUMAN;sp|Q13838-2|DX39B_HUMAN;tr|B4DX78|B4DX78_HUMAN;tr|K7EQN7|K7EQN7_HUMAN;tr|B1Q2N1|B1Q2N1_HUMAN;tr|A0A024R7H0|A0A024R7H0_HUMAN;sp|O00148-2|DX39A_HUMAN;tr|B4DP52|B4DP52_HUMAN;tr|Q5STU3|Q5STU3_HUMAN;tr|K7ENP6|K7ENP6_HUMAN;tr|K7EL56|K7EL56_HUMAN;tr|K7EIL8|K7EIL8_HUMAN;tr|K7EN69|K7EN69_HUMAN;tr|B4DF34|B4DF34_HUMAN;tr|K7EN25|K7EN2…	sp|O00148|DX39A_HUMAN;tr|A0A024RCM3|A0A024RCM3_HUMAN;sp|Q13838|DX39B_HUMAN;sp|Q13838-2|DX39B_HUMAN;tr|B4DX78|B4DX78_HUMAN;tr|K7EQN7|K7EQN7_HUMAN;tr|B1Q2N1|B1Q2N1_HUMAN;tr|A0A024R7H0|A0A024R7H0_HUMAN;sp|O00148-2|DX39A_HUMAN;tr|B4DP52|B4DP52_HUMAN;tr|Q5STU3|Q5STU3_HUMAN	0	76.693	157270000	55005000	102270000	NaN	NaN	NaN	NaN	0.496411	-0.861081	-0.123513
0.337846	0.178031	sp|O00159-2|MYO1C_HUMAN;tr|F5H6E2|F5H6E2_HUMAN;tr|B7Z3E5|B7Z3E5_HUMAN;sp|O00159-3|MYO1C_HUMAN;sp|O00159|MYO1C_HUMAN;tr|I3L4D4|I3L4D4_HUMAN;tr|I3L501|I3L501_HUMAN;tr|I3L3Y6|I3L3Y6_HUMAN;tr|I3L204|I3L204_HUMAN;tr|B7Z9C0|B7Z9C0_HUMAN;tr|I3L168|I3L168_HUMAN;tr|I3L3F5|I3L3F5_HUMAN;tr|D3DTH7|D3DTH7_HUMAN	sp|O00159-2|MYO1C_HUMAN;tr|F5H6E2|F5H6E2_HUMAN;tr|B7Z3E5|B7Z3E5_HUMAN;sp|O00159-3|MYO1C_HUMAN;sp|O00159|MYO1C_HUMAN;tr|I3L4D4|I3L4D4_HUMAN;tr|I3L501|I3L501_HUMAN;tr|I3L3Y6|I3L3Y6_HUMAN;tr|I3L204|I3L204_HUMAN;tr|B7Z9C0|B7Z9C0_HUMAN	0	75.453	57683000	25062000	32621000	NaN	NaN	NaN	0.77011	0.179638	-0.07552	-0.162105
0.653353	-0.154446	tr|Q5SRT3|Q5SRT3_HUMAN;tr|Q53FB0|Q53FB0_HUMAN;sp|O00299|CLIC1_HUMAN	tr|Q5SRT3|Q5SRT3_HUMAN;tr|Q53FB0|Q53FB0_HUMAN;sp|O00299|CLIC1_HUMAN	0	277.09	516280000	216590000	299690000	NaN	NaN	NaN	-0.178584	-0.271078	-0.304576	0.136454
0.133226	0.0622847	tr|A0A024RDY0|A0A024RDY0_HUMAN;sp|O00410|IPO5_HUMAN;sp|O00410-3|IPO5_HUMAN;tr|B4E0R6|B4E0R6_HUMAN;tr|E7ETV3|E7ETV3_HUMAN;sp|O00410-2|IPO5_HUMAN;tr|H0Y8C6|H0Y8C6_HUMAN;tr|E7EWK4|E7EWK4_HUMAN;tr|E7EX05|E7EX05_HUMAN;tr|E7EQT5|E7EQT5_HUMAN;tr|E7EV12|E7EV12_HUMAN;tr|C9JXE0|C9JXE0_HUMAN;tr|C9JZD8|C9JZD8_HUMAN;tr|C9J875|C9J875_HUMAN;tr|C9JZ53|C9JZ53_HUMAN;tr|C9JQT6|C9JQT6_HUMAN;tr|E7ESA1|E7ESA1_HUMAN;tr…	tr|A0A024RDY0|A0A024RDY0_HUMAN;sp|O00410|IPO5_HUMAN;sp|O00410-3|IPO5_HUMAN;tr|B4E0R6|B4E0R6_HUMAN;tr|E7ETV3|E7ETV3_HUMAN;sp|O00410-2|IPO5_HUMAN;tr|H0Y8C6|H0Y8C6_HUMAN;tr|E7EWK4|E7EWK4_HUMAN;tr|E7EX05|E7EX05_HUMAN;tr|E7EQT5|E7EQT5_HUMAN;tr|E7EV12|E7EV12_HUMAN	0	86.735	58747000	23763000	34984000	NaN	NaN	NaN	0.228603	0.433387	-0.0841809	-0.32867
0.0474683	-0.0272365	sp|O00425|IF2B3_HUMAN;sp|O00425-2|IF2B3_HUMAN;tr|B4DKT5|B4DKT5_HUMAN;sp|Q9Y6M1-5|IF2B2_HUMAN;sp|Q9Y6M1-6|IF2B2_HUMAN;sp|Q9Y6M1-3|IF2B2_HUMAN;sp|Q9Y6M1-4|IF2B2_HUMAN;sp|Q9Y6M1-1|IF2B2_HUMAN;sp|Q9Y6M1|IF2B2_HUMAN;tr|F8W930|F8W930_HUMAN	sp|O00425|IF2B3_HUMAN;sp|O00425-2|IF2B3_HUMAN	0	63.118	78097000	36767000	41330000	NaN	NaN	NaN	0.444667	0.0496307	-0.482714	-0.120529
2.21338	-0.999903	tr|E7ETU9|E7ETU9_HUMAN;tr|B4DHG3|B4DHG3_HUMAN;sp|O00469|PLOD2_HUMAN;sp|O00469-2|PLOD2_HUMAN;tr|C9JXZ0|C9JXZ0_HUMAN;tr|B3KWS3|B3KWS3_HUMAN	tr|E7ETU9|E7ETU9_HUMAN;tr|B4DHG3|B4DHG3_HUMAN;sp|O00469|PLOD2_HUMAN;sp|O00469-2|PLOD2_HUMAN	0	72.388	186570000	105190000	81377000	NaN	NaN	NaN	-1.20963	-1.26005	-0.880206	-0.649729
0.0161778	-0.0139332	tr|A0PJ92|A0PJ92_HUMAN;tr|A8K9K6|A8K9K6_HUMAN;sp|O00567|NOP56_HUMAN;tr|H0Y653|H0Y653_HUMAN;tr|H0YDU4|H0YDU4_HUMAN;tr|Q5JXT2|Q5JXT2_HUMAN;tr|Q9BSN3|Q9BSN3_HUMAN	tr|A0PJ92|A0PJ92_HUMAN;tr|A8K9K6|A8K9K6_HUMAN;sp|O00567|NOP56_HUMAN;tr|H0Y653|H0Y653_HUMAN;tr|H0YDU4|H0YDU4_HUMAN;tr|Q5JXT2|Q5JXT2_HUMAN	0	86.634	158380000	67421000	90959000	NaN	NaN	NaN	0.524565	NaN	-0.287536	-0.278829
0.348824	-0.139888	tr|B5BTY4|B5BTY4_HUMAN;sp|O00571|DDX3X_HUMAN;tr|Q59GX6|Q59GX6_HUMAN;sp|O00571-2|DDX3X_HUMAN;tr|B4DLU5|B4DLU5_HUMAN;sp|O15523-2|DDX3Y_HUMAN;tr|A0A024R9A4|A0A024R9A4_HUMAN;sp|O15523|DDX3Y_HUMAN;tr|Q5S4N1|Q5S4N1_HUMAN;tr|B4E132|B4E132_HUMAN;tr|B4E010|B4E010_HUMAN;tr|A0A087WVZ1|A0A087WVZ1_HUMAN;tr|C9J081|C9J081_HUMAN;sp|O15523-3|DDX3Y_HUMAN;tr|B4E3C4|B4E3C4_HUMAN;tr|A0A087WX09|A0A087WX09_HUMAN;tr|B4D…	tr|B5BTY4|B5BTY4_HUMAN;sp|O00571|DDX3X_HUMAN;tr|Q59GX6|Q59GX6_HUMAN;sp|O00571-2|DDX3X_HUMAN;tr|B4DLU5|B4DLU5_HUMAN;sp|O15523-2|DDX3Y_HUMAN;tr|A0A024R9A4|A0A024R9A4_HUMAN;sp|O15523|DDX3Y_HUMAN;tr|Q5S4N1|Q5S4N1_HUMAN;tr|B4E132|B4E132_HUMAN;tr|B4E010|B4E010_HUMAN	0	50.672	164290000	67029000	97265000	-0.275419	NaN	-0.820209	0.355467	0.110898	0.0880058	-0.298069
1.05514	0.24937	sp|O14744-4|ANM5_HUMAN;sp|O14744-3|ANM5_HUMAN;sp|O14744-5|ANM5_HUMAN;sp|O14744-2|ANM5_HUMAN;tr|B2RDD7|B2RDD7_HUMAN;sp|O14744|ANM5_HUMAN;tr|G3V5L5|G3V5L5_HUMAN;tr|G3V580|G3V580_HUMAN;tr|G3V2L6|G3V2L6_HUMAN;tr|C9JSX3|C9JSX3_HUMAN;tr|G3V5T6|G3V5T6_HUMAN;tr|H0YJ77|H0YJ77_HUMAN;tr|H0YJX6|H0YJX6_HUMAN;tr|B4DV00|B4DV00_HUMAN	sp|O14744-4|ANM5_HUMAN;sp|O14744-3|ANM5_HUMAN;sp|O14744-5|ANM5_HUMAN;sp|O14744-2|ANM5_HUMAN;tr|B2RDD7|B2RDD7_HUMAN;sp|O14744|ANM5_HUMAN;tr|G3V5L5|G3V5L5_HUMAN;tr|G3V580|G3V580_HUMAN;tr|G3V2L6|G3V2L6_HUMAN;tr|C9JSX3|C9JSX3_HUMAN	0	23.28	141800000	53801000	87996000	NaN	NaN	NaN	NaN	0.207643	0.137635	0.402831
1.29083	0.253425	sp|O14776-2|TCRG1_HUMAN;sp|O14776|TCRG1_HUMAN;tr|G3V220|G3V220_HUMAN	sp|O14776-2|TCRG1_HUMAN;sp|O14776|TCRG1_HUMAN;tr|G3V220|G3V220_HUMAN	0.0010989	11.435	43240000	17538000	25702000	NaN	NaN	NaN	0.261591	0.35242	NaN	0.146264
0.323734	-0.14416	tr|Q53HL1|Q53HL1_HUMAN;sp|P19105|ML12A_HUMAN;sp|O14950|ML12B_HUMAN;tr|J3QRS3|J3QRS3_HUMAN;tr|J3KTJ1|J3KTJ1_HUMAN;tr|Q2F834|Q2F834_HUMAN;tr|Q71U02|Q71U02_HUMAN;tr|Q6IBG1|Q6IBG1_HUMAN;sp|P24844|MYL9_HUMAN;sp|P24844-2|MYL9_HUMAN	tr|Q53HL1|Q53HL1_HUMAN;sp|P19105|ML12A_HUMAN;sp|O14950|ML12B_HUMAN;tr|J3QRS3|J3QRS3_HUMAN;tr|J3KTJ1|J3KTJ1_HUMAN;tr|Q2F834|Q2F834_HUMAN;tr|Q71U02|Q71U02_HUMAN;tr|Q6IBG1|Q6IBG1_HUMAN;sp|P24844|MYL9_HUMAN;sp|P24844-2|MYL9_HUMAN	0	25.985	162280000	69376000	92902000	NaN	NaN	NaN	-0.254341	-0.474292	0.356144	-0.20415
0.515107	-0.172948	sp|O15031|PLXB2_HUMAN;tr|A6QRG9|A6QRG9_HUMAN;tr|Q2TBE4|Q2TBE4_HUMAN;tr|Q3LIB1|Q3LIB1_HUMAN	sp|O15031|PLXB2_HUMAN;tr|A6QRG9|A6QRG9_HUMAN;tr|Q2TBE4|Q2TBE4_HUMAN;tr|Q3LIB1|Q3LIB1_HUMAN	0	32.634	42798000	18189000	24609000	NaN	NaN	NaN	-0.33743	NaN	0.0761487	-0.257563
0.00918949	0.00154653	tr|A4D275|A4D275_HUMAN;sp|O15143|ARC1B_HUMAN	tr|A4D275|A4D275_HUMAN;sp|O15143|ARC1B_HUMAN	0	71.937	351050000	146180000	204870000	NaN	NaN	NaN	0.0565835	0.0607391	-0.161185	0.0500489
0.914334	0.133176	sp|O43143|DHX15_HUMAN;tr|B4E0S6|B4E0S6_HUMAN	sp|O43143|DHX15_HUMAN;tr|B4E0S6|B4E0S6_HUMAN	0	148.03	487760000	192590000	295170000	NaN	NaN	NaN	0.268195	0.0302654	0.209641	0.0246034
0.234127	-0.0937619	tr|Q5SZU1|Q5SZU1_HUMAN;tr|B3KSC3|B3KSC3_HUMAN;tr|V9HW79|V9HW79_HUMAN;sp|O43175|SERA_HUMAN;tr|Q9UMY2|Q9UMY2_HUMAN;tr|Q8N5M8|Q8N5M8_HUMAN;tr|Q9UMY3|Q9UMY3_HUMAN;tr|Q96RV9|Q96RV9_HUMAN;tr|Q96RV5|Q96RV5_HUMAN	tr|Q5SZU1|Q5SZU1_HUMAN;tr|B3KSC3|B3KSC3_HUMAN;tr|V9HW79|V9HW79_HUMAN;sp|O43175|SERA_HUMAN;tr|Q9UMY2|Q9UMY2_HUMAN;tr|Q8N5M8|Q8N5M8_HUMAN	0	255.86	1739700000	705220000	1034400000	-0.301497	0.144308	-0.57482	0.6072	0.234992	-0.362993	-0.403523
0.233258	0.131128	tr|B3KNN7|B3KNN7_HUMAN;tr|B4DEB0|B4DEB0_HUMAN;tr|B4DPM7|B4DPM7_HUMAN;tr|Q96N86|Q96N86_HUMAN;tr|B4DV84|B4DV84_HUMAN;tr|Q8N9M2|Q8N9M2_HUMAN;tr|Q6IBN0|Q6IBN0_HUMAN;sp|O43242|PSMD3_HUMAN;sp|O43242-2|PSMD3_HUMAN	tr|B3KNN7|B3KNN7_HUMAN;tr|B4DEB0|B4DEB0_HUMAN;tr|B4DPM7|B4DPM7_HUMAN;tr|Q96N86|Q96N86_HUMAN;tr|B4DV84|B4DV84_HUMAN;tr|Q8N9M2|Q8N9M2_HUMAN;tr|Q6IBN0|Q6IBN0_HUMAN;sp|O43242|PSMD3_HUMAN;sp|O43242-2|PSMD3_HUMAN	0	29.585	947440000	528990000	418450000	NaN	NaN	NaN	NaN	0.384603	-0.270156	0.278936
0.0363811	0.0225305	tr|Q0VGD6|Q0VGD6_HUMAN;tr|Q6MZS5|Q6MZS5_HUMAN;sp|O43390|HNRPR_HUMAN;sp|O43390-2|HNRPR_HUMAN;sp|O43390-4|HNRPR_HUMAN;tr|B2R7W4|B2R7W4_HUMAN;tr|B4DMB1|B4DMB1_HUMAN;sp|O43390-3|HNRPR_HUMAN;tr|B4DT28|B4DT28_HUMAN;tr|B4DMD1|B4DMD1_HUMAN;tr|Q7Z334|Q7Z334_HUMAN	tr|Q0VGD6|Q0VGD6_HUMAN;tr|Q6MZS5|Q6MZS5_HUMAN;sp|O43390|HNRPR_HUMAN;sp|O43390-2|HNRPR_HUMAN;sp|O43390-4|HNRPR_HUMAN;tr|B2R7W4|B2R7W4_HUMAN;tr|B4DMB1|B4DMB1_HUMAN;sp|O43390-3|HNRPR_HUMAN;tr|B4DT28|B4DT28_HUMAN;tr|B4DMD1|B4DMD1_HUMAN	0	323.31	936640000	360140000	576500000	-0.619825	NaN	NaN	-0.113942	-0.116661	0.417704	0.545375
0.0802789	0.0451768	tr|J3QT28|J3QT28_HUMAN;sp|O43684-2|BUB3_HUMAN;sp|O43684|BUB3_HUMAN;tr|J3QSX4|J3QSX4_HUMAN;tr|B4DDM6|B4DDM6_HUMAN	tr|J3QT28|J3QT28_HUMAN;sp|O43684-2|BUB3_HUMAN;sp|O43684|BUB3_HUMAN;tr|J3QSX4|J3QSX4_HUMAN;tr|B4DDM6|B4DDM6_HUMAN	0	46.188	617160000	491070000	126090000	NaN	NaN	NaN	0.229711	NaN	0.233765	-0.327946
1.66036	0.260128	sp|O43707|ACTN4_HUMAN;tr|Q96BG6|Q96BG6_HUMAN;sp|O43707-2|ACTN4_HUMAN;tr|F5GXS2|F5GXS2_HUMAN;sp|O43707-3|ACTN4_HUMAN;tr|B4E337|B4E337_HUMAN;tr|H7C144|H7C144_HUMAN;tr|B4DSX0|B4DSX0_HUMAN;tr|K7EJH8|K7EJH8_HUMAN;tr|K7EP19|K7EP19_HUMAN;tr|B3W6H4|B3W6H4_HUMAN;tr|B7Z4P6|B7Z4P6_HUMAN;tr|Q59FD9|Q59FD9_HUMAN;tr|B7Z4K1|B7Z4K1_HUMAN;tr|F6THM6|F6THM6_HUMAN;sp|Q9H254-2|SPTN4_HUMAN;tr|Q71S06|Q71S06_HUMAN;tr|M0Q…	sp|O43707|ACTN4_HUMAN;tr|Q96BG6|Q96BG6_HUMAN;sp|O43707-2|ACTN4_HUMAN;tr|F5GXS2|F5GXS2_HUMAN;sp|O43707-3|ACTN4_HUMAN;tr|B4E337|B4E337_HUMAN	0	323.31	12399000000	4234600000	8164300000	0.153157	0.157691	-0.0750032	0.324234	0.197865	0.455755	0.6072
0.0159564	0.00841299	tr|F8WDS9|F8WDS9_HUMAN;tr|B4DGM7|B4DGM7_HUMAN;tr|E9PHS0|E9PHS0_HUMAN;tr|Q6FHH6|Q6FHH6_HUMAN;tr|Q53TN2|Q53TN2_HUMAN;tr|B2R602|B2R602_HUMAN;sp|O43813|LANC1_HUMAN;tr|A0A024R3Z5|A0A024R3Z5_HUMAN	tr|F8WDS9|F8WDS9_HUMAN;tr|B4DGM7|B4DGM7_HUMAN;tr|E9PHS0|E9PHS0_HUMAN;tr|Q6FHH6|Q6FHH6_HUMAN;tr|Q53TN2|Q53TN2_HUMAN;tr|B2R602|B2R602_HUMAN;sp|O43813|LANC1_HUMAN;tr|A0A024R3Z5|A0A024R3Z5_HUMAN	0	13.103	168830000	63131000	105700000	NaN	NaN	NaN	-0.285038	NaN	0.0251707	0.285106
1.0841	0.431988	sp|O43837|IDH3B_HUMAN;tr|A0A087WZN1|A0A087WZN1_HUMAN;tr|Q9UIC5|Q9UIC5_HUMAN;sp|O43837-3|IDH3B_HUMAN;tr|A0A087X2E5|A0A087X2E5_HUMAN;sp|O43837-2|IDH3B_HUMAN	sp|O43837|IDH3B_HUMAN;tr|A0A087WZN1|A0A087WZN1_HUMAN;tr|Q9UIC5|Q9UIC5_HUMAN;sp|O43837-3|IDH3B_HUMAN;tr|A0A087X2E5|A0A087X2E5_HUMAN;sp|O43837-2|IDH3B_HUMAN	0	12.674	57740000	21086000	36654000	NaN	NaN	NaN	NaN	0.587365	0.539829	0.16877
1.40155	-0.0596208	tr|B7ZAX9|B7ZAX9_HUMAN;tr|B4DZC0|B4DZC0_HUMAN;sp|O60264|SMCA5_HUMAN;tr|Q4W5G3|Q4W5G3_HUMAN;tr|Q4W5H1|Q4W5H1_HUMAN;tr|D7EZH4|D7EZH4_HUMAN;tr|Q86UA8|Q86UA8_HUMAN;sp|P28370-2|SMCA1_HUMAN;sp|P28370|SMCA1_HUMAN;tr|B7ZLQ5|B7ZLQ5_HUMAN	tr|B7ZAX9|B7ZAX9_HUMAN;tr|B4DZC0|B4DZC0_HUMAN;sp|O60264|SMCA5_HUMAN;tr|Q4W5G3|Q4W5G3_HUMAN	0	129.54	362890000	147150000	215740000	NaN	NaN	NaN	-0.100237	-0.0235337	-0.0410311	-0.0736817
0.290034	-0.0612247	sp|O60488-2|ACSL4_HUMAN;sp|O60488|ACSL4_HUMAN;tr|B4DH39|B4DH39_HUMAN;tr|Q8TAF6|Q8TAF6_HUMAN;tr|D6RFW9|D6RFW9_HUMAN;tr|D6RDA8|D6RDA8_HUMAN;tr|D6RD96|D6RD96_HUMAN;tr|D6RF95|D6RF95_HUMAN;tr|H0Y9A0|H0Y9A0_HUMAN	sp|O60488-2|ACSL4_HUMAN;sp|O60488|ACSL4_HUMAN;tr|B4DH39|B4DH39_HUMAN;tr|Q8TAF6|Q8TAF6_HUMAN	0	271.15	150620000	67387000	83230000	NaN	NaN	NaN	0.113167	0.0451634	-0.17994	-0.22329
0.623294	0.121677	sp|O60506|HNRPQ_HUMAN;sp|O60506-2|HNRPQ_HUMAN;tr|B2R8Z8|B2R8Z8_HUMAN	sp|O60506|HNRPQ_HUMAN;sp|O60506-2|HNRPQ_HUMAN;tr|B2R8Z8|B2R8Z8_HUMAN	0	323.31	3005200000	1208800000	1796400000	-0.151362	NaN	0.232415	-0.0419368	-0.0242524	0.331591	0.383607
0.320372	-0.127783	tr|B3KQQ3|B3KQQ3_HUMAN;sp|O60568|PLOD3_HUMAN;tr|H7C2V1|H7C2V1_HUMAN;tr|Q9UG85|Q9UG85_HUMAN;tr|B4DPX5|B4DPX5_HUMAN;tr|H7C2S8|H7C2S8_HUMAN;tr|B4DMP0|B4DMP0_HUMAN;tr|H7C0B8|H7C0B8_HUMAN	tr|B3KQQ3|B3KQQ3_HUMAN;sp|O60568|PLOD3_HUMAN;tr|H7C2V1|H7C2V1_HUMAN;tr|Q9UG85|Q9UG85_HUMAN	0	49.486	191770000	82997000	108780000	NaN	NaN	NaN	-0.390283	-0.407536	0.0888201	0.197865
0.598649	-0.138573	sp|O60701-2|UGDH_HUMAN;sp|O60701|UGDH_HUMAN;sp|O60701-3|UGDH_HUMAN;tr|E7ER95|E7ER95_HUMAN;tr|E7ER83|E7ER83_HUMAN;tr|E7ETF4|E7ETF4_HUMAN;tr|Q9NQ81|Q9NQ81_HUMAN;tr|E7EV97|E7EV97_HUMAN;tr|D6RHF4|D6RHF4_HUMAN;tr|Q9NY20|Q9NY20_HUMAN;tr|E9PBD2|E9PBD2_HUMAN;tr|Q9NQ82|Q9NQ82_HUMAN	sp|O60701-2|UGDH_HUMAN;sp|O60701|UGDH_HUMAN;sp|O60701-3|UGDH_HUMAN	0	141.24	374510000	147020000	227490000	NaN	NaN	NaN	0.0836559	-0.0568063	-0.370527	-0.210613
0.968077	-0.30497	tr|Q96FS1|Q96FS1_HUMAN;sp|O60716-21|CTND1_HUMAN;sp|O60716-19|CTND1_HUMAN;sp|O60716-18|CTND1_HUMAN;sp|O60716-17|CTND1_HUMAN;sp|O60716-13|CTND1_HUMAN;sp|O60716-11|CTND1_HUMAN;sp|O60716-10|CTND1_HUMAN;sp|O60716-9|CTND1_HUMAN;sp|O60716-5|CTND1_HUMAN;tr|Q68DU0|Q68DU0_HUMAN;tr|C9JZR2|C9JZR2_HUMAN;sp|O60716-3|CTND1_HUMAN;sp|O60716-2|CTND1_HUMAN;sp|O60716|CTND1_HUMAN;sp|O60716-24|CTND1_HUMAN;sp|O60716-23…	tr|Q96FS1|Q96FS1_HUMAN;sp|O60716-21|CTND1_HUMAN;sp|O60716-19|CTND1_HUMAN;sp|O60716-18|CTND1_HUMAN;sp|O60716-17|CTND1_HUMAN;sp|O60716-13|CTND1_HUMAN;sp|O60716-11|CTND1_HUMAN;sp|O60716-10|CTND1_HUMAN;sp|O60716-9|CTND1_HUMAN;sp|O60716-5|CTND1_HUMAN;tr|Q68DU0|Q68DU0_HUMAN;tr|C9JZR2|C9JZR2_HUMAN;sp|O60716-3|CTND1_HUMAN;sp|O60716-2|CTND1_HUMAN;sp|O60716|CTND1_HUMAN;sp|O60716-24|CTND1_HUMAN;sp|O60716-23…	0	32.575	63030000	30032000	32998000	NaN	NaN	NaN	NaN	-0.323137	-0.484126	-0.107648
0.57844	0.294717	tr|A0A024RDG1|A0A024RDG1_HUMAN;sp|O60763|USO1_HUMAN;sp|O60763-2|USO1_HUMAN;tr|H0Y7C0|H0Y7C0_HUMAN	tr|A0A024RDG1|A0A024RDG1_HUMAN;sp|O60763|USO1_HUMAN;sp|O60763-2|USO1_HUMAN;tr|H0Y7C0|H0Y7C0_HUMAN	0	202.8	48589000	20907000	27682000	NaN	NaN	NaN	0.833497	0.447103	-0.0845632	-0.0171688
0.183563	-0.0879676	tr|Q0D2M2|Q0D2M2_HUMAN;tr|B2R4S9|B2R4S9_HUMAN;tr|A8K9J7|A8K9J7_HUMAN;tr|A0A024RCL8|A0A024RCL8_HUMAN;tr|A0A024RCJ9|A0A024RCJ9_HUMAN;tr|A0A024QZZ7|A0A024QZZ7_HUMAN;sp|Q99880|H2B1L_HUMAN;sp|Q99879|H2B1M_HUMAN;sp|Q99877|H2B1N_HUMAN;sp|Q93079|H2B1H_HUMAN;sp|Q5QNW6|H2B2F_HUMAN;sp|P62807|H2B1C_HUMAN;sp|P58876|H2B1D_HUMAN;sp|P57053|H2BFS_HUMAN;sp|O60814|H2B1K_HUMAN;sp|Q5QNW6-2|H2B2F_HUMAN;tr|I6L9F7|I6L9F…	tr|Q0D2M2|Q0D2M2_HUMAN;tr|B2R4S9|B2R4S9_HUMAN;tr|A8K9J7|A8K9J7_HUMAN;tr|A0A024RCL8|A0A024RCL8_HUMAN;tr|A0A024RCJ9|A0A024RCJ9_HUMAN;tr|A0A024QZZ7|A0A024QZZ7_HUMAN;sp|Q99880|H2B1L_HUMAN;sp|Q99879|H2B1M_HUMAN;sp|Q99877|H2B1N_HUMAN;sp|Q93079|H2B1H_HUMAN;sp|Q5QNW6|H2B2F_HUMAN;sp|P62807|H2B1C_HUMAN;sp|P58876|H2B1D_HUMAN;sp|P57053|H2BFS_HUMAN;sp|O60814|H2B1K_HUMAN;sp|Q5QNW6-2|H2B2F_HUMAN;tr|I6L9F7|I6L9F…	0	75.499	560330000	269280000	291050000	NaN	NaN	NaN	0.225275	NaN	-0.356347	-0.132831
0.516148	0.173465	sp|O60832|DKC1_HUMAN;tr|H7C0M1|H7C0M1_HUMAN;tr|C9IYT0|C9IYT0_HUMAN;tr|U5UA77|U5UA77_HUMAN;sp|O60832-2|DKC1_HUMAN;tr|H7BZF2|H7BZF2_HUMAN;tr|U5U7S7|U5U7S7_HUMAN;tr|H7C2Q9|H7C2Q9_HUMAN	sp|O60832|DKC1_HUMAN;tr|H7C0M1|H7C0M1_HUMAN;tr|C9IYT0|C9IYT0_HUMAN;tr|U5UA77|U5UA77_HUMAN;sp|O60832-2|DKC1_HUMAN	0	153.93	28655000	13785000	14871000	NaN	NaN	NaN	-0.0124463	0.0426443	0.591488	0.0721745
0.138114	-0.0336067	tr|V9HWG7|V9HWG7_HUMAN;tr|Q53H17|Q53H17_HUMAN;tr|Q53GN4|Q53GN4_HUMAN;sp|O75083|WDR1_HUMAN;tr|Q59ER5|Q59ER5_HUMAN;tr|D6RD66|D6RD66_HUMAN;tr|B3KXN4|B3KXN4_HUMAN;tr|B4DS71|B4DS71_HUMAN;sp|O75083-3|WDR1_HUMAN;tr|B4DZX5|B4DZX5_HUMAN;tr|B4DY05|B4DY05_HUMAN	tr|V9HWG7|V9HWG7_HUMAN;tr|Q53H17|Q53H17_HUMAN;tr|Q53GN4|Q53GN4_HUMAN;sp|O75083|WDR1_HUMAN;tr|Q59ER5|Q59ER5_HUMAN;tr|D6RD66|D6RD66_HUMAN;tr|B3KXN4|B3KXN4_HUMAN	0	59.489	691600000	296430000	395170000	-0.471609	-0.216099	0.015783	0.294665	0.0292761	0.0712136	0.0415233
0.359977	-0.0832677	sp|O75367-2|H2AY_HUMAN;sp|O75367-3|H2AY_HUMAN;sp|O75367|H2AY_HUMAN;tr|D6RCF2|D6RCF2_HUMAN;tr|B4DJC3|B4DJC3_HUMAN;tr|Q59FH0|Q59FH0_HUMAN;tr|Q9HA11|Q9HA11_HUMAN;tr|A0A024QZP6|A0A024QZP6_HUMAN;sp|Q9P0M6|H2AW_HUMAN;tr|Q5SQT3|Q5SQT3_HUMAN	sp|O75367-2|H2AY_HUMAN;sp|O75367-3|H2AY_HUMAN;sp|O75367|H2AY_HUMAN	0	323.31	583880000	243340000	340540000	-0.0724524	NaN	NaN	-0.365909	-0.22159	0.0850168	0.158596
0.614046	0.142217	sp|O75369-6|FLNB_HUMAN;sp|O75369-3|FLNB_HUMAN;sp|O75369-2|FLNB_HUMAN;sp|O75369-9|FLNB_HUMAN;sp|O75369|FLNB_HUMAN;sp|O75369-8|FLNB_HUMAN;tr|A0A024R321|A0A024R321_HUMAN;tr|Q68CT4|Q68CT4_HUMAN;tr|E7EN95|E7EN95_HUMAN;sp|O75369-7|FLNB_HUMAN;sp|O75369-5|FLNB_HUMAN;sp|O75369-4|FLNB_HUMAN;tr|H7C5L4|H7C5L4_HUMAN	sp|O75369-6|FLNB_HUMAN;sp|O75369-3|FLNB_HUMAN;sp|O75369-2|FLNB_HUMAN;sp|O75369-9|FLNB_HUMAN;sp|O75369|FLNB_HUMAN;sp|O75369-8|FLNB_HUMAN;tr|A0A024R321|A0A024R321_HUMAN;tr|Q68CT4|Q68CT4_HUMAN;tr|E7EN95|E7EN95_HUMAN;sp|O75369-7|FLNB_HUMAN;sp|O75369-5|FLNB_HUMAN;sp|O75369-4|FLNB_HUMAN	0	321.14	955190000	374950000	580240000	-0.00610107	-0.0329642	0.0060466	0.749749	0.265317	0.093425	-0.0799507
0.173813	0.0311963	tr|B3KTN4|B3KTN4_HUMAN;tr|B4DJV2|B4DJV2_HUMAN;tr|A0A024RB75|A0A024RB75_HUMAN;sp|O75390|CISY_HUMAN;tr|H0YIC4|H0YIC4_HUMAN;tr|Q0QEL2|Q0QEL2_HUMAN;tr|F8W642|F8W642_HUMAN;tr|F8VZK9|F8VZK9_HUMAN;tr|F8VX07|F8VX07_HUMAN;tr|F8VRP1|F8VRP1_HUMAN;tr|F8VX68|F8VX68_HUMAN;tr|F8VWQ5|F8VWQ5_HUMAN;tr|F8VRI6|F8VRI6_HUMAN;tr|F8VPF9|F8VPF9_HUMAN;tr|F8VPA1|F8VPA1_HUMAN;tr|F8VTT8|F8VTT8_HUMAN;tr|F8W1S4|F8W1S4_HUMAN;tr…	tr|B3KTN4|B3KTN4_HUMAN;tr|B4DJV2|B4DJV2_HUMAN;tr|A0A024RB75|A0A024RB75_HUMAN;sp|O75390|CISY_HUMAN;tr|H0YIC4|H0YIC4_HUMAN;tr|Q0QEL2|Q0QEL2_HUMAN	0	36.37	297970000	120130000	177830000	NaN	NaN	NaN	0.0402613	-0.00436351	-0.115379	0.204266
0.138382	0.11733	sp|O75396|SC22B_HUMAN;tr|I1VE16|I1VE16_HUMAN;tr|A0A087X1A9|A0A087X1A9_HUMAN	sp|O75396|SC22B_HUMAN	0	46.689	164400000	71418000	92978000	NaN	NaN	NaN	0.847756	0.394404	-0.325594	-0.447249
0.0399717	-0.0179815	sp|O75400-2|PR40A_HUMAN;sp|O75400|PR40A_HUMAN;tr|Q05C41|Q05C41_HUMAN;tr|F5H578|F5H578_HUMAN;tr|B4DPY2|B4DPY2_HUMAN;sp|O75400-3|PR40A_HUMAN;tr|H7C2N3|H7C2N3_HUMAN	sp|O75400-2|PR40A_HUMAN;sp|O75400|PR40A_HUMAN;tr|Q05C41|Q05C41_HUMAN;tr|F5H578|F5H578_HUMAN;tr|B4DPY2|B4DPY2_HUMAN;sp|O75400-3|PR40A_HUMAN	0	72.637	118670000	44462000	74206000	NaN	NaN	NaN	0.0662615	-0.456663	0.218843	0.0996318
0.379821	0.119958	sp|O75533|SF3B1_HUMAN;tr|Q7Z497|Q7Z497_HUMAN;tr|A0JLT9|A0JLT9_HUMAN;tr|Q32Q20|Q32Q20_HUMAN;tr|A0PJH5|A0PJH5_HUMAN;tr|H7C341|H7C341_HUMAN;sp|O75533-2|SF3B1_HUMAN;tr|B4DGZ4|B4DGZ4_HUMAN	sp|O75533|SF3B1_HUMAN;tr|Q7Z497|Q7Z497_HUMAN;tr|A0JLT9|A0JLT9_HUMAN;tr|Q32Q20|Q32Q20_HUMAN;tr|A0PJH5|A0PJH5_HUMAN	0	289.05	815730000	287080000	528650000	NaN	NaN	-0.189154	-0.0457441	-0.0255588	0.518031	0.342213
0.63497	-0.303922	tr|Q9GZV0|Q9GZV0_HUMAN;tr|A0A024R0K2|A0A024R0K2_HUMAN;sp|O75534-2|CSDE1_HUMAN;tr|A0A024R0E2|A0A024R0E2_HUMAN;sp|O75534|CSDE1_HUMAN;sp|O75534-3|CSDE1_HUMAN;sp|O75534-4|CSDE1_HUMAN;tr|E9PLT0|E9PLT0_HUMAN;tr|Q96L66|Q96L66_HUMAN;tr|Q8WU01|Q8WU01_HUMAN;tr|Q9UG93|Q9UG93_HUMAN	tr|Q9GZV0|Q9GZV0_HUMAN;tr|A0A024R0K2|A0A024R0K2_HUMAN;sp|O75534-2|CSDE1_HUMAN;tr|A0A024R0E2|A0A024R0E2_HUMAN;sp|O75534|CSDE1_HUMAN;sp|O75534-3|CSDE1_HUMAN;sp|O75534-4|CSDE1_HUMAN;tr|E9PLT0|E9PLT0_HUMAN;tr|Q96L66|Q96L66_HUMAN;tr|Q8WU01|Q8WU01_HUMAN;tr|Q9UG93|Q9UG93_HUMAN	0	42.903	143750000	57643000	86104000	-0.379113	-0.480056	-0.968633	NaN	0.0254541	0.282736	NaN
0.0731458	0.0195534	sp|O75643|U520_HUMAN;tr|A4FU77|A4FU77_HUMAN;tr|Q9H8B9|Q9H8B9_HUMAN;sp|O75643-2|U520_HUMAN;tr|B4E0P5|B4E0P5_HUMAN;tr|B4E150|B4E150_HUMAN;tr|Q7L5W4|Q7L5W4_HUMAN;tr|Q9UNV9|Q9UNV9_HUMAN;tr|A2RRQ7|A2RRQ7_HUMAN;tr|Q5ZF01|Q5ZF01_HUMAN;tr|Q9P172|Q9P172_HUMAN	sp|O75643|U520_HUMAN;tr|A4FU77|A4FU77_HUMAN	0	323.31	854200000	341650000	512550000	-0.230855	NaN	NaN	0.350045	-0.0187172	0.0265876	-0.0292936
0.293207	0.144109	sp|O75844|FACE1_HUMAN;tr|B3KNM6|B3KNM6_HUMAN	sp|O75844|FACE1_HUMAN;tr|B3KNM6|B3KNM6_HUMAN	0	21.989	235520000	92215000	143300000	NaN	NaN	NaN	-0.0351357	-0.306466	0.379399	0.538637
0.586704	0.187726	tr|V9HWJ2|V9HWJ2_HUMAN;tr|V9HW78|V9HW78_HUMAN;tr|Q6FIA4|Q6FIA4_HUMAN;tr|B2R5M8|B2R5M8_HUMAN;sp|O75874|IDHC_HUMAN;tr|C9J4N6|C9J4N6_HUMAN;tr|Q0QER2|Q0QER2_HUMAN;tr|Q6FI37|Q6FI37_HUMAN;tr|C9JJE5|C9JJE5_HUMAN;tr|C9JLU6|C9JLU6_HUMAN;tr|B4DSZ6|B4DSZ6_HUMAN;sp|P48735-2|IDHP_HUMAN;tr|Q53GL5|Q53GL5_HUMAN;sp|P48735|IDHP_HUMAN	tr|V9HWJ2|V9HWJ2_HUMAN;tr|V9HW78|V9HW78_HUMAN;tr|Q6FIA4|Q6FIA4_HUMAN;tr|B2R5M8|B2R5M8_HUMAN;sp|O75874|IDHC_HUMAN;tr|C9J4N6|C9J4N6_HUMAN;tr|Q0QER2|Q0QER2_HUMAN;tr|Q6FI37|Q6FI37_HUMAN	0	50.481	133650000	53272000	80379000	NaN	NaN	NaN	0.0844725	0.535157	0.235972	-0.104697
0.0260486	0.00955741	tr|A0A024R534|A0A024R534_HUMAN;sp|O94776|MTA2_HUMAN;sp|O94776-2|MTA2_HUMAN	tr|A0A024R534|A0A024R534_HUMAN;sp|O94776|MTA2_HUMAN	0	36.993	165030000	69922000	95104000	NaN	NaN	NaN	0.349931	-0.154618	0.0107799	-0.167863
0.0815062	-0.0627982	tr|B4DZ87|B4DZ87_HUMAN;sp|O94826|TOM70_HUMAN;tr|B3KQK0|B3KQK0_HUMAN;tr|B3KQK5|B3KQK5_HUMAN	tr|B4DZ87|B4DZ87_HUMAN;sp|O94826|TOM70_HUMAN;tr|B3KQK0|B3KQK0_HUMAN;tr|B3KQK5|B3KQK5_HUMAN	0	18.662	98408000	39398000	59010000	NaN	NaN	NaN	NaN	0.446574	-0.278566	-0.356402
0.287524	-0.0543675	sp|O94906-2|PRP6_HUMAN;sp|O94906|PRP6_HUMAN	sp|O94906-2|PRP6_HUMAN;sp|O94906|PRP6_HUMAN	0	119.76	275930000	110830000	165100000	NaN	NaN	NaN	0.145743	-0.208744	-0.0571515	-0.0973167
0.473832	0.186175	sp|O94925-3|GLSK_HUMAN;tr|A8K132|A8K132_HUMAN;sp|O94925|GLSK_HUMAN;tr|Q53TX0|Q53TX0_HUMAN;sp|O94925-2|GLSK_HUMAN;tr|B3KM58|B3KM58_HUMAN;tr|H7BZD1|H7BZD1_HUMAN;tr|Q68D38|Q68D38_HUMAN	sp|O94925-3|GLSK_HUMAN;tr|A8K132|A8K132_HUMAN;sp|O94925|GLSK_HUMAN;tr|Q53TX0|Q53TX0_HUMAN;sp|O94925-2|GLSK_HUMAN;tr|B3KM58|B3KM58_HUMAN	0	64.543	391280000	158960000	232320000	NaN	NaN	NaN	0.376957	0.543694	-0.0452676	-0.130681
0.230145	-0.140191	tr|Q6PKC2|Q6PKC2_HUMAN;tr|Q86Y74|Q86Y74_HUMAN;tr|B4DJ96|B4DJ96_HUMAN;tr|A8K3C5|A8K3C5_HUMAN;sp|O95232|LC7L3_HUMAN;tr|J3KPP4|J3KPP4_HUMAN;tr|D6RDI2|D6RDI2_HUMAN	tr|Q6PKC2|Q6PKC2_HUMAN;tr|Q86Y74|Q86Y74_HUMAN;tr|B4DJ96|B4DJ96_HUMAN;tr|A8K3C5|A8K3C5_HUMAN;sp|O95232|LC7L3_HUMAN;tr|J3KPP4|J3KPP4_HUMAN;tr|D6RDI2|D6RDI2_HUMAN	0	157.43	270580000	119030000	151550000	NaN	NaN	NaN	0.28889	0.196355	-0.69136	-0.354649
0.127498	-0.0258861	tr|B3KN05|B3KN05_HUMAN;tr|B2RBE0|B2RBE0_HUMAN;tr|A0A024R497|A0A024R497_HUMAN;sp|O95573|ACSL3_HUMAN;tr|B3KMA6|B3KMA6_HUMAN;tr|Q6PIM8|Q6PIM8_HUMAN;tr|H7BYZ7|H7BYZ7_HUMAN;tr|H7C260|H7C260_HUMAN	tr|B3KN05|B3KN05_HUMAN;tr|B2RBE0|B2RBE0_HUMAN;tr|A0A024R497|A0A024R497_HUMAN;sp|O95573|ACSL3_HUMAN;tr|B3KMA6|B3KMA6_HUMAN	0	97.495	273190000	94775000	178410000	NaN	NaN	NaN	0.0931545	0.0576928	-0.0226394	-0.231752
1.16892	0.295154	tr|Q53GY1|Q53GY1_HUMAN;sp|O95817|BAG3_HUMAN;tr|C9JFK9|C9JFK9_HUMAN	tr|Q53GY1|Q53GY1_HUMAN;sp|O95817|BAG3_HUMAN;tr|C9JFK9|C9JFK9_HUMAN	0	40.342	23600000	9180800	14419000	NaN	NaN	NaN	0.160404	0.215741	0.609377	0.195096
0.237231	0.117421	sp|O95831-3|AIFM1_HUMAN;sp|O95831|AIFM1_HUMAN;sp|O95831-6|AIFM1_HUMAN;sp|O95831-4|AIFM1_HUMAN;tr|Q5RZ99|Q5RZ99_HUMAN;tr|Q5RZA0|Q5RZA0_HUMAN;sp|O95831-2|AIFM1_HUMAN	sp|O95831-3|AIFM1_HUMAN;sp|O95831|AIFM1_HUMAN;sp|O95831-6|AIFM1_HUMAN;sp|O95831-4|AIFM1_HUMAN;tr|Q5RZ99|Q5RZ99_HUMAN;tr|Q5RZA0|Q5RZA0_HUMAN	0	25.183	132860000	48772000	84086000	NaN	NaN	NaN	-0.204566	-0.133812	0.181293	0.626766
0.065376	-0.0269147	tr|B4DJI1|B4DJI1_HUMAN;tr|V9HWB9|V9HWB9_HUMAN;sp|P00338|LDHA_HUMAN;sp|P00338-3|LDHA_HUMAN;sp|P00338-4|LDHA_HUMAN;sp|P00338-5|LDHA_HUMAN;sp|P00338-2|LDHA_HUMAN;tr|F5GYU2|F5GYU2_HUMAN;tr|F5GXY2|F5GXY2_HUMAN;tr|F5GXH2|F5GXH2_HUMAN;tr|F5H8H6|F5H8H6_HUMAN;tr|F5GXC7|F5GXC7_HUMAN;tr|F5GWW2|F5GWW2_HUMAN;tr|F5GXU1|F5GXU1_HUMAN;tr|F5GZQ4|F5GZQ4_HUMAN;tr|F5H5J4|F5H5J4_HUMAN;tr|F5H6W8|F5H6W8_HUMAN	tr|B4DJI1|B4DJI1_HUMAN;tr|V9HWB9|V9HWB9_HUMAN;sp|P00338|LDHA_HUMAN;sp|P00338-3|LDHA_HUMAN;sp|P00338-4|LDHA_HUMAN;sp|P00338-5|LDHA_HUMAN;sp|P00338-2|LDHA_HUMAN	0	108.18	2437000000	958180000	1478800000	NaN	NaN	NaN	-0.210663	-0.31371	0.137897	0.278817
0.183794	0.102727	tr|B4E0N9|B4E0N9_HUMAN;tr|B4DMG8|B4DMG8_HUMAN;tr|B4DMF5|B4DMF5_HUMAN;tr|Q53GW3|Q53GW3_HUMAN;tr|E9KL48|E9KL48_HUMAN;sp|P00367|DHE3_HUMAN;sp|P00367-3|DHE3_HUMAN;tr|B3KT18|B3KT18_HUMAN;sp|P00367-2|DHE3_HUMAN;tr|Q14400|Q14400_HUMAN;sp|P49448|DHE4_HUMAN;tr|Q9UQV0|Q9UQV0_HUMAN;tr|Q9BSD0|Q9BSD0_HUMAN;tr|Q59FQ4|Q59FQ4_HUMAN	tr|B4E0N9|B4E0N9_HUMAN;tr|B4DMG8|B4DMG8_HUMAN;tr|B4DMF5|B4DMF5_HUMAN;tr|Q53GW3|Q53GW3_HUMAN;tr|E9KL48|E9KL48_HUMAN;sp|P00367|DHE3_HUMAN;sp|P00367-3|DHE3_HUMAN;tr|B3KT18|B3KT18_HUMAN;sp|P00367-2|DHE3_HUMAN	0	60.059	163080000	58634000	104450000	NaN	NaN	NaN	-0.214642	-0.297112	0.472176	0.450485
0.0645133	0.0240517	sp|P00390-5|GSHR_HUMAN;sp|P00390-4|GSHR_HUMAN;sp|P00390-2|GSHR_HUMAN;sp|P00390-3|GSHR_HUMAN;tr|V9HW90|V9HW90_HUMAN;sp|P00390|GSHR_HUMAN;tr|H0YC68|H0YC68_HUMAN;tr|E5RI06|E5RI06_HUMAN	sp|P00390-5|GSHR_HUMAN;sp|P00390-4|GSHR_HUMAN;sp|P00390-2|GSHR_HUMAN;sp|P00390-3|GSHR_HUMAN;tr|V9HW90|V9HW90_HUMAN;sp|P00390|GSHR_HUMAN	0	50.092	257760000	111930000	145830000	-0.13668	0.0988237	-0.0736361	-0.363215	-0.324852	0.453017	0.514905
0.209955	0.0827388	tr|B3KUZ8|B3KUZ8_HUMAN;tr|A0A024R6W0|A0A024R6W0_HUMAN;sp|P00505|AATM_HUMAN;sp|P00505-2|AATM_HUMAN;tr|A8K482|A8K482_HUMAN	tr|B3KUZ8|B3KUZ8_HUMAN;tr|A0A024R6W0|A0A024R6W0_HUMAN;sp|P00505|AATM_HUMAN;sp|P00505-2|AATM_HUMAN;tr|A8K482|A8K482_HUMAN	0	21.389	115260000	47189000	68074000	NaN	NaN	NaN	0.101784	0.142348	-0.315899	0.402722
0.0828744	0.020699	tr|V9HWF4|V9HWF4_HUMAN;sp|P00558|PGK1_HUMAN;tr|B4E1H9|B4E1H9_HUMAN;sp|P00558-2|PGK1_HUMAN;tr|B4DHM5|B4DHM5_HUMAN;tr|B4DHB3|B4DHB3_HUMAN;tr|B4DWQ3|B4DWQ3_HUMAN;sp|P07205|PGK2_HUMAN;tr|V9HW85|V9HW85_HUMAN	tr|V9HWF4|V9HWF4_HUMAN;sp|P00558|PGK1_HUMAN;tr|B4E1H9|B4E1H9_HUMAN;sp|P00558-2|PGK1_HUMAN;tr|B4DHM5|B4DHM5_HUMAN;tr|B4DHB3|B4DHB3_HUMAN;tr|B4DWQ3|B4DWQ3_HUMAN	0	202.91	1145100000	425060000	720080000	0.0246034	-0.287695	-0.160589	0.156008	0.348006	0.242816	-0.178257
0.354772	0.0727082	sp|P02545|LMNA_HUMAN;sp|P02545-3|LMNA_HUMAN;sp|P02545-6|LMNA_HUMAN;sp|P02545-2|LMNA_HUMAN;sp|P02545-5|LMNA_HUMAN;sp|P02545-4|LMNA_HUMAN;tr|W8QEH3|W8QEH3_HUMAN;tr|Q5I6Y5|Q5I6Y5_HUMAN;tr|Q5TCI8|Q5TCI8_HUMAN;tr|Q3BDU5|Q3BDU5_HUMAN;tr|Q8N519|Q8N519_HUMAN;tr|B4DFR3|B4DFR3_HUMAN;tr|W5X314|W5X314_HUMAN;tr|H0YAB0|H0YAB0_HUMAN	sp|P02545|LMNA_HUMAN;sp|P02545-3|LMNA_HUMAN;sp|P02545-6|LMNA_HUMAN;sp|P02545-2|LMNA_HUMAN;sp|P02545-5|LMNA_HUMAN;sp|P02545-4|LMNA_HUMAN;tr|W8QEH3|W8QEH3_HUMAN;tr|Q5I6Y5|Q5I6Y5_HUMAN;tr|Q5TCI8|Q5TCI8_HUMAN;tr|Q3BDU5|Q3BDU5_HUMAN;tr|Q8N519|Q8N519_HUMAN	0	323.31	4996200000	1891000000	3105100000	-0.0223903	-0.0240911	-0.0108028	-0.198775	-0.0324182	0.447844	0.349592
0.0252355	-0.0491669	sp|P02751-12|FINC_HUMAN;sp|P02751-4|FINC_HUMAN;sp|P02751-10|FINC_HUMAN;sp|P02751-6|FINC_HUMAN;tr|Q6MZM7|Q6MZM7_HUMAN;sp|P02751-5|FINC_HUMAN;tr|B7ZLE5|B7ZLE5_HUMAN;sp|P02751-9|FINC_HUMAN;sp|P02751-14|FINC_HUMAN;sp|P02751-13|FINC_HUMAN;sp|P02751-8|FINC_HUMAN;sp|P02751-17|FINC_HUMAN;tr|A0A024R462|A0A024R462_HUMAN;sp|P02751-3|FINC_HUMAN;sp|P02751-11|FINC_HUMAN;sp|P02751|FINC_HUMAN;sp|P02751-7|FINC_HU…	sp|P02751-12|FINC_HUMAN;sp|P02751-4|FINC_HUMAN;sp|P02751-10|FINC_HUMAN;sp|P02751-6|FINC_HUMAN;tr|Q6MZM7|Q6MZM7_HUMAN;sp|P02751-5|FINC_HUMAN;tr|B7ZLE5|B7ZLE5_HUMAN;sp|P02751-9|FINC_HUMAN;sp|P02751-14|FINC_HUMAN;sp|P02751-13|FINC_HUMAN;sp|P02751-8|FINC_HUMAN;sp|P02751-17|FINC_HUMAN;tr|A0A024R462|A0A024R462_HUMAN;sp|P02751-3|FINC_HUMAN;sp|P02751-11|FINC_HUMAN;sp|P02751|FINC_HUMAN;sp|P02751-7|FINC_HU…	0	311.08	303910000	146730000	157180000	-1.16259	NaN	1.29284	0.72334	2.08236	-1.59344	-1.63751
0.52573	-0.139701	sp|P02786|TFR1_HUMAN;tr|A8K6Q8|A8K6Q8_HUMAN;tr|G3V0E5|G3V0E5_HUMAN;tr|B7Z2I6|B7Z2I6_HUMAN;tr|F8WBE5|F8WBE5_HUMAN;tr|H7C3V5|H7C3V5_HUMAN	sp|P02786|TFR1_HUMAN;tr|A8K6Q8|A8K6Q8_HUMAN;tr|G3V0E5|G3V0E5_HUMAN;tr|B7Z2I6|B7Z2I6_HUMAN	0	323.31	1328600000	554950000	773600000	0.0305479	-0.313692	-0.709316	-0.13538	-0.253103	0.169027	0.234011
0.235232	-0.205191	tr|B4DWK8|B4DWK8_HUMAN;sp|P04040|CATA_HUMAN;tr|Q8TAK2|Q8TAK2_HUMAN	tr|B4DWK8|B4DWK8_HUMAN;sp|P04040|CATA_HUMAN;tr|Q8TAK2|Q8TAK2_HUMAN	0	48.571	303550000	139980000	163570000	NaN	NaN	NaN	-1.18968	-0.0145724	0.110631	0.272859
1.58318	-0.189463	tr|V9HWN7|V9HWN7_HUMAN;sp|P04075|ALDOA_HUMAN;sp|P04075-2|ALDOA_HUMAN;tr|J3KPS3|J3KPS3_HUMAN;tr|H3BQN4|H3BQN4_HUMAN;tr|H3BPS8|H3BPS8_HUMAN;tr|H3BUH7|H3BUH7_HUMAN;tr|H3BR04|H3BR04_HUMAN;tr|H3BU78|H3BU78_HUMAN;tr|H3BMQ8|H3BMQ8_HUMAN;tr|H3BR68|H3BR68_HUMAN;tr|A4UCS9|A4UCS9_HUMAN;tr|A4UCT0|A4UCT0_HUMAN;tr|B7Z1Z9|B7Z1Z9_HUMAN;tr|B7Z3K7|B7Z3K7_HUMAN	tr|V9HWN7|V9HWN7_HUMAN;sp|P04075|ALDOA_HUMAN;sp|P04075-2|ALDOA_HUMAN;tr|J3KPS3|J3KPS3_HUMAN;tr|H3BQN4|H3BQN4_HUMAN;tr|H3BPS8|H3BPS8_HUMAN;tr|H3BUH7|H3BUH7_HUMAN	0	323.31	2603100000	1151100000	1452000000	-0.188924	-0.0951422	-0.169258	-0.379339	-0.437486	-0.117521	0.0614305
0.261574	0.0793655	tr|Q5TZZ9|Q5TZZ9_HUMAN;tr|B5BU38|B5BU38_HUMAN;sp|P04083|ANXA1_HUMAN;tr|Q5T3N1|Q5T3N1_HUMAN;tr|Q5T3N0|Q5T3N0_HUMAN;tr|B4DL19|B4DL19_HUMAN;tr|Q05BR2|Q05BR2_HUMAN	tr|Q5TZZ9|Q5TZZ9_HUMAN;tr|B5BU38|B5BU38_HUMAN;sp|P04083|ANXA1_HUMAN;tr|Q5T3N1|Q5T3N1_HUMAN	0	323.31	719230000	274330000	444900000	-0.19962	NaN	NaN	-0.182819	0.0978804	0.273218	0.408168
0.0157291	-0.00998353	tr|V9HVZ4|V9HVZ4_HUMAN;sp|P04406|G3P_HUMAN;sp|P04406-2|G3P_HUMAN;tr|Q2TSD0|Q2TSD0_HUMAN;tr|Q0QET7|Q0QET7_HUMAN;tr|E7EUT5|E7EUT5_HUMAN;tr|A4UCT1|A4UCT1_HUMAN;tr|B4DRV9|B4DRV9_HUMAN;tr|Q5ZEY3|Q5ZEY3_HUMAN;tr|Q16768|Q16768_HUMAN;sp|O14556|G3PT_HUMAN	tr|V9HVZ4|V9HVZ4_HUMAN;sp|P04406|G3P_HUMAN;sp|P04406-2|G3P_HUMAN;tr|Q2TSD0|Q2TSD0_HUMAN;tr|Q0QET7|Q0QET7_HUMAN;tr|E7EUT5|E7EUT5_HUMAN;tr|A4UCT1|A4UCT1_HUMAN	0	323.31	6916800000	3319300000	3597400000	-0.0446128	0.727703	0.691981	-0.348152	0.0434844	-0.292511	-0.847778
0.214665	-0.0932645	tr|U3KQE2|U3KQE2_HUMAN;tr|K7EM73|K7EM73_HUMAN;tr|K7EIV0|K7EIV0_HUMAN;tr|A0A075B7C0|A0A075B7C0_HUMAN;sp|P04632|CPNS1_HUMAN;tr|U3KPR7|U3KPR7_HUMAN;tr|K7EKD8|K7EKD8_HUMAN;tr|K7ELJ7|K7ELJ7_HUMAN	tr|U3KQE2|U3KQE2_HUMAN;tr|K7EM73|K7EM73_HUMAN;tr|K7EIV0|K7EIV0_HUMAN;tr|A0A075B7C0|A0A075B7C0_HUMAN;sp|P04632|CPNS1_HUMAN;tr|U3KPR7|U3KPR7_HUMAN;tr|K7EKD8|K7EKD8_HUMAN;tr|K7ELJ7|K7ELJ7_HUMAN	0	13.833	103640000	39751000	63891000	NaN	NaN	NaN	-0.161556	NaN	-0.322253	0.204015
1.23697	-0.257262	tr|V9HW43|V9HW43_HUMAN;sp|P04792|HSPB1_HUMAN;tr|B4DL87|B4DL87_HUMAN;tr|F8WE04|F8WE04_HUMAN;tr|C9J3N8|C9J3N8_HUMAN	tr|V9HW43|V9HW43_HUMAN;sp|P04792|HSPB1_HUMAN;tr|B4DL87|B4DL87_HUMAN	0	323.31	2625400000	1119700000	1505700000	-0.852381	-0.315109	-0.131092	0.0177795	-0.0887456	-0.332426	-0.0988609
0.625377	-0.116662	tr|Q6IBR0|Q6IBR0_HUMAN;tr|Q53EP4|Q53EP4_HUMAN;sp|P04843|RPN1_HUMAN;tr|Q96HX3|Q96HX3_HUMAN;tr|B4DL99|B4DL99_HUMAN;tr|B7Z4L4|B7Z4L4_HUMAN;tr|B4DNJ5|B4DNJ5_HUMAN;tr|F8WF32|F8WF32_HUMAN	tr|Q6IBR0|Q6IBR0_HUMAN;tr|Q53EP4|Q53EP4_HUMAN;sp|P04843|RPN1_HUMAN;tr|Q96HX3|Q96HX3_HUMAN;tr|B4DL99|B4DL99_HUMAN;tr|B7Z4L4|B7Z4L4_HUMAN;tr|B4DNJ5|B4DNJ5_HUMAN	0	69.498	832070000	373080000	458990000	-0.50228	-0.0512646	-0.250577	-0.236673	-0.00672417	0.00129788	0.229588
0.463759	-0.0285464	tr|B4DJL0|B4DJL0_HUMAN;sp|P04844-2|RPN2_HUMAN;tr|B2RE46|B2RE46_HUMAN;sp|P04844|RPN2_HUMAN;tr|Q5JYR4|Q5JYR4_HUMAN;tr|Q5JYR7|Q5JYR7_HUMAN	tr|B4DJL0|B4DJL0_HUMAN;sp|P04844-2|RPN2_HUMAN;tr|B2RE46|B2RE46_HUMAN;sp|P04844|RPN2_HUMAN	0	44.185	71434000	28252000	43182000	NaN	NaN	NaN	-0.00656479	NaN	-0.0749425	-0.00413203
0.0564297	0.0220716	sp|P05023-3|AT1A1_HUMAN;tr|B7Z3V1|B7Z3V1_HUMAN;sp|P05023-4|AT1A1_HUMAN;sp|P05023|AT1A1_HUMAN;sp|P05023-2|AT1A1_HUMAN;tr|B3KRI1|B3KRI1_HUMAN;tr|M0R116|M0R116_HUMAN;tr|B1AKY9|B1AKY9_HUMAN;tr|Q53ES0|Q53ES0_HUMAN;sp|P13637|AT1A3_HUMAN;tr|B2RAQ4|B2RAQ4_HUMAN;sp|P50993|AT1A2_HUMAN;sp|P13637-2|AT1A3_HUMAN;tr|B7Z9V4|B7Z9V4_HUMAN;sp|P13637-3|AT1A3_HUMAN;tr|B7Z1Q9|B7Z1Q9_HUMAN;tr|B7Z3F8|B7Z3F8_HUMAN;tr|B7Z…	sp|P05023-3|AT1A1_HUMAN;tr|B7Z3V1|B7Z3V1_HUMAN;sp|P05023-4|AT1A1_HUMAN;sp|P05023|AT1A1_HUMAN;sp|P05023-2|AT1A1_HUMAN;tr|B3KRI1|B3KRI1_HUMAN;tr|M0R116|M0R116_HUMAN;tr|B1AKY9|B1AKY9_HUMAN;tr|Q53ES0|Q53ES0_HUMAN;sp|P13637|AT1A3_HUMAN;tr|B2RAQ4|B2RAQ4_HUMAN;sp|P50993|AT1A2_HUMAN;sp|P13637-2|AT1A3_HUMAN;tr|B7Z9V4|B7Z9V4_HUMAN;sp|P13637-3|AT1A3_HUMAN;tr|B7Z1Q9|B7Z1Q9_HUMAN;tr|B7Z3F8|B7Z3F8_HUMAN	0	323.31	272850000	114030000	158820000	NaN	NaN	NaN	0.294077	-0.00553615	0.129613	-0.329867
0.57954	-0.143847	sp|P05141|ADT2_HUMAN;tr|Q6NVC0|Q6NVC0_HUMAN	sp|P05141|ADT2_HUMAN;tr|Q6NVC0|Q6NVC0_HUMAN	0	69.019	758560000	319360000	439210000	NaN	NaN	NaN	0.066537	-0.000995779	-0.368476	-0.272454
1.24396	0.280495	sp|P05165-2|PCCA_HUMAN;tr|B2RDE0|B2RDE0_HUMAN;sp|P05165|PCCA_HUMAN;sp|P05165-3|PCCA_HUMAN;tr|Q5JVH2|Q5JVH2_HUMAN;tr|H0Y5U0|H0Y5U0_HUMAN	sp|P05165-2|PCCA_HUMAN;tr|B2RDE0|B2RDE0_HUMAN;sp|P05165|PCCA_HUMAN;sp|P05165-3|PCCA_HUMAN	0	54.365	317640000	129580000	188060000	NaN	NaN	NaN	0.554638	0.139731	0.208642	0.218967
0.360788	-0.0688817	tr|Q6ICQ4|Q6ICQ4_HUMAN;tr|A0A024R608|A0A024R608_HUMAN;sp|P05386|RLA1_HUMAN;tr|Q7Z612|Q7Z612_HUMAN;tr|Q6FG99|Q6FG99_HUMAN;sp|P05386-2|RLA1_HUMAN	tr|Q6ICQ4|Q6ICQ4_HUMAN;tr|A0A024R608|A0A024R608_HUMAN;sp|P05386|RLA1_HUMAN;tr|Q7Z612|Q7Z612_HUMAN;tr|Q6FG99|Q6FG99_HUMAN	0	97.095	71885000	28950000	42934000	NaN	NaN	NaN	-0.259737	-0.126407	0.0467006	0.0639171
0.454941	0.593527	tr|Q6NSF2|Q6NSF2_HUMAN;sp|P05388-2|RLA0_HUMAN;tr|B4E3D5|B4E3D5_HUMAN;tr|F8VWS0|F8VWS0_HUMAN;tr|Q53HW2|Q53HW2_HUMAN;tr|Q53HK9|Q53HK9_HUMAN;tr|A8K4Z4|A8K4Z4_HUMAN;tr|A0A024RBS2|A0A024RBS2_HUMAN;sp|P05388|RLA0_HUMAN;tr|F8VQY6|F8VQY6_HUMAN;tr|F8VRK7|F8VRK7_HUMAN;tr|G3V210|G3V210_HUMAN;tr|F8VU65|F8VU65_HUMAN;sp|Q8NHW5|RLA0L_HUMAN;tr|F8W1K8|F8W1K8_HUMAN;tr|F8VS58|F8VS58_HUMAN;tr|F8VPE8|F8VPE8_HUMAN;tr|…	tr|Q6NSF2|Q6NSF2_HUMAN;sp|P05388-2|RLA0_HUMAN;tr|B4E3D5|B4E3D5_HUMAN;tr|F8VWS0|F8VWS0_HUMAN;tr|Q53HW2|Q53HW2_HUMAN;tr|Q53HK9|Q53HK9_HUMAN;tr|A8K4Z4|A8K4Z4_HUMAN;tr|A0A024RBS2|A0A024RBS2_HUMAN;sp|P05388|RLA0_HUMAN;tr|F8VQY6|F8VQY6_HUMAN;tr|F8VRK7|F8VRK7_HUMAN;tr|G3V210|G3V210_HUMAN;tr|F8VU65|F8VU65_HUMAN;sp|Q8NHW5|RLA0L_HUMAN	0	89.242	156810000	64381000	92432000	NaN	NaN	NaN	-0.574562	0.958212	1.90585	0.0846086
0.483865	0.160146	tr|B2RA03|B2RA03_HUMAN;tr|A0A024RAY2|A0A024RAY2_HUMAN;sp|P05783|K1C18_HUMAN;tr|F8VZY9|F8VZY9_HUMAN;tr|I6L965|I6L965_HUMAN;CON__H-INV:HIT000015463	tr|B2RA03|B2RA03_HUMAN;tr|A0A024RAY2|A0A024RAY2_HUMAN;sp|P05783|K1C18_HUMAN;tr|F8VZY9|F8VZY9_HUMAN;tr|I6L965|I6L965_HUMAN	0	185.15	291170000	106740000	184430000	NaN	NaN	NaN	-0.205963	0.148479	0.451963	0.246104
0.279876	-0.0531516	tr|B7Z4U6|B7Z4U6_HUMAN;tr|B7Z2X4|B7Z2X4_HUMAN;tr|B7Z992|B7Z992_HUMAN;sp|P06396-2|GELS_HUMAN;sp|P06396-4|GELS_HUMAN;sp|P06396-3|GELS_HUMAN;tr|B7Z9A0|B7Z9A0_HUMAN;tr|B7Z6N2|B7Z6N2_HUMAN;sp|P06396|GELS_HUMAN;tr|Q5T0H9|Q5T0H9_HUMAN;CON__Q3SX14;tr|Q5T0H7|Q5T0H7_HUMAN;tr|Q5T0H8|Q5T0H8_HUMAN;tr|B3KS49|B3KS49_HUMAN;tr|Q5T0I1|Q5T0I1_HUMAN;tr|Q5T0I0|Q5T0I0_HUMAN;tr|Q69YR8|Q69YR8_HUMAN;tr|V9H1C1|V9H1C1_HUMAN	tr|B7Z4U6|B7Z4U6_HUMAN;tr|B7Z2X4|B7Z2X4_HUMAN;tr|B7Z992|B7Z992_HUMAN;sp|P06396-2|GELS_HUMAN;sp|P06396-4|GELS_HUMAN;sp|P06396-3|GELS_HUMAN;tr|B7Z9A0|B7Z9A0_HUMAN;tr|B7Z6N2|B7Z6N2_HUMAN;sp|P06396|GELS_HUMAN;tr|Q5T0H9|Q5T0H9_HUMAN;CON__Q3SX14;tr|Q5T0H7|Q5T0H7_HUMAN;tr|Q5T0H8|Q5T0H8_HUMAN;tr|B3KS49|B3KS49_HUMAN	0	123.1	348250000	141990000	206260000	NaN	NaN	NaN	-0.198825	-0.161137	0.0939657	0.0533895
0.657875	0.26825	tr|Q0QEN7|Q0QEN7_HUMAN;tr|V9HW31|V9HW31_HUMAN;sp|P06576|ATPB_HUMAN;tr|H0YH81|H0YH81_HUMAN;tr|F8W079|F8W079_HUMAN;tr|F8W0P7|F8W0P7_HUMAN;tr|H0YI37|H0YI37_HUMAN	tr|Q0QEN7|Q0QEN7_HUMAN;tr|V9HW31|V9HW31_HUMAN;sp|P06576|ATPB_HUMAN;tr|H0YH81|H0YH81_HUMAN;tr|F8W079|F8W079_HUMAN	0	146.26	643220000	229630000	413590000	NaN	NaN	NaN	-0.228098	0.339707	0.579663	0.381726
0.36168	0.106834	tr|A0A024R4F1|A0A024R4F1_HUMAN;sp|P06733|ENOA_HUMAN;tr|E2DRY6|E2DRY6_HUMAN;sp|P06733-2|ENOA_HUMAN;tr|K7EM90|K7EM90_HUMAN;tr|A4UCS8|A4UCS8_HUMAN;tr|A4QMW8|A4QMW8_HUMAN;tr|L0R849|L0R849_HUMAN;sp|P13929-3|ENOB_HUMAN;sp|P13929-2|ENOB_HUMAN;sp|P13929|ENOB_HUMAN;tr|K7ERS8|K7ERS8_HUMAN;tr|E5RI09|E5RI09_HUMAN;tr|E5RG95|E5RG95_HUMAN;tr|Q9NPL4|Q9NPL4_HUMAN;tr|K7EPM1|K7EPM1_HUMAN;tr|K7EKN2|K7EKN2_HUMAN;tr|B…	tr|A0A024R4F1|A0A024R4F1_HUMAN;sp|P06733|ENOA_HUMAN;tr|E2DRY6|E2DRY6_HUMAN;sp|P06733-2|ENOA_HUMAN;tr|K7EM90|K7EM90_HUMAN	0	323.31	5666500000	2180000000	3486400000	-0.53247	0.290778	-0.0102361	0.0875986	0.207268	0.573181	0.131721
0.234426	-0.0865386	tr|B4DE36|B4DE36_HUMAN;tr|B4DVJ0|B4DVJ0_HUMAN;sp|P06744|G6PI_HUMAN;sp|P06744-2|G6PI_HUMAN;tr|K7EQ48|K7EQ48_HUMAN;tr|K7EPY4|K7EPY4_HUMAN;tr|K7EP41|K7EP41_HUMAN;CON__Q3ZBD7;tr|K7ELR7|K7ELR7_HUMAN;tr|K7ENA0|K7ENA0_HUMAN	tr|B4DE36|B4DE36_HUMAN;tr|B4DVJ0|B4DVJ0_HUMAN;sp|P06744|G6PI_HUMAN;sp|P06744-2|G6PI_HUMAN;tr|K7EQ48|K7EQ48_HUMAN;tr|K7EPY4|K7EPY4_HUMAN	0	310.22	394850000	163680000	231170000	NaN	NaN	NaN	-0.389924	-0.257632	0.199751	0.10165
0.00632618	0.000982235	sp|P06748-3|NPM_HUMAN;sp|P06748-2|NPM_HUMAN;tr|A4ZU86|A4ZU86_HUMAN;sp|P06748|NPM_HUMAN;tr|Q9BTI9|Q9BTI9_HUMAN;tr|E5RI98|E5RI98_HUMAN;tr|Q9NX34|Q9NX34_HUMAN;tr|E5RGW4|E5RGW4_HUMAN;tr|A0A024R3V9|A0A024R3V9_HUMAN;tr|V9HVU7|V9HVU7_HUMAN;tr|A0A024RAP1|A0A024RAP1_HUMAN	sp|P06748-3|NPM_HUMAN;sp|P06748-2|NPM_HUMAN;tr|A4ZU86|A4ZU86_HUMAN;sp|P06748|NPM_HUMAN;tr|Q9BTI9|Q9BTI9_HUMAN;tr|E5RI98|E5RI98_HUMAN;tr|Q9NX34|Q9NX34_HUMAN	0	323.31	911860000	353730000	558130000	NaN	NaN	NaN	0.090447	0.0203421	0.03492	-0.14178
0.204275	0.0621009	tr|Q5U077|Q5U077_HUMAN;sp|P07195|LDHB_HUMAN;tr|A8MW50|A8MW50_HUMAN;tr|C9J7H8|C9J7H8_HUMAN;tr|F5H793|F5H793_HUMAN;tr|F5H5G7|F5H5G7_HUMAN;tr|F5H155|F5H155_HUMAN;tr|A0A087WUM2|A0A087WUM2_HUMAN;tr|Q96L19|Q96L19_HUMAN;tr|G3XAP5|G3XAP5_HUMAN;tr|F5H245|F5H245_HUMAN;tr|G9BCY8|G9BCY8_HUMAN;tr|G9BCY7|G9BCY7_HUMAN;tr|D6NKH9|D6NKH9_HUMAN;sp|Q6ZMR3|LDH6A_HUMAN;sp|P07864|LDHC_HUMAN	tr|Q5U077|Q5U077_HUMAN;sp|P07195|LDHB_HUMAN;tr|A8MW50|A8MW50_HUMAN;tr|C9J7H8|C9J7H8_HUMAN	0	323.31	2493100000	1034900000	1458200000	-0.136347	0.568519	-0.0411202	-0.242823	-0.276136	0.285343	0.277271
0.016136	0.00397973	tr|B4DNL5|B4DNL5_HUMAN;tr|A0A024R8S5|A0A024R8S5_HUMAN;sp|P07237|PDIA1_HUMAN;tr|F5H8J2|F5H8J2_HUMAN;tr|B4DUA5|B4DUA5_HUMAN;tr|H7BZ94|H7BZ94_HUMAN;tr|B4DLN6|B4DLN6_HUMAN;tr|H0Y3Z3|H0Y3Z3_HUMAN;tr|B3KTQ9|B3KTQ9_HUMAN;tr|Q96C96|Q96C96_HUMAN;tr|I3L0S0|I3L0S0_HUMAN;tr|I3NI03|I3NI03_HUMAN;tr|I3L398|I3L398_HUMAN;tr|B4DJS0|B4DJS0_HUMAN;tr|I3L3U6|I3L3U6_HUMAN;tr|I3L312|I3L312_HUMAN;tr|B4DNP9|B4DNP9_HUMAN;t…	tr|B4DNL5|B4DNL5_HUMAN;tr|A0A024R8S5|A0A024R8S5_HUMAN;sp|P07237|PDIA1_HUMAN;tr|F5H8J2|F5H8J2_HUMAN;tr|B4DUA5|B4DUA5_HUMAN;tr|H7BZ94|H7BZ94_HUMAN;tr|B4DLN6|B4DLN6_HUMAN;tr|H0Y3Z3|H0Y3Z3_HUMAN;tr|B3KTQ9|B3KTQ9_HUMAN;tr|Q96C96|Q96C96_HUMAN	0	308.72	1048400000	438430000	610000000	NaN	NaN	NaN	-0.177833	-0.0770867	0.173767	0.0970714
0.242266	-0.0892412	tr|V9HW65|V9HW65_HUMAN;tr|A0A024R5Z7|A0A024R5Z7_HUMAN;sp|P07355|ANXA2_HUMAN;sp|P07355-2|ANXA2_HUMAN;tr|H0YN42|H0YN42_HUMAN;tr|H0YMD0|H0YMD0_HUMAN;tr|H0YMU9|H0YMU9_HUMAN;tr|H0YKS4|H0YKS4_HUMAN;tr|B4DNH8|B4DNH8_HUMAN;tr|H0YM50|H0YM50_HUMAN;sp|A6NMY6|AXA2L_HUMAN;tr|H0YMM1|H0YMM1_HUMAN;tr|H0YKZ7|H0YKZ7_HUMAN;tr|H0YLV6|H0YLV6_HUMAN;tr|H0YMT9|H0YMT9_HUMAN;tr|H0YKX9|H0YKX9_HUMAN;tr|H0YMW4|H0YMW4_HUMAN;t…	tr|V9HW65|V9HW65_HUMAN;tr|A0A024R5Z7|A0A024R5Z7_HUMAN;sp|P07355|ANXA2_HUMAN;sp|P07355-2|ANXA2_HUMAN;tr|H0YN42|H0YN42_HUMAN;tr|H0YMD0|H0YMD0_HUMAN;tr|H0YMU9|H0YMU9_HUMAN;tr|H0YKS4|H0YKS4_HUMAN;tr|B4DNH8|B4DNH8_HUMAN;tr|H0YM50|H0YM50_HUMAN;sp|A6NMY6|AXA2L_HUMAN;tr|H0YMM1|H0YMM1_HUMAN	0	323.31	6290500000	2826500000	3464000000	-0.496835	0.518334	-0.649729	-0.0941254	-0.128519	0.0574155	0.16877
0.433062	-0.222327	tr|Q5SU16|Q5SU16_HUMAN;sp|P07437|TBB5_HUMAN;tr|B7ZAF0|B7ZAF0_HUMAN;tr|Q5JP53|Q5JP53_HUMAN;tr|Q6LC01|Q6LC01_HUMAN;tr|B4DY90|B4DY90_HUMAN;tr|Q5ST81|Q5ST81_HUMAN;tr|B4DMU8|B4DMU8_HUMAN;tr|B4E052|B4E052_HUMAN;tr|B4DQN9|B4DQN9_HUMAN;tr|B4DXZ5|B4DXZ5_HUMAN;tr|Q9BUU9|Q9BUU9_HUMAN;tr|B7ZAK1|B7ZAK1_HUMAN;tr|B4DMJ5|B4DMJ5_HUMAN;tr|Q96B85|Q96B85_HUMAN;tr|Q1KSF8|Q1KSF8_HUMAN;tr|A0A075B736|A0A075B736_HUMAN;tr…	tr|Q5SU16|Q5SU16_HUMAN;sp|P07437|TBB5_HUMAN;tr|B7ZAF0|B7ZAF0_HUMAN;tr|Q5JP53|Q5JP53_HUMAN;tr|Q6LC01|Q6LC01_HUMAN;tr|B4DY90|B4DY90_HUMAN;tr|Q5ST81|Q5ST81_HUMAN;tr|B4DMU8|B4DMU8_HUMAN;tr|B4E052|B4E052_HUMAN;tr|B4DQN9|B4DQN9_HUMAN;tr|B4DXZ5|B4DXZ5_HUMAN;tr|Q9BUU9|Q9BUU9_HUMAN;tr|B7ZAK1|B7ZAK1_HUMAN;tr|B4DMJ5|B4DMJ5_HUMAN;tr|Q96B85|Q96B85_HUMAN	0	269.34	1806000000	827690000	978310000	-0.606342	-0.159944	-0.871759	0.593402	0.607768	-0.710425	-0.408991
3.43494	-0.143112	sp|P07737|PROF1_HUMAN;tr|K7EJ44|K7EJ44_HUMAN;tr|I3L3D5|I3L3D5_HUMAN;CON__P02584	sp|P07737|PROF1_HUMAN;tr|K7EJ44|K7EJ44_HUMAN	0	323.31	2545500000	1087500000	1458000000	-0.0756416	-0.0682413	-0.198196	-0.190092	-0.134762	-0.165273	-0.169582
0.437644	0.151972	sp|P07814|SYEP_HUMAN;tr|V9GYZ6|V9GYZ6_HUMAN;tr|Q3KQZ8|Q3KQZ8_HUMAN;tr|B4DKX5|B4DKX5_HUMAN;tr|H6WCP5|H6WCP5_HUMAN;tr|B4DP50|B4DP50_HUMAN;tr|V9GZ76|V9GZ76_HUMAN	sp|P07814|SYEP_HUMAN;tr|V9GYZ6|V9GYZ6_HUMAN;tr|Q3KQZ8|Q3KQZ8_HUMAN;tr|B4DKX5|B4DKX5_HUMAN;tr|H6WCP5|H6WCP5_HUMAN	0	264.34	1319400000	506890000	812500000	NaN	NaN	-0.312079	0.612211	0.243425	0.0640551	0.152248
0.65441	-0.186639	tr|K9JA46|K9JA46_HUMAN;sp|P07900|HS90A_HUMAN;sp|P07900-2|HS90A_HUMAN;tr|Q2VPJ6|Q2VPJ6_HUMAN;tr|Q8TBA7|Q8TBA7_HUMAN;tr|O75322|O75322_HUMAN;tr|Q86U12|Q86U12_HUMAN;tr|Q96HX7|Q96HX7_HUMAN;tr|G3V2J8|G3V2J8_HUMAN;tr|B4DTA5|B4DTA5_HUMAN;tr|Q86SX1|Q86SX1_HUMAN;sp|Q14568|HS902_HUMAN;sp|Q58FF6|H90B4_HUMAN;sp|Q9NQH7-3|XPP3_HUMAN;sp|Q9NQH7-5|XPP3_HUMAN;sp|Q58FG0|HS905_HUMAN;sp|Q9NQH7-2|XPP3_HUMAN;sp|Q9NQH7-4…	tr|K9JA46|K9JA46_HUMAN;sp|P07900|HS90A_HUMAN;sp|P07900-2|HS90A_HUMAN;tr|Q2VPJ6|Q2VPJ6_HUMAN;tr|Q8TBA7|Q8TBA7_HUMAN;tr|O75322|O75322_HUMAN;tr|Q86U12|Q86U12_HUMAN	0	142.75	1280500000	491890000	788560000	-0.266819	NaN	-0.774305	0.0238941	0.178237	-0.102125	-0.178714
0.393669	0.0554804	tr|G3V576|G3V576_HUMAN;tr|G3V4W0|G3V4W0_HUMAN;tr|B4DY08|B4DY08_HUMAN;tr|B2R5W2|B2R5W2_HUMAN;tr|G3V4C1|G3V4C1_HUMAN;sp|P07910-2|HNRPC_HUMAN;tr|B2R603|B2R603_HUMAN;tr|G3V2Q1|G3V2Q1_HUMAN;tr|A8K9A4|A8K9A4_HUMAN;sp|P07910|HNRPC_HUMAN;sp|P07910-4|HNRPC_HUMAN;tr|B3KX96|B3KX96_HUMAN;tr|G3V5X6|G3V5X6_HUMAN;tr|G3V3K6|G3V3K6_HUMAN;tr|G3V251|G3V251_HUMAN;tr|B4DMJ1|B4DMJ1_HUMAN;tr|B4DSU6|B4DSU6_HUMAN;tr|G3V5…	tr|G3V576|G3V576_HUMAN;tr|G3V4W0|G3V4W0_HUMAN;tr|B4DY08|B4DY08_HUMAN;tr|B2R5W2|B2R5W2_HUMAN;tr|G3V4C1|G3V4C1_HUMAN;sp|P07910-2|HNRPC_HUMAN;tr|B2R603|B2R603_HUMAN;tr|G3V2Q1|G3V2Q1_HUMAN;tr|A8K9A4|A8K9A4_HUMAN;sp|P07910|HNRPC_HUMAN;sp|P07910-4|HNRPC_HUMAN;tr|B3KX96|B3KX96_HUMAN;tr|G3V5X6|G3V5X6_HUMAN;tr|G3V3K6|G3V3K6_HUMAN;tr|G3V251|G3V251_HUMAN;tr|B4DMJ1|B4DMJ1_HUMAN;tr|B4DSU6|B4DSU6_HUMAN;tr|G3V5…	0	84.735	360800000	153130000	207670000	NaN	NaN	NaN	0.024887	0.0377336	0.215492	-0.0561912
0.151236	-0.0899705	sp|P07954-2|FUMH_HUMAN;sp|P07954|FUMH_HUMAN	sp|P07954-2|FUMH_HUMAN;sp|P07954|FUMH_HUMAN	0	35.622	88201000	38474000	49728000	NaN	NaN	NaN	-0.604191	-0.273343	0.364236	0.153416
1.07154	0.651471	tr|A0A024R9Q1|A0A024R9Q1_HUMAN;sp|P07996|TSP1_HUMAN;sp|P07996-2|TSP1_HUMAN;CON__Q28194;tr|A0PJG0|A0PJG0_HUMAN;tr|A8MZG1|A8MZG1_HUMAN	tr|A0A024R9Q1|A0A024R9Q1_HUMAN;sp|P07996|TSP1_HUMAN;sp|P07996-2|TSP1_HUMAN;CON__Q28194;tr|A0PJG0|A0PJG0_HUMAN	0	74.138	58701000	18090000	40611000	NaN	NaN	NaN	0.961179	NaN	0.269632	0.723602
0.523866	-0.179472	tr|A8K5I0|A8K5I0_HUMAN;sp|P08107|HSP71_HUMAN;tr|Q59EJ3|Q59EJ3_HUMAN;sp|P08107-2|HSP71_HUMAN;tr|B4DNT8|B4DNT8_HUMAN;tr|B4DFN9|B4DFN9_HUMAN;tr|B4DI39|B4DI39_HUMAN;tr|B4DWK5|B4DWK5_HUMAN;tr|B4DVU9|B4DVU9_HUMAN;tr|B4E388|B4E388_HUMAN;tr|B4E1S9|B4E1S9_HUMAN;tr|B4DNX1|B4DNX1_HUMAN;tr|Q9UQC1|Q9UQC1_HUMAN;tr|B4E1T6|B4E1T6_HUMAN;tr|V9GZ37|V9GZ37_HUMAN;tr|B3KTT5|B3KTT5_HUMAN;tr|B4DNV4|B4DNV4_HUMAN;sp|P4874…	tr|A8K5I0|A8K5I0_HUMAN;sp|P08107|HSP71_HUMAN;tr|Q59EJ3|Q59EJ3_HUMAN;sp|P08107-2|HSP71_HUMAN;tr|B4DNT8|B4DNT8_HUMAN;tr|B4DFN9|B4DFN9_HUMAN;tr|B4DI39|B4DI39_HUMAN;tr|B4DWK5|B4DWK5_HUMAN;tr|B4DVU9|B4DVU9_HUMAN;tr|B4E388|B4E388_HUMAN;tr|B4E1S9|B4E1S9_HUMAN	0	323.31	2656200000	1071000000	1585200000	-0.32469	-0.479553	-0.925686	0.190678	0.057277	0.203765	0.0219061
0.466825	0.123273	tr|A8K3Q7|A8K3Q7_HUMAN;sp|P08133|ANXA6_HUMAN;sp|P08133-2|ANXA6_HUMAN;tr|E5RK69|E5RK69_HUMAN;tr|B7Z582|B7Z582_HUMAN;tr|Q6ZP35|Q6ZP35_HUMAN;tr|E7EMC6|E7EMC6_HUMAN;tr|E5RFF0|E5RFF0_HUMAN;tr|H0YC77|H0YC77_HUMAN;tr|E5RI05|E5RI05_HUMAN;tr|E5RIU8|E5RIU8_HUMAN;tr|E5RJR0|E5RJR0_HUMAN;tr|E5RJF5|E5RJF5_HUMAN;tr|E5RK63|E5RK63_HUMAN	tr|A8K3Q7|A8K3Q7_HUMAN;sp|P08133|ANXA6_HUMAN;sp|P08133-2|ANXA6_HUMAN;tr|E5RK69|E5RK69_HUMAN;tr|B7Z582|B7Z582_HUMAN;tr|Q6ZP35|Q6ZP35_HUMAN;tr|E7EMC6|E7EMC6_HUMAN	0	236.52	660880000	257940000	402930000	NaN	NaN	NaN	-0.0966995	-0.0302214	0.281787	0.338225
0.778003	0.141895	sp|P08195-3|4F2_HUMAN;tr|F5GZS6|F5GZS6_HUMAN;sp|P08195|4F2_HUMAN;tr|J3KPF3|J3KPF3_HUMAN;sp|P08195-4|4F2_HUMAN;tr|B4E2Z3|B4E2Z3_HUMAN;sp|P08195-2|4F2_HUMAN;tr|A0A024R599|A0A024R599_HUMAN;tr|H0YFS2|H0YFS2_HUMAN;tr|F5H0E2|F5H0E2_HUMAN;tr|F5H867|F5H867_HUMAN;tr|B4E3E4|B4E3E4_HUMAN;tr|F5GZI0|F5GZI0_HUMAN;tr|H0YFX4|H0YFX4_HUMAN	sp|P08195-3|4F2_HUMAN;tr|F5GZS6|F5GZS6_HUMAN;sp|P08195|4F2_HUMAN;tr|J3KPF3|J3KPF3_HUMAN;sp|P08195-4|4F2_HUMAN;tr|B4E2Z3|B4E2Z3_HUMAN;sp|P08195-2|4F2_HUMAN;tr|A0A024R599|A0A024R599_HUMAN	0	144.92	793730000	338600000	455140000	0.347892	0.566572	0.0628125	0.0284276	0.0939657	0.0500489	-0.15645
0.0736527	-0.0143844	tr|B4DMA2|B4DMA2_HUMAN;tr|A0A024RD80|A0A024RD80_HUMAN;sp|P08238|HS90B_HUMAN;tr|B4DGL0|B4DGL0_HUMAN;tr|Q6PK50|Q6PK50_HUMAN;tr|Q9H6X9|Q9H6X9_HUMAN;tr|A8K3W9|A8K3W9_HUMAN;sp|Q58FF7|H90B3_HUMAN;tr|Q5T9W8|Q5T9W8_HUMAN;sp|Q58FF8|H90B2_HUMAN;tr|O14942|O14942_HUMAN	tr|B4DMA2|B4DMA2_HUMAN;tr|A0A024RD80|A0A024RD80_HUMAN;sp|P08238|HS90B_HUMAN;tr|B4DGL0|B4DGL0_HUMAN;tr|Q6PK50|Q6PK50_HUMAN	0	323.31	7396800000	2973000000	4423800000	-0.0143684	-0.261708	-0.119369	0.319155	0.0684644	0.0357646	-0.12863
1.69864	0.434602	sp|P08243-2|ASNS_HUMAN;sp|P08243|ASNS_HUMAN;tr|B4DY32|B4DY32_HUMAN;sp|P08243-3|ASNS_HUMAN;tr|F8WEJ5|F8WEJ5_HUMAN;tr|C9JLN6|C9JLN6_HUMAN;tr|C9JM09|C9JM09_HUMAN;tr|C9JT45|C9JT45_HUMAN;tr|C9J057|C9J057_HUMAN	sp|P08243-2|ASNS_HUMAN;sp|P08243|ASNS_HUMAN;tr|B4DY32|B4DY32_HUMAN;sp|P08243-3|ASNS_HUMAN	0	63.568	680550000	218680000	461870000	NaN	NaN	NaN	0.287945	0.25882	0.648741	0.542902
0.22744	-0.108953	tr|V9HWE1|V9HWE1_HUMAN;sp|P08670|VIME_HUMAN;tr|Q53HU8|Q53HU8_HUMAN;tr|B0YJC4|B0YJC4_HUMAN;tr|B3KRK8|B3KRK8_HUMAN;tr|B0YJC5|B0YJC5_HUMAN;tr|Q5JVS8|Q5JVS8_HUMAN;tr|Q9H319|Q9H319_HUMAN;tr|Q53SB5|Q53SB5_HUMAN;tr|Q45VM8|Q45VM8_HUMAN;tr|Q45VM7|Q45VM7_HUMAN;tr|Q45VM6|Q45VM6_HUMAN;tr|L7RDA5|L7RDA5_HUMAN;tr|A5Z217|A5Z217_HUMAN;sp|P17661|DESM_HUMAN;tr|Q5RLN2|Q5RLN2_HUMAN;tr|B4DE66|B4DE66_HUMAN;tr|H7C5W5|H7…	tr|V9HWE1|V9HWE1_HUMAN;sp|P08670|VIME_HUMAN;tr|Q53HU8|Q53HU8_HUMAN;tr|B0YJC4|B0YJC4_HUMAN;tr|B3KRK8|B3KRK8_HUMAN	0	323.31	5156500000	2185100000	2971400000	-0.498892	0.948975	-0.598348	-0.298513	-0.175794	-0.0170229	-0.123073
0.638487	-0.136557	tr|V9HWE0|V9HWE0_HUMAN;sp|P08758|ANXA5_HUMAN;tr|B4DNG6|B4DNG6_HUMAN;tr|E9PHT9|E9PHT9_HUMAN;tr|D6RBE9|D6RBE9_HUMAN;tr|D6RBL5|D6RBL5_HUMAN;tr|D6RCN3|D6RCN3_HUMAN	tr|V9HWE0|V9HWE0_HUMAN;sp|P08758|ANXA5_HUMAN;tr|B4DNG6|B4DNG6_HUMAN;tr|E9PHT9|E9PHT9_HUMAN;tr|D6RBE9|D6RBE9_HUMAN	0	323.31	336250000	141680000	194570000	NaN	NaN	NaN	-0.396859	-0.126029	-0.0136691	-0.00966955
0.12455	-0.0936403	tr|C9J9K3|C9J9K3_HUMAN;tr|A0A024R2P0|A0A024R2P0_HUMAN;sp|P08865|RSSA_HUMAN;tr|A0A024R7P5|A0A024R7P5_HUMAN;tr|Q96RS2|Q96RS2_HUMAN;tr|A6NE09|A6NE09_HUMAN	tr|C9J9K3|C9J9K3_HUMAN;tr|A0A024R2P0|A0A024R2P0_HUMAN;sp|P08865|RSSA_HUMAN;tr|A0A024R7P5|A0A024R7P5_HUMAN;tr|Q96RS2|Q96RS2_HUMAN;tr|A6NE09|A6NE09_HUMAN	0	53.756	392900000	164680000	228220000	-0.789038	NaN	NaN	0.715542	0.345851	-0.490254	-0.250303
1.8752	-0.394263	tr|V9HWE9|V9HWE9_HUMAN;sp|P09211|GSTP1_HUMAN;tr|A8MX94|A8MX94_HUMAN;tr|C7DJS2|C7DJS2_HUMAN;tr|C7DJS1|C7DJS1_HUMAN;tr|B2C310|B2C310_HUMAN;tr|A0A087X243|A0A087X243_HUMAN;tr|A0A087X2E9|A0A087X2E9_HUMAN	tr|V9HWE9|V9HWE9_HUMAN;sp|P09211|GSTP1_HUMAN;tr|A8MX94|A8MX94_HUMAN;tr|C7DJS2|C7DJS2_HUMAN;tr|C7DJS1|C7DJS1_HUMAN	0	323.31	406830000	168830000	238000000	-0.734731	NaN	-0.523795	-0.603227	-0.20229	-0.162412	-0.139125
0.232818	0.0648192	sp|P09382|LEG1_HUMAN	sp|P09382|LEG1_HUMAN	0	86.963	709330000	275270000	434060000	NaN	NaN	NaN	0.378623	0.0050406	-0.0871203	-0.0372659
0.0253272	0.0255923	tr|A0A024RAZ7|A0A024RAZ7_HUMAN;sp|P09651|ROA1_HUMAN;tr|Q9BSM5|Q9BSM5_HUMAN;tr|F8W6I7|F8W6I7_HUMAN;tr|Q6IPF2|Q6IPF2_HUMAN;tr|A0A024RB53|A0A024RB53_HUMAN;sp|P09651-2|ROA1_HUMAN;tr|H0YH80|H0YH80_HUMAN;sp|P09651-3|ROA1_HUMAN;tr|Q3MI39|Q3MI39_HUMAN;tr|B4E0B5|B4E0B5_HUMAN;tr|Q0VAC0|Q0VAC0_HUMAN;tr|B4DP35|B4DP35_HUMAN;tr|A0A024QZ98|A0A024QZ98_HUMAN;sp|Q32P51|RA1L2_HUMAN;tr|F8VZ49|F8VZ49_HUMAN;tr|A0A024R…	tr|A0A024RAZ7|A0A024RAZ7_HUMAN;sp|P09651|ROA1_HUMAN;tr|Q9BSM5|Q9BSM5_HUMAN;tr|F8W6I7|F8W6I7_HUMAN;tr|Q6IPF2|Q6IPF2_HUMAN;tr|A0A024RB53|A0A024RB53_HUMAN;sp|P09651-2|ROA1_HUMAN;tr|H0YH80|H0YH80_HUMAN;sp|P09651-3|ROA1_HUMAN;tr|Q3MI39|Q3MI39_HUMAN;tr|B4E0B5|B4E0B5_HUMAN;tr|Q0VAC0|Q0VAC0_HUMAN	0	93.466	1066200000	546190000	520010000	NaN	1.44361	-1.08859	-0.256993	-0.259219	0.348912	-0.0341603
0.872601	-0.0662049	tr|B4E0E1|B4E0E1_HUMAN;tr|B2R5W3|B2R5W3_HUMAN;tr|A0A024R3T8|A0A024R3T8_HUMAN;sp|P09874|PARP1_HUMAN;tr|Q05D33|Q05D33_HUMAN;tr|Q6PJL0|Q6PJL0_HUMAN;tr|Q5VX84|Q5VX84_HUMAN;tr|Q5VX85|Q5VX85_HUMAN	tr|B4E0E1|B4E0E1_HUMAN;tr|B2R5W3|B2R5W3_HUMAN;tr|A0A024R3T8|A0A024R3T8_HUMAN;sp|P09874|PARP1_HUMAN	0	153	4131100000	2970600000	1160500000	NaN	NaN	NaN	0.000576887	-0.134208	-0.107772	-0.0234164
0.569104	-0.211413	tr|B7Z1N6|B7Z1N6_HUMAN;tr|B7Z1Y2|B7Z1Y2_HUMAN;tr|A0A024QZ64|A0A024QZ64_HUMAN;sp|P09972|ALDOC_HUMAN;tr|B7Z3K9|B7Z3K9_HUMAN;tr|K7EKH5|K7EKH5_HUMAN;tr|C9J8F3|C9J8F3_HUMAN;tr|J3KSV6|J3KSV6_HUMAN;tr|J3QKP5|J3QKP5_HUMAN;tr|A8MVZ9|A8MVZ9_HUMAN	tr|B7Z1N6|B7Z1N6_HUMAN;tr|B7Z1Y2|B7Z1Y2_HUMAN;tr|A0A024QZ64|A0A024QZ64_HUMAN;sp|P09972|ALDOC_HUMAN;tr|B7Z3K9|B7Z3K9_HUMAN;tr|K7EKH5|K7EKH5_HUMAN;tr|C9J8F3|C9J8F3_HUMAN;tr|J3KSV6|J3KSV6_HUMAN;tr|J3QKP5|J3QKP5_HUMAN;tr|A8MVZ9|A8MVZ9_HUMAN	0	197.76	226600000	91799000	134800000	NaN	NaN	NaN	-0.514862	-0.44721	0.0807941	0.0356239
0.51757	0.131239	sp|Q71UI9|H2AV_HUMAN;sp|P0C0S5|H2AZ_HUMAN;sp|Q71UI9-3|H2AV_HUMAN;sp|Q71UI9-4|H2AV_HUMAN;sp|Q71UI9-2|H2AV_HUMAN;tr|C9J0D1|C9J0D1_HUMAN;tr|C9J386|C9J386_HUMAN	sp|Q71UI9|H2AV_HUMAN;sp|P0C0S5|H2AZ_HUMAN;sp|Q71UI9-3|H2AV_HUMAN;sp|Q71UI9-4|H2AV_HUMAN;sp|Q71UI9-2|H2AV_HUMAN;tr|C9J0D1|C9J0D1_HUMAN;tr|C9J386|C9J386_HUMAN	0	210.24	1378100000	577180000	800890000	NaN	0.0780633	NaN	-0.0100472	0.068602	0.566377	-0.0468018
0.449251	0.24738	tr|J3QS39|J3QS39_HUMAN;tr|J3QTR3|J3QTR3_HUMAN;tr|F5H6Q2|F5H6Q2_HUMAN;tr|Q3MIH3|Q3MIH3_HUMAN;sp|P62987|RL40_HUMAN;tr|F5GYU3|F5GYU3_HUMAN;tr|F5H2Z3|F5H2Z3_HUMAN;tr|F5H265|F5H265_HUMAN;tr|Q5UGI3|Q5UGI3_HUMAN;tr|B4DV12|B4DV12_HUMAN;tr|F5H388|F5H388_HUMAN;tr|Q5RKT7|Q5RKT7_HUMAN;tr|B2RDW1|B2RDW1_HUMAN;sp|P62979|RS27A_HUMAN;tr|F5H747|F5H747_HUMAN;tr|F5GXK7|F5GXK7_HUMAN;tr|J3QKN0|J3QKN0_HUMAN;tr|Q5U5U6|Q…	tr|J3QS39|J3QS39_HUMAN;tr|J3QTR3|J3QTR3_HUMAN;tr|F5H6Q2|F5H6Q2_HUMAN;tr|Q3MIH3|Q3MIH3_HUMAN;sp|P62987|RL40_HUMAN;tr|F5GYU3|F5GYU3_HUMAN;tr|F5H2Z3|F5H2Z3_HUMAN;tr|F5H265|F5H265_HUMAN;tr|Q5UGI3|Q5UGI3_HUMAN;tr|B4DV12|B4DV12_HUMAN;tr|F5H388|F5H388_HUMAN;tr|Q5RKT7|Q5RKT7_HUMAN;tr|B2RDW1|B2RDW1_HUMAN;sp|P62979|RS27A_HUMAN;tr|F5H747|F5H747_HUMAN;tr|F5GXK7|F5GXK7_HUMAN;tr|J3QKN0|J3QKN0_HUMAN;tr|Q5U5U6|Q…	0	323.31	1492500000	596630000	895820000	NaN	-0.497812	1.16569	0.449958	0.55611	-0.131914	-0.057752
0.59813	0.443061	tr|Q4VB24|Q4VB24_HUMAN;tr|B2R984|B2R984_HUMAN;tr|A3R0T8|A3R0T8_HUMAN;sp|P10412|H14_HUMAN;tr|A3R0T7|A3R0T7_HUMAN	tr|Q4VB24|Q4VB24_HUMAN;tr|B2R984|B2R984_HUMAN;tr|A3R0T8|A3R0T8_HUMAN;sp|P10412|H14_HUMAN;tr|A3R0T7|A3R0T7_HUMAN	0	81.266	1006400000	365120000	641300000	NaN	0.237441	NaN	1.2956	1.06088	0.161823	-0.540442
0.524193	0.383573	sp|P10619-2|PPGB_HUMAN;tr|B4E324|B4E324_HUMAN;sp|P10619|PPGB_HUMAN;tr|X6R5C5|X6R5C5_HUMAN;tr|Q59EV6|Q59EV6_HUMAN;tr|X6R8A1|X6R8A1_HUMAN	sp|P10619-2|PPGB_HUMAN;tr|B4E324|B4E324_HUMAN;sp|P10619|PPGB_HUMAN;tr|X6R5C5|X6R5C5_HUMAN;tr|Q59EV6|Q59EV6_HUMAN;tr|X6R8A1|X6R8A1_HUMAN	0	73.88	358680000	143320000	215360000	NaN	NaN	NaN	-0.0458037	0.135666	1.29231	0.152118
0.906841	0.126457	tr|K7EM13|K7EM13_HUMAN;sp|P10644-2|KAP0_HUMAN;tr|Q68DQ4|Q68DQ4_HUMAN;tr|B2R5T5|B2R5T5_HUMAN;sp|P10644|KAP0_HUMAN;tr|K7EPB2|K7EPB2_HUMAN	tr|K7EM13|K7EM13_HUMAN;sp|P10644-2|KAP0_HUMAN;tr|Q68DQ4|Q68DQ4_HUMAN;tr|B2R5T5|B2R5T5_HUMAN;sp|P10644|KAP0_HUMAN;tr|K7EPB2|K7EPB2_HUMAN	0	13.136	49336000	20119000	29218000	NaN	NaN	NaN	0.138945	0.0478175	0.0289935	0.290071
0.450306	-0.0677434	tr|U3KQT1|U3KQT1_HUMAN;tr|H7BZT7|H7BZT7_HUMAN;tr|X6RA14|X6RA14_HUMAN;sp|P10768|ESTD_HUMAN	tr|U3KQT1|U3KQT1_HUMAN;tr|H7BZT7|H7BZT7_HUMAN;tr|X6RA14|X6RA14_HUMAN;sp|P10768|ESTD_HUMAN	0	27.115	184880000	75651000	109230000	NaN	NaN	NaN	-0.208511	-0.11327	-0.0333924	0.0842003
0.0984439	-0.0141812	tr|A0A024R3X4|A0A024R3X4_HUMAN;sp|P10809|CH60_HUMAN;tr|B7Z5E7|B7Z5E7_HUMAN;tr|B7Z597|B7Z597_HUMAN;tr|B3GQS7|B3GQS7_HUMAN;tr|B7Z4F6|B7Z4F6_HUMAN;tr|B7Z532|B7Z532_HUMAN;tr|Q53SE2|Q53SE2_HUMAN;tr|E7ESH4|E7ESH4_HUMAN;tr|E7EXB4|E7EXB4_HUMAN;sp|P10809-2|CH60_HUMAN;tr|C9JL25|C9JL25_HUMAN;tr|Q53QD5|Q53QD5_HUMAN;tr|C9JL19|C9JL19_HUMAN;tr|C9JCQ4|C9JCQ4_HUMAN;tr|B9VPB4|B9VPB4_HUMAN;tr|B9VP19|B9VP19_HUMAN;tr…	tr|A0A024R3X4|A0A024R3X4_HUMAN;sp|P10809|CH60_HUMAN;tr|B7Z5E7|B7Z5E7_HUMAN;tr|B7Z597|B7Z597_HUMAN;tr|B3GQS7|B3GQS7_HUMAN;tr|B7Z4F6|B7Z4F6_HUMAN	0	323.31	4441500000	1878300000	2563300000	0.0935602	0.00877379	-0.266542	0.0528332	-0.0637559	-0.0820871	0.157949
4.09003	1.28661	tr|V9HWB4|V9HWB4_HUMAN;sp|P11021|GRP78_HUMAN;tr|B4DEF7|B4DEF7_HUMAN	tr|V9HWB4|V9HWB4_HUMAN;sp|P11021|GRP78_HUMAN;tr|B4DEF7|B4DEF7_HUMAN	0	323.31	11231000000	2395000000	8836000000	0.879862	0.955834	0.916171	1.52777	1.74274	1.59354	1.39034
0.887757	-0.0895992	tr|V9HW22|V9HW22_HUMAN;sp|P11142|HSP7C_HUMAN;tr|E9PKE3|E9PKE3_HUMAN;tr|Q53GZ6|Q53GZ6_HUMAN;tr|Q53HF2|Q53HF2_HUMAN;sp|P11142-2|HSP7C_HUMAN;tr|Q96IS6|Q96IS6_HUMAN;tr|B3KTV0|B3KTV0_HUMAN;tr|E9PN89|E9PN89_HUMAN;tr|E9PNE6|E9PNE6_HUMAN;tr|B4DTX2|B4DTX2_HUMAN;tr|B4E1Q1|B4E1Q1_HUMAN;tr|E9PLF4|E9PLF4_HUMAN;tr|E9PQQ4|E9PQQ4_HUMAN;tr|E9PQK7|E9PQK7_HUMAN;tr|E9PK54|E9PK54_HUMAN;tr|A8K7Q2|A8K7Q2_HUMAN;tr|E9PPY…	tr|V9HW22|V9HW22_HUMAN;sp|P11142|HSP7C_HUMAN;tr|E9PKE3|E9PKE3_HUMAN;tr|Q53GZ6|Q53GZ6_HUMAN;tr|Q53HF2|Q53HF2_HUMAN;sp|P11142-2|HSP7C_HUMAN;tr|Q96IS6|Q96IS6_HUMAN;tr|B3KTV0|B3KTV0_HUMAN;tr|E9PN89|E9PN89_HUMAN;tr|E9PNE6|E9PNE6_HUMAN;tr|B4DTX2|B4DTX2_HUMAN;tr|B4E1Q1|B4E1Q1_HUMAN;tr|E9PLF4|E9PLF4_HUMAN	0	323.31	5368500000	2274100000	3094400000	-0.322289	-0.165208	-0.15133	0.00345838	0.0214797	0.0669503	-0.0802557
1.6555	0.246225	tr|B3KRY3|B3KRY3_HUMAN;tr|A0A024RDY3|A0A024RDY3_HUMAN;sp|P11279|LAMP1_HUMAN;sp|P11279-2|LAMP1_HUMAN;tr|Q59FZ0|Q59FZ0_HUMAN	tr|B3KRY3|B3KRY3_HUMAN;tr|A0A024RDY3|A0A024RDY3_HUMAN;sp|P11279|LAMP1_HUMAN;sp|P11279-2|LAMP1_HUMAN;tr|Q59FZ0|Q59FZ0_HUMAN	0	22.322	276880000	101480000	175400000	0.267356	0.0384361	NaN	0.287591	NaN	0.453017	0.184725
0.044577	-0.0133534	sp|P11388|TOP2A_HUMAN;sp|P11388-2|TOP2A_HUMAN;sp|P11388-3|TOP2A_HUMAN;sp|P11388-4|TOP2A_HUMAN;tr|E9PCY5|E9PCY5_HUMAN;tr|Q71UH4|Q71UH4_HUMAN;sp|Q02880-2|TOP2B_HUMAN;sp|Q02880|TOP2B_HUMAN;tr|B4DKD0|B4DKD0_HUMAN;tr|J3KTB7|J3KTB7_HUMAN;tr|Q59H80|Q59H80_HUMAN	sp|P11388|TOP2A_HUMAN;sp|P11388-2|TOP2A_HUMAN;sp|P11388-3|TOP2A_HUMAN;sp|P11388-4|TOP2A_HUMAN	0	110.24	256760000	98532000	158220000	NaN	NaN	NaN	0.196103	-0.103969	-0.248005	0.102457
0.0413906	-0.0187287	tr|A0A024R5C5|A0A024R5C5_HUMAN;sp|P11498|PYC_HUMAN;tr|E9PRE7|E9PRE7_HUMAN;sp|P11498-2|PYC_HUMAN;tr|E9PS68|E9PS68_HUMAN	tr|A0A024R5C5|A0A024R5C5_HUMAN;sp|P11498|PYC_HUMAN	0	323.31	7344100000	2993400000	4350600000	-0.867752	0.261832	-0.160105	0.289244	0.138683	-0.0833094	0.290307
0.255536	0.0879309	tr|A0A024R652|A0A024R652_HUMAN;sp|P11586|C1TC_HUMAN;tr|F5H2F4|F5H2F4_HUMAN;tr|B7Z809|B7Z809_HUMAN;tr|V9GYY3|V9GYY3_HUMAN	tr|A0A024R652|A0A024R652_HUMAN;sp|P11586|C1TC_HUMAN;tr|F5H2F4|F5H2F4_HUMAN;tr|B7Z809|B7Z809_HUMAN	0	75.959	290310000	122450000	167860000	NaN	NaN	NaN	0.352646	0.280006	-0.153623	-0.127305
0.0932436	0.0315356	tr|E7ERJ7|E7ERJ7_HUMAN;tr|B4DQX0|B4DQX0_HUMAN;tr|A0A024R9C1|A0A024R9C1_HUMAN;sp|P11940|PABP1_HUMAN;tr|A0A087WTT1|A0A087WTT1_HUMAN;sp|P11940-2|PABP1_HUMAN;tr|E7EQV3|E7EQV3_HUMAN;tr|B4DZW4|B4DZW4_HUMAN;tr|B3KT93|B3KT93_HUMAN;tr|A0A024R9E2|A0A024R9E2_HUMAN;tr|H0YAR2|H0YAR2_HUMAN;tr|Q5VX58|Q5VX58_HUMAN;tr|Q3ZCS4|Q3ZCS4_HUMAN;sp|Q9H361|PABP3_HUMAN;tr|H0YAP2|H0YAP2_HUMAN;tr|Q2VIP3|Q2VIP3_HUMAN;tr|E5RH2…	tr|E7ERJ7|E7ERJ7_HUMAN;tr|B4DQX0|B4DQX0_HUMAN;tr|A0A024R9C1|A0A024R9C1_HUMAN;sp|P11940|PABP1_HUMAN;tr|A0A087WTT1|A0A087WTT1_HUMAN;sp|P11940-2|PABP1_HUMAN;tr|E7EQV3|E7EQV3_HUMAN;tr|B4DZW4|B4DZW4_HUMAN;tr|B3KT93|B3KT93_HUMAN;tr|A0A024R9E2|A0A024R9E2_HUMAN	0	323.31	951960000	361590000	590370000	-0.310486	0.498966	-0.450025	0.126576	0.138552	-0.0319757	0.249142
0.401803	-0.199289	tr|Q6FI35|Q6FI35_HUMAN;tr|Q6FHF5|Q6FHF5_HUMAN;sp|P12004|PCNA_HUMAN;tr|B4DUA2|B4DUA2_HUMAN	tr|Q6FI35|Q6FI35_HUMAN;tr|Q6FHF5|Q6FHF5_HUMAN;sp|P12004|PCNA_HUMAN	0	96.084	244480000	92796000	151680000	NaN	NaN	NaN	-0.071967	0.260869	-0.282298	-0.70376
0.616506	0.226984	sp|P12081-3|SYHC_HUMAN;sp|P12081-2|SYHC_HUMAN;sp|P12081-4|SYHC_HUMAN;tr|Q52NV4|Q52NV4_HUMAN;sp|P12081|SYHC_HUMAN;tr|B4E1C5|B4E1C5_HUMAN;tr|B4DDD8|B4DDD8_HUMAN;tr|B3KWE1|B3KWE1_HUMAN;tr|D6RF05|D6RF05_HUMAN;tr|D6RJE6|D6RJE6_HUMAN;tr|E7ETE2|E7ETE2_HUMAN;tr|B4DEA2|B4DEA2_HUMAN	sp|P12081-3|SYHC_HUMAN;sp|P12081-2|SYHC_HUMAN;sp|P12081-4|SYHC_HUMAN;tr|Q52NV4|Q52NV4_HUMAN;sp|P12081|SYHC_HUMAN;tr|B4E1C5|B4E1C5_HUMAN;tr|B4DDD8|B4DDD8_HUMAN;tr|B3KWE1|B3KWE1_HUMAN	0	19.177	96428000	37077000	59351000	NaN	NaN	NaN	0.453122	0.195096	0.462471	-0.202755
0.0943324	-0.0878303	tr|Q6I9V5|Q6I9V5_HUMAN;sp|P12236|ADT3_HUMAN;tr|Q59EI9|Q59EI9_HUMAN;tr|A8K787|A8K787_HUMAN;sp|P12235|ADT1_HUMAN;tr|I7HJJ0|I7HJJ0_HUMAN;tr|V9GYG0|V9GYG0_HUMAN;tr|Q59EP7|Q59EP7_HUMAN;tr|O75961|O75961_HUMAN;sp|Q9H0C2|ADT4_HUMAN	tr|Q6I9V5|Q6I9V5_HUMAN;sp|P12236|ADT3_HUMAN;tr|Q59EI9|Q59EI9_HUMAN;tr|A8K787|A8K787_HUMAN;sp|P12235|ADT1_HUMAN;tr|I7HJJ0|I7HJJ0_HUMAN;tr|V9GYG0|V9GYG0_HUMAN	0	12.282	78331000	31403000	46928000	NaN	NaN	NaN	0.494467	NaN	-0.184835	-0.573123
0.510518	0.124657	tr|H0Y4R1|H0Y4R1_HUMAN;sp|P12268|IMDH2_HUMAN;tr|B7Z1G4|B7Z1G4_HUMAN;tr|Q6QE17|Q6QE17_HUMAN;tr|E7ETK5|E7ETK5_HUMAN;tr|Q6RUP8|Q6RUP8_HUMAN	tr|H0Y4R1|H0Y4R1_HUMAN;sp|P12268|IMDH2_HUMAN;tr|B7Z1G4|B7Z1G4_HUMAN	0	77.666	314580000	129370000	185210000	NaN	NaN	NaN	-0.0909258	0.390007	0.0425042	0.157044
0.149137	0.0319264	sp|P12270|TPR_HUMAN;tr|Q58F23|Q58F23_HUMAN;tr|Q504U6|Q504U6_HUMAN;tr|Q15624|Q15624_HUMAN;tr|A0PJC9|A0PJC9_HUMAN;tr|Q5SWX9|Q5SWX9_HUMAN	sp|P12270|TPR_HUMAN	0	145.72	152880000	61639000	91242000	NaN	NaN	NaN	0.163241	-0.0698153	0.166715	-0.132436
2.7732	-0.319961	tr|B4DP56|B4DP56_HUMAN;tr|V9HWH2|V9HWH2_HUMAN;tr|V9HW77|V9HW77_HUMAN;sp|P12277|KCRB_HUMAN;tr|H0YJG0|H0YJG0_HUMAN;tr|G3V4N7|G3V4N7_HUMAN;tr|G3V461|G3V461_HUMAN	tr|B4DP56|B4DP56_HUMAN;tr|V9HWH2|V9HWH2_HUMAN;tr|V9HW77|V9HW77_HUMAN;sp|P12277|KCRB_HUMAN;tr|H0YJG0|H0YJG0_HUMAN	0	276.83	167850000	81694000	86153000	NaN	NaN	NaN	-0.341939	-0.376733	-0.323444	-0.237728
0.158359	0.0366369	sp|P12429|ANXA3_HUMAN;tr|D6RA82|D6RA82_HUMAN;tr|D6RFG5|D6RFG5_HUMAN;tr|D6RCA8|D6RCA8_HUMAN;tr|D6RAZ8|D6RAZ8_HUMAN;tr|D6RFJ9|D6RFJ9_HUMAN	sp|P12429|ANXA3_HUMAN;tr|D6RA82|D6RA82_HUMAN;tr|D6RFG5|D6RFG5_HUMAN	0	111.55	392570000	162670000	229890000	-0.0945259	-0.09985	NaN	-0.198328	0.222681	0.363115	0.0267293
2.1703	0.387302	sp|P12814-2|ACTN1_HUMAN;tr|A0A024R694|A0A024R694_HUMAN;sp|P12814|ACTN1_HUMAN;sp|P12814-3|ACTN1_HUMAN;sp|P12814-4|ACTN1_HUMAN;tr|H9KV75|H9KV75_HUMAN;tr|B7Z565|B7Z565_HUMAN;tr|Q86TX4|Q86TX4_HUMAN;tr|B4DFY0|B4DFY0_HUMAN;tr|B3KUX9|B3KUX9_HUMAN;tr|B7Z2W3|B7Z2W3_HUMAN;tr|H7C5W8|H7C5W8_HUMAN;tr|H0YJW3|H0YJW3_HUMAN;tr|G3V2N5|G3V2N5_HUMAN;tr|A1L0V1|A1L0V1_HUMAN;tr|B4DRP5|B4DRP5_HUMAN;tr|H0YJ11|H0YJ11_HUMA…	sp|P12814-2|ACTN1_HUMAN;tr|A0A024R694|A0A024R694_HUMAN;sp|P12814|ACTN1_HUMAN;sp|P12814-3|ACTN1_HUMAN;sp|P12814-4|ACTN1_HUMAN;tr|H9KV75|H9KV75_HUMAN;tr|B7Z565|B7Z565_HUMAN;tr|Q86TX4|Q86TX4_HUMAN;tr|B4DFY0|B4DFY0_HUMAN;tr|B3KUX9|B3KUX9_HUMAN	0	323.31	725800000	254850000	470960000	NaN	NaN	0.380175	0.494364	0.109962	0.543298	0.408712
0.443557	0.0355553	tr|A0A024R1N4|A0A024R1N4_HUMAN;sp|P12956|XRCC6_HUMAN;tr|B4DE32|B4DE32_HUMAN;tr|B1AHC9|B1AHC9_HUMAN;sp|P12956-2|XRCC6_HUMAN;tr|B2RDN9|B2RDN9_HUMAN;tr|B4E356|B4E356_HUMAN;tr|Q6IC76|Q6IC76_HUMAN	tr|A0A024R1N4|A0A024R1N4_HUMAN;sp|P12956|XRCC6_HUMAN;tr|B4DE32|B4DE32_HUMAN;tr|B1AHC9|B1AHC9_HUMAN;sp|P12956-2|XRCC6_HUMAN;tr|B2RDN9|B2RDN9_HUMAN;tr|B4E356|B4E356_HUMAN;tr|Q6IC76|Q6IC76_HUMAN	0	323.31	1318200000	558820000	759360000	-0.00502936	-0.0339387	0.0968015	0.215616	0.0475383	-0.0130721	-0.059029
1.04535	0.207933	tr|Q53T09|Q53T09_HUMAN;sp|P13010|XRCC5_HUMAN	tr|Q53T09|Q53T09_HUMAN;sp|P13010|XRCC5_HUMAN	0	149.1	924160000	343990000	580170000	NaN	NaN	NaN	0.232415	0.0054719	0.179384	0.41446
0.41207	-0.135109	sp|P13639|EF2_HUMAN;tr|Q8TA90|Q8TA90_HUMAN;tr|Q6PK56|Q6PK56_HUMAN;tr|B4DPU3|B4DPU3_HUMAN;tr|B4DRE8|B4DRE8_HUMAN;tr|B4DMC6|B4DMC6_HUMAN;tr|Q6W6M8|Q6W6M8_HUMAN	sp|P13639|EF2_HUMAN;tr|Q8TA90|Q8TA90_HUMAN;tr|Q6PK56|Q6PK56_HUMAN;tr|B4DPU3|B4DPU3_HUMAN	0	323.31	2771800000	1106600000	1665200000	-0.640951	-0.309949	-0.611843	0.288418	0.180403	0.042084	0.10608
2.24084	0.74411	sp|P13667|PDIA4_HUMAN;tr|C9JMN9|C9JMN9_HUMAN	sp|P13667|PDIA4_HUMAN	0	117.8	862570000	244600000	617970000	NaN	NaN	NaN	0.488206	0.663663	0.872238	0.952334
0.133045	-0.0908434	sp|P13674-3|P4HA1_HUMAN;tr|Q5VSQ6|Q5VSQ6_HUMAN;sp|P13674-2|P4HA1_HUMAN;sp|P13674|P4HA1_HUMAN	sp|P13674-3|P4HA1_HUMAN;tr|Q5VSQ6|Q5VSQ6_HUMAN;sp|P13674-2|P4HA1_HUMAN;sp|P13674|P4HA1_HUMAN	0	18.479	69970000	30802000	39168000	NaN	NaN	NaN	NaN	-0.54271	0.0243196	0.245861
0.00464816	0.00447194	sp|P13797-3|PLST_HUMAN;tr|F8W8D8|F8W8D8_HUMAN;tr|B4DPW9|B4DPW9_HUMAN;sp|P13797-2|PLST_HUMAN;tr|Q53GY0|Q53GY0_HUMAN;sp|P13797|PLST_HUMAN;tr|Q96HI1|Q96HI1_HUMAN;tr|U3KQI3|U3KQI3_HUMAN;tr|H7C4N2|H7C4N2_HUMAN;tr|B4DG31|B4DG31_HUMAN;sp|Q14651|PLSI_HUMAN;tr|A7E2S2|A7E2S2_HUMAN;tr|B4DI60|B4DI60_HUMAN;tr|Q5TBN3|Q5TBN3_HUMAN;tr|C9JAM8|C9JAM8_HUMAN;tr|Q59GX5|Q59GX5_HUMAN;tr|V9HWJ7|V9HWJ7_HUMAN;tr|Q53FI1|Q5…	sp|P13797-3|PLST_HUMAN;tr|F8W8D8|F8W8D8_HUMAN;tr|B4DPW9|B4DPW9_HUMAN;sp|P13797-2|PLST_HUMAN;tr|Q53GY0|Q53GY0_HUMAN;sp|P13797|PLST_HUMAN;tr|Q96HI1|Q96HI1_HUMAN	0	80.28	337890000	136880000	201010000	NaN	NaN	NaN	-0.415672	-0.247012	-0.242311	0.922883
0.041435	0.0293419	tr|H0YL12|H0YL12_HUMAN;sp|P13804-2|ETFA_HUMAN;tr|H0YLU7|H0YLU7_HUMAN;sp|P13804|ETFA_HUMAN;tr|H0YKF0|H0YKF0_HUMAN;tr|H0YK49|H0YK49_HUMAN;tr|H0YNX6|H0YNX6_HUMAN	tr|H0YL12|H0YL12_HUMAN;sp|P13804-2|ETFA_HUMAN;tr|H0YLU7|H0YLU7_HUMAN;sp|P13804|ETFA_HUMAN;tr|H0YKF0|H0YKF0_HUMAN;tr|H0YK49|H0YK49_HUMAN;tr|H0YNX6|H0YNX6_HUMAN	0	278.67	132510000	52190000	80318000	NaN	NaN	NaN	0.481299	NaN	-0.158333	-0.234941
0.651578	-0.0527509	tr|V9HWB8|V9HWB8_HUMAN;sp|P14618|KPYM_HUMAN;tr|A0A024R5Z9|A0A024R5Z9_HUMAN;sp|P14618-2|KPYM_HUMAN;tr|H3BTN5|H3BTN5_HUMAN;tr|B4DRT3|B4DRT3_HUMAN;sp|P14618-3|KPYM_HUMAN;tr|B4DNK4|B4DNK4_HUMAN;tr|A0A024R609|A0A024R609_HUMAN;tr|H3BQ34|H3BQ34_HUMAN;tr|Q8WUW7|Q8WUW7_HUMAN;tr|Q504U3|Q504U3_HUMAN;tr|H3BR70|H3BR70_HUMAN;tr|H3BT25|H3BT25_HUMAN;tr|H3BUW1|H3BUW1_HUMAN;tr|H3BTJ2|H3BTJ2_HUMAN;tr|H3BU13|H3BU13_…	tr|V9HWB8|V9HWB8_HUMAN;sp|P14618|KPYM_HUMAN;tr|A0A024R5Z9|A0A024R5Z9_HUMAN;sp|P14618-2|KPYM_HUMAN;tr|H3BTN5|H3BTN5_HUMAN;tr|B4DRT3|B4DRT3_HUMAN;sp|P14618-3|KPYM_HUMAN;tr|B4DNK4|B4DNK4_HUMAN;tr|A0A024R609|A0A024R609_HUMAN;tr|H3BQ34|H3BQ34_HUMAN;tr|Q8WUW7|Q8WUW7_HUMAN	0	323.31	8190000000	3416300000	4773700000	-0.200366	-0.1446	0.0594937	-0.00601411	0.0475383	-0.126029	0.000721115
0.933776	0.124172	tr|Q5CAQ5|Q5CAQ5_HUMAN;tr|V9HWP2|V9HWP2_HUMAN;sp|P14625|ENPL_HUMAN;tr|B4DHT9|B4DHT9_HUMAN;tr|B4DU71|B4DU71_HUMAN;tr|Q59FC6|Q59FC6_HUMAN;tr|Q96GW1|Q96GW1_HUMAN;tr|H0YIV0|H0YIV0_HUMAN;tr|B4DQX3|B4DQX3_HUMAN;tr|F8W026|F8W026_HUMAN;sp|Q58FF3|ENPLL_HUMAN;tr|Q58FF2|Q58FF2_HUMAN	tr|Q5CAQ5|Q5CAQ5_HUMAN;tr|V9HWP2|V9HWP2_HUMAN;sp|P14625|ENPL_HUMAN;tr|B4DHT9|B4DHT9_HUMAN;tr|B4DU71|B4DU71_HUMAN;tr|Q59FC6|Q59FC6_HUMAN	0	320.65	1031100000	378160000	652980000	0.0274371	-0.0681657	-0.0580374	0.124196	0.121546	0.340391	0.381837
1.16232	0.190467	sp|P14735|IDE_HUMAN;tr|B7Z7W6|B7Z7W6_HUMAN;tr|B3KSB8|B3KSB8_HUMAN;sp|P14735-2|IDE_HUMAN;tr|Q59GA5|Q59GA5_HUMAN	sp|P14735|IDE_HUMAN;tr|B7Z7W6|B7Z7W6_HUMAN;tr|B3KSB8|B3KSB8_HUMAN;sp|P14735-2|IDE_HUMAN;tr|Q59GA5|Q59GA5_HUMAN	0	40.763	57345000	21976000	35369000	NaN	NaN	NaN	0.235359	-0.0115589	0.291721	0.246347
0.710236	0.0912566	sp|P14866-2|HNRPL_HUMAN;tr|M0QXS5|M0QXS5_HUMAN;tr|Q6NTA2|Q6NTA2_HUMAN;sp|P14866|HNRPL_HUMAN;tr|B2R959|B2R959_HUMAN;tr|M0QYT0|M0QYT0_HUMAN;tr|M0R076|M0R076_HUMAN;tr|B4DVF8|B4DVF8_HUMAN;tr|M0R1W6|M0R1W6_HUMAN;tr|B4DPK8|B4DPK8_HUMAN;tr|M0QYL7|M0QYL7_HUMAN	sp|P14866-2|HNRPL_HUMAN;tr|M0QXS5|M0QXS5_HUMAN;tr|Q6NTA2|Q6NTA2_HUMAN;sp|P14866|HNRPL_HUMAN;tr|B2R959|B2R959_HUMAN	0	323.31	1959300000	753670000	1205600000	0.340961	-0.126549	0.113434	-0.0136401	-0.0502634	0.234992	0.139862
0.0485333	0.0252779	tr|H3BR35|H3BR35_HUMAN;tr|Q7KZX8|Q7KZX8_HUMAN;tr|B2RCT6|B2RCT6_HUMAN;tr|A8K2W7|A8K2W7_HUMAN;sp|P15170|ERF3A_HUMAN;sp|P15170-2|ERF3A_HUMAN;sp|P15170-3|ERF3A_HUMAN;tr|H3BSV8|H3BSV8_HUMAN;tr|B4DQM6|B4DQM6_HUMAN;sp|Q8IYD1|ERF3B_HUMAN	tr|H3BR35|H3BR35_HUMAN;tr|Q7KZX8|Q7KZX8_HUMAN;tr|B2RCT6|B2RCT6_HUMAN;tr|A8K2W7|A8K2W7_HUMAN;sp|P15170|ERF3A_HUMAN;sp|P15170-2|ERF3A_HUMAN;sp|P15170-3|ERF3A_HUMAN;tr|H3BSV8|H3BSV8_HUMAN;tr|B4DQM6|B4DQM6_HUMAN;sp|Q8IYD1|ERF3B_HUMAN	0	13.563	88690000	37994000	50696000	NaN	NaN	NaN	NaN	0.340505	-0.0311056	-0.233566
0.310474	-0.0812484	tr|Q6NUR7|Q6NUR7_HUMAN;tr|E7EQR4|E7EQR4_HUMAN;tr|B2R6J2|B2R6J2_HUMAN;sp|P15311|EZRI_HUMAN;tr|B7Z437|B7Z437_HUMAN;tr|B7Z5V2|B7Z5V2_HUMAN;tr|V9HW42|V9HW42_HUMAN;tr|B7Z9R6|B7Z9R6_HUMAN;tr|Q6PKD3|Q6PKD3_HUMAN;tr|Q05CU6|Q05CU6_HUMAN	tr|Q6NUR7|Q6NUR7_HUMAN;tr|E7EQR4|E7EQR4_HUMAN;tr|B2R6J2|B2R6J2_HUMAN;sp|P15311|EZRI_HUMAN;tr|B7Z437|B7Z437_HUMAN;tr|B7Z5V2|B7Z5V2_HUMAN;tr|V9HW42|V9HW42_HUMAN;tr|B7Z9R6|B7Z9R6_HUMAN	0	121.16	151120000	69217000	81902000	-0.108254	NaN	-0.129702	-0.249771	-0.43571	0.118759	0.317188
0.0734843	0.0304243	tr|E7ERL0|E7ERL0_HUMAN;tr|Q6FHN3|Q6FHN3_HUMAN;sp|P22392|NDKB_HUMAN;sp|P15531|NDKA_HUMAN;sp|P15531-2|NDKA_HUMAN;tr|J3KPD9|J3KPD9_HUMAN;sp|P22392-2|NDKB_HUMAN;tr|Q32Q12|Q32Q12_HUMAN;tr|C9K028|C9K028_HUMAN;tr|F6XY72|F6XY72_HUMAN;tr|E5RHP0|E5RHP0_HUMAN;sp|O60361|NDK8_HUMAN	tr|E7ERL0|E7ERL0_HUMAN;tr|Q6FHN3|Q6FHN3_HUMAN;sp|P22392|NDKB_HUMAN;sp|P15531|NDKA_HUMAN;sp|P15531-2|NDKA_HUMAN;tr|J3KPD9|J3KPD9_HUMAN;sp|P22392-2|NDKB_HUMAN;tr|Q32Q12|Q32Q12_HUMAN;tr|C9K028|C9K028_HUMAN;tr|F6XY72|F6XY72_HUMAN;tr|E5RHP0|E5RHP0_HUMAN;sp|O60361|NDK8_HUMAN	0	38.642	1177500000	501590000	675920000	0.299362	0.102053	NaN	-0.544119	-0.273012	0.351063	0.247198
0.0524049	-0.0153159	tr|B4DLR8|B4DLR8_HUMAN;sp|P15559-3|NQO1_HUMAN;sp|P15559-2|NQO1_HUMAN;sp|P15559|NQO1_HUMAN;tr|Q3B792|Q3B792_HUMAN;tr|H3BRK3|H3BRK3_HUMAN;tr|Q53G81|Q53G81_HUMAN;tr|H3BNV2|H3BNV2_HUMAN;tr|B4DQP5|B4DQP5_HUMAN	tr|B4DLR8|B4DLR8_HUMAN;sp|P15559-3|NQO1_HUMAN;sp|P15559-2|NQO1_HUMAN;sp|P15559|NQO1_HUMAN;tr|Q3B792|Q3B792_HUMAN;tr|H3BRK3|H3BRK3_HUMAN;tr|Q53G81|Q53G81_HUMAN;tr|H3BNV2|H3BNV2_HUMAN	0	38.517	628620000	263820000	364800000	NaN	NaN	NaN	0.214498	-0.0635297	-0.255856	0.0436244
0.327407	-0.0676696	tr|E9PQD7|E9PQD7_HUMAN;sp|P15880|RS2_HUMAN;tr|Q9BSW5|Q9BSW5_HUMAN;tr|H0YEN5|H0YEN5_HUMAN;tr|Q6IPX5|Q6IPX5_HUMAN;tr|Q3KQT6|Q3KQT6_HUMAN;tr|Q8J014|Q8J014_HUMAN;tr|Q8N5L9|Q8N5L9_HUMAN;tr|Q8NI62|Q8NI62_HUMAN;tr|O60249|O60249_HUMAN;tr|E9PMM9|E9PMM9_HUMAN;tr|I3L404|I3L404_HUMAN;tr|E9PM36|E9PM36_HUMAN;tr|Q6ZNN8|Q6ZNN8_HUMAN;tr|D3DU83|D3DU83_HUMAN;tr|A4D0Y7|A4D0Y7_HUMAN;tr|E9PPT0|E9PPT0_HUMAN;tr|Q8NI61|Q…	tr|E9PQD7|E9PQD7_HUMAN;sp|P15880|RS2_HUMAN;tr|Q9BSW5|Q9BSW5_HUMAN;tr|H0YEN5|H0YEN5_HUMAN;tr|Q6IPX5|Q6IPX5_HUMAN;tr|Q3KQT6|Q3KQT6_HUMAN;tr|Q8J014|Q8J014_HUMAN;tr|Q8N5L9|Q8N5L9_HUMAN;tr|Q8NI62|Q8NI62_HUMAN	0	127.66	964810000	406110000	558700000	-0.216066	NaN	-0.152981	0.166201	0.238665	-0.200515	-0.241322
0.616923	0.244075	sp|P16152|CBR1_HUMAN;sp|P16152-2|CBR1_HUMAN;tr|E9PQ63|E9PQ63_HUMAN;tr|A8MTM1|A8MTM1_HUMAN;tr|V9HW40|V9HW40_HUMAN;tr|Q53F60|Q53F60_HUMAN;sp|O75828|CBR3_HUMAN	sp|P16152|CBR1_HUMAN;sp|P16152-2|CBR1_HUMAN;tr|E9PQ63|E9PQ63_HUMAN;tr|A8MTM1|A8MTM1_HUMAN;tr|V9HW40|V9HW40_HUMAN;tr|Q53F60|Q53F60_HUMAN;sp|O75828|CBR3_HUMAN	0	116.53	85502000	36204000	49298000	NaN	NaN	NaN	0.528771	0.173895	0.0295589	NaN
0.558448	0.363676	sp|P16615-5|AT2A2_HUMAN;sp|P16615-2|AT2A2_HUMAN;sp|P16615-3|AT2A2_HUMAN;sp|P16615|AT2A2_HUMAN;tr|H7C5W9|H7C5W9_HUMAN;sp|P16615-4|AT2A2_HUMAN;tr|Q8N3X5|Q8N3X5_HUMAN;sp|O14983-3|AT2A1_HUMAN;tr|Q7Z675|Q7Z675_HUMAN;sp|O14983-2|AT2A1_HUMAN;sp|O14983|AT2A1_HUMAN;tr|Q7Z6E5|Q7Z6E5_HUMAN	sp|P16615-5|AT2A2_HUMAN;sp|P16615-2|AT2A2_HUMAN;sp|P16615-3|AT2A2_HUMAN;sp|P16615|AT2A2_HUMAN;tr|H7C5W9|H7C5W9_HUMAN;sp|P16615-4|AT2A2_HUMAN	0	64.999	241910000	99532000	142380000	NaN	NaN	NaN	0.989212	0.647637	-0.00300396	-0.179139
0.559104	-0.123283	sp|P17844-2|DDX5_HUMAN;tr|B4DNG2|B4DNG2_HUMAN;tr|B4DN41|B4DN41_HUMAN;tr|J3KTA4|J3KTA4_HUMAN;tr|B5BUE6|B5BUE6_HUMAN;sp|P17844|DDX5_HUMAN;tr|Q7Z2V5|Q7Z2V5_HUMAN;tr|Q59E92|Q59E92_HUMAN;tr|J3KRZ1|J3KRZ1_HUMAN;tr|J3QSF1|J3QSF1_HUMAN;tr|J3QRQ7|J3QRQ7_HUMAN;tr|X6RLV5|X6RLV5_HUMAN;tr|J3QR02|J3QR02_HUMAN;tr|J3KRX8|J3KRX8_HUMAN;tr|C1IK54|C1IK54_HUMAN	sp|P17844-2|DDX5_HUMAN;tr|B4DNG2|B4DNG2_HUMAN;tr|B4DN41|B4DN41_HUMAN;tr|J3KTA4|J3KTA4_HUMAN;tr|B5BUE6|B5BUE6_HUMAN;sp|P17844|DDX5_HUMAN;tr|Q7Z2V5|Q7Z2V5_HUMAN;tr|Q59E92|Q59E92_HUMAN;tr|J3KRZ1|J3KRZ1_HUMAN	0	157.41	398500000	164510000	233990000	NaN	NaN	NaN	0.0450235	-0.114754	-0.383868	-0.0395328
0.0485636	0.0122412	sp|P17987|TCPA_HUMAN;tr|E7ERF2|E7ERF2_HUMAN;tr|F5GZI8|F5GZI8_HUMAN;tr|F5H136|F5H136_HUMAN;tr|F5H726|F5H726_HUMAN;tr|F5H676|F5H676_HUMAN;tr|F5H282|F5H282_HUMAN;tr|E7EQR6|E7EQR6_HUMAN;tr|F5GYL4|F5GYL4_HUMAN;tr|F5GZ03|F5GZ03_HUMAN;tr|F5H7Y1|F5H7Y1_HUMAN	sp|P17987|TCPA_HUMAN;tr|E7ERF2|E7ERF2_HUMAN;tr|F5GZI8|F5GZI8_HUMAN;tr|F5H136|F5H136_HUMAN	0	137.88	335760000	134960000	200800000	NaN	NaN	NaN	0.0132121	-0.0459526	-0.160379	0.242084
1.23888	0.162968	sp|P18124|RL7_HUMAN;tr|A0A024R814|A0A024R814_HUMAN;tr|A8MUD9|A8MUD9_HUMAN;tr|O95036|O95036_HUMAN;tr|C9JZ88|C9JZ88_HUMAN;tr|C9JIJ5|C9JIJ5_HUMAN	sp|P18124|RL7_HUMAN;tr|A0A024R814|A0A024R814_HUMAN;tr|A8MUD9|A8MUD9_HUMAN;tr|O95036|O95036_HUMAN	0	101.13	1104800000	437100000	667750000	NaN	NaN	NaN	0.177344	0.297133	0.144308	0.0330882
0.165559	0.0492542	tr|A0A024QZN4|A0A024QZN4_HUMAN;sp|P18206-2|VINC_HUMAN;tr|V9HWK2|V9HWK2_HUMAN;sp|P18206|VINC_HUMAN;tr|B3KXA2|B3KXA2_HUMAN;tr|B4E3Q9|B4E3Q9_HUMAN;tr|Q5JQ13|Q5JQ13_HUMAN;tr|B4DKC9|B4DKC9_HUMAN;tr|B4DTM7|B4DTM7_HUMAN;sp|P18206-3|VINC_HUMAN	tr|A0A024QZN4|A0A024QZN4_HUMAN;sp|P18206-2|VINC_HUMAN;tr|V9HWK2|V9HWK2_HUMAN;sp|P18206|VINC_HUMAN;tr|B3KXA2|B3KXA2_HUMAN;tr|B4E3Q9|B4E3Q9_HUMAN;tr|Q5JQ13|Q5JQ13_HUMAN;tr|B4DKC9|B4DKC9_HUMAN	0	323.31	1240100000	456780000	783310000	NaN	NaN	NaN	-0.058488	-0.201692	0.276794	0.180403
1.27158	0.388053	tr|A0A087WXM6|A0A087WXM6_HUMAN;tr|J3QQT2|J3QQT2_HUMAN;tr|J3KRX5|J3KRX5_HUMAN;tr|A0A024R261|A0A024R261_HUMAN;sp|P18621|RL17_HUMAN;sp|P18621-3|RL17_HUMAN;tr|J3KRB3|J3KRB3_HUMAN;tr|A0A087WWH0|A0A087WWH0_HUMAN;tr|J3QS96|J3QS96_HUMAN;tr|A0A087WY81|A0A087WY81_HUMAN;sp|P18621-2|RL17_HUMAN;tr|J3QLC8|J3QLC8_HUMAN;tr|J3KSJ0|J3KSJ0_HUMAN;tr|A4D1R6|A4D1R6_HUMAN;tr|A4D1R5|A4D1R5_HUMAN	tr|A0A087WXM6|A0A087WXM6_HUMAN;tr|J3QQT2|J3QQT2_HUMAN;tr|J3KRX5|J3KRX5_HUMAN;tr|A0A024R261|A0A024R261_HUMAN;sp|P18621|RL17_HUMAN;sp|P18621-3|RL17_HUMAN;tr|J3KRB3|J3KRB3_HUMAN;tr|A0A087WWH0|A0A087WWH0_HUMAN;tr|J3QS96|J3QS96_HUMAN;tr|A0A087WY81|A0A087WY81_HUMAN;sp|P18621-2|RL17_HUMAN;tr|J3QLC8|J3QLC8_HUMAN;tr|J3KSJ0|J3KSJ0_HUMAN	0	59.956	1216300000	434960000	781380000	0.758985	NaN	NaN	0.614945	-0.0664123	0.271426	0.361319
2.02035	-0.250169	tr|B4DKL5|B4DKL5_HUMAN;tr|Q6P6D7|Q6P6D7_HUMAN;tr|Q6FHU2|Q6FHU2_HUMAN;tr|Q6FHK8|Q6FHK8_HUMAN;tr|Q53G35|Q53G35_HUMAN;sp|P18669|PGAM1_HUMAN;tr|B4DMJ7|B4DMJ7_HUMAN;tr|Q0D2Q6|Q0D2Q6_HUMAN;tr|B7Z9E5|B7Z9E5_HUMAN;tr|B4DJA4|B4DJA4_HUMAN;tr|A4D2J6|A4D2J6_HUMAN;sp|P15259|PGAM2_HUMAN;sp|Q8N0Y7|PGAM4_HUMAN;tr|B7ZW15|B7ZW15_HUMAN	tr|B4DKL5|B4DKL5_HUMAN;tr|Q6P6D7|Q6P6D7_HUMAN;tr|Q6FHU2|Q6FHU2_HUMAN;tr|Q6FHK8|Q6FHK8_HUMAN;tr|Q53G35|Q53G35_HUMAN;sp|P18669|PGAM1_HUMAN;tr|B4DMJ7|B4DMJ7_HUMAN;tr|Q0D2Q6|Q0D2Q6_HUMAN;tr|B7Z9E5|B7Z9E5_HUMAN;tr|B4DJA4|B4DJA4_HUMAN;tr|A4D2J6|A4D2J6_HUMAN;sp|P15259|PGAM2_HUMAN;sp|Q8N0Y7|PGAM4_HUMAN	0	36.605	116350000	52352000	64003000	NaN	NaN	NaN	-0.204399	NaN	-0.288752	-0.257356
0.0896773	0.0269344	tr|B3KM80|B3KM80_HUMAN;tr|Q6ZS99|Q6ZS99_HUMAN;tr|B3KTP9|B3KTP9_HUMAN;tr|A0A024R4A0|A0A024R4A0_HUMAN;sp|P19338|NUCL_HUMAN;tr|H7BY16|H7BY16_HUMAN;tr|Q9BQ02|Q9BQ02_HUMAN	tr|B3KM80|B3KM80_HUMAN;tr|Q6ZS99|Q6ZS99_HUMAN;tr|B3KTP9|B3KTP9_HUMAN;tr|A0A024R4A0|A0A024R4A0_HUMAN;sp|P19338|NUCL_HUMAN;tr|H7BY16|H7BY16_HUMAN;tr|Q9BQ02|Q9BQ02_HUMAN	0	153.9	831460000	343310000	488150000	NaN	NaN	NaN	-0.137648	0.188654	0.225892	-0.169161
0.402358	-0.114493	tr|E9PBF6|E9PBF6_HUMAN;sp|P20700|LMNB1_HUMAN;tr|Q6DC98|Q6DC98_HUMAN;tr|B4DZT3|B4DZT3_HUMAN	tr|E9PBF6|E9PBF6_HUMAN;sp|P20700|LMNB1_HUMAN;tr|Q6DC98|Q6DC98_HUMAN	0	124.62	938410000	370060000	568350000	NaN	NaN	NaN	-0.38272	-0.14366	0.182692	-0.114285
0.420796	0.113613	tr|B4DY28|B4DY28_HUMAN;sp|P21291|CSRP1_HUMAN;tr|Q6AI18|Q6AI18_HUMAN;tr|E9PP21|E9PP21_HUMAN;tr|Q9BTA4|Q9BTA4_HUMAN;tr|B3KVC9|B3KVC9_HUMAN;tr|Q6ZMS3|Q6ZMS3_HUMAN;tr|Q6AWD1|Q6AWD1_HUMAN;tr|B4E2T4|B4E2T4_HUMAN;tr|E9PS42|E9PS42_HUMAN;tr|E9PND2|E9PND2_HUMAN;tr|Q59EQ5|Q59EQ5_HUMAN	tr|B4DY28|B4DY28_HUMAN;sp|P21291|CSRP1_HUMAN;tr|Q6AI18|Q6AI18_HUMAN;tr|E9PP21|E9PP21_HUMAN;tr|Q9BTA4|Q9BTA4_HUMAN;tr|B3KVC9|B3KVC9_HUMAN;tr|Q6ZMS3|Q6ZMS3_HUMAN;tr|Q6AWD1|Q6AWD1_HUMAN;tr|B4E2T4|B4E2T4_HUMAN;tr|E9PS42|E9PS42_HUMAN;tr|E9PND2|E9PND2_HUMAN;tr|Q59EQ5|Q59EQ5_HUMAN	0	128.08	492490000	221030000	271460000	NaN	NaN	NaN	-0.0173294	-0.103441	0.183455	0.391768
0.0695736	0.023477	sp|P21333-2|FLNA_HUMAN;sp|P21333|FLNA_HUMAN;tr|Q5HY54|Q5HY54_HUMAN;tr|Q60FE6|Q60FE6_HUMAN;tr|Q60FE5|Q60FE5_HUMAN;tr|A6NDY9|A6NDY9_HUMAN;tr|A0A087WWY3|A0A087WWY3_HUMAN;tr|Q8TES4|Q8TES4_HUMAN;tr|Q6NXF2|Q6NXF2_HUMAN;tr|Q96C61|Q96C61_HUMAN;tr|B4E2F9|B4E2F9_HUMAN;tr|B4DTD5|B4DTD5_HUMAN;tr|F8WE98|F8WE98_HUMAN;tr|Q86TQ3|Q86TQ3_HUMAN;tr|H0Y5C6|H0Y5C6_HUMAN;tr|Q2VP91|Q2VP91_HUMAN;tr|H0Y5F3|H0Y5F3_HUMAN;tr…	sp|P21333-2|FLNA_HUMAN;sp|P21333|FLNA_HUMAN;tr|Q5HY54|Q5HY54_HUMAN;tr|Q60FE6|Q60FE6_HUMAN;tr|Q60FE5|Q60FE5_HUMAN;tr|A6NDY9|A6NDY9_HUMAN;tr|A0A087WWY3|A0A087WWY3_HUMAN;tr|Q8TES4|Q8TES4_HUMAN	0	323.31	8521300000	3577200000	4944100000	-0.185031	-0.0766302	0.0391384	0.611739	0.271545	-0.225396	-0.271026
0.0221319	0.0150946	sp|P21796|VDAC1_HUMAN;tr|C9JI87|C9JI87_HUMAN;tr|B3KTS5|B3KTS5_HUMAN;tr|B4DEI3|B4DEI3_HUMAN	sp|P21796|VDAC1_HUMAN;tr|C9JI87|C9JI87_HUMAN;tr|B3KTS5|B3KTS5_HUMAN;tr|B4DEI3|B4DEI3_HUMAN	0	183.54	267110000	102450000	164660000	NaN	NaN	NaN	-0.386242	NaN	0.347326	0.0842003
0.180649	-0.0475063	sp|P22314-2|UBA1_HUMAN;tr|A0A024R1A3|A0A024R1A3_HUMAN;sp|P22314|UBA1_HUMAN;tr|B4DDE4|B4DDE4_HUMAN;tr|B4DL67|B4DL67_HUMAN;tr|Q5JRR6|Q5JRR6_HUMAN;tr|B3KUJ2|B3KUJ2_HUMAN;tr|Q5JRR9|Q5JRR9_HUMAN;tr|Q5JRS0|Q5JRS0_HUMAN;tr|Q5JRS1|Q5JRS1_HUMAN;tr|Q5JRS3|Q5JRS3_HUMAN;tr|Q5JRS2|Q5JRS2_HUMAN;tr|Q8WY81|Q8WY81_HUMAN	sp|P22314-2|UBA1_HUMAN;tr|A0A024R1A3|A0A024R1A3_HUMAN;sp|P22314|UBA1_HUMAN;tr|B4DDE4|B4DDE4_HUMAN;tr|B4DL67|B4DL67_HUMAN	0	323.31	1204900000	499110000	705840000	-0.118273	-0.584847	0.0882773	0.0647449	-0.0280426	-0.0490688	0.294665
0.196393	0.109273	tr|A0A024RA61|A0A024RA61_HUMAN;sp|P22626|ROA2_HUMAN;tr|A0A024RA27|A0A024RA27_HUMAN;sp|P22626-2|ROA2_HUMAN;tr|A0A024RA28|A0A024RA28_HUMAN;tr|A0A087WUI2|A0A087WUI2_HUMAN;tr|I6L957|I6L957_HUMAN	tr|A0A024RA61|A0A024RA61_HUMAN;sp|P22626|ROA2_HUMAN;tr|A0A024RA27|A0A024RA27_HUMAN;sp|P22626-2|ROA2_HUMAN;tr|A0A024RA28|A0A024RA28_HUMAN	0	323.31	4326800000	1988100000	2338700000	-0.0156805	1.34011	-0.0675154	-0.376246	-0.356291	0.0579701	0.182565
0.359997	-0.0821574	sp|P22695|QCR2_HUMAN;tr|H3BRG4|H3BRG4_HUMAN;tr|H3BSJ9|H3BSJ9_HUMAN	sp|P22695|QCR2_HUMAN;tr|H3BRG4|H3BRG4_HUMAN	0	63.359	149850000	68059000	81787000	NaN	NaN	-0.0206185	-0.276975	-0.195236	-0.178225	0.260267
0.319386	0.0822337	tr|Q86VG2|Q86VG2_HUMAN;sp|P23246|SFPQ_HUMAN;tr|Q9BSV4|Q9BSV4_HUMAN;sp|P23246-2|SFPQ_HUMAN;tr|Q6PIX2|Q6PIX2_HUMAN;tr|H0Y9K7|H0Y9K7_HUMAN;tr|H0Y9U2|H0Y9U2_HUMAN	tr|Q86VG2|Q86VG2_HUMAN;sp|P23246|SFPQ_HUMAN;tr|Q9BSV4|Q9BSV4_HUMAN;sp|P23246-2|SFPQ_HUMAN;tr|Q6PIX2|Q6PIX2_HUMAN	0	323.31	2822100000	1171700000	1650400000	-0.0811253	0.52657	0.0543624	-0.285021	-0.177164	0.304861	0.233152
0.291229	-0.115872	tr|V9HWC6|V9HWC6_HUMAN;sp|P23284|PPIB_HUMAN	tr|V9HWC6|V9HWC6_HUMAN;sp|P23284|PPIB_HUMAN	0	77.054	317720000	148430000	169290000	NaN	NaN	NaN	-0.0460122	0.22132	-0.532095	-0.1067
2.01424	0.513483	sp|P23381-2|SYWC_HUMAN;tr|A0A024R6K8|A0A024R6K8_HUMAN;sp|P23381|SYWC_HUMAN;tr|G3V3H8|G3V3H8_HUMAN;tr|G3V3Y5|G3V3Y5_HUMAN;tr|G3V5W1|G3V5W1_HUMAN;tr|G3V3S7|G3V3S7_HUMAN;tr|G3V3X0|G3V3X0_HUMAN;tr|G3V423|G3V423_HUMAN;tr|G3V3P2|G3V3P2_HUMAN;tr|G3V227|G3V227_HUMAN;tr|G3V5U1|G3V5U1_HUMAN;tr|G3V456|G3V456_HUMAN;tr|G3V2Y7|G3V2Y7_HUMAN;tr|B4DTK8|B4DTK8_HUMAN;tr|H0YJP3|H0YJP3_HUMAN;tr|G3V277|G3V277_HUMAN	sp|P23381-2|SYWC_HUMAN;tr|A0A024R6K8|A0A024R6K8_HUMAN;sp|P23381|SYWC_HUMAN	0	72.814	169760000	64114000	105650000	NaN	NaN	NaN	0.365245	0.371838	0.601221	0.71563
1.6776	0.15928	tr|Q53G83|Q53G83_HUMAN;sp|P23396|RS3_HUMAN;sp|P23396-2|RS3_HUMAN;tr|E9PPU1|E9PPU1_HUMAN;tr|E9PL09|E9PL09_HUMAN;tr|F2Z2S8|F2Z2S8_HUMAN;tr|H0YCJ7|H0YCJ7_HUMAN;tr|E9PQ96|E9PQ96_HUMAN;tr|E9PJH4|E9PJH4_HUMAN;tr|H0YF32|H0YF32_HUMAN;tr|E9PK82|E9PK82_HUMAN;tr|H0YEU2|H0YEU2_HUMAN;tr|Q9NQS8|Q9NQS8_HUMAN;tr|E9PQX2|E9PQX2_HUMAN;tr|A7E2S3|A7E2S3_HUMAN;tr|H0YES8|H0YES8_HUMAN;tr|E9PSF4|E9PSF4_HUMAN	tr|Q53G83|Q53G83_HUMAN;sp|P23396|RS3_HUMAN;sp|P23396-2|RS3_HUMAN;tr|E9PPU1|E9PPU1_HUMAN;tr|E9PL09|E9PL09_HUMAN;tr|F2Z2S8|F2Z2S8_HUMAN;tr|H0YCJ7|H0YCJ7_HUMAN;tr|E9PQ96|E9PQ96_HUMAN;tr|E9PJH4|E9PJH4_HUMAN;tr|H0YF32|H0YF32_HUMAN;tr|E9PK82|E9PK82_HUMAN;tr|H0YEU2|H0YEU2_HUMAN	0	207.9	793410000	315180000	478230000	NaN	NaN	NaN	0.0654344	0.144046	0.201007	0.226632
0.104319	-0.0371876	tr|V9HWI5|V9HWI5_HUMAN;sp|P23528|COF1_HUMAN;tr|G3V1A4|G3V1A4_HUMAN;tr|E9PP50|E9PP50_HUMAN;tr|E9PK25|E9PK25_HUMAN;tr|B4E112|B4E112_HUMAN;tr|E9PLJ3|E9PLJ3_HUMAN;tr|E9PS23|E9PS23_HUMAN;tr|E9PQB7|E9PQB7_HUMAN;sp|Q9Y281-3|COF2_HUMAN;tr|Q549N0|Q549N0_HUMAN;sp|Q9Y281|COF2_HUMAN	tr|V9HWI5|V9HWI5_HUMAN;sp|P23528|COF1_HUMAN;tr|G3V1A4|G3V1A4_HUMAN;tr|E9PP50|E9PP50_HUMAN;tr|E9PK25|E9PK25_HUMAN;tr|B4E112|B4E112_HUMAN;tr|E9PLJ3|E9PLJ3_HUMAN;tr|E9PS23|E9PS23_HUMAN;tr|E9PQB7|E9PQB7_HUMAN	0	160.41	663080000	260700000	402370000	NaN	NaN	-0.536817	0.194591	0.057277	0.0153548	0.0836559
0.633409	-0.126017	tr|B4E0I8|B4E0I8_HUMAN;tr|B4DNN4|B4DNN4_HUMAN;tr|Q53GZ5|Q53GZ5_HUMAN;sp|P23921|RIR1_HUMAN;tr|B4DXD1|B4DXD1_HUMAN;tr|E9PL69|E9PL69_HUMAN;tr|B4DXB0|B4DXB0_HUMAN;tr|B4DS95|B4DS95_HUMAN	tr|B4E0I8|B4E0I8_HUMAN;tr|B4DNN4|B4DNN4_HUMAN;tr|Q53GZ5|Q53GZ5_HUMAN;sp|P23921|RIR1_HUMAN;tr|B4DXD1|B4DXD1_HUMAN;tr|E9PL69|E9PL69_HUMAN;tr|B4DXB0|B4DXB0_HUMAN;tr|B4DS95|B4DS95_HUMAN	0	37.086	162850000	63932000	98916000	NaN	NaN	NaN	0.0589399	-0.300075	-0.0288078	-0.234126
1.01068	0.235554	sp|P24928|RPB1_HUMAN;tr|B4DET1|B4DET1_HUMAN;sp|P24928-2|RPB1_HUMAN;tr|A0A087WWE2|A0A087WWE2_HUMAN	sp|P24928|RPB1_HUMAN;tr|B4DET1|B4DET1_HUMAN	0	38.572	77805000	29887000	47918000	NaN	NaN	NaN	0.518938	0.222063	0.117695	0.0835197
0.885768	0.127923	tr|Q8NHX6|Q8NHX6_HUMAN;tr|Q53HJ4|Q53HJ4_HUMAN;tr|B2R7C5|B2R7C5_HUMAN;sp|P25205|MCM3_HUMAN;sp|P25205-2|MCM3_HUMAN;tr|B4DS46|B4DS46_HUMAN;tr|B4DUQ9|B4DUQ9_HUMAN;tr|J3KQ69|J3KQ69_HUMAN	tr|Q8NHX6|Q8NHX6_HUMAN;tr|Q53HJ4|Q53HJ4_HUMAN;tr|B2R7C5|B2R7C5_HUMAN;sp|P25205|MCM3_HUMAN;sp|P25205-2|MCM3_HUMAN;tr|B4DS46|B4DS46_HUMAN;tr|B4DUQ9|B4DUQ9_HUMAN;tr|J3KQ69|J3KQ69_HUMAN	0	28.057	153430000	59646000	93787000	NaN	NaN	NaN	0.187641	0.214871	0.163885	-0.0547069
0.647366	0.38585	sp|P25398|RS12_HUMAN	sp|P25398|RS12_HUMAN	0	97.155	240790000	98492000	142290000	NaN	NaN	NaN	NaN	0.220454	0.826599	0.110497
0.113001	-0.125031	sp|P25685-2|DNJB1_HUMAN;tr|Q6FI51|Q6FI51_HUMAN;tr|Q6FHS4|Q6FHS4_HUMAN;sp|P25685|DNJB1_HUMAN;tr|M0R080|M0R080_HUMAN;tr|B4DKK9|B4DKK9_HUMAN	sp|P25685-2|DNJB1_HUMAN;tr|Q6FI51|Q6FI51_HUMAN;tr|Q6FHS4|Q6FHS4_HUMAN;sp|P25685|DNJB1_HUMAN;tr|M0R080|M0R080_HUMAN	0	56.945	63541000	29910000	33630000	NaN	NaN	NaN	-0.811878	-0.0452379	NaN	0.482022
0.297977	0.040868	tr|V9HW26|V9HW26_HUMAN;sp|P25705|ATPA_HUMAN;sp|P25705-2|ATPA_HUMAN;tr|K7EK77|K7EK77_HUMAN;sp|P25705-3|ATPA_HUMAN;tr|K7ERX7|K7ERX7_HUMAN;tr|B4DGW3|B4DGW3_HUMAN;tr|K7EJP1|K7EJP1_HUMAN;tr|K7ENJ4|K7ENJ4_HUMAN;tr|K7EQH4|K7EQH4_HUMAN;tr|K7ESA0|K7ESA0_HUMAN	tr|V9HW26|V9HW26_HUMAN;sp|P25705|ATPA_HUMAN;sp|P25705-2|ATPA_HUMAN;tr|K7EK77|K7EK77_HUMAN;sp|P25705-3|ATPA_HUMAN;tr|K7ERX7|K7ERX7_HUMAN;tr|B4DGW3|B4DGW3_HUMAN;tr|K7EJP1|K7EJP1_HUMAN;tr|K7ENJ4|K7ENJ4_HUMAN	0	145.96	877000000	338390000	538610000	0.214622	-0.186623	NaN	-0.0462654	0.0766959	0.103531	0.0832474
0.234653	-0.12285	sp|P25786|PSA1_HUMAN;sp|P25786-2|PSA1_HUMAN;tr|V9HW55|V9HW55_HUMAN;tr|F5GX11|F5GX11_HUMAN;tr|B4E0X6|B4E0X6_HUMAN;tr|B4DEV8|B4DEV8_HUMAN	sp|P25786|PSA1_HUMAN;sp|P25786-2|PSA1_HUMAN;tr|V9HW55|V9HW55_HUMAN;tr|F5GX11|F5GX11_HUMAN	0	52.863	7992000000	3178300000	4813800000	0.0353423	NaN	-1.04151	-0.106141	-0.262711	0.188907	0.449007
0.272923	-0.117114	tr|V9HWC0|V9HWC0_HUMAN;sp|P26038|MOES_HUMAN;tr|B7Z4C7|B7Z4C7_HUMAN;tr|Q6PJT4|Q6PJT4_HUMAN	tr|V9HWC0|V9HWC0_HUMAN;sp|P26038|MOES_HUMAN;tr|B7Z4C7|B7Z4C7_HUMAN	0	192.24	1104200000	430220000	674030000	NaN	NaN	NaN	-0.390548	-0.421264	0.160791	0.182565
0.057326	0.0109214	sp|P26358-3|DNMT1_HUMAN;tr|I6L9H2|I6L9H2_HUMAN;tr|Q59FP7|Q59FP7_HUMAN;sp|P26358|DNMT1_HUMAN;sp|P26358-2|DNMT1_HUMAN;tr|A0A024R7E3|A0A024R7E3_HUMAN;tr|K7ENW7|K7ENW7_HUMAN;tr|B3KVA0|B3KVA0_HUMAN	sp|P26358-3|DNMT1_HUMAN;tr|I6L9H2|I6L9H2_HUMAN;tr|Q59FP7|Q59FP7_HUMAN;sp|P26358|DNMT1_HUMAN;sp|P26358-2|DNMT1_HUMAN;tr|A0A024R7E3|A0A024R7E3_HUMAN	0	22.853	70261000	25440000	44821000	NaN	NaN	NaN	0.0625362	NaN	0.0827026	-0.112475
0.522149	0.21127	tr|Q6NZ55|Q6NZ55_HUMAN;tr|A8K4C8|A8K4C8_HUMAN;sp|P26373|RL13_HUMAN;tr|J3QSB4|J3QSB4_HUMAN;sp|P26373-2|RL13_HUMAN;tr|H3BTH3|H3BTH3_HUMAN;tr|O60250|O60250_HUMAN;tr|B4DGL7|B4DGL7_HUMAN	tr|Q6NZ55|Q6NZ55_HUMAN;tr|A8K4C8|A8K4C8_HUMAN;sp|P26373|RL13_HUMAN;tr|J3QSB4|J3QSB4_HUMAN;sp|P26373-2|RL13_HUMAN	0	85.663	436900000	182640000	254260000	0.0176369	1.015	NaN	0.324119	0.16092	0.0747794	-0.324835
0.336741	-0.149212	sp|P26447|S10A4_HUMAN	sp|P26447|S10A4_HUMAN	0	17.87	75322000	32995000	42326000	NaN	NaN	NaN	-0.171238	0.146395	-0.422791	NaN
0.153654	0.0331028	sp|P26599|PTBP1_HUMAN;sp|P26599-2|PTBP1_HUMAN;sp|P26599-3|PTBP1_HUMAN;tr|A6NLN1|A6NLN1_HUMAN;tr|K7EKJ7|K7EKJ7_HUMAN;tr|K7EK45|K7EK45_HUMAN;tr|Q59H49|Q59H49_HUMAN;tr|A0A087WUW5|A0A087WUW5_HUMAN;tr|K7ES59|K7ES59_HUMAN;tr|A0A087WU68|A0A087WU68_HUMAN	sp|P26599|PTBP1_HUMAN;sp|P26599-2|PTBP1_HUMAN;sp|P26599-3|PTBP1_HUMAN;tr|A6NLN1|A6NLN1_HUMAN	0	323.31	782260000	309090000	473180000	NaN	NaN	NaN	-0.105768	-0.0971006	0.196859	0.138421
2.28279	0.307936	tr|Q5M7Z9|Q5M7Z9_HUMAN;tr|B2RDX5|B2RDX5_HUMAN;tr|Q53GX7|Q53GX7_HUMAN;sp|P26639|SYTC_HUMAN;sp|P26639-2|SYTC_HUMAN;tr|B4DKZ9|B4DKZ9_HUMAN;tr|B3KTN2|B3KTN2_HUMAN;tr|D6R9F8|D6R9F8_HUMAN;tr|D6RCA5|D6RCA5_HUMAN;tr|D6RDJ6|D6RDJ6_HUMAN;tr|D6RJ97|D6RJ97_HUMAN;tr|D6RHV7|D6RHV7_HUMAN;tr|D6RCS6|D6RCS6_HUMAN	tr|Q5M7Z9|Q5M7Z9_HUMAN;tr|B2RDX5|B2RDX5_HUMAN;tr|Q53GX7|Q53GX7_HUMAN;sp|P26639|SYTC_HUMAN;sp|P26639-2|SYTC_HUMAN;tr|B4DKZ9|B4DKZ9_HUMAN;tr|B3KTN2|B3KTN2_HUMAN	0	139.55	1197600000	430220000	767400000	NaN	NaN	0.288536	0.428142	0.10541	0.380397	0.337197
0.241304	0.0645594	tr|A0A024RCN6|A0A024RCN6_HUMAN;sp|P26640|SYVC_HUMAN;tr|B4DT32|B4DT32_HUMAN;tr|A2ABF4|A2ABF4_HUMAN;tr|H0Y426|H0Y426_HUMAN;sp|P26640-2|SYVC_HUMAN	tr|A0A024RCN6|A0A024RCN6_HUMAN;sp|P26640|SYVC_HUMAN	0	296.73	432780000	156110000	276670000	-0.361806	0.124063	-0.29221	0.365357	0.0836559	0.336626	0.196229
0.886	0.160804	tr|Q53YD7|Q53YD7_HUMAN;sp|P26641|EF1G_HUMAN;sp|P26641-2|EF1G_HUMAN;tr|B4DUP0|B4DUP0_HUMAN;tr|Q2F838|Q2F838_HUMAN;tr|B4DSR4|B4DSR4_HUMAN;tr|B4DUK7|B4DUK7_HUMAN;tr|Q2F840|Q2F840_HUMAN	tr|Q53YD7|Q53YD7_HUMAN;sp|P26641|EF1G_HUMAN;sp|P26641-2|EF1G_HUMAN	0	244	1202000000	505890000	696150000	0.0532504	0.509442	-0.200448	0.156526	-0.0161472	0.391328	0.231678
0.580022	0.414792	tr|B4E2V5|B4E2V5_HUMAN;tr|B4DZK8|B4DZK8_HUMAN;tr|A0A024R882|A0A024R882_HUMAN;sp|P27105|STOM_HUMAN;sp|P27105-2|STOM_HUMAN;tr|F8VSL7|F8VSL7_HUMAN;tr|B4E310|B4E310_HUMAN	tr|B4E2V5|B4E2V5_HUMAN;tr|B4DZK8|B4DZK8_HUMAN;tr|A0A024R882|A0A024R882_HUMAN;sp|P27105|STOM_HUMAN;sp|P27105-2|STOM_HUMAN	0	43.436	129360000	52674000	76687000	NaN	NaN	NaN	-0.0228154	0.321466	0.067088	1.29343
0.714837	0.156397	tr|E9PG15|E9PG15_HUMAN;sp|P27348|1433T_HUMAN;tr|Q53RR5|Q53RR5_HUMAN;tr|Q53S41|Q53S41_HUMAN;tr|B4DMT8|B4DMT8_HUMAN	tr|E9PG15|E9PG15_HUMAN;sp|P27348|1433T_HUMAN;tr|Q53RR5|Q53RR5_HUMAN	0	323.31	323680000	126280000	197400000	NaN	NaN	NaN	0.261952	0.209765	-0.00252692	NaN
0.256777	-0.101263	tr|G3V3M6|G3V3M6_HUMAN;tr|Q5TZP7|Q5TZP7_HUMAN;sp|P27695|APEX1_HUMAN;tr|G3V3C7|G3V3C7_HUMAN;tr|G3V5Q1|G3V5Q1_HUMAN;tr|G3V5D9|G3V5D9_HUMAN;tr|G3V5M0|G3V5M0_HUMAN;tr|G3V359|G3V359_HUMAN;tr|G3V3Y6|G3V3Y6_HUMAN	tr|G3V3M6|G3V3M6_HUMAN;tr|Q5TZP7|Q5TZP7_HUMAN;sp|P27695|APEX1_HUMAN;tr|G3V3C7|G3V3C7_HUMAN;tr|G3V5Q1|G3V5Q1_HUMAN;tr|G3V5D9|G3V5D9_HUMAN	0	34.853	134850000	56349000	78497000	NaN	NaN	0.0164963	NaN	-0.555227	0.0970714	0.0366088
0.129897	0.0377841	tr|Q53G71|Q53G71_HUMAN;tr|V9HW88|V9HW88_HUMAN;sp|P27797|CALR_HUMAN;tr|B4DHR1|B4DHR1_HUMAN;tr|B4E2Y9|B4E2Y9_HUMAN;tr|K7EJB9|K7EJB9_HUMAN	tr|Q53G71|Q53G71_HUMAN;tr|V9HW88|V9HW88_HUMAN;sp|P27797|CALR_HUMAN;tr|B4DHR1|B4DHR1_HUMAN;tr|B4E2Y9|B4E2Y9_HUMAN;tr|K7EJB9|K7EJB9_HUMAN	0	137.54	185430000	78266000	107170000	NaN	NaN	NaN	-0.101985	-0.0910949	0.000865329	0.343351
0.703189	0.103031	sp|P27816-6|MAP4_HUMAN;sp|P27816|MAP4_HUMAN;tr|E7EVA0|E7EVA0_HUMAN;sp|P27816-2|MAP4_HUMAN;tr|A0A024R2V0|A0A024R2V0_HUMAN;tr|B4DM10|B4DM10_HUMAN;sp|P27816-5|MAP4_HUMAN;tr|B4DSQ1|B4DSQ1_HUMAN;tr|H0Y2V1|H0Y2V1_HUMAN;tr|H7C4C5|H7C4C5_HUMAN;tr|A0A024R2V2|A0A024R2V2_HUMAN;tr|A0A024R2S1|A0A024R2S1_HUMAN;tr|B5MEG9|B5MEG9_HUMAN;tr|F8W9U4|F8W9U4_HUMAN;tr|Q86Y04|Q86Y04_HUMAN;sp|P27816-4|MAP4_HUMAN;tr|Q8NDS5…	sp|P27816-6|MAP4_HUMAN;sp|P27816|MAP4_HUMAN;tr|E7EVA0|E7EVA0_HUMAN;sp|P27816-2|MAP4_HUMAN;tr|A0A024R2V0|A0A024R2V0_HUMAN;tr|B4DM10|B4DM10_HUMAN;sp|P27816-5|MAP4_HUMAN	0	232.85	275680000	100740000	174940000	NaN	NaN	NaN	0.283211	0.0742315	-0.00578236	0.0604624
0.884393	0.206577	sp|P27824|CALX_HUMAN;sp|P27824-2|CALX_HUMAN;tr|D6RAU8|D6RAU8_HUMAN;tr|D6RB85|D6RB85_HUMAN;tr|D6RDP7|D6RDP7_HUMAN;tr|H0Y9Q7|H0Y9Q7_HUMAN;sp|P27824-3|CALX_HUMAN;tr|D6RAQ8|D6RAQ8_HUMAN;tr|D6RFL1|D6RFL1_HUMAN;tr|Q16094|Q16094_HUMAN;tr|D6RGY2|D6RGY2_HUMAN;tr|Q6ZP56|Q6ZP56_HUMAN	sp|P27824|CALX_HUMAN;sp|P27824-2|CALX_HUMAN;tr|D6RAU8|D6RAU8_HUMAN;tr|D6RB85|D6RB85_HUMAN;tr|D6RDP7|D6RDP7_HUMAN;tr|H0Y9Q7|H0Y9Q7_HUMAN;sp|P27824-3|CALX_HUMAN	0	18.726	174100000	57523000	116570000	NaN	NaN	NaN	0.276318	0.405884	0.211635	-0.0675306
0.212619	-0.0519636	tr|Q5U0A0|Q5U0A0_HUMAN;sp|P28066|PSA5_HUMAN;sp|P28066-2|PSA5_HUMAN	tr|Q5U0A0|Q5U0A0_HUMAN;sp|P28066|PSA5_HUMAN	0	146.12	258810000	114010000	144800000	-0.271078	0.103665	-0.401235	NaN	-0.0410756	0.106884	0.191057
0.219787	0.0429115	tr|B4E022|B4E022_HUMAN;tr|V9HWD9|V9HWD9_HUMAN;tr|Q53EM5|Q53EM5_HUMAN;sp|P29401|TKT_HUMAN;sp|P29401-2|TKT_HUMAN;tr|B3KSI4|B3KSI4_HUMAN;tr|B3KPZ8|B3KPZ8_HUMAN;tr|B4DVU1|B4DVU1_HUMAN;tr|E9PFF2|E9PFF2_HUMAN;tr|F8W888|F8W888_HUMAN;tr|Q6MZE3|Q6MZE3_HUMAN	tr|B4E022|B4E022_HUMAN;tr|V9HWD9|V9HWD9_HUMAN;tr|Q53EM5|Q53EM5_HUMAN;sp|P29401|TKT_HUMAN;sp|P29401-2|TKT_HUMAN;tr|B3KSI4|B3KSI4_HUMAN;tr|B3KPZ8|B3KPZ8_HUMAN;tr|B4DVU1|B4DVU1_HUMAN	0	323.31	6839800000	2707400000	4132400000	-0.107803	-0.0258966	-0.213604	0.0698396	-0.0534189	0.267476	0.363788
0.00233374	-0.00156361	tr|V9HW71|V9HW71_HUMAN;sp|P30040|ERP29_HUMAN;tr|F8VY02|F8VY02_HUMAN;sp|P30040-2|ERP29_HUMAN	tr|V9HW71|V9HW71_HUMAN;sp|P30040|ERP29_HUMAN;tr|F8VY02|F8VY02_HUMAN	0	36.117	198980000	80400000	118580000	NaN	NaN	NaN	-0.56843	-0.0853896	0.246591	0.400975
1.13816	0.28535	tr|V9HWC7|V9HWC7_HUMAN;sp|P30041|PRDX6_HUMAN;tr|B4DUK1|B4DUK1_HUMAN	tr|V9HWC7|V9HWC7_HUMAN;sp|P30041|PRDX6_HUMAN	0	31.324	159530000	59684000	99849000	NaN	NaN	NaN	0.190425	0.218099	0.447526	NaN
0.133921	0.113759	tr|V9HW35|V9HW35_HUMAN;sp|P30044-2|PRDX5_HUMAN;sp|P30044|PRDX5_HUMAN;sp|P30044-3|PRDX5_HUMAN;sp|P30044-4|PRDX5_HUMAN	tr|V9HW35|V9HW35_HUMAN;sp|P30044-2|PRDX5_HUMAN;sp|P30044|PRDX5_HUMAN;sp|P30044-3|PRDX5_HUMAN;sp|P30044-4|PRDX5_HUMAN	0	37.3	130560000	56434000	74130000	NaN	NaN	NaN	0.643856	0.6345	-0.506988	-0.316331
0.144298	-0.12519	sp|P30048-2|PRDX3_HUMAN;tr|Q53HC2|Q53HC2_HUMAN;sp|P30048|PRDX3_HUMAN	sp|P30048-2|PRDX3_HUMAN;tr|Q53HC2|Q53HC2_HUMAN;sp|P30048|PRDX3_HUMAN	0	21.387	46340000	17969000	28370000	NaN	NaN	NaN	0.332966	NaN	-0.0177822	-0.690754
0.014303	0.00573408	sp|P30050|RL12_HUMAN;tr|D3DS95|D3DS95_HUMAN;sp|P30050-2|RL12_HUMAN;tr|Q59FI9|Q59FI9_HUMAN	sp|P30050|RL12_HUMAN;tr|D3DS95|D3DS95_HUMAN;sp|P30050-2|RL12_HUMAN;tr|Q59FI9|Q59FI9_HUMAN	0	31.048	92211000	42833000	49378000	0.193456	NaN	NaN	-0.266507	0.183201	0.280956	-0.362436
0.828976	0.1935	tr|B3KQT9|B3KQT9_HUMAN;tr|V9HVY3|V9HVY3_HUMAN;sp|P30101|PDIA3_HUMAN;tr|B3KQT2|B3KQT2_HUMAN;tr|B4DJ98|B4DJ98_HUMAN;tr|B4DDM1|B4DDM1_HUMAN	tr|B3KQT9|B3KQT9_HUMAN;tr|V9HVY3|V9HVY3_HUMAN;sp|P30101|PDIA3_HUMAN;tr|B3KQT2|B3KQT2_HUMAN;tr|B4DJ98|B4DJ98_HUMAN	0	323.31	1674700000	680180000	994520000	-0.0656873	0.17479	0.770195	-0.162848	0.0521377	0.244156	0.341758
0.0198778	0.00548619	sp|P30837|AL1B1_HUMAN;tr|B4DLJ0|B4DLJ0_HUMAN;tr|Q59EJ0|Q59EJ0_HUMAN;tr|B4DXX3|B4DXX3_HUMAN;tr|H0Y2X5|H0Y2X5_HUMAN;tr|Q7Z3A2|Q7Z3A2_HUMAN;tr|B4DDF8|B4DDF8_HUMAN;sp|O94788-4|AL1A2_HUMAN;tr|B4DYU3|B4DYU3_HUMAN;sp|O94788-2|AL1A2_HUMAN;tr|H0YMG7|H0YMG7_HUMAN;tr|B4DH89|B4DH89_HUMAN;sp|O94788-3|AL1A2_HUMAN;tr|V9HW83|V9HW83_HUMAN;tr|V9HVX6|V9HVX6_HUMAN;sp|P00352|AL1A1_HUMAN;tr|B2R5T2|B2R5T2_HUMAN;tr|A0A0…	sp|P30837|AL1B1_HUMAN;tr|B4DLJ0|B4DLJ0_HUMAN	0	52.936	575660000	243120000	332540000	NaN	NaN	NaN	-0.0998654	-0.0596603	-0.0929402	0.274411
0.786697	0.0434827	tr|C9J4M6|C9J4M6_HUMAN;tr|B4DH29|B4DH29_HUMAN;tr|C9J2Y9|C9J2Y9_HUMAN;tr|B4DHJ3|B4DHJ3_HUMAN;sp|P30876|RPB2_HUMAN;tr|B4DR40|B4DR40_HUMAN	tr|C9J4M6|C9J4M6_HUMAN;tr|B4DH29|B4DH29_HUMAN;tr|C9J2Y9|C9J2Y9_HUMAN;tr|B4DHJ3|B4DHJ3_HUMAN;sp|P30876|RPB2_HUMAN;tr|B4DR40|B4DR40_HUMAN	0	27.874	127300000	53852000	73444000	NaN	NaN	NaN	NaN	0.0129261	0.081476	0.0360461
0.0522106	-0.0167946	tr|Q0QF12|Q0QF12_HUMAN;tr|D6RFM5|D6RFM5_HUMAN;sp|P31040-2|SDHA_HUMAN;tr|A0A024QZ30|A0A024QZ30_HUMAN;sp|P31040|SDHA_HUMAN;tr|B3KT34|B3KT34_HUMAN;tr|A0A087X1I3|A0A087X1I3_HUMAN;sp|P31040-3|SDHA_HUMAN;tr|B4DYN5|B4DYN5_HUMAN;tr|B3KYA5|B3KYA5_HUMAN	tr|Q0QF12|Q0QF12_HUMAN;tr|D6RFM5|D6RFM5_HUMAN;sp|P31040-2|SDHA_HUMAN;tr|A0A024QZ30|A0A024QZ30_HUMAN;sp|P31040|SDHA_HUMAN;tr|B3KT34|B3KT34_HUMAN;tr|A0A087X1I3|A0A087X1I3_HUMAN;sp|P31040-3|SDHA_HUMAN;tr|B4DYN5|B4DYN5_HUMAN	0	58.161	215950000	87274000	128680000	NaN	NaN	NaN	-0.0304276	NaN	0.170053	-0.190009
0.302953	-0.0483619	tr|Q5R210|Q5R210_HUMAN;tr|Q5R208|Q5R208_HUMAN;tr|Q5R206|Q5R206_HUMAN;tr|A8K134|A8K134_HUMAN;tr|A0A024R454|A0A024R454_HUMAN;sp|P31327|CPSM_HUMAN;sp|P31327-3|CPSM_HUMAN;tr|Q5R209|Q5R209_HUMAN;sp|P31327-2|CPSM_HUMAN;tr|Q5R207|Q5R207_HUMAN;tr|Q5R211|Q5R211_HUMAN;tr|B7ZAW0|B7ZAW0_HUMAN;tr|C9JTA4|C9JTA4_HUMAN;tr|E7EWJ3|E7EWJ3_HUMAN;tr|Q05CV6|Q05CV6_HUMAN	tr|Q5R210|Q5R210_HUMAN;tr|Q5R208|Q5R208_HUMAN;tr|Q5R206|Q5R206_HUMAN;tr|A8K134|A8K134_HUMAN;tr|A0A024R454|A0A024R454_HUMAN;sp|P31327|CPSM_HUMAN;sp|P31327-3|CPSM_HUMAN;tr|Q5R209|Q5R209_HUMAN;sp|P31327-2|CPSM_HUMAN;tr|Q5R207|Q5R207_HUMAN	0	323.31	2428300000	979870000	1448400000	0.0931545	NaN	-0.236214	-0.152693	-0.105939	-0.0860938	0.197614
1.30108	-0.713172	sp|P31689|DNJA1_HUMAN;tr|B7Z5C0|B7Z5C0_HUMAN;tr|Q9NXZ8|Q9NXZ8_HUMAN;sp|P31689-2|DNJA1_HUMAN	sp|P31689|DNJA1_HUMAN;tr|B7Z5C0|B7Z5C0_HUMAN;tr|Q9NXZ8|Q9NXZ8_HUMAN;sp|P31689-2|DNJA1_HUMAN	0	46.018	134890000	68294000	66595000	NaN	NaN	NaN	NaN	-0.387449	-0.822758	-0.929308
0.239023	-0.0394662	sp|P31939-2|PUR9_HUMAN;tr|V9HWH7|V9HWH7_HUMAN;sp|P31939|PUR9_HUMAN;tr|B2R7P8|B2R7P8_HUMAN;tr|B4DP06|B4DP06_HUMAN;tr|C9JLK0|C9JLK0_HUMAN;tr|H7C084|H7C084_HUMAN;tr|F8WEF0|F8WEF0_HUMAN;tr|H7C1S2|H7C1S2_HUMAN;tr|H7BZU3|H7BZU3_HUMAN	sp|P31939-2|PUR9_HUMAN;tr|V9HWH7|V9HWH7_HUMAN;sp|P31939|PUR9_HUMAN;tr|B2R7P8|B2R7P8_HUMAN;tr|B4DP06|B4DP06_HUMAN	0	173.13	476000000	200050000	275950000	-0.261794	0.179766	-0.191673	0.0647449	0.0583859	-0.214106	0.088413
0.243831	-0.0322232	sp|P31942-3|HNRH3_HUMAN;sp|P31942-2|HNRH3_HUMAN;tr|Q53F48|Q53F48_HUMAN;tr|A0A024QZK8|A0A024QZK8_HUMAN;sp|P31942|HNRH3_HUMAN;tr|A0A024QZP1|A0A024QZP1_HUMAN;sp|P31942-4|HNRH3_HUMAN;tr|B4DHY1|B4DHY1_HUMAN;sp|P31942-6|HNRH3_HUMAN;sp|P31942-5|HNRH3_HUMAN	sp|P31942-3|HNRH3_HUMAN;sp|P31942-2|HNRH3_HUMAN;tr|Q53F48|Q53F48_HUMAN;tr|A0A024QZK8|A0A024QZK8_HUMAN;sp|P31942|HNRH3_HUMAN;tr|A0A024QZP1|A0A024QZP1_HUMAN;sp|P31942-4|HNRH3_HUMAN;tr|B4DHY1|B4DHY1_HUMAN	0	323.31	422390000	174830000	247560000	NaN	NaN	NaN	-0.046176	-0.160105	0.0848807	-0.00749259
0.59164	0.0811045	tr|E9PCY7|E9PCY7_HUMAN;sp|P31943|HNRH1_HUMAN;tr|G8JLB6|G8JLB6_HUMAN;tr|D6RBM0|D6RBM0_HUMAN;tr|E5RGV0|E5RGV0_HUMAN;tr|D6RIU0|D6RIU0_HUMAN;tr|E7EQJ0|E7EQJ0_HUMAN;tr|D6RAM1|D6RAM1_HUMAN;tr|D6R9T0|D6R9T0_HUMAN;tr|D6RFM3|D6RFM3_HUMAN;tr|D6RIT2|D6RIT2_HUMAN;tr|E7EN40|E7EN40_HUMAN;tr|D6RDU3|D6RDU3_HUMAN;tr|D6RJ04|D6RJ04_HUMAN;tr|D6RIH9|D6RIH9_HUMAN;tr|H0YB39|H0YB39_HUMAN;tr|Q68DG4|Q68DG4_HUMAN;tr|D6RDL0…	tr|E9PCY7|E9PCY7_HUMAN;sp|P31943|HNRH1_HUMAN;tr|G8JLB6|G8JLB6_HUMAN;tr|D6RBM0|D6RBM0_HUMAN;tr|E5RGV0|E5RGV0_HUMAN;tr|D6RIU0|D6RIU0_HUMAN;tr|E7EQJ0|E7EQJ0_HUMAN;tr|D6RAM1|D6RAM1_HUMAN;tr|D6R9T0|D6R9T0_HUMAN;tr|D6RFM3|D6RFM3_HUMAN;tr|D6RIT2|D6RIT2_HUMAN;tr|E7EN40|E7EN40_HUMAN;tr|D6RDU3|D6RDU3_HUMAN;tr|D6RJ04|D6RJ04_HUMAN;tr|D6RIH9|D6RIH9_HUMAN;tr|H0YB39|H0YB39_HUMAN	0	323.31	2027500000	804250000	1223300000	0.201258	-0.232871	0.0942361	0.0762854	0.00992034	0.0996318	0.319271
0.669868	0.0848732	tr|V9HW72|V9HW72_HUMAN;tr|A8K690|A8K690_HUMAN;sp|P31948|STIP1_HUMAN;sp|P31948-3|STIP1_HUMAN;sp|P31948-2|STIP1_HUMAN;tr|F5H783|F5H783_HUMAN;tr|F5GXD8|F5GXD8_HUMAN;tr|H0YGI8|H0YGI8_HUMAN;REV__tr|F8W6J8|F8W6J8_HUMAN	tr|V9HW72|V9HW72_HUMAN;tr|A8K690|A8K690_HUMAN;sp|P31948|STIP1_HUMAN;sp|P31948-3|STIP1_HUMAN;sp|P31948-2|STIP1_HUMAN;tr|F5H783|F5H783_HUMAN	0	220.21	944480000	391850000	552640000	NaN	NaN	NaN	0.0619835	-0.0554263	0.139731	0.193204
0.747839	0.16494	tr|D6RAN4|D6RAN4_HUMAN;tr|Q53Z07|Q53Z07_HUMAN;sp|P32969|RL9_HUMAN;tr|B4E1M5|B4E1M5_HUMAN;tr|E7ESE0|E7ESE0_HUMAN;tr|B4DLV8|B4DLV8_HUMAN;tr|H0Y9V9|H0Y9V9_HUMAN;tr|Q2NKY6|Q2NKY6_HUMAN;tr|H0Y9R4|H0Y9R4_HUMAN	tr|D6RAN4|D6RAN4_HUMAN;tr|Q53Z07|Q53Z07_HUMAN;sp|P32969|RL9_HUMAN;tr|B4E1M5|B4E1M5_HUMAN;tr|E7ESE0|E7ESE0_HUMAN;tr|B4DLV8|B4DLV8_HUMAN;tr|H0Y9V9|H0Y9V9_HUMAN;tr|Q2NKY6|Q2NKY6_HUMAN	0	94.294	486740000	200620000	286120000	NaN	NaN	NaN	0.288418	0.0661237	0.354452	-0.049233
0.0290973	-0.0133636	tr|V9HW29|V9HW29_HUMAN;tr|D3DRX6|D3DRX6_HUMAN;sp|P33176|KINH_HUMAN;tr|A8K048|A8K048_HUMAN;tr|M1V490|M1V490_HUMAN;tr|M1VRN1|M1VRN1_HUMAN;tr|M1VPF9|M1VPF9_HUMAN;tr|M1VKJ2|M1VKJ2_HUMAN;tr|M1VE91|M1VE91_HUMAN;tr|C1PHA2|C1PHA2_HUMAN;tr|B4DS27|B4DS27_HUMAN;tr|M1V481|M1V481_HUMAN;tr|M1VPF7|M1VPF7_HUMAN;tr|M1VRN0|M1VRN0_HUMAN;tr|M1VKI9|M1VKI9_HUMAN;tr|M1VE89|M1VE89_HUMAN	tr|V9HW29|V9HW29_HUMAN;tr|D3DRX6|D3DRX6_HUMAN;sp|P33176|KINH_HUMAN;tr|A8K048|A8K048_HUMAN;tr|M1V490|M1V490_HUMAN;tr|M1VRN1|M1VRN1_HUMAN;tr|M1VPF9|M1VPF9_HUMAN;tr|M1VKJ2|M1VKJ2_HUMAN;tr|M1VE91|M1VE91_HUMAN;tr|C1PHA2|C1PHA2_HUMAN;tr|B4DS27|B4DS27_HUMAN;tr|M1V481|M1V481_HUMAN	0	79.666	126100000	51820000	74277000	NaN	NaN	NaN	0.328722	0.127237	-0.150977	-0.358436
0.731909	0.229153	tr|E9PID8|E9PID8_HUMAN;tr|B4DUD5|B4DUD5_HUMAN;sp|P33240-2|CSTF2_HUMAN;sp|P33240|CSTF2_HUMAN;tr|E7EWR4|E7EWR4_HUMAN;tr|B3V096|B3V096_HUMAN	tr|E9PID8|E9PID8_HUMAN;tr|B4DUD5|B4DUD5_HUMAN;sp|P33240-2|CSTF2_HUMAN;sp|P33240|CSTF2_HUMAN;tr|E7EWR4|E7EWR4_HUMAN;tr|B3V096|B3V096_HUMAN	0	119.88	110380000	43899000	66476000	NaN	NaN	NaN	NaN	-0.00134235	0.353662	0.33514
0.208888	0.0608906	tr|B1AHB1|B1AHB1_HUMAN;tr|Q53FG5|Q53FG5_HUMAN;tr|B1AHB0|B1AHB0_HUMAN;tr|A8K521|A8K521_HUMAN;sp|P33992|MCM5_HUMAN;tr|B4DQ39|B4DQ39_HUMAN;tr|B3KVF0|B3KVF0_HUMAN;tr|B4DVK5|B4DVK5_HUMAN;tr|Q59F49|Q59F49_HUMAN;tr|F8WFD7|F8WFD7_HUMAN;tr|B1AHA9|B1AHA9_HUMAN	tr|B1AHB1|B1AHB1_HUMAN;tr|Q53FG5|Q53FG5_HUMAN;tr|B1AHB0|B1AHB0_HUMAN;tr|A8K521|A8K521_HUMAN;sp|P33992|MCM5_HUMAN;tr|B4DQ39|B4DQ39_HUMAN;tr|B3KVF0|B3KVF0_HUMAN;tr|B4DVK5|B4DVK5_HUMAN	0	31.627	170170000	68521000	101650000	NaN	NaN	NaN	0.369829	-0.0552165	-0.128882	0.0578315
0.114723	-0.0513691	tr|B2RBA6|B2RBA6_HUMAN;sp|P33993|MCM7_HUMAN;sp|P33993-3|MCM7_HUMAN;tr|B3KUD7|B3KUD7_HUMAN;tr|B4DDF5|B4DDF5_HUMAN;tr|C6EMX8|C6EMX8_HUMAN;tr|Q9H4N9|Q9H4N9_HUMAN;sp|P33993-2|MCM7_HUMAN;tr|C9J8M6|C9J8M6_HUMAN	tr|B2RBA6|B2RBA6_HUMAN;sp|P33993|MCM7_HUMAN;sp|P33993-3|MCM7_HUMAN;tr|B3KUD7|B3KUD7_HUMAN;tr|B4DDF5|B4DDF5_HUMAN;tr|C6EMX8|C6EMX8_HUMAN	0	83.159	168070000	82133000	85941000	NaN	NaN	NaN	0.121679	0.23952	-0.484833	-0.0818427
0.267259	0.0882535	tr|B4E1G2|B4E1G2_HUMAN;tr|Q5HYG8|Q5HYG8_HUMAN;tr|A0A024RB99|A0A024RB99_HUMAN;sp|P34897-3|GLYM_HUMAN;tr|V9HW06|V9HW06_HUMAN;tr|Q53ET4|Q53ET4_HUMAN;sp|P34897|GLYM_HUMAN;tr|B4DJ63|B4DJ63_HUMAN;tr|B4DW25|B4DW25_HUMAN;tr|B4DP88|B4DP88_HUMAN;tr|Q5BJF5|Q5BJF5_HUMAN;sp|P34897-2|GLYM_HUMAN;tr|B4DWA7|B4DWA7_HUMAN;tr|B4DLV4|B4DLV4_HUMAN;tr|B4DJQ3|B4DJQ3_HUMAN;tr|G3V2Y4|G3V2Y4_HUMAN;tr|H0YIZ0|H0YIZ0_HUMAN;tr…	tr|B4E1G2|B4E1G2_HUMAN;tr|Q5HYG8|Q5HYG8_HUMAN;tr|A0A024RB99|A0A024RB99_HUMAN;sp|P34897-3|GLYM_HUMAN;tr|V9HW06|V9HW06_HUMAN;tr|Q53ET4|Q53ET4_HUMAN;sp|P34897|GLYM_HUMAN;tr|B4DJ63|B4DJ63_HUMAN;tr|B4DW25|B4DW25_HUMAN;tr|B4DP88|B4DP88_HUMAN;tr|Q5BJF5|Q5BJF5_HUMAN;sp|P34897-2|GLYM_HUMAN;tr|B4DWA7|B4DWA7_HUMAN;tr|B4DLV4|B4DLV4_HUMAN;tr|B4DJQ3|B4DJQ3_HUMAN;tr|G3V2Y4|G3V2Y4_HUMAN;tr|H0YIZ0|H0YIZ0_HUMAN	0	323.31	2385300000	890200000	1495200000	-0.364663	0.383055	-0.462058	0.0611541	0.334797	0.311038	0.354452
0.448804	0.163699	tr|V9HW33|V9HW33_HUMAN;tr|B4DH02|B4DH02_HUMAN;sp|P34932|HSP74_HUMAN;tr|B4E0H6|B4E0H6_HUMAN;tr|B4E354|B4E354_HUMAN;tr|B4DT47|B4DT47_HUMAN;tr|A0A087WYC1|A0A087WYC1_HUMAN;tr|B4DIZ3|B4DIZ3_HUMAN;tr|B4DUS3|B4DUS3_HUMAN;tr|Q59GF8|Q59GF8_HUMAN;tr|B0AZS1|B0AZS1_HUMAN;tr|B0AZU6|B0AZU6_HUMAN;tr|B4DSE8|B4DSE8_HUMAN;tr|O14992|O14992_HUMAN;tr|A0A087WTS8|A0A087WTS8_HUMAN;tr|B4DN48|B4DN48_HUMAN;tr|B0AZT0|B0AZT0…	tr|V9HW33|V9HW33_HUMAN;tr|B4DH02|B4DH02_HUMAN;sp|P34932|HSP74_HUMAN;tr|B4E0H6|B4E0H6_HUMAN;tr|B4E354|B4E354_HUMAN;tr|B4DT47|B4DT47_HUMAN;tr|A0A087WYC1|A0A087WYC1_HUMAN;tr|B4DIZ3|B4DIZ3_HUMAN;tr|B4DUS3|B4DUS3_HUMAN;tr|Q59GF8|Q59GF8_HUMAN;tr|B0AZS1|B0AZS1_HUMAN;tr|B0AZU6|B0AZU6_HUMAN;tr|B4DSE8|B4DSE8_HUMAN;tr|O14992|O14992_HUMAN;tr|A0A087WTS8|A0A087WTS8_HUMAN	0	38.552	149050000	62856000	86198000	NaN	NaN	NaN	NaN	-0.109826	0.277033	0.323889
1.14409	-0.343682	tr|G3XAM7|G3XAM7_HUMAN;tr|B4E2G8|B4E2G8_HUMAN;sp|P35221|CTNA1_HUMAN;sp|P35221-2|CTNA1_HUMAN;tr|B4DKT9|B4DKT9_HUMAN;tr|B4DU00|B4DU00_HUMAN;sp|P35221-3|CTNA1_HUMAN;tr|E5RIB1|E5RIB1_HUMAN;tr|B3KSR8|B3KSR8_HUMAN;tr|E5RFM3|E5RFM3_HUMAN;tr|E5RJL0|E5RJL0_HUMAN;tr|E5RIE0|E5RIE0_HUMAN;tr|E5RHV7|E5RHV7_HUMAN;tr|H0YBB8|H0YBB8_HUMAN;tr|E5RGY6|E5RGY6_HUMAN;tr|E5RG03|E5RG03_HUMAN;tr|E5RJ41|E5RJ41_HUMAN;tr|F6KR…	tr|G3XAM7|G3XAM7_HUMAN;tr|B4E2G8|B4E2G8_HUMAN;sp|P35221|CTNA1_HUMAN;sp|P35221-2|CTNA1_HUMAN;tr|B4DKT9|B4DKT9_HUMAN;tr|B4DU00|B4DU00_HUMAN;sp|P35221-3|CTNA1_HUMAN	0	244.36	284300000	124020000	160280000	-0.138108	-0.382269	-1.23521	-0.142529	-0.279196	-0.276275	0.0478175
0.266698	0.302632	tr|Q6PUJ7|Q6PUJ7_HUMAN;tr|Q6FHP5|Q6FHP5_HUMAN;tr|A8K401|A8K401_HUMAN;sp|P35232|PHB_HUMAN;tr|Q53FV0|Q53FV0_HUMAN;tr|C9JW96|C9JW96_HUMAN;tr|C9JZ20|C9JZ20_HUMAN;tr|E7ESE2|E7ESE2_HUMAN;tr|E9PCW0|E9PCW0_HUMAN;tr|D6RBK0|D6RBK0_HUMAN;sp|P35232-2|PHB_HUMAN;tr|Q9BSE8|Q9BSE8_HUMAN;tr|A8K9G2|A8K9G2_HUMAN	tr|Q6PUJ7|Q6PUJ7_HUMAN;tr|Q6FHP5|Q6FHP5_HUMAN;tr|A8K401|A8K401_HUMAN;sp|P35232|PHB_HUMAN;tr|Q53FV0|Q53FV0_HUMAN;tr|C9JW96|C9JW96_HUMAN	0	36.48	101360000	40150000	61211000	NaN	NaN	NaN	0.776946	-0.523027	NaN	0.653977
0.976299	-0.289962	tr|K7EJT5|K7EJT5_HUMAN;tr|K7EP65|K7EP65_HUMAN;tr|K7EKS7|K7EKS7_HUMAN;tr|K7ELC4|K7ELC4_HUMAN;tr|K7EMH1|K7EMH1_HUMAN;tr|K7ERI7|K7ERI7_HUMAN;tr|Q7Z4W8|Q7Z4W8_HUMAN;sp|P35268|RL22_HUMAN	tr|K7EJT5|K7EJT5_HUMAN;tr|K7EP65|K7EP65_HUMAN;tr|K7EKS7|K7EKS7_HUMAN;tr|K7ELC4|K7ELC4_HUMAN;tr|K7EMH1|K7EMH1_HUMAN;tr|K7ERI7|K7ERI7_HUMAN;tr|Q7Z4W8|Q7Z4W8_HUMAN;sp|P35268|RL22_HUMAN	0	12.6	278180000	121460000	156720000	NaN	NaN	NaN	-0.253051	NaN	-0.483117	-0.133717
0.443222	-0.623029	sp|P35527|K1C9_HUMAN;CON__P35527;tr|K7EQQ3|K7EQQ3_HUMAN	sp|P35527|K1C9_HUMAN;CON__P35527;tr|K7EQQ3|K7EQQ3_HUMAN	0	323.31	11686000000	8228300000	3457500000	-0.346334	-0.148369	1.30498	-3.10086	1.09099	-2.50332	-0.658288
0.117293	0.0607488	tr|A0A024R1N1|A0A024R1N1_HUMAN;sp|P35579|MYH9_HUMAN;tr|Q86XU5|Q86XU5_HUMAN;sp|P35579-2|MYH9_HUMAN;tr|Q6ZNL4|Q6ZNL4_HUMAN;tr|B4E3S1|B4E3S1_HUMAN;tr|Q99529|Q99529_HUMAN;tr|Q5BKV1|Q5BKV1_HUMAN;tr|A0A024QZJ6|A0A024QZJ6_HUMAN;sp|P35749-4|MYH11_HUMAN;sp|P35749-3|MYH11_HUMAN;tr|A0A024QZJ4|A0A024QZJ4_HUMAN;sp|P35749|MYH11_HUMAN;sp|P35749-2|MYH11_HUMAN;tr|B1PS43|B1PS43_HUMAN;sp|Q7Z406|MYH14_HUMAN;sp|Q7Z40…	tr|A0A024R1N1|A0A024R1N1_HUMAN;sp|P35579|MYH9_HUMAN;tr|Q86XU5|Q86XU5_HUMAN;sp|P35579-2|MYH9_HUMAN	0	323.31	6037500000	2505900000	3531600000	-0.245113	-0.775614	0.127501	0.82073	0.464459	0.113167	-0.0798897
0.68616	0.300797	sp|P35580|MYH10_HUMAN;sp|P35580-5|MYH10_HUMAN;sp|P35580-2|MYH10_HUMAN;sp|P35580-3|MYH10_HUMAN;sp|P35580-4|MYH10_HUMAN;tr|Q9UMG3|Q9UMG3_HUMAN;tr|Q9UE82|Q9UE82_HUMAN;tr|A5XEH4|A5XEH4_HUMAN;tr|G1UI33|G1UI33_HUMAN;tr|E7ERA5|E7ERA5_HUMAN	sp|P35580|MYH10_HUMAN;sp|P35580-5|MYH10_HUMAN;sp|P35580-2|MYH10_HUMAN;sp|P35580-3|MYH10_HUMAN;sp|P35580-4|MYH10_HUMAN	0	323.31	178330000	71868000	106470000	NaN	NaN	NaN	0.757365	0.333653	-0.156145	0.268315
1.81164	0.195955	sp|P35606-2|COPB2_HUMAN;sp|P35606|COPB2_HUMAN;tr|H0YAC7|H0YAC7_HUMAN;tr|D6R997|D6R997_HUMAN;tr|B4E2C9|B4E2C9_HUMAN	sp|P35606-2|COPB2_HUMAN;sp|P35606|COPB2_HUMAN	0	86.082	68187000	24523000	43664000	NaN	NaN	NaN	0.147567	0.168642	0.154713	0.312897
0.790155	0.110517	tr|Q59H57|Q59H57_HUMAN;tr|B4DR70|B4DR70_HUMAN;tr|A8K4H1|A8K4H1_HUMAN;sp|P35637-2|FUS_HUMAN;tr|Q8TBR3|Q8TBR3_HUMAN;tr|Q6IBQ5|Q6IBQ5_HUMAN;sp|P35637|FUS_HUMAN;tr|H3BPE7|H3BPE7_HUMAN;tr|Q13344|Q13344_HUMAN;tr|Q70T18|Q70T18_HUMAN;tr|B4E312|B4E312_HUMAN;tr|A0A075B7D9|A0A075B7D9_HUMAN	tr|Q59H57|Q59H57_HUMAN;tr|B4DR70|B4DR70_HUMAN;tr|A8K4H1|A8K4H1_HUMAN;sp|P35637-2|FUS_HUMAN;tr|Q8TBR3|Q8TBR3_HUMAN;tr|Q6IBQ5|Q6IBQ5_HUMAN;sp|P35637|FUS_HUMAN;tr|H3BPE7|H3BPE7_HUMAN;tr|Q13344|Q13344_HUMAN;tr|Q70T18|Q70T18_HUMAN	0	222.53	428560000	178970000	249590000	NaN	NaN	NaN	-0.0691189	0.16954	0.170822	0.170822
1.16466	0.346975	sp|P35658-2|NU214_HUMAN;sp|P35658-4|NU214_HUMAN;sp|P35658|NU214_HUMAN;sp|P35658-3|NU214_HUMAN;tr|A0A024R8B6|A0A024R8B6_HUMAN;sp|P35658-5|NU214_HUMAN;tr|Q7Z3C4|Q7Z3C4_HUMAN;tr|H0YF36|H0YF36_HUMAN	sp|P35658-2|NU214_HUMAN;sp|P35658-4|NU214_HUMAN;sp|P35658|NU214_HUMAN;sp|P35658-3|NU214_HUMAN;tr|A0A024R8B6|A0A024R8B6_HUMAN;sp|P35658-5|NU214_HUMAN;tr|Q7Z3C4|Q7Z3C4_HUMAN	0	113.01	59186000	23932000	35255000	NaN	NaN	NaN	0.52717	0.0712136	0.585251	0.204266
0.61743	0.0517386	sp|P35659-2|DEK_HUMAN;tr|B4DFG0|B4DFG0_HUMAN;sp|P35659|DEK_HUMAN;tr|D6RDA2|D6RDA2_HUMAN;tr|D6R9L5|D6R9L5_HUMAN;tr|H0Y993|H0Y993_HUMAN;tr|B4DNW3|B4DNW3_HUMAN	sp|P35659-2|DEK_HUMAN;tr|B4DFG0|B4DFG0_HUMAN;sp|P35659|DEK_HUMAN;tr|D6RDA2|D6RDA2_HUMAN;tr|D6R9L5|D6R9L5_HUMAN;tr|H0Y993|H0Y993_HUMAN;tr|B4DNW3|B4DNW3_HUMAN	0	13.586	53198000	22394000	30804000	NaN	NaN	NaN	0.101516	-0.00634738	NaN	0.0600474
1.99767	0.254289	sp|P36578|RL4_HUMAN;tr|Q59GY2|Q59GY2_HUMAN;tr|B4DMJ6|B4DMJ6_HUMAN;tr|H3BM89|H3BM89_HUMAN;tr|B4DMJ2|B4DMJ2_HUMAN;tr|B4DFI6|B4DFI6_HUMAN;tr|Q53G74|Q53G74_HUMAN;tr|H3BTP7|H3BTP7_HUMAN;tr|H3BU31|H3BU31_HUMAN;tr|B4DP82|B4DP82_HUMAN	sp|P36578|RL4_HUMAN;tr|Q59GY2|Q59GY2_HUMAN;tr|B4DMJ6|B4DMJ6_HUMAN;tr|H3BM89|H3BM89_HUMAN;tr|B4DMJ2|B4DMJ2_HUMAN;tr|B4DFI6|B4DFI6_HUMAN;tr|Q53G74|Q53G74_HUMAN	0	142.72	1894800000	686240000	1208600000	NaN	NaN	NaN	0.370722	0.270708	0.197362	0.178364
0.109253	-0.0158359	sp|P36776-3|LONM_HUMAN;tr|K7EJE8|K7EJE8_HUMAN;tr|K7EKE6|K7EKE6_HUMAN;tr|B3KU28|B3KU28_HUMAN;tr|Q2VPA0|Q2VPA0_HUMAN;tr|B4DPX0|B4DPX0_HUMAN;sp|P36776-2|LONM_HUMAN;tr|B3KXS5|B3KXS5_HUMAN;tr|E5KMI6|E5KMI6_HUMAN;sp|P36776|LONM_HUMAN;tr|K7ER27|K7ER27_HUMAN;tr|A4VCH6|A4VCH6_HUMAN	sp|P36776-3|LONM_HUMAN;tr|K7EJE8|K7EJE8_HUMAN;tr|K7EKE6|K7EKE6_HUMAN;tr|B3KU28|B3KU28_HUMAN;tr|Q2VPA0|Q2VPA0_HUMAN;tr|B4DPX0|B4DPX0_HUMAN;sp|P36776-2|LONM_HUMAN;tr|B3KXS5|B3KXS5_HUMAN;tr|E5KMI6|E5KMI6_HUMAN;sp|P36776|LONM_HUMAN;tr|K7ER27|K7ER27_HUMAN;tr|A4VCH6|A4VCH6_HUMAN	0	24.063	109360000	49013000	60350000	NaN	NaN	NaN	NaN	-0.0375324	0.0779266	-0.087902
0.138194	-0.0577932	sp|P37802|TAGL2_HUMAN;sp|P37802-2|TAGL2_HUMAN;tr|X6RJP6|X6RJP6_HUMAN;tr|C9J5W6|C9J5W6_HUMAN;sp|Q9UI15|TAGL3_HUMAN	sp|P37802|TAGL2_HUMAN;sp|P37802-2|TAGL2_HUMAN;tr|X6RJP6|X6RJP6_HUMAN	0	169.46	1119600000	453200000	666360000	NaN	NaN	-0.644172	0.270947	0.0561673	0.0501883	-0.0220974
0.235248	0.159965	tr|F2Z393|F2Z393_HUMAN;sp|P37837|TALDO_HUMAN	tr|F2Z393|F2Z393_HUMAN;sp|P37837|TALDO_HUMAN	0	14.029	220670000	76389000	144280000	NaN	NaN	NaN	0.421479	0.617957	0.170053	-0.569629
1.02274	0.247288	tr|H0Y6E7|H0Y6E7_HUMAN;tr|H3BT71|H3BT71_HUMAN;sp|P38159|RBMX_HUMAN;tr|H3BR27|H3BR27_HUMAN;sp|P38159-3|RBMX_HUMAN;tr|B4E352|B4E352_HUMAN;sp|P38159-2|RBMX_HUMAN;tr|Q2VIN3|Q2VIN3_HUMAN;sp|Q96E39|RMXL1_HUMAN;tr|H3BNC1|H3BNC1_HUMAN;tr|A8K8A6|A8K8A6_HUMAN;sp|O75526|RMXL2_HUMAN;sp|Q8N7X1|RMXL3_HUMAN	tr|H0Y6E7|H0Y6E7_HUMAN;tr|H3BT71|H3BT71_HUMAN;sp|P38159|RBMX_HUMAN;tr|H3BR27|H3BR27_HUMAN;sp|P38159-3|RBMX_HUMAN;tr|B4E352|B4E352_HUMAN;sp|P38159-2|RBMX_HUMAN;tr|Q2VIN3|Q2VIN3_HUMAN;sp|Q96E39|RMXL1_HUMAN	0	43.563	360000000	136380000	223610000	NaN	NaN	NaN	0.0918014	0.0640551	0.491084	0.342213
0.174736	-0.0672828	tr|B7Z2V6|B7Z2V6_HUMAN;sp|P38606-2|VATA_HUMAN;sp|P38606|VATA_HUMAN	tr|B7Z2V6|B7Z2V6_HUMAN;sp|P38606-2|VATA_HUMAN;sp|P38606|VATA_HUMAN	0	46.521	93933000	39188000	54745000	NaN	NaN	NaN	0.347099	-0.289774	-0.120859	-0.205597
0.104249	-0.0473758	tr|B7Z4V2|B7Z4V2_HUMAN;tr|V9HW84|V9HW84_HUMAN;sp|P38646|GRP75_HUMAN;tr|Q8N1C8|Q8N1C8_HUMAN;tr|B7Z4T3|B7Z4T3_HUMAN;tr|B7Z1V7|B7Z1V7_HUMAN;tr|A1XP52|A1XP52_HUMAN;tr|Q2F839|Q2F839_HUMAN;tr|D6RA73|D6RA73_HUMAN;tr|D6RJI2|D6RJI2_HUMAN;tr|H0Y8S0|H0Y8S0_HUMAN;tr|H0YBG6|H0YBG6_HUMAN	tr|B7Z4V2|B7Z4V2_HUMAN;tr|V9HW84|V9HW84_HUMAN;sp|P38646|GRP75_HUMAN;tr|Q8N1C8|Q8N1C8_HUMAN;tr|B7Z4T3|B7Z4T3_HUMAN;tr|B7Z1V7|B7Z1V7_HUMAN	0	323.31	2931100000	1203700000	1727400000	-0.516718	0.0659858	-0.747318	0.450274	0.393306	0.0569996	-0.0341603
0.359861	-0.265395	tr|A0A024R8W0|A0A024R8W0_HUMAN;sp|P38919|IF4A3_HUMAN;tr|I3L3H2|I3L3H2_HUMAN	tr|A0A024R8W0|A0A024R8W0_HUMAN;sp|P38919|IF4A3_HUMAN	0	70.272	231900000	103500000	128400000	NaN	NaN	NaN	0.0467006	0.256286	-0.271426	-1.09314
1.54985	0.260971	tr|Q49AJ9|Q49AJ9_HUMAN;tr|Q9BT63|Q9BT63_HUMAN;tr|Q9NY85|Q9NY85_HUMAN;tr|G5E9G0|G5E9G0_HUMAN;tr|B3KS36|B3KS36_HUMAN;tr|Q8TBW1|Q8TBW1_HUMAN;sp|P39023|RL3_HUMAN;tr|B5MCW2|B5MCW2_HUMAN;tr|Q96QL0|Q96QL0_HUMAN;tr|H7C422|H7C422_HUMAN;tr|H7C3M2|H7C3M2_HUMAN;tr|B2R7Y3|B2R7Y3_HUMAN;sp|Q92901|RL3L_HUMAN	tr|Q49AJ9|Q49AJ9_HUMAN;tr|Q9BT63|Q9BT63_HUMAN;tr|Q9NY85|Q9NY85_HUMAN;tr|G5E9G0|G5E9G0_HUMAN;tr|B3KS36|B3KS36_HUMAN;tr|Q8TBW1|Q8TBW1_HUMAN;sp|P39023|RL3_HUMAN;tr|B5MCW2|B5MCW2_HUMAN;tr|Q96QL0|Q96QL0_HUMAN;tr|H7C422|H7C422_HUMAN	0	258.44	556980000	181830000	375150000	NaN	NaN	NaN	0.0655723	0.334911	0.334225	0.309176
0.103793	-0.0364198	tr|U3KQ84|U3KQ84_HUMAN;sp|P39656-3|OST48_HUMAN;tr|A0A024RAD5|A0A024RAD5_HUMAN;sp|P39656|OST48_HUMAN;sp|P39656-2|OST48_HUMAN	tr|U3KQ84|U3KQ84_HUMAN;sp|P39656-3|OST48_HUMAN;tr|A0A024RAD5|A0A024RAD5_HUMAN;sp|P39656|OST48_HUMAN;sp|P39656-2|OST48_HUMAN	0	25.013	170650000	71374000	99274000	NaN	NaN	NaN	-0.224317	-0.274634	0.190804	0.162468
0.416197	0.0896228	sp|P39748-2|FEN1_HUMAN;tr|B4DWZ4|B4DWZ4_HUMAN;tr|Q6FHX6|Q6FHX6_HUMAN;sp|P39748|FEN1_HUMAN;tr|I3L3E9|I3L3E9_HUMAN;tr|F5H1Y3|F5H1Y3_HUMAN	sp|P39748-2|FEN1_HUMAN;tr|B4DWZ4|B4DWZ4_HUMAN;tr|Q6FHX6|Q6FHX6_HUMAN;sp|P39748|FEN1_HUMAN;tr|I3L3E9|I3L3E9_HUMAN	0	100.58	404320000	160340000	243980000	NaN	NaN	NaN	0.234501	0.224164	0.0360461	-0.13622
0.466107	-0.0292397	tr|Q59ET3|Q59ET3_HUMAN;tr|B2R9K8|B2R9K8_HUMAN;tr|A0A024RDL1|A0A024RDL1_HUMAN;sp|P40227|TCPZ_HUMAN;tr|A1JUI8|A1JUI8_HUMAN;tr|B4DPJ8|B4DPJ8_HUMAN;sp|P40227-2|TCPZ_HUMAN;tr|B4DN39|B4DN39_HUMAN	tr|Q59ET3|Q59ET3_HUMAN;tr|B2R9K8|B2R9K8_HUMAN;tr|A0A024RDL1|A0A024RDL1_HUMAN;sp|P40227|TCPZ_HUMAN;tr|A1JUI8|A1JUI8_HUMAN;tr|B4DPJ8|B4DPJ8_HUMAN;sp|P40227-2|TCPZ_HUMAN	0	323.31	1022000000	415830000	606140000	NaN	NaN	NaN	0.014641	-0.0429769	-0.0968229	0.0082
1.00937	0.380776	tr|Q8J015|Q8J015_HUMAN;tr|Q9BSQ6|Q9BSQ6_HUMAN;tr|Q5QTS3|Q5QTS3_HUMAN;sp|P40429|RL13A_HUMAN;tr|M0QYS1|M0QYS1_HUMAN;sp|Q6NVV1|R13P3_HUMAN;tr|Q0VGL3|Q0VGL3_HUMAN;tr|Q53H34|Q53H34_HUMAN	tr|Q8J015|Q8J015_HUMAN;tr|Q9BSQ6|Q9BSQ6_HUMAN;tr|Q5QTS3|Q5QTS3_HUMAN;sp|P40429|RL13A_HUMAN;tr|M0QYS1|M0QYS1_HUMAN;sp|Q6NVV1|R13P3_HUMAN;tr|Q0VGL3|Q0VGL3_HUMAN;tr|Q53H34|Q53H34_HUMAN	0	114.66	1147300000	441630000	705710000	NaN	NaN	NaN	0.659103	0.347892	0.573665	-0.0575568
0.312086	-0.161319	tr|G8JLH9|G8JLH9_HUMAN;tr|B4DNP0|B4DNP0_HUMAN;tr|B7ZA24|B7ZA24_HUMAN;tr|B4DVR6|B4DVR6_HUMAN;sp|P40763-3|STAT3_HUMAN;tr|B5BTZ6|B5BTZ6_HUMAN;sp|P40763-2|STAT3_HUMAN;sp|P40763|STAT3_HUMAN	tr|G8JLH9|G8JLH9_HUMAN;tr|B4DNP0|B4DNP0_HUMAN;tr|B7ZA24|B7ZA24_HUMAN;tr|B4DVR6|B4DVR6_HUMAN;sp|P40763-3|STAT3_HUMAN;tr|B5BTZ6|B5BTZ6_HUMAN;sp|P40763-2|STAT3_HUMAN;sp|P40763|STAT3_HUMAN	0	147.48	161380000	66190000	95187000	NaN	NaN	NaN	0.340619	-0.0224343	-0.592114	-0.371348
0.117531	0.0360441	tr|B9A041|B9A041_HUMAN;sp|P40925-2|MDHC_HUMAN;tr|V9HWF2|V9HWF2_HUMAN;sp|P40925|MDHC_HUMAN;sp|P40925-3|MDHC_HUMAN;tr|B8ZZ51|B8ZZ51_HUMAN;tr|C9JRL4|C9JRL4_HUMAN;tr|C9JF79|C9JF79_HUMAN	tr|B9A041|B9A041_HUMAN;sp|P40925-2|MDHC_HUMAN;tr|V9HWF2|V9HWF2_HUMAN;sp|P40925|MDHC_HUMAN;sp|P40925-3|MDHC_HUMAN;tr|B8ZZ51|B8ZZ51_HUMAN	0	20.988	79208000	29461000	49746000	NaN	NaN	NaN	-0.169696	-0.0853436	0.326767	0.0724488
0.840326	0.332899	sp|P40926-2|MDHM_HUMAN;tr|Q0QF37|Q0QF37_HUMAN;tr|Q75MT9|Q75MT9_HUMAN;tr|Q6FHZ0|Q6FHZ0_HUMAN;tr|A0A024R4K3|A0A024R4K3_HUMAN;sp|P40926|MDHM_HUMAN;tr|G3XAL0|G3XAL0_HUMAN;tr|B3KTM1|B3KTM1_HUMAN	sp|P40926-2|MDHM_HUMAN;tr|Q0QF37|Q0QF37_HUMAN;tr|Q75MT9|Q75MT9_HUMAN;tr|Q6FHZ0|Q6FHZ0_HUMAN;tr|A0A024R4K3|A0A024R4K3_HUMAN;sp|P40926|MDHM_HUMAN;tr|G3XAL0|G3XAL0_HUMAN;tr|B3KTM1|B3KTM1_HUMAN	0	112.75	154200000	53412000	100790000	NaN	NaN	NaN	0.680234	0.498455	0.257493	-0.104589
0.307594	-0.160086	tr|E9KL44|E9KL44_HUMAN;sp|P40939|ECHA_HUMAN;tr|B4DRH6|B4DRH6_HUMAN;tr|B4DDZ5|B4DDZ5_HUMAN;tr|H0YFD6|H0YFD6_HUMAN;sp|P40939-2|ECHA_HUMAN;tr|V9GZL3|V9GZL3_HUMAN	tr|E9KL44|E9KL44_HUMAN;sp|P40939|ECHA_HUMAN;tr|B4DRH6|B4DRH6_HUMAN;tr|B4DDZ5|B4DDZ5_HUMAN	0	268.56	445070000	178420000	266660000	-0.988991	NaN	NaN	0.144046	0.131458	0.0214797	-0.108425
0.808528	-0.179781	sp|P42166|LAP2A_HUMAN	sp|P42166|LAP2A_HUMAN	0	199.9	108460000	48015000	60442000	NaN	NaN	NaN	-0.271844	-0.275367	-0.277726	0.105812
1.33216	0.218566	sp|P42224-2|STAT1_HUMAN;tr|J3KPM9|J3KPM9_HUMAN;sp|P42224|STAT1_HUMAN	sp|P42224-2|STAT1_HUMAN;tr|J3KPM9|J3KPM9_HUMAN;sp|P42224|STAT1_HUMAN	0	22.208	45937000	16559000	29378000	NaN	NaN	NaN	0.123004	NaN	0.284159	0.248535
0.317446	-0.266183	tr|E5KNY5|E5KNY5_HUMAN;sp|P42704|LPPRC_HUMAN;tr|B4DSR0|B4DSR0_HUMAN;tr|C9JCA9|C9JCA9_HUMAN;tr|B8ZZ38|B8ZZ38_HUMAN	tr|E5KNY5|E5KNY5_HUMAN;sp|P42704|LPPRC_HUMAN;tr|B4DSR0|B4DSR0_HUMAN	0	50.456	99949000	45968000	53981000	NaN	NaN	NaN	NaN	0.351855	-0.625155	-0.525247
0.128934	-0.132755	tr|B3KNP8|B3KNP8_HUMAN;tr|B2RB23|B2RB23_HUMAN;sp|P42765|THIM_HUMAN;tr|K7EME0|K7EME0_HUMAN	tr|B3KNP8|B3KNP8_HUMAN;tr|B2RB23|B2RB23_HUMAN;sp|P42765|THIM_HUMAN;tr|K7EME0|K7EME0_HUMAN	0	77.815	62969000	27100000	35869000	NaN	NaN	NaN	0.224164	-1.22948	0.367147	0.107152
1.10495	-0.127264	sp|P43243|MATR3_HUMAN;tr|A8MXP9|A8MXP9_HUMAN;tr|D6REM6|D6REM6_HUMAN;tr|Q68D11|Q68D11_HUMAN;tr|D6R991|D6R991_HUMAN;tr|Q5CZA7|Q5CZA7_HUMAN;tr|B3KM87|B3KM87_HUMAN;tr|B4DRS1|B4DRS1_HUMAN;sp|P43243-2|MATR3_HUMAN;tr|H0Y8T4|H0Y8T4_HUMAN;tr|B4DF66|B4DF66_HUMAN;tr|Q9H4N1|Q9H4N1_HUMAN;tr|D6RAM9|D6RAM9_HUMAN;tr|D6RAY2|D6RAY2_HUMAN;tr|D6RBI2|D6RBI2_HUMAN;tr|D6RE02|D6RE02_HUMAN;tr|D6RIA2|D6RIA2_HUMAN;tr|Q68E0…	sp|P43243|MATR3_HUMAN;tr|A8MXP9|A8MXP9_HUMAN;tr|D6REM6|D6REM6_HUMAN;tr|Q68D11|Q68D11_HUMAN;tr|D6R991|D6R991_HUMAN	0	323.31	1132400000	473880000	658550000	-0.393444	-0.174849	-0.155293	-0.0943872	-0.196575	0.0483758	0.0753272
[truncated: 308 more rows]

## Sheet: A549
Gene names	Significance	Fold enrichment	Protein IDs	Majority protein IDs	Protein names	Q-value	Score	Intensity	Intensity L	Intensity H	1	2	3	4	6	7	8
[truncated: 566 more rows]

## Sheet: A549+Tg
Gene names	Protein IDs	Majority protein IDs	Protein names	Significance	Fold enrichment	Q-value	Score	Intensity	MS/MS count	C1	C2	C3	C4	C5	C6	C7	C8	PT1	PT2	PT3	PT4	PT5	PT6	PT7	PT8
[truncated: 283 more rows]

[truncated: 13 more sheets: SH-SY5Y, SH-SY5Y+Tg, iPSCs, iPSCs+Tg, NPCs, NPCs+Tg, Neurons, Neurons+Tg, COs, COs+Tg, Fibroblasts, Fibroblasts+Tg, HeLa+N6pA]
