# Supplementary material for: FICD activity and AMPylation remodelling modulate human neurogenesis
Source: Nat Commun. 2020 Jan 24;11:517. doi: 10.1038/s41467-019-14235-6 (PMC6981130; doi:10.1038/s41467-019-14235-6)
Supplement: Supplementary file 13 — Supplementary Data 10 [file 41467_2019_14235_MOESM13_ESM.xlsx]

## Sheet: Annotation of measured samples
Raw file name	Instrument	Samples numbering used in sheets
SH-SY5Y cells (pro-N6pA; overexpression of FICD wt)
20190510_PAK479_wt1	Fusion	WT1
20190510_PAK479_wt2	Fusion	WT2
20190510_PAK479_wt3	Fusion	WT3
SH-SY5Y cells (pro-N6pA; overexpression of FICD E234G)
20190510_PAK479_M1	Fusion	M1
20190510_PAK479_M2	Fusion	M2
20190510_PAK479_M3	Fusion	M3
SH-SY5Y cells (pro-N6pA)
20171020_PAK345_P1	Q Exactive	P1
20171020_PAK345_P2	Q Exactive	P2
20171020_PAK345_P3	Q Exactive	P3
SH-SY5Y cells (pro-N6pA; siRNA knock-down of FICD)
20190510_PAK479_P1	Q Exactive	Si1
20190510_PAK479_P2	Q Exactive	Si2
20190510_PAK479_P3	Q Exactive	Si3
SH-SY5Y cells (pro-N6pA; overexpression of FICD H363A)
20190607_PAK485_HA1	Fusion	HA1
20190607_PAK485_HA2	Fusion	HA3
20190607_PAK485_HA3	Fusion	HA4
SH-SY5Y cells (DMSO)
20190607_PAK485_C1	Fusion	C1
20190607_PAK485_C2	Fusion	C2
20190607_PAK485_C3	Fusion	C3

## Sheet: FICD wt OX
Increase	Decrease										pro-N6pA treated			pro-N6pA + FICD wt OX
Significant	Significance	Fold change	Protein IDs	Majority protein IDs	Protein names	Gene names	Q-value	Score	Intensity	MS/MS count	P1	P2	P3	WT1	WT2	WT3
+	4.04372	3.81854	A0A087X279;P09913	A0A087X279;P09913	Interferon-induced protein with tetratricopeptide repeats 2	IFIT2	0	110.94	127430000	35	21.0624	20.9989	20.3173	24.568	24.6333	24.633
+	3.14474	3.59915	E9PR30;P62861	E9PR30;P62861	40S ribosomal protein S30	FAU	0.00080645	20.378	165310000	25	21.4563	20.3352	21.0415	24.3084	24.3819	24.9401
+	3.87973	5.34705	O14879	O14879	Interferon-induced protein with tetratricopeptide repeats 3	IFIT3	0	217.07	414730000	84	20.4285	20.097	20.9357	25.5325	25.5826	26.3872
+	3.20028	2.97717	O95786;O95786-2;A2A376	O95786;O95786-2;A2A376	Probable ATP-dependent RNA helicase DDX58	DDX58	0	102.46	78655000	38	21.4427	21.0229	20.4145	23.8143	23.9388	24.0585
+	3.51306	4.54783	P05161;A0A096LPJ4;A0A096LNZ9	P05161;A0A096LPJ4;A0A096LNZ9	Ubiquitin-like protein ISG15	ISG15	0	52.31	417380000	34	20.8953	22.1678	21.8408	26.286	26.0316	26.2298
+	3.58653	-2.15938	P08758;D6RBL5;D6RBE9;E9PHT9	P08758;D6RBL5;D6RBE9	Annexin A5;Annexin	ANXA5	0	294.29	361240000	92	27.5155	27.8453	27.636	25.2485	25.5074	25.7628
+	3.77209	4.87437	P09914;P09914-2;Q5T764	P09914;P09914-2	Interferon-induced protein with tetratricopeptide repeats 1	IFIT1	0	201.53	293570000	86	21.199	20.6503	20.2463	25.7807	25.1167	25.8213
+	3.18629	2.21477	P18084;V9GYZ1;V9GZ57;H7C4W1;V9GYD8;H7C580;H7C5U2	P18084;V9GYZ1;V9GZ57	Integrin beta-5;Integrin beta	ITGB5	0	36.858	37240000	25	20.83	20.1837	20.1446	22.685	22.4859	22.6317
+	2.93513	-3.18578	P20073-2;P20073	P20073-2;P20073	Annexin A7	ANXA7	0.0020175	12.591	7946700	4	23.3994	23.3546	23.1707	19.4047	20.274	20.6886
+	2.94308	2.68106	P29317;P29317-2	P29317	Ephrin type-A receptor 2	EPHA2	0	58.341	39803000	29	20.5647	19.6121	20.205	23.0273	22.9089	22.4887
+	5.28831	2.07467	P78318	P78318	Immunoglobulin-binding protein 1	IGBP1	0	34.412	33681000	14	20.4063	20.2691	20.3602	22.516	22.3854	22.3581
+	4.27875	1.97016	Q13112	Q13112	Chromatin assembly factor 1 subunit B	CHAF1B	0	32.683	34071000	14	20.3973	20.6334	20.3476	22.4787	22.3065	22.5036
+	3.17225	4.60031	Q15646;Q15646-3;Q15646-2;H0YGP3	Q15646;Q15646-3;Q15646-2	2-5-oligoadenylate synthase-like protein	OASL	0	93.545	165200000	40	20.8845	20.2781	19.9275	25.3538	24.1786	25.3586
+	3.66112	4.12526	Q8IY21;H0Y8Z7;D6R944	Q8IY21	Probable ATP-dependent RNA helicase DDX60	DDX60	0	168.51	149640000	59	20.4175	21.2526	20.3145	24.9504	24.8765	24.5334
+	4.05847	1.93712	Q92522	Q92522	Histone H1x	H1FX	0	63.983	101710000	43	22.5645	22.1637	22.3979	24.3725	24.2659	24.299
+	3.53102	2.58823	Q9BVA6;F8VZ74;J3KP49;H0YIR6	Q9BVA6	Adenosine monophosphate-protein transferase FICD	FICD	0	48.989	39970000	18	20.4532	20.8545	20.3702	22.9251	23.059	23.4586
+	6.27728	1.93972	Q9Y6N5;H3BNX3;H3BMS6;H3BNP9;A0A1B0GXB4;H3BV36	Q9Y6N5;H3BNX3	Sulfide:quinone oxidoreductase, mitochondrial	SQRDL	0	194.2	303870000	84	23.7243	23.7291	23.6983	25.6987	25.6782	25.594
	1.26575	-0.205874	A0A024R4E5;Q00341;Q00341-2;H0Y394;H7C0A4;C9JIZ1;C9J5E5;C9JZI8;C9JHS7;C9JHZ8;C9JES8;H7C2D1;H7BZC3;C9JT62;C9JK79;C9JBS3;C9JEJ8;C9JHN6;C9JMQ6;C9JQ82;C9JHS9;C9J739;H7C3D0	A0A024R4E5;Q00341;Q00341-2;H0Y394	Vigilin	HDLBP	0	323.31	613760000	216	26.5115	26.6051	26.3955	26.2457	26.2583	26.3906
	3.13524	-0.542759	A0A024R4M0;P46781;B5MCT8;C9JM19;F2Z3C0;A8MXK4	A0A024R4M0;P46781;B5MCT8;C9JM19	40S ribosomal protein S9	RPS9	0	90.963	574310000	75	26.8927	26.834	26.7806	26.2163	26.3821	26.2806
	0.651767	0.150928	A0A024R571;Q9H4M9;C9J2Z4;C9JC03;C9JIJ3;C9IZH1;C9JDQ8;Q9NZN3-2;Q9NZN3	A0A024R571;Q9H4M9;C9J2Z4;C9JC03	EH domain-containing protein 1	EHD1	0	71.355	80915000	49	23.2932	23.2164	23.0005	23.4248	23.3112	23.2269
	2.34872	-0.356883	A0A024R7W5;A0A087X0Q1;A0A087WY31;Q7Z739	A0A024R7W5;A0A087X0Q1;A0A087WY31;Q7Z739	YTH domain-containing family protein 3	YTHDF3	0	63.688	59929000	31	23.3079	23.1954	23.2583	22.9831	22.9062	22.8016
	0.0917395	-0.0390453	A0A024RA52;P25787;C9JCK5;H3BT36;H7C402	A0A024RA52;P25787	Proteasome subunit alpha type;Proteasome subunit alpha type-2	PSMA2	0	121.83	502980000	111	26.3853	26.2977	25.9001	26.1815	26.1014	26.1831
	0.198413	0.132733	A0A0G2JL47;A0A024RCR6;A0A0G2JK23;P46379-4;P46379-5;P46379-2;P46379;P46379-3;F6S6P2;X6REW1;A0A0G2JJM1;F6UR09;F6U1F2;F6XTU0;A0A0G2JJR8;A0A1B0GX79;F6WML8;F6VEM6;F6X9W3;F6U341;F6TC96;H0Y4L1;H0Y710	A0A0G2JL47;A0A024RCR6;A0A0G2JK23;P46379-4;P46379-5;P46379-2;P46379;P46379-3;F6S6P2;X6REW1;A0A0G2JJM1;F6UR09;F6U1F2;F6XTU0;A0A0G2JJR8;A0A1B0GX79;F6WML8;F6VEM6;F6X9W3;F6U341	Large proline-rich protein BAG6	BAT3;BAG6	0	51.937	50695000	31	23.029	22.1891	22.4124	22.5999	22.6427	22.7861
	0.99015	0.70509	A0A087WV90;E9PDN5;A0A087WTU7;A0A075B6G3;P11532-3;P11532-2;P11532-4;P11532;E7EQR9;F5GZY3;E7EQS5;F8VX32;E7ESB2;H0Y304;P11532-10;P11532-9;P11532-8;P11532-7;P11532-5;P11532-6;H0Y3E8	A0A087WV90;E9PDN5;A0A087WTU7;A0A075B6G3;P11532-3;P11532-2;P11532-4;P11532;E7EQR9;F5GZY3;E7EQS5;F8VX32;E7ESB2;H0Y304;P11532-10;P11532-9;P11532-8;P11532-7;P11532-5;P11532-6	Dystrophin	DMD	0	40.779	29810000	20	21.1976	21.9413	20.8307	22.1643	21.9415	21.979
	0.490543	-0.315456	A0A075B720;P40818;P40818-2;H0YLH2;H0YM47;H0YNL5;H0YKV1	A0A075B720;P40818;P40818-2	Ubiquitin carboxyl-terminal hydrolase 8	USP8	0.00075901	18.211	12073000	6	21.3865	20.6829	21.0277	20.9409	20.3327	20.877
	0.603676	-0.101776	A0A075B730;P58107	A0A075B730;P58107	Epiplakin	EPPK1	0	44.22	14656000	11	21.0909	20.8829	20.9231	20.8667	20.7922	20.9326
	0.634589	-0.17237	A0A075B7B5;B7ZM87;O75044;G5EA48;Q7Z6B7-2;Q7Z6B7;A0A075B7C8;A0A075B743;Q5VZB4;A0A286YEY3;P0DMP2;P0DJJ0;A0A075B7E6	A0A075B7B5;B7ZM87;O75044;G5EA48;Q7Z6B7-2;Q7Z6B7;A0A075B7C8;A0A075B743;Q5VZB4;A0A286YEY3;P0DMP2;P0DJJ0	SLIT-ROBO Rho GTPase-activating protein 2;SLIT-ROBO Rho GTPase-activating protein 1;SLIT-ROBO Rho GTPase-activating protein 2B;SLIT-ROBO Rho GTPase-activating protein 2C	SRGAP2;SRGAP1;SRGAP2B;SRGAP2C	0	30.039	10920000	13	20.6928	20.5699	20.7195	20.2721	20.5369	20.656
	0.154993	-0.283448	A0A075B7D9;Q92804-2;Q92804	A0A075B7D9;Q92804-2;Q92804	TATA-binding protein-associated factor 2N	TAF15	0	29.617	67327000	15	22.1643	24.0821	24.2645	23.4422	23.2236	22.9949
	0.441795	-0.145279	A0A087WSV8;P80303-2;P80303;E9PKG6;Q2L696;E9PLR0;E9PLE9;A0A2R8Y6G7;E9PM22;H0YEG8;E9PJP3;H0YD18	A0A087WSV8;P80303-2;P80303;E9PKG6;Q2L696;E9PLR0;E9PLE9;A0A2R8Y6G7	Nucleobindin-2;Nesfatin-1	NUCB2;Nucb2	0	88.022	103290000	35	23.873	23.4533	23.7248	23.4076	23.6443	23.5634
	2.21555	-0.517786	A0A087WSW7;F6XU50;A0A0B4J1V9;Q9NRZ9-6;Q9NRZ9-5;Q9NRZ9-4;Q9NRZ9-3;Q9NRZ9-2;Q9NRZ9;Q9NW36	A0A087WSW7;F6XU50;A0A0B4J1V9;Q9NRZ9-6;Q9NRZ9-5;Q9NRZ9-4;Q9NRZ9-3;Q9NRZ9-2;Q9NRZ9	Lymphoid-specific helicase	HELLS	0.00078616	19.437	16598000	12	21.6035	21.6405	21.353	21.0208	20.9471	21.0759
	0.830409	-0.227723	F8W809;A0A087WSW9;A0A182DWI3;A0A087WSY9;Q16881-5;Q16881-2;Q16881-4;Q16881-3;Q16881-6;Q16881;E9PIR7;E2QRB9;Q16881-7;E9PKD3;E9PRI8;E9PQI3;E9PLT3;E9PKI4;A0A0B4J225;E9PIZ5	F8W809;A0A087WSW9;A0A182DWI3;A0A087WSY9;Q16881-5;Q16881-2;Q16881-4;Q16881-3;Q16881-6;Q16881;E9PIR7;E2QRB9;Q16881-7	Thioredoxin reductase 1, cytoplasmic	TXNRD1	0	323.31	473250000	135	26.2345	25.9111	25.8462	25.6884	25.8275	25.7927
	0.461815	0.92398	A0A087WSZ7;A0A1B0GW84;Q08499-3;Q08499-2;Q08499-10;Q08499-9;Q08499-6;Q08499-11;Q08499;A0A1W2PQN6;Q08499-7;Q08499-12;D6RHE0;Q08499-5;Q08499-8;Q08499-4	A0A087WSZ7;A0A1B0GW84;Q08499-3;Q08499-2;Q08499-10;Q08499-9;Q08499-6;Q08499-11;Q08499;A0A1W2PQN6;Q08499-7;Q08499-12	cAMP-specific 3,5-cyclic phosphodiesterase 4D	PDE4D	0	47.677	34928000	18	21.693	20.1485	20.3044	22.395	20.2174	22.3055
	0.579507	0.213662	A0A087WT45;Q4V328;A0A075B793;Q4V328-4;Q4V328-3;Q4V328-2;A0A087WXA6	A0A087WT45;Q4V328;A0A075B793;Q4V328-4;Q4V328-3;Q4V328-2;A0A087WXA6	GRIP1-associated protein 1	GRIPAP1	0	49.745	30477000	17	22.2555	21.7063	21.8837	22.1119	22.2108	22.1638
	0.0118985	-0.00679588	A0A087X0W7;A0A087WT95;P49753;G3V4F2;P49753-2;Q86TX2;A0A2R8Y7H3	A0A087X0W7;A0A087WT95;P49753;G3V4F2;P49753-2;Q86TX2	Acyl-coenzyme A thioesterase 2, mitochondrial;Acyl-coenzyme A thioesterase 1	ACOT2;ACOT1	0	42.096	45507000	23	22.611	22.6153	22.2803	22.6639	22.6312	22.1911
	0.731731	0.606668	A0A087WTA5;E7ERK9;Q9UI10-3;Q9UI10;Q9UI10-2;A0A087WW69;F8W8L6;H7C2L8	A0A087WTA5;E7ERK9;Q9UI10-3;Q9UI10;Q9UI10-2;A0A087WW69;F8W8L6	Translation initiation factor eIF-2B subunit delta	EIF2B4	0	33.748	28325000	11	20.7864	21.9855	21.8386	22.0994	22.2261	22.1049
	0.121258	-0.0553385	A0A087WTV6;Q96C36;A0A087WZR9;J3KR12	A0A087WTV6;Q96C36;A0A087WZR9;J3KR12	Pyrroline-5-carboxylate reductase 2;Pyrroline-5-carboxylate reductase	PYCR2	0	157.03	97875000	48	23.8346	23.933	23.5317	23.8177	23.8337	23.4819
	0.561055	0.463652	A0A087WVR3;A0A087WTW0;Q96T88;Q96T88-2;A0A087WWG9	A0A087WVR3;A0A087WTW0;Q96T88;Q96T88-2;A0A087WWG9	E3 ubiquitin-protein ligase UHRF1	UHRF1	0	59.699	44778000	24	21.537	22.6208	22.6012	22.8274	22.7595	22.5631
	0.907678	1.31491	A0A087WTZ5;E9PRQ7;Q04323;E9PJ81;Q04323-2;E9PS08	A0A087WTZ5;E9PRQ7;Q04323;E9PJ81;Q04323-2	UBX domain-containing protein 1	UBXN1	0	289.68	126760000	50	23.0893	23.5505	21.3472	24.1299	23.8416	23.9602
	0.999345	-0.706218	H0YI58;H0YI50;A0A087WU02;Q96RQ1;H0YHJ8	H0YI58;H0YI50;A0A087WU02;Q96RQ1;H0YHJ8	Endoplasmic reticulum-Golgi intermediate compartment protein 2	ERGIC2	0.0032755	12.116	7124900	3	21.1202	21.2074	20.402	20.4772	19.7873	20.3465
	0.610703	-1.04239	A0A087WU53;Q9H0U3;Q9H0U3-2	A0A087WU53;Q9H0U3	Magnesium transporter protein 1	MAGT1	0.00074822	17.669	27121000	6	21.1539	22.4818	22.417	20.1564	22.2188	20.5504
	0.893654	1.32199	A0A087WUB9;Q8WYA6;Q8WYA6-4;Q8WYA6-3;Q8WYA6-2;A2A2P1	A0A087WUB9;Q8WYA6;Q8WYA6-4;Q8WYA6-3;Q8WYA6-2	Beta-catenin-like protein 1	CTNNBL1	0	59.93	36853000	17	20.1234	22.5078	21.1845	22.5939	22.5954	22.5923
	0.823808	0.394768	E9PL01;A0A087WUC6;E9PI68;Q15005;E9PRB9;H0YE04	E9PL01;A0A087WUC6;E9PI68;Q15005;E9PRB9	Signal peptidase complex subunit 2	SPCS2	0	37.136	41630000	19	21.8996	22.2126	22.6146	22.7615	22.6632	22.4864
	1.27411	1.12268	A0A087WUD3;Q9NRP0;Q9NRP0-2	A0A087WUD3;Q9NRP0;Q9NRP0-2	Oligosaccharyltransferase complex subunit OSTC	OSTC	0.0017934	14.765	34991000	12	20.486	21.8012	20.75	22.3249	22.0784	22.0021
	1.62528	0.319681	A0A087WUL2;P49720;A0A087WXQ8;A0A087WY10	A0A087WUL2;P49720;A0A087WXQ8;A0A087WY10	Proteasome subunit beta type-3	PSMB3	0	143.53	305490000	66	24.7066	24.8401	24.9953	25.2294	25.1144	25.1573
	0.0123008	0.00670624	A0A087WUN7;H0YJ40;G3V4X6;G3V2S9;Q9GZT3-2;Q9GZT3;H0YJW7;H0YJ07;H0YJU7;H0YJI1	A0A087WUN7;H0YJ40;G3V4X6;G3V2S9;Q9GZT3-2;Q9GZT3;H0YJW7	SRA stem-loop-interacting RNA-binding protein, mitochondrial	SLIRP	0	101.69	246640000	50	24.79	24.9381	25.3611	24.9918	24.9697	25.1477
	0.625787	-0.0993226	E7ETK0;A0A2R8Y849;A0A087WUS0;A0A2R8YD14;P62847-2;P62847-3;P62847;P62847-4;A0A2R8Y8A0	E7ETK0;A0A2R8Y849;A0A087WUS0;A0A2R8YD14;P62847-2;P62847-3;P62847;P62847-4;A0A2R8Y8A0	40S ribosomal protein S24	RPS24	0	36.07	367210000	41	25.7587	25.7639	25.581	25.6759	25.5461	25.5836
	2.06857	-0.221713	A0A087WUT6;O60841	A0A087WUT6;O60841	Eukaryotic translation initiation factor 5B	EIF5B	0	321.84	555480000	184	26.3151	26.3472	26.446	26.1485	26.1886	26.1062
	2.16078	-0.352364	A0A087WUZ3;Q01082;Q01082-2;F8W6C1;A4QPE4;P11277-3;P11277;P11277-2	A0A087WUZ3;Q01082;Q01082-2	Spectrin beta chain, non-erythrocytic 1	SPTBN1	0	323.31	845070000	365	27.1125	27.3067	27.2772	26.9458	26.849	26.8445
	1.21072	0.278393	A0A087WV05;Q99417;A0A0D9SEI7	A0A087WV05;Q99417	C-Myc-binding protein	MYCBP	0.00080808	20.478	41545000	12	22.1352	22.1935	22.1714	22.2799	22.4106	22.6447
	0.0285976	0.0654488	A0A087WVI0;Q8WTW3;E9PBL8;J3KSY3;J3QKY9;J3QLT5	A0A087WVI0;Q8WTW3;E9PBL8	Conserved oligomeric Golgi complex subunit 1	COG1	0.00075873	18.198	11143000	4	21.7417	20.2476	20.7852	19.7244	21.6268	21.6197
	0.0581884	0.0200272	A0A087WVM4;B7ZM99;Q6UB35;Q4VXM0;H0Y327;Q6UB35-2;Q4VXM1;Q5JYA8;Q5JYA3	A0A087WVM4;B7ZM99;Q6UB35	Monofunctional C1-tetrahydrofolate synthase, mitochondrial	MTHFD1L	0	144.23	161960000	73	24.5343	24.5491	24.2136	24.359	24.4904	24.5077
	1.30653	-0.272484	A0A087WVQ6;Q00610-2;Q00610;J3KS13;K7EJJ5;J3KSQ2;J3QL20;J3KRF5;F5H5N6	A0A087WVQ6;Q00610-2;Q00610	Clathrin heavy chain;Clathrin heavy chain 1	CLTC	0	323.31	2294000000	496	28.252	28.4422	28.5363	28.2285	28.1306	28.054
	0.0837885	0.0608768	A0A087WVZ9;P19388;A0A0A0MQR7;A0A087WWX0;K7EQN2;K7EJ87;A0A087WVN5	A0A087WVZ9;P19388;A0A0A0MQR7;A0A087WWX0	DNA-directed RNA polymerases I, II, and III subunit RPABC1	POLR2E	0	46.157	38915000	29	22.7624	22.4469	21.9287	22.5516	22.4941	22.2749
	2.04206	0.322975	A0A087WW40;Q9Y371;Q9Y371-2;Q9Y371-3	A0A087WW40;Q9Y371;Q9Y371-2	Endophilin-B1	SH3GLB1	0	135.69	110920000	43	23.5223	23.7007	23.6599	23.9076	24.0341	23.9102
	0.549348	-0.139148	F8W8R3;A0A087WWF6;P49005;C9JLE1;C9IZD2;C9J8Z7;C9JHC7;H7C1B3	F8W8R3;A0A087WWF6;P49005;C9JLE1	DNA polymerase delta subunit 2	POLD2	0	54.069	56309000	48	23.3631	23.0036	23.0586	23.0108	22.986	23.0111
	0.16906	-0.172871	A0A087WWM0;O43617-2;O43617;A0A087WYS5;A6NKE1	A0A087WWM0;O43617-2;O43617;A0A087WYS5	Trafficking protein particle complex subunit 3	TRAPPC3	0.00074655	17.6	37899000	8	22.408	22.1653	22.3025	22.3485	21.3775	22.6313
	0.521679	0.63762	A0A087WWP4;Q96T37-4;Q96T37-2;Q96T37-3;Q96T37	A0A087WWP4;Q96T37-4;Q96T37-2;Q96T37-3;Q96T37	Putative RNA-binding protein 15	RBM15	0.00080096	20.107	17986000	12	21.1855	21.3442	19.7108	21.1696	21.3529	21.6309
	0.492598	0.240296	A0A087WWS1;Q96FV9;J3KRD7;J3QQZ3;J3KT14;Q96FV9-2;A0A087WY84;R4GMN4	A0A087WWS1;Q96FV9	THO complex subunit 1	THOC1	0	48.446	47432000	18	22.0716	22.7903	22.5437	22.6711	22.7625	22.6929
	0.726087	-0.566423	A0A087WWW9;O95999;A0A3B3ISX2	A0A087WWW9;O95999	B-cell lymphoma/leukemia 10	BCL10	0.00080192	20.144	9824800	3	21.5154	21.0422	21.5626	21.3213	20.8682	20.2314
	0.00491742	-0.00232697	A0A087WXC5;E7ESZ7;O95299;O95299-2;H7C2W5;H7C1Y7;H7C2X4;Q8N1B9;C9J6X0	A0A087WXC5;E7ESZ7;O95299;O95299-2	NADH dehydrogenase [ubiquinone] 1 alpha subcomplex subunit 10, mitochondrial	NDUFA10	0	97.364	64680000	26	23.0671	23.2142	22.7056	22.97	22.9487	23.0613
	0.497646	0.311878	A0A087WXM6;J3QQT2;J3KRX5;A0A0A6YYL6;P18621;P18621-3;J3QLC8;A0A0A0MRF8;P18621-2;J3KRB3;A0A087WWH0;J3QS96;A0A087WY81;J3KSJ0	A0A087WXM6;J3QQT2;J3KRX5;A0A0A6YYL6;P18621;P18621-3;J3QLC8;A0A0A0MRF8;P18621-2;J3KRB3;A0A087WWH0;J3QS96;A0A087WY81	60S ribosomal protein L17	RPL17;RPL17-C18orf32	0	86.245	538650000	74	25.3575	26.2854	25.9252	26.0849	26.1856	26.2333
	1.26905	-0.369274	H7BXI1;A0A087WXU3;A0FGR8-2;A0FGR8;A0FGR8-6;A0FGR8-5;A0FGR8-4	H7BXI1;A0A087WXU3;A0FGR8-2;A0FGR8;A0FGR8-6;A0FGR8-5;A0FGR8-4	Extended synaptotagmin-2	ESYT2	0	92.63	78262000	48	23.6873	23.7406	23.6799	23.4559	23.4808	23.0634
	1.91043	-0.544249	A0A087WY55;Q9NP79;Q5TGM0;Q9NP79-2	A0A087WY55;Q9NP79;Q5TGM0;Q9NP79-2	Vacuolar protein sorting-associated protein VTA1 homolog	VTA1	0	26.35	50334000	29	23.4621	23.0345	23.2519	22.6683	22.7465	22.701
	0.448252	0.0808818	A0A087WY71;E9PFW3;Q96CW1-2;Q96CW1;H7C4C3	A0A087WY71;E9PFW3;Q96CW1-2;Q96CW1	AP-2 complex subunit mu	AP2M1	0	38.878	41438000	16	22.3979	22.568	22.3775	22.5783	22.4312	22.5766
	1.24052	2.26829	D6RFM0;D6RAH7;H9KV45;A0A0A0MQU3;A0A087WY85;P62837-2;P62837;P61077;P61077-2;P61077-3;D6RAW0	D6RFM0;D6RAH7;H9KV45;A0A0A0MQU3;A0A087WY85;P62837-2;P62837;P61077;P61077-2;P61077-3;D6RAW0	Ubiquitin-conjugating enzyme E2 D2;Ubiquitin-conjugating enzyme E2 D3	UBE2D2;UBE2D3	0.0017241	13.209	75554000	9	19.9355	20.601	20.0889	20.8098	23.3896	23.2309
	1.1952	-1.62531	A0A087WYC8;Q9BZI7-2;Q9BZI7	A0A087WYC8;Q9BZI7-2;Q9BZI7	Regulator of nonsense transcripts 3B	UPF3B	0	29.497	18741000	11	22.0225	22.1518	22.0573	19.826	21.7279	19.8018
	1.57569	1.00637	A0A0G2JLV0;A0A087WYD6;X5CMH5;Q03519;A0A140T9S0;E7ENX8;Q03519-2	A0A0G2JLV0;A0A087WYD6;X5CMH5;Q03519;A0A140T9S0;E7ENX8;Q03519-2	Antigen peptide transporter 2	TAP2	0	34.212	38011000	18	20.8741	21.8468	21.3979	22.2518	22.3471	22.539
	0.10788	0.0826944	A0A087WYN9;Q7Z478	A0A087WYN9;Q7Z478	ATP-dependent RNA helicase DHX29	DHX29	0.0017813	14.351	8492900	5	20.8695	20.6366	20.8181	20.6405	20.5421	21.3898
	0.122535	-0.230694	A0A087WYS9;Q15526-2;Q15526	A0A087WYS9;Q15526-2;Q15526	Surfeit locus protein 1	SURF1	0.003283	12.162	7146600	4	21.6996	19.5457	21.162	20.1882	20.5354	20.9916
	0.323396	-0.0921097	A0A087WYT3;Q15185-4;Q15185;Q15185-3;B4DDC6;Q15185-2	A0A087WYT3;Q15185-4;Q15185;Q15185-3;B4DDC6	Prostaglandin E synthase 3	PTGES3	0	55.669	650910000	60	26.3796	26.4397	26.5222	26.346	26.5489	26.1704
	0.33699	0.26841	A0A087WZ13;E9PAU2;Q8IY67-2;Q8IY67;K7EKR9;Q8IY67-3	A0A087WZ13;E9PAU2;Q8IY67-2;Q8IY67	Ribonucleoprotein PTB-binding 1	RAVER1	0	90.292	82991000	30	23.1398	23.5241	22.4096	23.2266	23.2985	23.3537
	0.457218	0.737577	B7Z385;A0A087X0J3;A0A087WZ15;E9PDI2;P40123-2;P40123;P40123-3	B7Z385;A0A087X0J3;A0A087WZ15;E9PDI2;P40123-2;P40123;P40123-3	Adenylyl cyclase-associated protein;Adenylyl cyclase-associated protein 2	CAP2	0.00042159	22.852	85533000	11	23.536	21.426	23.4782	23.5397	23.6482	23.465
	0.0835589	0.217981	A0A087WZ40;Q14244-5;Q14244-3;Q14244-2;Q14244-6;Q14244-4;Q14244;Q14244-7	A0A087WZ40;Q14244-5;Q14244-3;Q14244-2;Q14244-6;Q14244-4;Q14244;Q14244-7	Ensconsin	MAP7	0.0008316	21.801	25601000	16	21.153	19.9296	21.9114	22.3658	19.8884	21.3937
	0.0837222	-0.154797	C9JXK9;C9JUT4;A0A087WZF1;Q93052	C9JXK9;C9JUT4;A0A087WZF1;Q93052	Lipoma-preferred partner	LPP	0.0035959	12.04	6495800	3	21.4961	21.2588	19.5149	20.2248	20.6995	20.8812
	0.606869	-0.452305	A0A087WZK0;P49366;P49366-2;P49366-3;M0R1T4;M0QXT2;M0R253;M0QX43;A0A3B3IU31;B4E3M2;M0R0V2;Q5J8M5	A0A087WZK0;P49366;P49366-2;P49366-3;M0R1T4	Deoxyhypusine synthase	DHPS	0	43.012	38688000	22	22.8575	21.9272	22.716	21.7614	22.3396	22.0428
	0.0063724	-0.000806173	A0A087WZN1;O43837;A0A087X2E5;O43837-3;O43837-2;A0A0D9SG66	A0A087WZN1;O43837;A0A087X2E5;O43837-3;O43837-2;A0A0D9SG66	Isocitrate dehydrogenase [NAD] subunit, mitochondrial;Isocitrate dehydrogenase [NAD] subunit beta, mitochondrial	IDH3B	0	99.174	63343000	36	22.8706	22.8592	22.9834	22.8835	22.9014	22.9259
	0.651332	-0.172061	A0A087X020;Q9Y3A5;F8WE72	A0A087X020;Q9Y3A5	Ribosome maturation protein SBDS	SBDS	0	55.121	142230000	40	24.5671	24.2747	24.2415	24.0718	24.2277	24.2676
	0.188773	0.048748	A0A087X054;Q9Y4L1;E9PJ21;A0A087WWI4;K7EQK2;Q9Y4L1-2;J3KTF1;J3QL06;Q9BST8;J3QQH7;J3QLE9;A0A087X214;A0A087WW13	A0A087X054;Q9Y4L1;E9PJ21;A0A087WWI4;K7EQK2;Q9Y4L1-2	Hypoxia up-regulated protein 1	HYOU1	0	323.31	1184000000	243	27.1546	27.3951	27.1018	27.1891	27.2845	27.3241
	0.945536	-1.47187	A0A087X0H8;Q15714-2;Q15714-3;Q15714	A0A087X0H8;Q15714-2;Q15714-3;Q15714	TSC22 domain family protein 1	TSC22D1	0.00075301	17.957	26154000	10	22.5105	20.6701	20.4934	19.1064	20.2492	19.9029
	0.483158	0.372613	A0A087X0K9;G5E9E7;G3V1L9;Q07157-2;Q07157;H0YKB1;H0Y3R8	A0A087X0K9;G5E9E7;G3V1L9;Q07157-2;Q07157	Tight junction protein ZO-1	TJP1	0	93.235	72461000	45	22.4137	23.4472	22.9305	23.033	23.5627	23.3135
	0.146282	0.133085	A0A087X0R6;Q9UMY4-3;Q9UMY4-2;Q9UMY4	A0A087X0R6;Q9UMY4-3;Q9UMY4-2;Q9UMY4	Sorting nexin-12	SNX12	0.00074294	17.404	18860000	8	20.1252	21.0193	20.4887	21.034	20.2856	20.7128
	0.0251543	0.0115547	Q2TAM5;A0A087X0W8;Q04206-3;Q04206;E9PKV4;A0A087WVP0;E9PKH5;Q04206-2;Q04206-4;E9PNV4;E9PMD5;E9PI38;E9PQS6;E9PM47;E9PNK5;E9PJR1;E9PRX2;E9PN69	Q2TAM5;A0A087X0W8;Q04206-3;Q04206;E9PKV4;A0A087WVP0;E9PKH5;Q04206-2;Q04206-4;E9PNV4;E9PMD5;E9PI38;E9PQS6	Transcription factor p65	RELA	0	35.087	56256000	12	23.1531	22.7852	22.648	22.8643	22.8263	22.9304
	0.0703916	0.0635821	A0A087X0Z7;H0YJ66;Q9Y394-2;Q9Y394;H0YJE4;H0YJR8	A0A087X0Z7;H0YJ66;Q9Y394-2;Q9Y394	Dehydrogenase/reductase SDR family member 7	DHRS7	0	31.092	23252000	28	22.3257	21.4992	21.3233	21.7418	21.9086	21.6885
	0.147721	0.2541	A0A087X142;A6NMH6;A6NFQ9;F8W8I8;Q92599-2;Q92599-4;Q92599;Q92599-3;C9JV02;A0A0A0MRP8;C9J4G8	A0A087X142;A6NMH6;A6NFQ9;F8W8I8;Q92599-2;Q92599-4;Q92599;Q92599-3	Septin-8	2008-09-01	0.00079872	19.973	9411800	12	20.7052	19.3469	21.354	21.0998	20.8055	20.2631
	0.866985	-0.164113	A0A087X1B2;B9A018;Q53GS9-2;Q53GS9;Q53GS9-3;A0A087WW31	A0A087X1B2;B9A018;Q53GS9-2;Q53GS9;Q53GS9-3	U4/U6.U5 tri-snRNP-associated protein 2	USP39	0	77.718	104440000	27	24.0381	23.7878	23.9836	23.8039	23.8286	23.6845
	1.0745	0.177636	A0A087X1E4;P53365-2;P53365-3;P53365;E9PRV8	A0A087X1E4;P53365-2;P53365-3;P53365	Arfaptin-2	ARFIP2	0	65.535	35406000	16	22.1223	22.3028	22.3077	22.3613	22.517	22.3874
	0.129787	-0.231376	A0A087X1G7;O60613;A0A3B3IT39	A0A087X1G7;O60613;A0A3B3IT39	15 kDa selenoprotein	2015-09-01	0.0018149	15.615	19460000	9	21.0099	20.3404	20.7842	19.5	21.641	20.2994
	0.839812	-1.12166	A0A087X1H1;A0A0A0MTS6;K7EIE8;O95983-2;O95983;A0A087WT34	A0A087X1H1;A0A0A0MTS6;K7EIE8;O95983-2;O95983;A0A087WT34	Methyl-CpG-binding domain protein 3	MBD3	0.001794	14.788	9515700	9	21.1093	20.3356	21.1419	20.8626	19.1719	19.1873
	0.219146	0.374947	X6RLL4;A0A087X1N3;O75818-2;O75818;F8WC38	X6RLL4;A0A087X1N3;O75818-2;O75818;F8WC38	Ribonuclease P protein subunit p40	RPP40	0	23.602	16651000	15	21.9431	21.2143	19.7126	21.434	21.4567	21.1041
	1.08046	0.327944	A0A087X1Z3;Q9UL46;H0YM70;H0YKU2	A0A087X1Z3;Q9UL46;H0YM70	Proteasome activator complex subunit 2	PSME2	0	181.34	299010000	88	24.7846	25.0917	25.2068	25.48	25.3364	25.2505
	0.420768	-0.682474	A0A087X211;Q8TCG1-2;Q8TCG1	A0A087X211;Q8TCG1-2;Q8TCG1	Protein CIP2A	KIAA1524	0.0017325	13.355	9692700	5	21.4829	20.6356	22.0068	21.4078	21.0914	19.5787
	0.0298294	0.0197474	A0A087X2B5;P35613-2;P35613;A0A087WUV8;P35613-3;P35613-4;I3L192;R4GMX5;R4GN83;A0A2R8YDZ0	A0A087X2B5;P35613-2;P35613;A0A087WUV8;P35613-3;P35613-4;I3L192	Basigin	BSG	0	83.374	418620000	54	25.8691	25.5999	26.1734	25.7734	25.7309	26.1974
	1.20841	0.377094	A0A087X2D8;O60271-4;O60271-2;O60271;O60271-5;O60271-3;O60271-9;H0YBE9;D6RHI8;H0YBS5	A0A087X2D8;O60271-4;O60271-2;O60271;O60271-5;O60271-3;O60271-9	C-Jun-amino-terminal kinase-interacting protein 4	SPAG9	0	163.35	144880000	48	24.1819	23.7938	23.7893	24.1971	24.2724	24.4269
	1.1262	0.249591	A0A087X2I1;P62333;H0YJC0;H0YJS8;H0YJX2;H0YJE9;H0YJT1	A0A087X2I1;P62333	26S protease regulatory subunit 10B	PSMC6	0	128.88	282290000	86	24.7514	25.0275	25.0872	25.2058	25.1819	25.2272
	0.188596	0.345575	A0A096LP07;A8K070;C9JFE4;A0A096LPJ3;Q13098-5;Q13098-7;Q13098;Q13098-6;J3KSA5;J3QS88;J3KTB0;J3KRJ4;J3QQX0;J3QLT0	A0A096LP07;A8K070;C9JFE4;A0A096LPJ3;Q13098-5;Q13098-7;Q13098;Q13098-6	COP9 signalosome complex subunit 1	GPS1	0	66.064	41830000	25	20.5521	22.6608	22.4772	22.535	22.3067	21.8852
	0.221617	-0.209229	A0A096LP25;Q6ZSR9;A0A096LNZ0	A0A096LP25;Q6ZSR9;A0A096LNZ0	Uncharacterized protein FLJ45252	AAK1	0	35.036	20582000	15	21.2065	22.213	21.6281	21.5854	21.794	21.0405
	2.24833	0.918806	J3KP36;A0A0A0MR88;A0A096LPC5;Q9Y4E1-5;Q9Y4E1-3;Q9Y4E1-6;Q9Y4E1-2;Q9Y4E1-1;Q9Y4E1;A0A087WYF6;F8W7U3;E7ESD2;Q641Q2-2;Q641Q2;Q5SRD0;B1AP61;A0A0A0MT65	J3KP36;A0A0A0MR88;A0A096LPC5;Q9Y4E1-5;Q9Y4E1-3;Q9Y4E1-6;Q9Y4E1-2;Q9Y4E1-1;Q9Y4E1;A0A087WYF6;F8W7U3;E7ESD2;Q641Q2-2;Q641Q2	WASH complex subunit FAM21C;WASH complex subunit FAM21A	FAM21C;FAM21A	0	116.05	64887000	41	22.4278	22.3658	21.9509	23.3255	23.0683	23.1072
	1.37925	-0.530199	P0DPI2;A0A0B4J2D5;A0A096LPI6;A0A096LP73;A0A096LNH5;H7C1F6;A0A2R8YDR7;H7C2G3;F2Z2Q0;A0A096LP12;P0DPI2-2;A0A0B4J2H4;A0A0B4J2D5-2;A0A096LNJ1;A0A2R8Y6K9	P0DPI2;A0A0B4J2D5;A0A096LPI6;A0A096LP73;A0A096LNH5;H7C1F6;A0A2R8YDR7;H7C2G3;F2Z2Q0;A0A096LP12;P0DPI2-2;A0A0B4J2H4;A0A0B4J2D5-2;A0A096LNJ1;A0A2R8Y6K9		C21orf33	0	44.807	65961000	34	23.3503	23.1962	23.7869	22.9744	22.8849	22.8835
	0.0782032	-0.0350227	A2A2L5;A0A0A0MQR2;Q9BY42;A2A2L6	A2A2L5;A0A0A0MQR2;Q9BY42;A2A2L6	Protein RTF2 homolog	RTFDC1	0.0018123	15.459	15448000	9	21.154	21.1736	21.1271	20.8138	21.1945	21.3414
	0.195291	0.586349	U3KQC1;K7EIR0;A0A0A0MQU0;Q9BV38;A0A087X237;K7EKX5;K7EML4	U3KQC1;K7EIR0;A0A0A0MQU0;Q9BV38;A0A087X237;K7EKX5;K7EML4	WD repeat-containing protein 18	WDR18	0	71.404	47509000	21	20.7208	21.9704	20.635	22.6103	19.5638	22.9112
	0.735809	0.15472	C9JP00;A0A0A0MQX8;Q9NR56;Q86VM6;Q9NR56-3;Q9NR56-4;Q9NR56-7;Q9NR56-6;Q9NR56-2;Q9NR56-5	C9JP00;A0A0A0MQX8;Q9NR56;Q86VM6	Muscleblind-like protein 1	MBNL1	0	24.543	54588000	26	22.6948	22.9992	22.8722	23.0307	22.9353	23.0645
	0.210313	-0.13626	A0A0A0MR02;P45880-2;P45880;P45880-1;Q5JSD2;Q5JSD1;A2A3S1	A0A0A0MR02;P45880-2;P45880;P45880-1;Q5JSD2;Q5JSD1	Voltage-dependent anion-selective channel protein 2	VDAC2	0	146.9	930530000	112	27.0925	27.775	27.7312	27.5017	27.1573	27.531
	0.31167	-0.167926	A0A0A0MRA5;B7Z4B8;Q9BUJ2-4;Q9BUJ2-2;Q9BUJ2;Q9BUJ2-3;M0QYZ0;M0R3F1;M0R0K8;M0R203;M0QZV6;M0QYI8;M0QYM5	A0A0A0MRA5;B7Z4B8;Q9BUJ2-4;Q9BUJ2-2;Q9BUJ2;Q9BUJ2-3;M0QYZ0;M0R3F1	Heterogeneous nuclear ribonucleoprotein U-like protein 1	HNRNPUL1	0	83.195	134620000	60	23.9938	24.7322	24.4433	24.1801	24.3167	24.1687
	0.336787	0.413713	A0A0A0MRH8;A0A0A0MSH9;Q86WJ1-5;Q86WJ1-3;Q86WJ1-4;Q86WJ1-2;Q86WJ1	A0A0A0MRH8;A0A0A0MSH9;Q86WJ1-5;Q86WJ1-3;Q86WJ1-4;Q86WJ1-2;Q86WJ1	Chromodomain-helicase-DNA-binding protein 1-like	CHD1L	0.0017687	14.081	13026000	14	21.0477	19.5476	21.0307	21.144	20.9207	20.8024
	0.461682	-0.0912526	A0A0A0MRI2;Q9UNH7;Q9UNH7-2;G3V5U2;H0YJF8;G3V4Z5;G3V5X9	A0A0A0MRI2;Q9UNH7;Q9UNH7-2	Sorting nexin-6;Sorting nexin-6, N-terminally processed	SNX6	0	36.321	57670000	26	22.9862	23.0526	23.1375	22.9862	23.084	22.8322
	0.272636	-0.12797	A0A0A0MRJ6;H7BY58;P22061;P22061-2;F6S8N6;F8WDT3;F8WAV5;F8WAX2;C9J0F2	A0A0A0MRJ6;H7BY58;P22061;P22061-2;F6S8N6	Protein-L-isoaspartate O-methyltransferase;Protein-L-isoaspartate(D-aspartate) O-methyltransferase	PCMT1	0	82.133	113250000	26	23.8218	23.4219	24.0547	23.709	23.6054	23.6001
	1.5859	0.518426	A0A0A0MRK1;E9PAV9;Q5T3I0;Q5T3I0-3;F8W895;E9PPY4;F2Z3C6;Q5T3I0-2	A0A0A0MRK1;E9PAV9;Q5T3I0;Q5T3I0-3;F8W895;E9PPY4;F2Z3C6	G patch domain-containing protein 4	GPATCH4	0	135.9	57206000	27	22.7052	22.3609	22.6456	23.2069	23.1827	22.8775
	0.0564645	-0.0962512	A0A0A0MRM8;Q9UM54-6;A0A0D9SGC1;E7EW20;Q9UM54-5;Q9UM54-2;Q9UM54-4;Q9UM54-1;Q9UM54	A0A0A0MRM8;Q9UM54-6;A0A0D9SGC1;E7EW20;Q9UM54-5;Q9UM54-2;Q9UM54-4;Q9UM54-1;Q9UM54	Unconventional myosin-VI	MYO6	0	47.877	15041000	9	20.6131	21.8771	20.7386	20.2591	21.7473	20.9337
	0.905179	0.450719	A0A0A0MRN5;Q9NZT2-2;Q9NZT2;A0A087X028	A0A0A0MRN5;Q9NZT2-2;Q9NZT2	Opioid growth factor receptor	OGFR	0	85.602	68705000	31	22.9938	22.3564	23.0433	23.1482	23.2112	23.3861
	0.341943	0.105887	B6VEX4;A0A0A0MRT6;Q8IZP0-10;Q8IZP0-8;Q8IZP0-7;Q8IZP0-2;Q8IZP0-4;Q8IZP0-3;Q8IZP0-5;Q8IZP0-6;Q8IZP0-9;Q8IZP0;Q8IZP0-12;Q8IZP0-11;B7Z836;E9PEZ7;E7EW77;E7EP65;A0A0C4DG21;F8WAL6;Q9NYB9-3;Q9NYB9-2;Q9NYB9-4;Q9NYB9;H0Y6B5	B6VEX4;A0A0A0MRT6;Q8IZP0-10;Q8IZP0-8;Q8IZP0-7;Q8IZP0-2;Q8IZP0-4;Q8IZP0-3;Q8IZP0-5;Q8IZP0-6;Q8IZP0-9;Q8IZP0;Q8IZP0-12;Q8IZP0-11	Abl interactor 1	ABI1	0	76.347	86623000	33	23.5413	23.6222	23.2399	23.6798	23.5055	23.5358
	0.600692	-0.607693	X6RA56;X6RCK5;A0A0A0MRV8;X6RLR1;O75935-3;O75935-2;O75935	X6RA56;X6RCK5;A0A0A0MRV8;X6RLR1;O75935-3;O75935-2;O75935	Dynactin subunit 3	DCTN3	0.0038961	11.844	10266000	3	21.3238	20.1616	21.6079	20.617	20.3197	20.3336
	1.26111	0.202819	A0A0A0MS41;Q9BWM7;A0A1P0AYU5;S4R3N9	A0A0A0MS41;Q9BWM7;A0A1P0AYU5;S4R3N9	Sideroflexin;Sideroflexin-3	SFXN3	0	47.317	88700000	24	23.3916	23.6306	23.5046	23.6948	23.7711	23.6694
	0.127329	0.198139	A0A0A0MS99;I3L4X2;P33527-8;P33527-6;P33527-7;P33527-5;P33527-4;P33527-2;P33527-3;P33527;P33527-9	A0A0A0MS99;I3L4X2;P33527-8;P33527-6;P33527-7;P33527-5;P33527-4;P33527-2;P33527-3;P33527;P33527-9	Multidrug resistance-associated protein 1	ABCC1	0.0007657	18.435	20383000	9	22.0032	20.4842	21.1281	21.8748	21.6457	20.6895
	0.53903	0.432915	A0A0A0MSA9;A0A0C4DG49;P15151-3;P15151-2;P15151-4;P15151	A0A0A0MSA9;A0A0C4DG49;P15151-3;P15151-2;P15151-4;P15151	Poliovirus receptor	PVR	0	31.555	52893000	19	21.9232	22.6152	22.597	22.3403	22.8124	23.2815
	0.95421	-1.0426	A0A0A0MSJ2;E7EU13;Q96P48-5;Q96P48-7;Q96P48-2;Q96P48-4;Q96P48-1;Q96P48-3;Q96P48;F5GWN4;F8WBT0	A0A0A0MSJ2;E7EU13;Q96P48-5;Q96P48-7;Q96P48-2;Q96P48-4;Q96P48-1;Q96P48-3;Q96P48;F5GWN4;F8WBT0	Arf-GAP with Rho-GAP domain, ANK repeat and PH domain-containing protein 1	ARAP1	0.001768	14.052	2516500	5	20.9092	19.3449	20.6898	19.3422	19.4893	18.9846
	1.3636	0.807926	A0A0G2JKZ1;A2AB90;A0A0G2JH37;A0A0A0MSV9;O15533-2;O15533;O15533-3;Q6P1N7;C9JA35;A0A0A0MT98;O15533-4	A0A0G2JKZ1;A2AB90;A0A0G2JH37;A0A0A0MSV9;O15533-2;O15533;O15533-3;Q6P1N7	Tapasin	TAPBP	0.00076249	18.331	28845000	11	21.0694	20.5894	21.5249	21.9309	21.7482	21.9284
	1.85091	-0.365839	A0A0A0MSW4;P48739;P48739-2;P48739-3;B3KYB7;B3KYB6	A0A0A0MSW4;P48739;P48739-2;P48739-3;B3KYB7	Phosphatidylinositol transfer protein beta isoform	PITPNB	0	57.97	68843000	33	23.5753	23.3366	23.3464	22.9773	23.0685	23.115
	2.23872	0.454678	A0A2R8YGG3;A0A2R8Y7S2;A0A2R8Y4P4;Q9HBD4;A0A0A0MT49;P51532-5;P51532-2;P51532-3;P51532-4;P51532;A0A2R8Y440;A0A2R8Y4C5;A0A2R8YG32;A0A2R8Y6V2;A0A2R8YF58;A0A2R8Y526;A0A2R8Y7Y7;A0A2R8YF80;A0A2R8Y6N0;A0A2R8YGP5;A0A2R8Y7F3;A0A2R8YDA1;A0A2R8Y5K3;A0A2R8Y523;K7EP28;A0A2R8YFK5;K7EQF0;A0A0U1RRF5;A0A0U1RRD6;A0A0U1RRF8;A0A0A0MSS5;F6UH26;A0A2R8Y7R0;A0A0U1RQU0;A0A0U1RR09;F6XE55;A0A0U1RQW7;A0A0U1RRN2;B1ALG1;A0A0U1…	A0A2R8YGG3;A0A2R8Y7S2;A0A2R8Y4P4;Q9HBD4;A0A0A0MT49;P51532-5;P51532-2;P51532-3;P51532-4;P51532;A0A2R8Y440;A0A2R8Y4C5;A0A2R8YG32;A0A2R8Y6V2;A0A2R8YF58;A0A2R8Y526;A0A2R8Y7Y7;A0A2R8YF80;A0A2R8Y6N0;A0A2R8YGP5;A0A2R8Y7F3;A0A2R8YDA1	Transcription activator BRG1	SMARCA4	0	53.193	45882000	36	22.3676	22.2478	22.3364	22.8307	22.6201	22.8649
	0.535838	0.51216	A0A0A0MT60;Q5T1M5-2;Q5T1M5;X6RKW4;Q5T1M5-3	A0A0A0MT60;Q5T1M5-2;Q5T1M5	Peptidyl-prolyl cis-trans isomerase;FK506-binding protein 15	FKBP15	0	43.223	20222000	16	21.3667	21.4678	20.1578	21.5572	21.4919	21.4796
	0.0987002	-0.10827	H7C4G6;A0A0A0MT83;P26440-2;P26440;H0YN10;H0YLC3;H0YKV0;A0A087WVD3	H7C4G6;A0A0A0MT83;P26440-2;P26440;H0YN10;H0YLC3	Isovaleryl-CoA dehydrogenase, mitochondrial	IVD	0.00080548	20.296	20922000	12	20.7733	22.0946	21.6764	21.3913	21.5021	21.326
	0.646349	0.238138	A0A0A0MTB8;Q8NI36	A0A0A0MTB8;Q8NI36	WD repeat-containing protein 36	WDR36	0	67.824	86722000	30	23.5895	23.7273	23.2352	23.9111	23.6558	23.6995
	0.241907	-0.352121	A0A0A0MTR7;A0A0A0MTC1;Q63HN8;Q63HN8-4	A0A0A0MTR7;A0A0A0MTC1;Q63HN8;Q63HN8-4	E3 ubiquitin-protein ligase RNF213	RNF213	0	33.301	13916000	8	21.833	21.2738	20.8399	21.2426	21.6504	19.9974
	0.723717	-0.737905	A0A0A0MTH3;Q13418-3;Q13418-2;Q13418	A0A0A0MTH3;Q13418-3;Q13418-2;Q13418	Integrin-linked protein kinase	ILK	0	24.616	10213000	7	21.6173	21.4721	20.3336	20.7887	20.4282	19.9925
	0.741527	0.547482	A0A0A0MTH9;O14981	A0A0A0MTH9;O14981	TATA-binding protein-associated factor 172	BTAF1	0.00082203	21.268	17347000	13	20.8544	21.354	20.2214	21.423	21.4617	21.1876
	1.18114	0.561967	H7C4B7;A0A0A0MTI1;Q15392-2;Q15392	H7C4B7;A0A0A0MTI1;Q15392-2;Q15392	Delta(24)-sterol reductase	DHCR24	0.00077012	18.674	27074000	8	21.6587	21.4858	20.9623	21.8476	22.0885	21.8567
	0.617096	0.904229	B8ZWD1;A0A0A0MTI5;P07108;P07108-3;P07108-2;P07108-4;P07108-5;P07108-6	B8ZWD1;A0A0A0MTI5;P07108;P07108-3;P07108-2;P07108-4;P07108-5	Acyl-CoA-binding protein	DBI	0	30.036	109130000	18	21.2947	22.9567	23.454	23.3869	23.3905	23.6406
	1.62401	0.274159	A0A0R4J2G3;A0A0A0MTJ9;Q6PIU2-3;Q6PIU2;Q6PIU2-2;H7C046	A0A0R4J2G3;A0A0A0MTJ9;Q6PIU2-3;Q6PIU2;Q6PIU2-2;H7C046	Neutral cholesterol ester hydrolase 1	NCEH1	0	53.119	80615000	46	23.0839	23.2812	23.2849	23.5676	23.4369	23.468
	0.769771	0.369539	A0A0A0MTN0;Q13617;Q13617-2;Q5T2B5;Q5T2B7	A0A0A0MTN0;Q13617;Q13617-2;Q5T2B5	Cullin-2	CUL2	0	51.934	63034000	38	22.4197	23.0875	22.7972	23.3242	23.1361	22.9527
	2.1733	0.474783	A0A0A0MTP6;O15357;O15357-2;F5H588;H0YFZ4	A0A0A0MTP6;O15357;O15357-2	Phosphatidylinositol 3,4,5-trisphosphate 5-phosphatase 2	INPPL1	0	33.293	27042000	10	21.4116	21.6032	21.6236	21.9505	21.9665	22.1457
	0.168745	0.312136	A0A0A0MTS7;Q8WZ42-5;Q8WZ42-11;Q8WZ42-4;Q8WZ42-7;Q8WZ42-2;Q8WZ42;Q8WZ42-8;Q8WZ42-13;Q8WZ42-12;A0A0A0MRA3;Q8WZ42-3;Q8WZ42-10;Q8WZ42-9;Q8WZ42-6	A0A0A0MTS7;Q8WZ42-5;Q8WZ42-11;Q8WZ42-4;Q8WZ42-7;Q8WZ42-2;Q8WZ42;Q8WZ42-8;Q8WZ42-13;Q8WZ42-12;A0A0A0MRA3;Q8WZ42-3;Q8WZ42-10;Q8WZ42-9	Titin	TTN	0	34.727	41677000	7	22.1046	20.9849	21.6706	22.3578	20.6762	22.6625
	0.973824	0.415708	A0A1B0GWJ0;A0A1B0GTJ7;A0A0A6YY92;P30566;A0A096LNY6;P30566-2;A0A1B0GWF8;A0A1B0GTG9;A0A096LNY5;A0A096LPA2;A0A096LP92;A0A096LP76;V9GY96;B4DEP1;A0A096LP72;A0A096LNY4;A0A096LNT0;A0A1W2PRX2	A0A1B0GWJ0;A0A1B0GTJ7;A0A0A6YY92;P30566;A0A096LNY6;P30566-2;A0A1B0GWF8;A0A1B0GTG9;A0A096LNY5	Adenylosuccinate lyase	ADSL	0	149.16	251950000	76	24.8121	24.7466	24.1866	25.0446	24.9613	24.9866
	0.175473	0.167227	A0A0A6YYA0;Q86XR7-2;Q9Y3B3-2;Q9Y3B3;G3V2Y2	A0A0A6YYA0;Q86XR7-2;Q9Y3B3-2;Q9Y3B3	Transmembrane emp24 domain-containing protein 7	TMED7-TICAM2;TMED7	0	65.772	95804000	42	22.8328	23.8453	23.9381	23.8176	23.7311	23.5692
	0.0497679	0.0514386	A0A0A6YYC7;Q96JP5-2;Q96JP5	A0A0A6YYC7;Q96JP5-2;Q96JP5	E3 ubiquitin-protein ligase ZFP91	ZFP91-CNTF;ZFP91	0.00083264	21.874	23882000	27	21.3079	21.8654	21.7754	22.0364	21.0821	21.9845
	1.72675	0.301203	A0A0A6YYI3;A0A0B4J1V8;Q9NQ55-2;Q9NQ55;Q9NQ55-3;C9J3W3;A8MV53	A0A0A6YYI3;A0A0B4J1V8;Q9NQ55-2;Q9NQ55;Q9NQ55-3;C9J3W3;A8MV53	Suppressor of SWI4 1 homolog	PPAN-P2RY11;PPAN	0.0018308	16.537	44592000	22	22.525	22.4465	22.4224	22.849	22.6214	22.8271
	2.66286	0.382771	Q96HJ9-2;A0A0A6YYJ8;Q9Y383-3;Q9Y383-2;Q9Y383	Q96HJ9-2;A0A0A6YYJ8;Q9Y383-3;Q9Y383-2;Q9Y383	Putative RNA-binding protein Luc7-like 2	LUC7L2	0	224.63	291540000	95	24.9439	25.1136	25.0204	25.3678	25.4505	25.4078
	0.386616	0.139535	A0A0A6YYL2;P0DMN0;P0DMM9;P0DMM9-3;P0DMM9-2;H3BPL6;H3BNY7;P50225-2;P50225	A0A0A6YYL2;P0DMN0;P0DMM9;P0DMM9-3;P0DMM9-2;H3BPL6	Sulfotransferase;Sulfotransferase 1A4;Sulfotransferase 1A3	SULT1A4;SULT1A3	0	29.162	31862000	15	22.1082	21.8207	21.615	22.0793	21.9012	21.982
	1.19943	0.292999	I3L1U7;I3L0X9;I3L3T0;P57737-3;A0A0A6YYL4;Q9Y3D7	I3L1U7;I3L0X9;I3L3T0;P57737-3;A0A0A6YYL4;Q9Y3D7	Coronin;Mitochondrial import inner membrane translocase subunit TIM16	PAM16;CORO7-PAM16	0	29.728	46023000	21	22.4554	22.6901	22.312	22.8405	22.7318	22.7642
	0.559188	0.221872	A0A0B4J1W3;Q9BXJ9;Q9BXJ9-4;Q6N069-5;Q6N069-4;Q6N069-3;Q6N069-2	A0A0B4J1W3;Q9BXJ9;Q9BXJ9-4	N-alpha-acetyltransferase 15, NatA auxiliary subunit	NAA15	0	90.396	114760000	56	23.8782	23.6825	23.3498	24.0131	23.842	23.721
	0.622751	0.326928	A0A0B4J1Z1;C9JAB2;Q16629-3;Q16629-2;Q16629-4;Q16629	A0A0B4J1Z1;C9JAB2;Q16629-3;Q16629-2;Q16629-4;Q16629	Serine/arginine-rich splicing factor 7	SRSF7	0	48.214	295970000	45	25.0135	25.7732	25.1706	25.6266	25.5776	25.7339
	1.02887	0.139333	Q5TCZ7;A0A0B4J226;Q9NTM9	Q5TCZ7;A0A0B4J226;Q9NTM9	Copper homeostasis protein cutC homolog	CUTC	0	32.868	24940000	13	21.5191	21.6109	21.4811	21.7694	21.6644	21.5954
	0.204492	0.0810375	Q5W0H4;A0A0B4J2C3;P13693;J3KPG2;E9PJF7;P13693-2;Q56UQ5;H0YCX0	Q5W0H4;A0A0B4J2C3;P13693;J3KPG2;E9PJF7	Translationally-controlled tumor protein	TPT1	0	60.125	315190000	47	25.0249	25.0653	24.8888	24.8255	25.0744	25.3223
	1.05973	-1.68657	A0A0B4J2E5;Q15269;C9J544	A0A0B4J2E5;Q15269	Periodic tryptophan protein 2 homolog	PWP2	0.00078064	19.17	14131000	8	21.6924	20.5398	21.5872	18.9026	18.9689	20.8883
	0.444869	0.700697	A0A0C4DFL7;Q16850;A0A3B3ITR4;Q16850-2;C9IYR8;H7C0D0	A0A0C4DFL7;Q16850;A0A3B3ITR4;Q16850-2	Lanosterol 14-alpha demethylase	CYP51A1	0	29.708	18551000	17	21.6801	19.9996	20.53	22.1181	21.634	20.5596
	0.594855	-0.183425	A0A0C4DFM1;Q92544;F8WCN2;F2Z2L1	A0A0C4DFM1;Q92544	Transmembrane 9 superfamily member 4	TM9SF4	0	25.777	15573000	6	21.2375	21.1951	21.4109	21.2952	20.8778	21.1202
	0.592694	0.33223	H7C4E0;A0A3B3ITT3;E7EWX8;A0A0C4DFN3;Q99685;H7C5K5;H7C599;Q99685-2	H7C4E0;A0A3B3ITT3;E7EWX8;A0A0C4DFN3;Q99685;H7C5K5;H7C599;Q99685-2	Monoglyceride lipase	MGLL	0.0017409	13.544	13745000	13	21.2374	20.6923	20.697	21.5007	21.2218	20.9009
	2.48722	-1.31945	A0A0C4DFT3;Q12959-8;Q12959-9;Q12959-5;Q12959-3;Q12959-6;Q12959-4;Q12959;Q12959-7;Q12959-2;E7EQD7	A0A0C4DFT3;Q12959-8;Q12959-9;Q12959-5;Q12959-3;Q12959-6;Q12959-4;Q12959;Q12959-7;Q12959-2;E7EQD7	Disks large homolog 1	DLG1	0.0017313	13.33	4988800	4	21.6776	21.0756	21.4077	19.9211	19.9831	20.2984
	0.69016	0.291172	A0A0C4DFV9;Q01105-3;Q01105-4;Q01105-2;Q01105;A0A087X027;P0DME0	A0A0C4DFV9;Q01105-3;Q01105-4;Q01105-2;Q01105;A0A087X027;P0DME0	Protein SET;Protein SETSIP	SET;SETSIP	0	323.31	1091900000	69	26.4908	27.0908	26.942	27.0203	27.1284	27.2484
	0.49976	0.382031	H0Y3X6;A0A0C4DFX9;Q9H3P2;H7C2C7;Q9H3P2-7;H7C0W2;C9JEM7;C9JHL4	H0Y3X6;A0A0C4DFX9;Q9H3P2;H7C2C7;Q9H3P2-7	Negative elongation factor A	NELFA	0	31.114	27130000	16	21.028	22.0236	21.9783	22.0748	22.1856	21.9156
	2.15333	-0.635059	C9J9K3;A0A0C4DG17;P08865;F8WD59	C9J9K3;A0A0C4DG17;P08865;F8WD59	40S ribosomal protein SA	RPSA	0	194.06	1306200000	150	27.9788	27.7679	28.1067	27.3844	27.1639	27.3998
	0.204337	-0.377659	A0A0C4DG44;O43464-4;O43464-3;O43464;O43464-2	A0A0C4DG44;O43464-4;O43464-3;O43464;O43464-2	Serine protease HTRA2, mitochondrial	HTRA2	0	50.091	46356000	17	21.8203	24.2318	22.7637	22.3224	22.7725	22.588
	1.04323	-0.58171	F5GYV5;H7BZV4;A0A0C4DG62;F8WCT1;F5H7X4;Q66PJ3-7;Q66PJ3-4;Q66PJ3-3;Q66PJ3-2;Q66PJ3	F5GYV5;H7BZV4;A0A0C4DG62;F8WCT1;F5H7X4;Q66PJ3-7;Q66PJ3-4;Q66PJ3-3;Q66PJ3-2;Q66PJ3	ADP-ribosylation factor-like protein 6-interacting protein 4	ARL6IP4	0.0018057	15.109	11350000	14	20.9499	21.5956	21.592	20.627	21.0967	20.6687
	0.614605	0.0656497	A0A0C4DG89;Q7L014;D6RJA6;H0Y9U3	A0A0C4DG89;Q7L014	Probable ATP-dependent RNA helicase DDX46	DDX46	0	182.62	284240000	130	25.1988	25.2987	25.1919	25.3402	25.3158	25.2303
	0.158717	0.0581697	A0A0C4DGA2;O75521-2;O75521;F1LLU7;F8WAW4;F8W6J1	A0A0C4DGA2;O75521-2;O75521;F1LLU7	Enoyl-CoA delta isomerase 2, mitochondrial	ECI2	0	119.64	101990000	64	23.8819	23.4618	23.668	23.605	23.7583	23.8229
	2.11411	-0.596935	A0A0C4DGA6;Q14527;Q14527-2;H7C5K0	A0A0C4DGA6;Q14527;Q14527-2	Helicase-like transcription factor	HLTF	0	40.983	27329000	26	22.4933	22.109	22.1897	21.6141	21.7087	21.6784
	2.04595	0.411315	A0A0C4DGB5;B7Z574;P20810-4;P20810-8;P20810;P20810-9;P20810-10;P20810-7;P20810-6;E7ES10;E9PDE4;E9PCH5;P20810-2;P20810-5;P20810-3;H0Y7F0;E7EQ12;E7EQA0;F8W7E0;A0A0C4DGD1;H0YA91;D6RAA8;D6RC54;H0Y944;E9PSG1;D6RGF7;D6RBR1;E7EN75;E7EQK6	A0A0C4DGB5;B7Z574;P20810-4;P20810-8;P20810;P20810-9;P20810-10;P20810-7;P20810-6;E7ES10;E9PDE4;E9PCH5;P20810-2;P20810-5;P20810-3;H0Y7F0;E7EQ12;E7EQA0	Calpastatin	CAST	0	323.31	583030000	146	26.0587	25.9138	25.8071	26.3091	26.4294	26.275
	0.252192	0.143565	A0A0C4DGG1;Q9UKS6;E9PIY1;E9PJ75;E9PNM9;E9PJ33;E9PIZ6	A0A0C4DGG1;Q9UKS6;E9PIY1	Protein kinase C and casein kinase substrate in neurons protein 3	PACSIN3	0	85.883	101190000	50	23.2617	23.7001	24.0213	23.871	23.8369	23.7059
	2.29029	0.910063	A0A2R8Y425;A0A2R8Y5J0;A0A2R8YFK9;A0A2U3TZM0;F5GWX5;A0A2R8Y212;A0A2R8Y521;A0A0C4DGG9;Q14839;Q14839-2;A0A2R8YFD8;A0A2R8YD40;A0A2R8YDW2;A0A2R8Y4X2;A0A2R8YDJ9;A0A2R8Y8C1;A0A2R8YER1;A0A2R8Y445;A0A2R8Y685;A0A2R8Y5Z7;A0A2R8Y8B3;A0A2R8Y7M9;A0A2R8Y7I0;A0A2R8Y5M9;A0A2R8YE38;Q8TDI0;F5H6N4;Q12873-2;Q12873;Q12873-3;K7EMY3;A0A2R8Y6G9;I3L229;H7C3H7;H7C0J3;A0A2R8Y795;F2Z2R5	A0A2R8Y425;A0A2R8Y5J0;A0A2R8YFK9;A0A2U3TZM0;F5GWX5;A0A2R8Y212;A0A2R8Y521;A0A0C4DGG9;Q14839;Q14839-2;A0A2R8YFD8;A0A2R8YD40;A0A2R8YDW2;A0A2R8Y4X2;A0A2R8YDJ9;A0A2R8Y8C1;A0A2R8YER1;A0A2R8Y445;A0A2R8Y685;A0A2R8Y5Z7	Chromodomain-helicase-DNA-binding protein 4	CHD4	0	282.01	370200000	102	24.9449	24.6483	24.9926	26.0176	25.6306	25.6678
	0.734995	0.63257	A0A0C4DGH0;Q5ZPR3-3;Q5ZPR3-4;Q5ZPR3;H0YL10;Q5ZPR3-2;H0YK40;H0YK59;H0YN29	A0A0C4DGH0;Q5ZPR3-3;Q5ZPR3-4;Q5ZPR3;H0YL10;Q5ZPR3-2	CD276 antigen	CD276	0	38.061	59185000	12	21.5866	22.4814	22.6781	23.0507	23.1235	22.4697
	0.226047	0.132679	K7EM73;K7ELJ7;A0A0C4DGQ5;P04632;K7EIV0;A0A075B7C0;U3KQE2;K7EKD8;K7ES78;K7EMQ1;U3KPR7	K7EM73;K7ELJ7;A0A0C4DGQ5;P04632;K7EIV0;A0A075B7C0;U3KQE2	Calpain small subunit 1	CAPNS1	0	182.22	239280000	45	25.2001	24.4289	24.8695	24.8773	24.9593	25.06
	0.0659903	-0.0233739	A0A0C4DGQ6;Q96P16;Q96P16-3;K7EQR8;K7EP82	A0A0C4DGQ6;Q96P16;Q96P16-3	Regulation of nuclear pre-mRNA domain-containing protein 1A	RPRD1A	0	31.3	19584000	7	21.7034	21.6774	21.6157	21.4586	21.5981	21.8696
	0.271521	0.143875	A0A0C4DGS1;P39656-3;P39656;P39656-2;U3KQ84	A0A0C4DGS1;P39656-3;P39656;P39656-2	Dolichyl-diphosphooligosaccharide--protein glycosyltransferase 48 kDa subunit	DDOST	0	244.96	445290000	67	25.7691	26.1072	25.3964	26.0077	25.8669	25.8299
	0.543892	0.362249	A0A0C4DGT4;Q643R3;H3BMK4	A0A0C4DGT4;Q643R3	Lysophospholipid acyltransferase LPCAT4	LPCAT4	0	23.994	12455000	9	20.6708	20.1782	21.007	20.9042	20.7335	21.3051
	0.145903	-0.408656	A0A0C4DGW6;A6NDU8	A0A0C4DGW6;A6NDU8	UPF0600 protein C5orf51	C5orf51	0	45.212	27965000	11	20.7764	21.8041	22.0152	22.0114	22.1691	19.1892
	0.821198	-0.918935	A0A0C4DGY8;D6RA00;Q9UHY7;Q9UHY7-2	A0A0C4DGY8;D6RA00;Q9UHY7;Q9UHY7-2	Enolase-phosphatase E1	ENOPH1	0.00080515	20.274	19660000	13	22.1048	21.8174	21.8186	21.4419	19.9782	21.5639
	0.0719793	-0.169207	A0A0D9SEM4;Q08170	A0A0D9SEM4;Q08170	Serine/arginine-rich splicing factor 4	SRSF4	0.0017519	13.719	16261000	9	19.9461	21.6822	20.3884	19.9161	21.7778	19.8152
	0.420703	0.530949	H0YLI3;F5H7D6;H0YNT2;A0A0D9SES8;H0YKT5;H0YKN8;H0YL70;Q04726-2;Q04726-7;Q04726-3;Q04726-6;Q04726-5;Q04726-4;Q04726;H0YKH0;H0YLW9;H0YNI7	H0YLI3;F5H7D6;H0YNT2;A0A0D9SES8;H0YKT5;H0YKN8;H0YL70;Q04726-2;Q04726-7;Q04726-3;Q04726-6;Q04726-5;Q04726-4;Q04726;H0YKH0;H0YLW9;H0YNI7	Transducin-like enhancer protein 3	TLE3	0	30.144	23611000	16	21.7874	20.0642	21.4932	21.6916	21.7538	21.4921
	1.3165	0.33083	A0A0D9SFB3;A0A2R8YF78;A0A0D9SG12;A0A2R8YFS5;A0A2R8Y4A4;A0A0D9SF53;O00571;A0A2R8Y5G6;A0A2R8YCW1;A0A2R8YFR4;A0A2U3TZJ9;A0A2R8Y645;O00571-2;A0A2R8YDT5;A0A2R8Y7T2;F6S8Q4;A0A2R8YDH3;O15523-2;O15523;A0A0J9YVQ7;O15523-3;A0A087WVZ1;A0A2R8YCU0;A0A2R8Y650;C9J081;C9J8G5;A0A087WX09;D6RCM4;Q9NQI0-3;Q9NQI0-2;Q9NQI0-4;Q9NQI0;A0A2R8Y770;A0A2R8YF89;H0Y960	A0A0D9SFB3;A0A2R8YF78;A0A0D9SG12;A0A2R8YFS5;A0A2R8Y4A4;A0A0D9SF53;O00571;A0A2R8Y5G6;A0A2R8YCW1;A0A2R8YFR4;A0A2U3TZJ9;A0A2R8Y645;O00571-2;A0A2R8YDT5;A0A2R8Y7T2;F6S8Q4;A0A2R8YDH3;O15523-2;O15523	ATP-dependent RNA helicase DDX3X;ATP-dependent RNA helicase DDX3Y	DDX3X;DDX3Y	0	323.31	787960000	156	26.5141	26.2855	26.1302	26.5831	26.6278	26.7115
	1.15299	0.38249	A0A0D9SFK2;Q92614-2;Q92614-4;Q92614;Q92614-5;Q92614-3;H0YEV9	A0A0D9SFK2;Q92614-2;Q92614-4;Q92614;Q92614-5;Q92614-3	Unconventional myosin-XVIIIa	MYO18A	0	65.328	31276000	27	21.264	21.7404	21.6621	22.0274	21.8513	21.9353
	1.54452	-0.440048	A0A1B0GWF2;A0A1B0GVQ5;A0A2R8Y5D4;A0A0D9SG72;A0A1B0GTP9;P61764;P61764-2;A0A1B0GW76;A0A0D9SFQ7;A0A0D9SFW6;A0A096LP33;A0A0D9SEP9;A0A0D9SEH5;A0A096LP52	A0A1B0GWF2;A0A1B0GVQ5;A0A2R8Y5D4;A0A0D9SG72;A0A1B0GTP9;P61764;P61764-2;A0A1B0GW76	Syntaxin-binding protein 1	STXBP1	0	96.955	53895000	30	23.2615	22.9195	23.0166	22.5212	22.5665	22.7898
	0.44063	-0.304438	A0A0D9SGE8;Q8IWS0-5;Q8IWS0-3;Q8IWS0;Q5JRC6;Q8IWS0-4;Q8IWS0-2	A0A0D9SGE8;Q8IWS0-5;Q8IWS0-3;Q8IWS0;Q5JRC6;Q8IWS0-4;Q8IWS0-2	PHD finger protein 6	PHF6	0.00178	14.334	13465000	4	20.6646	20.8165	21.2683	20.8169	20.8752	20.144
	0.125866	0.0447826	A0A140T8Z0;A0A0G2JH68;O60610-2;O60610-3;O60610;H9KV28;A0A2R8Y5N1;H7C2W8;B4E2I7	A0A140T8Z0;A0A0G2JH68;O60610-2;O60610-3;O60610;H9KV28;A0A2R8Y5N1	Protein diaphanous homolog 1	DIAPH1	0	110.12	93453000	53	23.813	23.4874	23.3818	23.6108	23.6227	23.5831
	1.71549	0.579418	A0A0G2JHC2;Q6NYC8;Q6NYC8-2;Q6NYC8-3;Q6NYC8-4	A0A0G2JHC2;Q6NYC8;Q6NYC8-2	Phostensin	PPP1R18	0	79.345	65714000	29	22.7592	22.4027	22.8461	23.2357	23.3768	23.1337
	0.624768	-0.599497	U3KQA6;A0A0G2JHL0;A0A140T9F7;A0A140T9V2;H0Y6K2;A0A140T9E9;A0A0G2JK44;P25440-4;P25440-3;P25440;P25440-2;H0Y799;A0A140T9X8;E9PIQ3;A0A0G2JHN8;A0A140T9I1	U3KQA6;A0A0G2JHL0;A0A140T9F7;A0A140T9V2;H0Y6K2;A0A140T9E9;A0A0G2JK44;P25440-4;P25440-3;P25440;P25440-2;H0Y799;A0A140T9X8;E9PIQ3	Bromodomain-containing protein 2	BRD2	0.00042141	22.819	11447000	7	21.3805	21.5357	20.4729	20.2237	20.2845	21.0824
	0.0230406	-0.0159016	A0A0G2JIW1;P0DMV9;P0DMV8;P0DMV8-2;V9GZ37	A0A0G2JIW1;P0DMV9;P0DMV8;P0DMV8-2;V9GZ37	Heat shock 70 kDa protein 1B;Heat shock 70 kDa protein 1A	HSPA1B;HSPA1A	0	323.31	16400000000	718	31.3196	31.0791	30.5837	30.8673	30.9364	31.1311
	0.470184	-0.202597	A0A0G2JNZ2;A0A0G2JPP5;Q14160;Q14160-3;A0A0G2JMS7;Q14160-2;H0YCG0	A0A0G2JNZ2;A0A0G2JPP5;Q14160;Q14160-3;A0A0G2JMS7;Q14160-2	Protein scribble homolog	SCRIB	0	86.993	67811000	31	23.0738	23.1674	23.5171	23.1173	22.801	23.2322
	1.02796	-0.0975571	A0A0G2JQ62;Q8NF37;A0A0G2JRI7	A0A0G2JQ62;Q8NF37;A0A0G2JRI7	Lysophosphatidylcholine acyltransferase 1	LPCAT1	0	28.49	43229000	7	22.716	22.6506	22.5687	22.5735	22.5347	22.5344
	1.32574	1.40182	A0A0G2JS82;O94973;O94973-2;A0A0G2JQM1;O94973-3	A0A0G2JS82;O94973;O94973-2;A0A0G2JQM1;O94973-3	AP-2 complex subunit alpha-2	AP2A2	0	78.156	51489000	17	21.3196	22.5714	20.9319	23.0141	22.9812	23.033
	1.812	0.288246	C9JB42;C9JDR7;C9JDX6;F8WCZ4;C9J2P2;E9PH18;C9J2C4;A0A0J9YX62;O75190-2;O75190-3;O75190;C9JN01;Q8WWF6	C9JB42;C9JDR7;C9JDX6;F8WCZ4;C9J2P2;E9PH18;C9J2C4;A0A0J9YX62;O75190-2;O75190-3;O75190;C9JN01;Q8WWF6	DnaJ homolog subfamily B member 6;DnaJ homolog subfamily B member 3	DNAJB6;DNAJB3	0.0017999	15.006	17605000	24	21.4861	21.4433	21.2896	21.7247	21.6179	21.7412
	0.939401	0.554059	A0A0J9YYG4;A0A0J9YXF2;Q15165-1;Q15165;J3QT77;Q15165-3;G3XAK4;A0A0J9YYJ1;A0A0J9YXU7;A0A2Q2SAK4;A0A0J9YYF0;A0A0J9YYF3;A0A0J9YXM1	A0A0J9YYG4;A0A0J9YXF2;Q15165-1;Q15165;J3QT77;Q15165-3;G3XAK4	Serum paraoxonase/arylesterase 2	PON2	0	193.35	321190000	73	24.3044	25.2149	24.9942	25.4053	25.4354	25.3349
	2.02952	-0.761843	A0A0J9YYJ0;Q8N129;A0A0J9YXE1	A0A0J9YYJ0;Q8N129;A0A0J9YXE1	Protein canopy homolog 4	CNPY4	0.0018038	15.091	7590500	4	21.2037	21.4511	21.0538	20.5485	20.6234	20.2512
	0.0474665	0.0106455	A0A0R4J2E8;A8MXP9;P43243;D6REM6;D6R991;B3KM87;P43243-2;H0Y8T4;D6RCM3;D6REK4;D6R8Z5;Q68E03;D6RB45;A0A1B0GX04;D6R9F3;D6RBS2;D6RBI2;D6RBK5;D6RE02;D6RIA2;D6RAM9;D6RAY2	A0A0R4J2E8;A8MXP9;P43243;D6REM6;D6R991	Matrin-3	MATR3	0	323.31	1739900000	237	27.9713	27.9077	27.738	27.9467	27.8404	27.8618
	0.606146	1.27591	A0A0S2Z4G6;Q6ZN40;P09493-9;P09493-4;P09493-3;P09493-10;P09493;H0YKP3;P09493-8;P09493-7;P09493-6;H0YKX5;H0YLS7;H0YKZ6;A0A087WTJ7	A0A0S2Z4G6;Q6ZN40;P09493-9;P09493-4;P09493-3;P09493-10;P09493;H0YKP3;P09493-8;P09493-7;P09493-6;H0YKX5	Tropomyosin alpha-1 chain	TPM1	0	32.473	173500000	12	21.538	24.3799	24.3545	24.6465	24.7189	24.7347
	1.18877	-0.239531	H0YMA4;A0A0U1RQM0;Q15004;A0A0U1RQC1;H0YKX3;Q15004-2	H0YMA4;A0A0U1RQM0;Q15004;A0A0U1RQC1;H0YKX3;Q15004-2	PCNA-associated factor	KIAA0101	0	61.419	17778000	20	21.8702	21.6614	21.5911	21.5559	21.4159	21.4323
	0.366161	-0.494674	F8VSC5;A0A0U1RQQ9;Q6P3W7	F8VSC5;A0A0U1RQQ9;Q6P3W7	SCY1-like protein 2	SCYL2	0.00082034	21.155	14656000	6	22.1416	20.3776	21.7763	20.5961	21.0643	21.1511
	0.552118	-0.227577	A0A0U1RR22;Q9UNF0-2;Q9UNF0;H0Y923;B0QYG7;B0QYG8	A0A0U1RR22;Q9UNF0-2;Q9UNF0	Protein kinase C and casein kinase substrate in neurons protein 2	PACSIN2	0	53.383	82972000	26	23.4722	23.55	24.0324	23.3564	23.5224	23.4931
	1.36826	0.508794	A0A0U1RRM1;Q8WXI9;A0A0U1RR30;A0A0U1RRK3;A0A0U1RR34	A0A0U1RRM1;Q8WXI9;A0A0U1RR30	Transcriptional repressor p66-beta	GATAD2B	0	87.233	63841000	41	22.3252	22.9066	22.6895	23.1752	23.1965	23.0759
	0.207584	-0.0783278	A0A0U1RRM4;P26599;P26599-2;P26599-3;A6NLN1;A0A0D9SF20;K7EKJ7;K7EK45;K7ES59;A0A087WU68;A0A087WUW5;K7ELW5;K7EKX4	A0A0U1RRM4;P26599;P26599-2;P26599-3;A6NLN1;A0A0D9SF20	Polypyrimidine tract-binding protein 1	PTBP1	0	323.31	2572000000	253	28.3977	28.7961	28.4019	28.5581	28.4595	28.3431
	0.0401034	0.0144151	A0A0X1KG71;Q8WX92	A0A0X1KG71;Q8WX92	Negative elongation factor B	NELFB	0	76.373	60448000	40	22.7343	23.1094	23.0918	22.9925	22.9964	22.9899
	1.99102	1.3692	A0A140T9T7;Q03518;A0A0S2Z4R8	A0A140T9T7;Q03518;A0A0S2Z4R8	Antigen peptide transporter 1	TAP1	0	46.503	69846000	24	21.5442	22.3834	22.4722	23.4772	23.439	23.5913
	0.0141796	-0.0153344	K7EMZ9;A0A140TA76;Q8ND56-3;Q8ND56-2;Q8ND56;I3L4Q1	K7EMZ9;A0A140TA76;Q8ND56-3;Q8ND56-2;Q8ND56;I3L4Q1	Protein LSM14 homolog A	LSM14A	0.0017489	13.673	14880000	10	20.5614	21.2316	21.4067	20.9906	21.5087	20.6544
	2.79326	1.40347	A0A140TA86;Q5XKP0;K7EIR2;A0A140TA84	A0A140TA86;Q5XKP0;K7EIR2;A0A140TA84	Protein QIL1	QIL1;C19orf70	0	26.234	31180000	9	21.0689	20.5471	20.8722	22.4175	22.2264	22.0547
	0.0427687	0.0326977	A0A182DWF2;A0A182DWF3;Q9NNW7-2;Q9NNW7;A0A096LPD9;E7EWK1;A0A096LPK7;D3YTF8;Q9NNW7-3;A0A0U1RQX0;Q9NNW7-4	A0A182DWF2;A0A182DWF3;Q9NNW7-2;Q9NNW7;A0A096LPD9;E7EWK1;A0A096LPK7;D3YTF8;Q9NNW7-3	Thioredoxin reductase 2, mitochondrial	TXNRD2	0	31.695	22204000	23	21.4126	22.0504	21.3311	21.3761	21.764	21.7521
	0.9598	-1.04606	A0A1B0GVC7;A0A1B0GWJ8;H7C3E1;A0A1B0GU12;B7Z413;A0A1B0GTB0;A0A1B0GTU8;A0A1B0GVB9;A0A1B0GVW0;A0A1C7CYW4;O75787-2;O75787;A0A1B0GVZ1;H7C240;A0A1B0GWD6;A0A1B0GW13;A0A1B0GVI9;A0A1B0GV60;B7Z1I9;A0A1B0GUT7	A0A1B0GVC7;A0A1B0GWJ8;H7C3E1;A0A1B0GU12;B7Z413;A0A1B0GTB0;A0A1B0GTU8;A0A1B0GVB9;A0A1B0GVW0;A0A1C7CYW4;O75787-2;O75787;A0A1B0GVZ1;H7C240;A0A1B0GWD6;A0A1B0GW13;A0A1B0GVI9;A0A1B0GV60;B7Z1I9;A0A1B0GUT7	Renin receptor	ATP6AP2	0.0017343	13.406	6138300	10	21.4523	20.8619	20.6538	19.1083	20.6553	20.0662
	0.592617	0.156321	A0A1B0GTB8;A0A1B0GWC0;A0A1B0GVF3;P23786;A0A1B0GV75;A0A1B0GTM0	A0A1B0GTB8;A0A1B0GWC0;A0A1B0GVF3;P23786;A0A1B0GV75	Carnitine O-palmitoyltransferase 2, mitochondrial	CPT2	0	51.668	43936000	29	22.6501	22.3108	22.4897	22.531	22.631	22.7575
	0.479314	-0.229741	A0A1B0GUC3;A0A1B0GV98;A0A1B0GTC5;A0A1B0GU26;A0A1B0GTC3;A0A1B0GVH5;Q9C0B1;A0A1B0GTY1;A0A1B0GTZ8;F8WCB8;A0A1B0GUY7;A0A1B0GTI3;Q9C0B1-4;Q9C0B1-2	A0A1B0GUC3;A0A1B0GV98;A0A1B0GTC5;A0A1B0GU26;A0A1B0GTC3;A0A1B0GVH5;Q9C0B1;A0A1B0GTY1	Alpha-ketoglutarate-dependent dioxygenase FTO	FTO	0	73.781	66840000	42	23.737	23.1713	23.079	23.0371	23.1434	23.1176
	0.794028	0.732962	A0A1B0GTL5;Q9BXF6	A0A1B0GTL5;Q9BXF6	Rab11 family-interacting protein 5	RAB11FIP5	0	38.415	22426000	17	21.6531	20.2338	21.1678	21.9284	21.6273	21.6979
	1.38725	1.1321	A0A1B0GTU4;P49023-2;P49023;P49023-3;F5GZ78;A0A1B0GU60;P49023-4;F5H836;A0A1B0GV30	A0A1B0GTU4;P49023-2;P49023;P49023-3;F5GZ78;A0A1B0GU60;P49023-4	Paxillin	PXN	0	53.271	43451000	19	21.8756	21.3556	20.5724	22.3772	22.4754	22.3473
	0.740359	-1.12476	A0A3B3IS03;A0A3B3ISZ5;A0A3B3IRI3;A0A3B3ITE1;A0A1B0GTW1;A0A2R8YDH4;Q9UDY2-6;Q9UDY2-3;Q9UDY2;Q9UDY2-7;A0A3B3IT83;A0A3B3IRV6;A0A3B3ISF1;A0A3B3IU51;Q9UDY2-5;Q9UDY2-4;Q9UDY2-2	A0A3B3IS03;A0A3B3ISZ5;A0A3B3IRI3;A0A3B3ITE1;A0A1B0GTW1;A0A2R8YDH4;Q9UDY2-6;Q9UDY2-3;Q9UDY2;Q9UDY2-7;A0A3B3IT83;A0A3B3IRV6;A0A3B3ISF1;A0A3B3IU51;Q9UDY2-5;Q9UDY2-4;Q9UDY2-2	Tight junction protein ZO-2	TJP2	0.0007874	19.487	17903000	11	21.8428	21.1272	21.2362	21.4575	19.1738	20.2007
	0.410846	0.210917	C9JH19;A0A1B0GW44;A0A1B0GVP3;A0A1B0GVD5;A0A1B0GWE8;A0A1B0GU92;A0A1B0GU03;P07339;A0A1B0GV23;F8WD96;H7C469;F8W787;A0A1B0GV01;H7C1V0	C9JH19;A0A1B0GW44;A0A1B0GVP3;A0A1B0GVD5;A0A1B0GWE8;A0A1B0GU92;A0A1B0GU03;P07339;A0A1B0GV23;F8WD96;H7C469;F8W787	Cathepsin D;Cathepsin D light chain;Cathepsin D heavy chain	CTSD	0	153.31	104630000	39	23.823	23.0968	23.5961	23.6422	23.7293	23.7771
	0.0847058	0.179885	A0A1B0GWA1;A0A1B0GUX9;A0A1B0GWI4;A0A1B0GU58;P05165-3;P05165-2;P05165	A0A1B0GWA1;A0A1B0GUX9;A0A1B0GWI4;A0A1B0GU58;P05165-3;P05165-2;P05165	Propionyl-CoA carboxylase alpha chain, mitochondrial	PCCA	0.0042017	11.755	3927600	3	21.5574	20.3196	20.2815	21.4964	21.5518	19.65
	0.0482182	-0.0984408	A0A1B0GUA3;Q96EK5;A0A1B0GV79;A0A1B0GW21;A0A1B0GTE6;A0A0D9SFK7;A0A1B0GUH6	A0A1B0GUA3;Q96EK5	KIF1-binding protein	KIAA1279	0	26.486	19404000	12	20.8931	21.7986	20.3916	21.5619	19.8006	21.4255
	0.00349082	0.00384394	A0A1B0GV47;Q7Z4S6-6;Q7Z4S6-3;Q7Z4S6-5;Q7Z4S6-2;Q7Z4S6;Q7Z4S6-4;H0YIM7;H0YI78;H0YHT2	A0A1B0GV47;Q7Z4S6-6;Q7Z4S6-3;Q7Z4S6-5;Q7Z4S6-2;Q7Z4S6;Q7Z4S6-4;H0YIM7	Kinesin-like protein KIF21A;Kinesin-like protein	KIF21A	0	39.983	15122000	20	20.602	21.3443	21.7765	21.0937	21.1823	21.4584
	0.0564923	-0.0664444	A0A1B0GVN9;P06132;Q5T446;H0Y5R6;A0A1B0GVZ4	A0A1B0GVN9;P06132;Q5T446;H0Y5R6;A0A1B0GVZ4	Uroporphyrinogen decarboxylase	UROD	0.002324	12.378	6774000	6	20.1115	20.7857	19.526	19.7378	20.1299	20.3561
	0.439687	-0.0863558	C9J6N5;C9JQ40;C9JW51;A0A1C7CYX8;Q9H098;C9J3Q3;Q9H098-2;C9JYP1;C9J6Y8;X6RET8;C9JP05;F8WCJ2	C9J6N5;C9JQ40;C9JW51;A0A1C7CYX8;Q9H098;C9J3Q3;Q9H098-2;C9JYP1;C9J6Y8;X6RET8;C9JP05	Protein FAM107B	FAM107B	0	39.275	52698000	23	23.0551	23.0311	22.926	22.8629	23.0648	22.8254
	0.338668	-0.140603	A0A1C7CYX9;Q16555;Q16555-2;E5RFU4;E9PD68;Q14195;Q14194;Q14195-2;Q14194-2;H0YBT4;D6RF19	A0A1C7CYX9;Q16555;Q16555-2	Dihydropyrimidinase-related protein 2	DPYSL2	0	174.96	179080000	94	24.2821	24.7323	24.7869	24.4741	24.3458	24.5595
	0.396748	0.205132	A0A1W2PNX8;Q9H3U1-2;Q9H3U1;Q9H3U1-3	A0A1W2PNX8;Q9H3U1-2;Q9H3U1;Q9H3U1-3	Protein unc-45 homolog A	UNC45A	0	40.559	35701000	18	22.3266	22.1421	21.8287	21.9777	22.4661	22.4689
	1.51987	-0.662566	A0A1W2PQT3;A0A1W2PPH1;A0A1W2PQH3;A0A1W2PQY8;P23368;A0A1W2PR68;A0A1W2PQ37;A0A1W2PQF8;P23368-2;A0A1W2PPY2;A0A1W2PRS2;A0A1W2PRY9;A0A1W2PQH4	A0A1W2PQT3;A0A1W2PPH1;A0A1W2PQH3;A0A1W2PQY8;P23368;A0A1W2PR68;A0A1W2PQ37;A0A1W2PQF8;P23368-2	NAD-dependent malic enzyme, mitochondrial	ME2	0	71.397	74658000	30	23.6539	23.3926	24.0717	22.9742	23.0515	23.1048
	0.109739	0.0768439	A0A1W2PPX5;A0A1W2PQR6;A0A1W2PQB7;A0A1W2PS43;A0A1W2PRS1;Q14108;A0A1W2PRF6;A0A1W2PPU6;Q14108-2;A0A1W2PS70;A0A1W2PNX7;A0A1W2PSE4	A0A1W2PPX5;A0A1W2PQR6;A0A1W2PQB7;A0A1W2PS43;A0A1W2PRS1;Q14108;A0A1W2PRF6;A0A1W2PPU6;Q14108-2	Lysosome membrane protein 2	SCARB2	0	44.019	65427000	26	22.6376	23.0782	23.4387	22.9264	23.1996	23.259
	0.285913	-0.0944678	A0A1W2PPZ5;P23193;A0A1W2PRL9;P23193-2;E5RIS7;E5RJ93;B7Z4S1;E5RK46;A0A1W2PS15;E5RFI1;A0A1W2PPV7;A0A0A0MT58;Q15560-2;Q15560	A0A1W2PPZ5;P23193;A0A1W2PRL9;P23193-2	Transcription elongation factor A protein 1	TCEA1	0	71.605	212450000	57	24.6873	25.1017	24.9579	24.7378	24.9248	24.8009
	0.888538	-0.125696	A0A1X7SBZ2;A0A1W2PQ51;Q92841-1;Q92841-3;Q92841;Q92841-2;A0A0U1RQJ0	A0A1X7SBZ2;A0A1W2PQ51;Q92841-1;Q92841-3;Q92841;Q92841-2	Probable ATP-dependent RNA helicase DDX17	DDX17	0	114.96	734090000	109	26.7864	26.8439	26.6479	26.5885	26.6195	26.6931
	0.0382343	-0.0206114	F5GYH1;A0A1W2PRM0;A0A1W2PRL5;A0A1W2PR09;Q8NC96;A0A1W2PRW5;A0A1W2PR27;A0A1W2PPF5;F5H2U7;A0A1W2PRQ7;A0A1W2PNT6;Q8NC96-2	F5GYH1;A0A1W2PRM0;A0A1W2PRL5;A0A1W2PR09;Q8NC96;A0A1W2PRW5;A0A1W2PR27;A0A1W2PPF5;F5H2U7;A0A1W2PRQ7;A0A1W2PNT6;Q8NC96-2	Adaptin ear-binding coat-associated protein 1	NECAP1	0.0029654	12.233	12222000	7	20.5904	20.6475	20.8999	21.0043	20.5479	20.5238
	1.06254	-0.856265	A0A1W2PR36;Q14353;Q14353-2;K7EM34	A0A1W2PR36;Q14353;Q14353-2	Guanidinoacetate N-methyltransferase	GAMT	0	24.323	21887000	8	21.5222	20.9094	20.2751	20.0685	20.2373	19.8321
	0.0270713	-0.0331421	A0A1W2PRV5;E7EQZ4;Q16637-4;Q16637-2;Q16637-3;Q16637;B4DP61	A0A1W2PRV5;E7EQZ4;Q16637-4;Q16637-2;Q16637-3;Q16637;B4DP61	Survival motor neuron protein	SMN1;SMN2	0.000818	20.934	25810000	10	22.0596	21.8789	21.0214	21.7044	21.1384	22.0176
	0.412352	0.25119	A0A286YEX4;P08651-4;P08651-5;P08651-3;P08651-6;P08651-2;P08651;B1AKN6	A0A286YEX4;P08651-4;P08651-5;P08651-3;P08651-6;P08651-2;P08651	Nuclear factor 1 C-type	NFIC	0	62.65	40452000	31	22.7017	22.0831	21.8391	22.3921	22.501	22.4843
	2.58069	-0.38718	A0A286YF22;O43175;A0A2C9F2M7;A0A286YFA2;A0A286YFL2;A0A286YFM8;A0A286YFC8;A0A286YFB2;A0A286YF78;A0A286YER3;A0A286YF34;A0A286YFE1;A0A286YFF3;A0A286YFK5	A0A286YF22;O43175;A0A2C9F2M7;A0A286YFA2;A0A286YFL2	D-3-phosphoglycerate dehydrogenase	PHGDH	0	323.31	2826500000	296	28.8186	28.9377	28.7862	28.4713	28.5153	28.3944
	0.0018054	0.00174522	A0A286YF37;Q9UK22;R4GNH2	A0A286YF37;Q9UK22;R4GNH2	F-box only protein 2	FBXO2	0	38.195	48046000	14	22.8853	23.413	22.3243	22.8992	22.8214	22.9072
	1.14038	-0.201482	A0A2C9F2P4;A0A286YFF7;P50897;Q5T0S4;A0A286YFE3;A0A286YFL8;E9PK48;E9PIA8;P50897-2;E9PSE5	A0A2C9F2P4;A0A286YFF7;P50897;Q5T0S4;A0A286YFE3;A0A286YFL8;E9PK48;E9PIA8;P50897-2	Palmitoyl-protein thioesterase 1	PPT1	0	43.163	61559000	29	23.1133	23.0618	23.2321	23.0447	22.9418	22.8163
	0.874678	-0.910171	F8VZV1;A0A286YFF8;Q7Z3U7-2;Q7Z3U7-6;Q7Z3U7-5;Q7Z3U7	F8VZV1;A0A286YFF8;Q7Z3U7-2;Q7Z3U7-6;Q7Z3U7-5;Q7Z3U7	Protein MON2 homolog	MON2	0.002002	12.458	7194700	3	20.2484	21.6431	20.9579	20.3852	20.2247	19.5089
	0.83369	0.966931	A0A2Q2TH77;Q08379;Q08379-2;B7ZC06;A0A1W2PQY5;H0Y7B8	A0A2Q2TH77;Q08379;Q08379-2	Golgin subfamily A member 2	GOLGA2	0	98.649	132250000	46	22.1531	23.9513	23.433	24.2093	24.0227	24.2062
	0.94694	-0.553703	A0A2R8Y6I1;A0A2R8Y3N3;A0A2R8Y5P7;P49590-2;P49590;B4DQ67;D6RB22;D6RJE6;A0A2R8Y4X6;A0A2R8Y5E8	A0A2R8Y6I1;A0A2R8Y3N3;A0A2R8Y5P7;P49590-2;P49590;B4DQ67;D6RB22	Probable histidine--tRNA ligase, mitochondrial	HARS2	0.00074184	17.34	12671000	3	20.6321	20.725	20.8371	20.1763	20.641	19.7158
	1.29973	-0.3991	A0A2R8Y3X5;A0A2R8YE78;C9JMB8;E5KLJ9;O60313-13;O60313;O60313-9;O60313-11;O60313-2;O60313-10;A0A2R8YDM2;A0A2R8YFD1;A0A2R8YGE5;A0A2R8Y4Q3;A0A2R8YD53;A0A2R8Y4G4;A0A2R8YE54;H7C3G2;H7C141	A0A2R8Y3X5;A0A2R8YE78;C9JMB8;E5KLJ9;O60313-13;O60313;O60313-9;O60313-11;O60313-2;O60313-10;A0A2R8YDM2;A0A2R8YFD1;A0A2R8YGE5;A0A2R8Y4Q3;A0A2R8YD53	Dynamin-like 120 kDa protein, mitochondrial;Dynamin-like 120 kDa protein, form S1	OPA1	0	61.882	46338000	29	23.0616	23.0563	22.7697	22.6966	22.6415	22.3522
	1.24558	-0.89567	A0A2R8Y430;P48637;A0A2R8Y5T7;P48637-2;A0A2R8YF34;A0A2R8Y7I7;A0A2R8Y2F2;A0A2R8Y2X9;A0A2R8Y6Y6;A0A2R8Y4V9;A0A2R8Y790;A0A2R8Y446;A0A0S2Z4J7;A0A2R8Y6Q7	A0A2R8Y430;P48637;A0A2R8Y5T7;P48637-2	Glutathione synthetase	GSS	0	59.574	66016000	37	24.0453	23.0463	24.0433	22.7215	22.9205	22.8059
	0.0955335	-0.0736688	A6NNI4;A0A2R8Y478;G8JLH6;P21926;A0A087WU13	A6NNI4;A0A2R8Y478;G8JLH6;P21926	Tetraspanin;CD9 antigen	CD9	0.00074212	17.369	135950000	12	24.7258	24.3342	24.342	24.049	24.2678	24.8641
	1.02557	0.568678	A0A2R8Y5E4;A0A2R8YFK2;A0A2R8Y6M6;A0A2R8Y4C2;A0A2R8YFS8;A0A2R8Y8C4;A0A2R8Y5C9;A0A2R8Y596;P56945-4;P56945-5;P56945-8;P56945;P56945-7;P56945-3;P56945-2;P56945-6	A0A2R8Y5E4;A0A2R8YFK2;A0A2R8Y6M6;A0A2R8Y4C2;A0A2R8YFS8;A0A2R8Y8C4;A0A2R8Y5C9;A0A2R8Y596;P56945-4;P56945-5;P56945-8;P56945;P56945-7;P56945-3;P56945-2;P56945-6	Breast cancer anti-estrogen resistance protein 1	BCAR1	0.00075758	18.121	23620000	6	21.6246	21.191	21.1856	21.5461	21.8693	22.2919
	0.114368	-0.13539	A0A2R8Y808;A0A2R8Y4P3;A0A2R8Y840;Q9HCK8;A0A2R8YFT4;Q9HCK8-2;G3V2T9	A0A2R8Y808;A0A2R8Y4P3;A0A2R8Y840;Q9HCK8;A0A2R8YFT4;Q9HCK8-2	Chromodomain-helicase-DNA-binding protein 8	CHD8	0	32.473	7512800	8	20.5631	20.5033	21.8149	20.8217	20.9013	20.7521
	0.0106704	0.00405502	A0A2R8Y765;J3QKS7;A0A2R8Y7U4;A0A2U3TZQ7;A0A2R8Y7I9;A0A2R8Y4T4;A0A2R8YES3;A0A2R8Y855;B4DGM3;Q969G3-6;Q969G3-5;Q969G3-3;Q969G3-2;Q969G3-4;Q969G3;J3QR61;K7EMQ8;J3KT85;A0A2R8YD78;H7C048	A0A2R8Y765;J3QKS7;A0A2R8Y7U4;A0A2U3TZQ7;A0A2R8Y7I9;A0A2R8Y4T4;A0A2R8YES3;A0A2R8Y855;B4DGM3;Q969G3-6;Q969G3-5;Q969G3-3;Q969G3-2;Q969G3-4;Q969G3;J3QR61;K7EMQ8	SWI/SNF-related matrix-associated actin-dependent regulator of chromatin subfamily E member 1	SMARCE1	0	46.02	57403000	43	23.1432	22.9355	22.8373	23.0687	22.8023	23.0572
	0.0322427	-0.0194772	A0A2R8Y804;A0A2R8Y543;A0A2R8Y5C3;A0A2R8Y750;A0A2R8Y5Z1;B4DGU4;A0A2R8YCH5;A0A2R8Y7Z0;A0A2R8Y5A3;P35222;A0A2R8Y6G0;C9IZ65;E9PDF9;E7EV28;E7EMJ5	A0A2R8Y804;A0A2R8Y543;A0A2R8Y5C3;A0A2R8Y750;A0A2R8Y5Z1;B4DGU4;A0A2R8YCH5;A0A2R8Y7Z0;A0A2R8Y5A3;P35222;A0A2R8Y6G0	Catenin beta-1	CTNNB1	0	43.698	27317000	29	21.4833	21.8505	22.1647	21.786	21.9147	21.7394
	0.244346	-0.102578	H0YH87;A0A2R8Y7P6;A0A2R8YDM9;F8WB06;V9GY86;A0A2R8Y5A6;Q99700-2;Q99700-4;Q99700;F8VQP2;Q99700-5;F8VVY6;F8VRK6	H0YH87;A0A2R8Y7P6;A0A2R8YDM9;F8WB06;V9GY86;A0A2R8Y5A6;Q99700-2;Q99700-4;Q99700;F8VQP2;Q99700-5	Ataxin-2	ATXN2	0	44.748	14173000	13	21.4778	20.9859	21.2413	21.2831	21.1273	20.9868
	1.36462	-0.521021	A0A2U3TZJ6;A0A2R8Y7E7;A0A2R8YHI9;A0A2R8Y5Q8;Q15813;A0A2R8Y897;A0A2R8Y4V6;A0A2R8YFL4;A0A2R8Y6Q1;Q15813-2;A0A2R8YH53;A0A2R8Y597;A0A2R8YF12;A0A2R8Y5H6;A0A2R8Y6L2;A0A2R8Y787;A0A2R8Y4P2;A0A2R8Y784;A0A2R8YER9;A0A2R8YFM3;A0A2R8Y809	A0A2U3TZJ6;A0A2R8Y7E7;A0A2R8YHI9;A0A2R8Y5Q8;Q15813;A0A2R8Y897;A0A2R8Y4V6;A0A2R8YFL4;A0A2R8Y6Q1;Q15813-2	Tubulin-specific chaperone E	TBCE	0.00081566	20.785	10074000	5	20.9266	20.8166	21.192	20.5361	20.1867	20.6494
	1.30529	-0.254534	A0A2R8Y5S7;P35241;P35241-5;A0A2R8Y7M3;P35241-4;P35241-3;P35241-2;E9PNV3;A0A2R8Y5P0;E9PQ82;A0A2R8Y4H6;E9PKN5;E9PNP4	A0A2R8Y5S7;P35241;P35241-5;A0A2R8Y7M3;P35241-4	Radixin	RDX	0	81.627	178840000	66	24.7982	24.929	24.8795	24.4586	24.6422	24.7422
	0.517377	-0.14631	A0A2R8Y611;O14617-3;O14617-4;O14617-2;O14617;O14617-5;K7ERW8	A0A2R8Y611;O14617-3;O14617-4;O14617-2;O14617;O14617-5	AP-3 complex subunit delta-1	AP3D1	0	42.581	42660000	26	22.6688	22.7433	22.454	22.6082	22.512	22.3071
	0.140032	-0.147367	A0A2R8Y6J3;P46777;Q5T7N0;A0A2R8Y4A2	A0A2R8Y6J3;P46777	60S ribosomal protein L5	RPL5	0	310.53	1284800000	177	26.8234	28.0419	27.9208	27.5243	27.4026	27.4171
	0.0802794	0.0968698	A0A2R8Y6X0;Q9H2P0	A0A2R8Y6X0;Q9H2P0	Activity-dependent neuroprotector homeobox protein	ADNP	0.0017979	14.959	8537000	8	20.3205	20.4206	20.1675	21.0812	19.6352	20.4828
	0.538588	-0.238091	A0A2R8Y811;P62263;E5RH77	A0A2R8Y811;P62263;E5RH77	40S ribosomal protein S14	RPS14	0	79.727	911060000	88	26.8826	27.4831	27.2716	26.8945	26.8853	27.1433
	0.223349	0.252818	A0A2R8Y891;P08237;P08237-3;F8VZI0;P08237-2;F8VP00;F8VW30;F8VSL1;F8VX13;F8VNX2;F8VZQ1	A0A2R8Y891;P08237;P08237-3;F8VZI0;P08237-2	ATP-dependent 6-phosphofructokinase, muscle type	PFKM	0	97.812	196120000	82	23.3377	24.6658	24.6449	24.4073	24.5659	24.4337
	0.632899	-0.0791842	A0A2R8YD50;P51659;E7EWE5;P51659-3;P51659-2;G5E9S2;E7ET17;E7ER27;A0A2R8Y7L2;E7EPL9;A0A2R8YDT8;A0A2R8YF45;A0A2R8Y7W2;A0A2R8YEG2;A0A2R8YF39	A0A2R8YD50;P51659;E7EWE5;P51659-3;P51659-2;G5E9S2;E7ET17;E7ER27;A0A2R8Y7L2	Peroxisomal multifunctional enzyme type 2;(3R)-hydroxyacyl-CoA dehydrogenase;Enoyl-CoA hydratase 2	HSD17B4	0	187.67	371200000	134	25.7958	25.8871	25.6942	25.7237	25.6962	25.7196
	0.0277654	-0.00586383	A0A2R8YF43;A0A2R8YD58;E7EU96;P68400;A0A2R8Y5A0;Q8NEV1;A0A2R8Y4D6;A0A2R8Y4H0;A0A2R8YDP2;A0A2R8YFU2;V9GYA2;A0A2R8YEW1;P68400-2;A0A2R8YDY7;A0A2R8YCK2;A0A087WY74;A0A2R8Y3W6;A0A2R8Y797;A0A2R8YEL7;V9GY80;A0A2R8YF47;A0A2R8Y7T1;A0A2R8YCC9	A0A2R8YF43;A0A2R8YD58;E7EU96;P68400;A0A2R8Y5A0;Q8NEV1;A0A2R8Y4D6;A0A2R8Y4H0;A0A2R8YDP2;A0A2R8YFU2;V9GYA2;A0A2R8YEW1	Casein kinase II subunit alpha;Casein kinase II subunit alpha 3	CSNK2A1;CSNK2A3	0	90.872	154240000	67	24.4564	24.4516	24.2497	24.3838	24.3442	24.4121
	0.157708	0.0655982	A0A2R8YDQ9;A0A2R8Y6Y7;Q9P2R7-2;Q9P2R7;Q5T9Q5;Q5T9Q8;A0A0U1RQL1;A0A0U1RRI1;A0A0U1RQF8;A0A2R8Y5P6;A0A2R8Y6E6	A0A2R8YDQ9;A0A2R8Y6Y7;Q9P2R7-2;Q9P2R7;Q5T9Q5	Succinyl-CoA ligase [ADP-forming] subunit beta, mitochondrial	SUCLA2	0	42.987	72010000	24	23.0922	23.5405	23.3206	23.2228	23.5211	23.4061
	0.524411	0.942687	A0A2R8YGD1;O14773-2;O14773;A0A2R8Y7U1;A0A2R8YD45;A0A2R8Y7I4;A0A2R8YD72;A0A2R8YDY1	A0A2R8YGD1;O14773-2;O14773;A0A2R8Y7U1;A0A2R8YD45;A0A2R8Y7I4	Tripeptidyl-peptidase 1	TPP1	0	28.101	67241000	25	20.8039	23.2487	23.0883	23.2555	23.3288	23.3847
	0.087376	0.0798442	E9PNW4;A0A2U3TZL5;E9PR17;P13987	E9PNW4;A0A2U3TZL5;E9PR17;P13987	CD59 glycoprotein	CD59	0.00078555	19.381	104560000	16	23.3919	23.9416	24.2098	24.2937	23.9485	23.5407
	0.811415	0.923162	A0A2U3TZL8;H7BYN4;Q02241-3;Q02241-2;Q02241;A0A2R8Y531;H0YME6	A0A2U3TZL8;H7BYN4;Q02241-3;Q02241-2;Q02241	Kinesin-like protein;Kinesin-like protein KIF23	KIF23	0	49.012	34823000	12	21.2283	22.4494	20.6965	22.24	22.3585	22.5453
	2.71575	0.493145	A0A3B3IRI2;P17812;A0A3B3IRQ8;A0A3B3ITF6;B4E1E0;A0A3B3ITB8;P17812-2;A0A3B3ISY3;A0A3B3ITH9	A0A3B3IRI2;P17812;A0A3B3IRQ8;A0A3B3ITF6;B4E1E0;A0A3B3ITB8;P17812-2	CTP synthase 1;CTP synthase	CTPS1	0	174.64	367530000	110	25.1843	24.974	25.1586	25.629	25.5907	25.5767
	1.04179	0.218276	A0A3B3IRK6;Q13724-2;Q13724;C9J8D4;A0A3B3IRW2;A0A3B3IS52;C9JDQ1;A0A3B3ITC1	A0A3B3IRK6;Q13724-2;Q13724;C9J8D4;A0A3B3IRW2;A0A3B3IS52	Mannosyl-oligosaccharide glucosidase	MOGS	0	250.69	246710000	96	24.9816	24.9932	24.721	25.124	25.1863	25.0403
	2.72202	0.498195	A0A3B3IRP5;Q6P1J9;A0A1B0GUB2;A0A2R8YHB3;A0A2R8Y640;A0A3B3ISN2	A0A3B3IRP5;Q6P1J9;A0A1B0GUB2;A0A2R8YHB3	Parafibromin	CDC73	0	64.602	72702000	34	22.9534	22.8496	23.0578	23.5074	23.3939	23.4541
	0.444869	-0.254673	A0A3B3IRR6;A0A3B3IT54;A0A3B3ITA3;Q9H7E9;Q9H7E9-2	A0A3B3IRR6;A0A3B3IT54;A0A3B3ITA3;Q9H7E9;Q9H7E9-2	UPF0488 protein C8orf33	C8orf33	0.00074074	17.297	11020000	18	21.5201	21.0947	21.0962	20.5817	21.1492	21.2159
	1.76716	-0.53399	A0A3B3IRT8;P43307;C9J3L8;C9J5W0;E9PAL7;C9IZQ1;P43307-2;C9JBX5	A0A3B3IRT8;P43307;C9J3L8;C9J5W0;E9PAL7;C9IZQ1;P43307-2	Translocon-associated protein subunit alpha	SSR1	0	74.888	298440000	47	25.9218	25.5994	25.837	25.2885	25.3965	25.0713
	0.705733	0.673002	A0A3B3IS01;A0A3B3IT01;A0A3B3ISK7;Q6PI48;A0A3B3ITS3;A0A3B3IS54;A0A3B3ITK9	A0A3B3IS01;A0A3B3IT01;A0A3B3ISK7;Q6PI48;A0A3B3ITS3;A0A3B3IS54	Aspartate--tRNA ligase, mitochondrial	DARS2	0.00078585	19.425	14728000	10	21.3854	20.1252	21.3056	21.7225	21.8035	21.3093
	0.19032	-0.398311	B4DKB2;A0A3B3ISF9;P42892-3;P42892-4;P42892;P42892-2;E9PN99;E9PHZ1;E9PJG1	B4DKB2;A0A3B3ISF9;P42892-3;P42892-4;P42892;P42892-2	Endothelin-converting enzyme 1	ECE1	0	52.901	41962000	21	22.1115	22.2644	21.9759	20.1255	22.4921	22.5394
	2.15247	-0.726587	A0A3B3ISG5;P14735;P14735-2;Q5T5N3	A0A3B3ISG5;P14735	Insulin-degrading enzyme	IDE	0	62.95	71709000	27	24.1301	23.7095	23.7288	23.0497	23.1712	23.1676
	0.58551	0.658077	A0A3B3ISQ4;Q9H6S3;Q9H6S3-3;Q9H6S3-2;E9PNT0;E9PLH1;A0A087WX39;E9PN68;E9PLN2;H0YD62;H0YF37	A0A3B3ISQ4;Q9H6S3;Q9H6S3-3	Epidermal growth factor receptor kinase substrate 8-like protein 2	EPS8L2	0	65.095	62476000	22	22.9855	22.7585	21.5033	23.3523	23.1779	22.6913
	0.192762	0.0883458	A0A3B3IUC9;A0A3B3ITV0;A0A3B3ITX7;E9PG39;A0A3B3ISY9;A0A3B3ISZ0;E9PC15;A0A3B3ITD0;Q53H12	A0A3B3IUC9;A0A3B3ITV0;A0A3B3ITX7;E9PG39;A0A3B3ISY9;A0A3B3ISZ0;E9PC15;A0A3B3ITD0;Q53H12	Acylglycerol kinase, mitochondrial	AGK	0.0020114	12.534	20359000	9	21.59	21.7979	21.2757	21.6125	21.8092	21.507
	0.034653	-0.0669333	A0A3B3IT62;G3V256;Q6PJT7-10;Q6PJT7-3;Q6PJT7-5;Q6PJT7-9;Q6PJT7-2;Q6PJT7;G3V3R9;G3V3Y4;Q6PJT7-4;Q6PJT7-11;G3V2X4;G3V473;G3V240;G3V572;G3V5I6;H0YJA2	A0A3B3IT62;G3V256;Q6PJT7-10;Q6PJT7-3;Q6PJT7-5;Q6PJT7-9;Q6PJT7-2;Q6PJT7;G3V3R9;G3V3Y4;Q6PJT7-4;Q6PJT7-11	Zinc finger CCCH domain-containing protein 14	ZC3H14	0	25.932	19422000	14	21.9888	20.237	21.2058	21.7682	20.3423	21.1203
	0.170584	-0.0619227	A0A3B3IU45;A0A3B3IT92;P33991;A0A3B3IS57;E5RG31;A0A3B3ITP6;A0A3B3IRR8	A0A3B3IU45;A0A3B3IT92;P33991;A0A3B3IS57;E5RG31;A0A3B3ITP6	DNA replication licensing factor MCM4	MCM4	0	308.32	274510000	139	25.3359	25.1407	24.9267	25.212	24.9978	25.0077
	0.886018	0.473145	A0A3B3ITG6;A0A3B3IUB1;Q13144;A0A3B3ISV1;A0A3B3ITQ2;A0A3B3IUF2;A0A3B3ISM8;A0A3B3ISX3	A0A3B3ITG6;A0A3B3IUB1;Q13144	Translation initiation factor eIF-2B subunit epsilon	EIF2B5	0.00042463	23.227	15461000	20	20.9053	21.3694	20.5133	21.4548	21.3712	21.3814
	1.71634	1.7487	A0A3B3ITS5;Q14181;E9PIQ6;Q14181-2	A0A3B3ITS5;Q14181	DNA polymerase alpha subunit B	POLA2	0	39.436	37847000	17	20.4206	21.6433	20.2098	22.6845	22.2959	22.5394
	0.280799	1.12288	A0A3B3ITT5;P47914	A0A3B3ITT5;P47914	60S ribosomal protein L29	RPL29	0	26.987	402840000	27	21.4303	26.1278	26.2712	25.8327	25.2607	26.1045
	0.176255	-0.108681	A0A3B3ITU8;A0A3B3IU04;Q14643-4;Q14643-3;Q14643-8;Q14643-7;Q14643-5;Q14643-6;Q14643-2;Q14643;B7ZMI3;A0A3B3IRP0;A0A3B3IU13;A0A3B3IU05;A0A3B3ITQ1;A0A3B3IRT5;A0A3B3IS59;A0A3B3ITM1;A0A3B3ISR4;A0A3B3ITQ4;A0A3B3ISE3;A0A3B3IRZ9;A0A3B3ITM6	A0A3B3ITU8;A0A3B3IU04;Q14643-4;Q14643-3;Q14643-8;Q14643-7;Q14643-5;Q14643-6;Q14643-2;Q14643;B7ZMI3;A0A3B3IRP0;A0A3B3IU13;A0A3B3IU05;A0A3B3ITQ1	Inositol 1,4,5-trisphosphate receptor type 1	ITPR1	0	33.53	20583000	14	21.5543	22.0943	22.0925	21.5516	22.0701	21.7933
	1.05747	-0.228724	E9PN17;A0A3B3ITX4;O75964;A0A3B3IRW3	E9PN17;A0A3B3ITX4;O75964	ATP synthase subunit g, mitochondrial	ATP5L	0	55.068	224600000	49	25.1434	25.378	25.2898	25.1085	25.1248	24.8916
	1.02372	-0.262534	B1AHD1;A0A3B3IUA2;P55769;A0A3B3IRU2;A0A3B3ISH1	B1AHD1;A0A3B3IUA2;P55769;A0A3B3IRU2	NHP2-like protein 1;NHP2-like protein 1, N-terminally processed	NHP2L1	0	48.668	190240000	28	24.868	25.1237	25.0592	24.9062	24.7709	24.5862
	1.28735	0.283222	A0A3B3IUB5;Q8TCT9-5;Q8TCT9;A0A0C4DGU3;A0A075B6F6;A0A0S2Z6F0;A0A3B3IT72;Q8TCT9-4;Q8TCT9-2	A0A3B3IUB5;Q8TCT9-5;Q8TCT9;A0A0C4DGU3;A0A075B6F6;A0A0S2Z6F0;A0A3B3IT72;Q8TCT9-4;Q8TCT9-2	Minor histocompatibility antigen H13	HM13	0.00079302	19.732	30369000	14	21.7152	21.8236	21.8605	22.1734	22.1795	21.896
	0.348659	0.763666	A0A3B3IUB9;Q9NR09;H7C094;H7C3P0	A0A3B3IUB9;Q9NR09	Baculoviral IAP repeat-containing protein 6	BIRC6	0	40.742	17025000	11	21.3543	19.3581	19.6984	19.5717	21.4507	21.6794
	0.47319	0.0679703	A0A3B3IUC4;P06280	A0A3B3IUC4;P06280	Alpha-galactosidase A	GLA	0.00078431	19.343	18663000	16	21.5196	21.4268	21.4824	21.4688	21.6539	21.5099
	0.907307	-0.147891	A0A3B3IUD7;Q14690;S4R3Q4	A0A3B3IUD7;Q14690	Protein RRP5 homolog	PDCD11	0	80.235	62199000	42	23.4449	23.1847	23.3205	23.1869	23.1465	23.173
	0.0541073	0.0230554	A0AVT1;A0AVT1-2;H0Y8S8;A0AVT1-4;A0AVT1-3	A0AVT1;A0AVT1-2	Ubiquitin-like modifier-activating enzyme 6	UBA6	0	80.287	48566000	33	22.5752	22.5303	22.5512	22.7044	22.7382	22.2834
	0.57404	0.132343	A0MZ66;A0MZ66-3;A0MZ66-4;A0MZ66-5;A0MZ66-6;A0MZ66-8;A0MZ66-2;A0MZ66-7	A0MZ66;A0MZ66-3;A0MZ66-4;A0MZ66-5;A0MZ66-6;A0MZ66-8;A0MZ66-2	Shootin-1	KIAA1598	0	75.016	70226000	50	23.2412	23.2603	23.0366	23.2618	23.4564	23.2168
	0.635653	0.25822	M0R026;A1L0T0;M0R1B5;E9PJS0;E9PL44;M0QZX5	M0R026;A1L0T0	Acetolactate synthase-like protein	ILVBL	0	161.23	118600000	56	23.5765	23.8854	23.2954	23.7501	23.9743	23.8075
	2.11012	-0.342457	A2A274;Q99798	A2A274;Q99798	Aconitate hydratase, mitochondrial	ACO2	0	323.31	715410000	252	26.8371	26.8467	26.8468	26.3886	26.4879	26.6269
	0.763956	-0.859589	A2A2Q9;Q9Y312	A2A2Q9;Q9Y312	Protein AAR2 homolog	AAR2	0.00042301	23.066	7845500	9	21.9728	20.7532	21.1691	19.8447	20.3419	21.1297
	1.22393	-0.19066	Q5TCT4;A2A2V2;P42696-2;P42696;H7C5M1	Q5TCT4;A2A2V2;P42696-2;P42696	RNA-binding protein 34	RBM34	0	27.574	22011000	9	21.9517	21.7487	21.7688	21.5821	21.6982	21.6169
	2.46421	2.2811	A3KMH1-2;A3KMH1-3;A3KMH1	A3KMH1-2;A3KMH1-3;A3KMH1	von Willebrand factor A domain-containing protein 8	VWA8	0.00080678	20.379	33439000	12	21.0423	20.1187	19.8411	22.514	22.7151	22.6164
	0.17015	-0.178551	A4D1E9;C9J8R7;C9JNI1;A4D1E9-2	A4D1E9;C9J8R7;C9JNI1;A4D1E9-2	GTP-binding protein 10	GTPBP10	0.00082816	21.549	12749000	13	20.8765	20.8765	20.2412	20.2818	21.1415	20.0353
	1.54237	-0.2115	A5YKK6;A5YKK6-3;A5YKK6-2;A5YKK6-4;H3BR89;H3BMH0;H3BMZ2;H3BNB1;H3BVC9	A5YKK6;A5YKK6-3;A5YKK6-2;A5YKK6-4	CCR4-NOT transcription complex subunit 1	CNOT1	0	93.884	82257000	40	23.6638	23.7034	23.6658	23.5478	23.5059	23.3448
	0.665224	-0.228503	A6NDG6;H3BV17	A6NDG6	Phosphoglycolate phosphatase	PGP	0	76.957	104960000	30	23.9867	23.8717	23.5347	23.5573	23.7072	23.443
	0.227315	0.708248	A6NL93;A6NEL0;P05114	A6NL93;A6NEL0;P05114	Non-histone chromosomal protein HMG-14	HMGN1	0	23.684	58010000	12	22.1352	20.812	21.2759	23.4832	19.8175	23.0471
	1.32408	-0.957696	A6NFX8;Q9UKK9;A6NJU6;A6NCQ0;C9JYY9;H0YEY4	A6NFX8;Q9UKK9;A6NJU6	ADP-sugar pyrophosphatase	NUDT5	0	192.99	229040000	65	25.8224	24.8802	25.9197	24.5918	24.6978	24.4596
	0.259841	-0.377289	K7EIJ0;K7ENL2;A6NG10;K7EMC9;Q969T9-2;Q969T9;K7EIN1;K7ESN4;K7EIK1	K7EIJ0;K7ENL2;A6NG10;K7EMC9;Q969T9-2;Q969T9;K7EIN1;K7ESN4	WW domain-binding protein 2	WBP2	0.00080972	20.556	13842000	11	21.6471	20.6894	20.1692	20.7279	19.7011	20.9448
	0.565547	-1.0459	H3BU16;A6NGP5;Q9H910-2;Q9H910;Q9H910-3;H3BMT0;H3BTV5;H3BMV3;H3BMM8;B4E1P3	H3BU16;A6NGP5;Q9H910-2;Q9H910;Q9H910-3;H3BMT0;H3BTV5;H3BMV3	Hematological and neurological expressed 1-like protein	HN1L	0	44.857	51702000	21	23.3461	23.075	23.0148	22.8976	20.4692	22.9315
	0.0401558	0.0229492	A6NHR2;Q9BZE1;H0Y4J2;S4R369	A6NHR2;Q9BZE1;H0Y4J2;S4R369	39S ribosomal protein L37, mitochondrial	MRPL37	0.00081633	20.789	17428000	15	21.3744	21.7358	21.1228	21.3114	21.411	21.5794
	0.333448	0.203476	A6NHR9-2;A6NHR9;J3KTL8;A6NHR9-3;A0A2R8YE92;J3QSH1;A0A2R8YCU7	A6NHR9-2;A6NHR9;J3KTL8;A6NHR9-3	Structural maintenance of chromosomes flexible hinge domain-containing protein 1	SMCHD1	0	158.01	137600000	96	23.5593	24.3849	24.033	24.0817	24.1608	24.3452
	0.819027	-0.602804	A6NJD9;A8MVT4;A8MYK1;Q16540;H7C2P7	A6NJD9;A8MVT4;A8MYK1;Q16540;H7C2P7	39S ribosomal protein L23, mitochondrial	MRPL23	0.0018195	15.741	11139000	6	21.1596	21.0433	20.5482	19.7548	20.6855	20.5023
	0.46517	-0.256748	A6NKB8;Q9H4A4;C9JMZ3;A0A087WUS4;A0A087WU27	A6NKB8;Q9H4A4	Aminopeptidase B	RNPEP	0	94.984	122730000	39	24.274	23.7246	24.4059	23.8986	24.0679	23.6677
	0.610414	0.106106	A6NMQ1;P09884;A0A087WU64	A6NMQ1;P09884;A0A087WU64	DNA polymerase;DNA polymerase alpha catalytic subunit	POLA1	0	67.873	49502000	36	22.7274	22.7263	22.539	22.8267	22.8062	22.6781
	0.16799	-0.036869	A6NMQ3;Q5T5H1;O43768-2;O43768;O43768-9;O43768-3;O43768-4;A0A1W2PRU0;O43768-8;O43768-6;O43768-5;O43768-7;H3BTD3;P56211-2	A6NMQ3;Q5T5H1;O43768-2;O43768;O43768-9;O43768-3;O43768-4;A0A1W2PRU0;O43768-8	Alpha-endosulfine	ENSA	0	34.593	45895000	22	22.4104	22.5144	22.4698	22.4438	22.553	22.2872
	1.48221	0.391307	A6PVN5;Q15257-3;Q15257-2;Q15257;F6WIT2;Q68CR8;Q5T949;Q5T948;A6PVN9;Q15257-4;B7ZBQ0;A6PVN8;C9IZ76;A6PVN6;B7ZBP9;A6PVN7;B7ZBP7;B4DDQ6;H0Y6E5	A6PVN5;Q15257-3;Q15257-2;Q15257;F6WIT2;Q68CR8;Q5T949;Q5T948;A6PVN9;Q15257-4	Serine/threonine-protein phosphatase 2A activator	PPP2R4;DKFZp781M17165	0	94.833	64767000	27	22.7944	22.6347	22.6545	22.8728	23.2497	23.135
	1.19221	0.168098	A8K878;P55145;H7C2D6	A8K878;P55145	Mesencephalic astrocyte-derived neurotrophic factor	MANF	0	61.988	172940000	47	24.4791	24.2658	24.3429	24.5096	24.5756	24.5069
	0.195908	0.0916278	A8MQB8;G3V0J0;Q06787-8;Q06787-6;Q06787-2;Q06787-4;Q06787-5;Q06787-9;Q06787-7;Q06787-3;Q06787;A0A087WXI3;R9WNI0;Q06787-11;Q06787-10;Q8IXW7;A0A087X1M7;A0A087WWU4;A0A087WWR6;A0A087WY29	A8MQB8;G3V0J0;Q06787-8;Q06787-6;Q06787-2;Q06787-4;Q06787-5;Q06787-9;Q06787-7;Q06787-3;Q06787;A0A087WXI3;R9WNI0;Q06787-11;Q06787-10;Q8IXW7	Fragile X mental retardation protein 1	FMR1	0	47.663	20815000	20	21.6837	21.2341	21.228	21.4765	21.6411	21.3031
	0.127769	-0.24865	H3BQG3;A8MT40;Q8NCN5	H3BQG3;A8MT40;Q8NCN5	Pyruvate dehydrogenase phosphatase regulatory subunit, mitochondrial	PDPR	0.00078094	19.175	5468300	8	20.1968	21.6823	19.9163	19.6379	21.2034	20.2082
	0.13043	0.0695432	H7BY10;K7EJV9;K7ERT8;A8MUS3;P62750;K7EMA7	H7BY10;K7EJV9;K7ERT8;A8MUS3;P62750;K7EMA7	60S ribosomal protein L23a	RPL23A	0	134.42	830480000	78	26.3624	26.9928	26.844	26.8178	26.7149	26.8751
	0.715185	-0.451364	B8ZZ10;A8MYV2;Q9NQ29-2;Q9NQ29-3;Q9NQ29;B8ZZ09	B8ZZ10;A8MYV2;Q9NQ29-2;Q9NQ29-3;Q9NQ29	Putative RNA-binding protein Luc7-like 1	LUC7L	0.0017182	13.147	11382000	11	21.4967	21.0498	20.8627	20.4092	21.1169	20.5291
	0.21835	0.352024	J3QR71;J3QRI9;J3QKW7;A8MZF9;P55039;J3QL90;J3KRL5;J3QKV7	J3QR71;J3QRI9;J3QKW7;A8MZF9;P55039;J3QL90;J3KRL5;J3QKV7	Developmentally-regulated GTP-binding protein 2	DRG2	0.0017844	14.429	27382000	16	20.331	22.3092	21.8976	21.8596	22.1712	21.5631
	0.574622	1.19985	A9Z1X7;Q8IYB3-2;Q8IYB3;M0R088;E9PCT1;M0R1E7;M0QXG5	A9Z1X7;Q8IYB3-2;Q8IYB3;M0R088;E9PCT1	Serine/arginine repetitive matrix protein 1	SRRM1	0	62.707	51214000	18	22.8383	20.0095	22.7309	22.9105	23.062	23.2057
	0.873732	-0.307279	B0QY89;Q9Y262;Q9Y262-2;B0QY90;C9JHP4;C9K0Q7;H7C3A0	B0QY89;Q9Y262;Q9Y262-2;B0QY90	Eukaryotic translation initiation factor 3 subunit L	EIF3L	0	200.68	542760000	166	26.6623	26.4929	26.1682	26.1581	26.2517	25.9917
	0.526105	0.873096	B0QYK0;Q01844-6;Q01844-3;Q01844;Q01844-5;H7BY36;A0A0D9SFL3;C9JGE3;Q01844-2;Q01844-4	B0QYK0;Q01844-6;Q01844-3;Q01844;Q01844-5;H7BY36;A0A0D9SFL3;C9JGE3;Q01844-2	RNA-binding protein EWS	EWSR1	0	39.984	188460000	35	24.4682	22.3763	24.4003	24.6511	25.0371	24.1759
	0.870695	0.475276	B0QZ18;Q99829;F2Z2V0;A6PVH9;E7ENH5;Q5JX55;Q5JX56;Q5JX58;H0Y524;Q5JX59;Q5JX60;Q5JX44;Q5JX45;Q5JX54;Q5JX57;E7EV27;Q5JX61;Q5JX52	B0QZ18;Q99829;F2Z2V0;A6PVH9;E7ENH5	Copine-1	CPNE1	0	214.18	90828000	42	23.2789	23.4696	22.6343	23.5714	23.5836	23.6537
	0.550754	0.127286	B0S8I6;Q14320	B0S8I6;Q14320	Protein FAM50A	FAM50A	0	40.12	56249000	17	22.6764	22.7	22.8732	22.9913	22.9204	22.7197
	0.635277	-0.114078	B0YIW6;P48444;P48444-2;Q6P1Q5;E9PK34	B0YIW6;P48444;P48444-2	Coatomer subunit delta	ARCN1	0	193.56	301610000	111	25.3223	25.4375	25.5235	25.2103	25.4034	25.3273
	0.0625593	-0.129286	B1AH87;P30536	B1AH87;P30536	Translocator protein	TSPO	0	24.433	25922000	14	21.5837	20.5466	21.8729	21.8889	20.0211	21.7054
	0.878527	-0.746633	B1AHA8;P09601	B1AHA8;P09601	Heme oxygenase 1	HMOX1	0.0017781	14.287	9234300	4	21.3499	20.9525	21.1669	21.1464	20.1942	19.8887
	0.0644416	0.0373071	B1AHB1;P33992;B1AHB2;B1AHA9	B1AHB1;P33992	DNA helicase;DNA replication licensing factor MCM5	MCM5	0	52.086	91835000	34	23.1536	23.6548	23.6607	23.3985	23.4343	23.7483
	0.143748	0.131018	B1AJY7;O75832;B1AJY5;O75832-2;B1AJY6	B1AJY7;O75832;B1AJY5;O75832-2	26S proteasome non-ATPase regulatory subunit 10	PSMD10	0	43.602	63260000	29	22.115	23.0809	22.7633	22.4301	23.0439	22.8783
	0.670673	0.579121	B1AK81;Q92643-2;Q92643;A6NEM5	B1AK81;Q92643-2;Q92643;A6NEM5	GPI-anchor transamidase	PIGK	0	28.524	29526000	9	21.3287	21.1651	21.0265	22.333	21.8924	21.0323
	0.117921	-0.0597382	G3V1R5;B1AKJ5;O43847;O43847-2;H0Y5G9;F5H7V1	G3V1R5;B1AKJ5;O43847;O43847-2;H0Y5G9	Nardilysin	NRD1	0	46.922	44459000	29	22.9705	22.7003	22.3443	22.5958	22.6764	22.5636
	0.821567	0.494327	B1ALA9;P60891;P60891-2;B7ZB02;A0A0B4J207;A0A2R8Y7H4;P21108;B1ALA7;Q15244	B1ALA9;P60891;P60891-2;B7ZB02;A0A0B4J207;A0A2R8Y7H4;P21108	Ribose-phosphate pyrophosphokinase 1;Ribose-phosphate pyrophosphokinase 3	PRPS1;PRPS1L1	0	104.9	331450000	93	24.3412	25.2418	25.079	25.4302	25.3264	25.3883
	0.0317871	0.0126152	B1ALK7;Q14155-1;A0A2R8YG42;Q14155-6;Q14155-5;E7EUY6;Q14155-2;Q14155-3;Q14155;E9PDQ5;C9JAD7;C9JDI6;B1ANY6;E7EU80;Q15052-2;Q15052	B1ALK7;Q14155-1;A0A2R8YG42;Q14155-6;Q14155-5;E7EUY6;Q14155-2;Q14155-3;Q14155;E9PDQ5	Rho guanine nucleotide exchange factor 7	ARHGEF7	0	56.563	42939000	27	22.8341	22.6044	22.4015	22.5432	22.709	22.6257
	1.02508	-0.302072	B1AMS2;Q14141-2;Q14141-4;Q14141;Q14141-3	B1AMS2;Q14141-2;Q14141-4;Q14141;Q14141-3	Septin-6	2006-09-01	0	100.67	118730000	58	24.3021	24.3422	24.1192	23.975	24.1483	23.734
	1.46258	0.977191	H0YDI1;B1AMW1;P19256-2;P19256-3;P19256	H0YDI1;B1AMW1;P19256-2;P19256-3;P19256	Lymphocyte function-associated antigen 3	CD58	0.001755	13.791	24262000	15	20.3525	21.2807	21.2398	21.8032	21.9821	22.0193
	0.445927	-0.153348	B1ANR0;Q13310-2;Q13310;Q13310-3;H0Y5F5;B1ANR1;H0YEU6;H0Y6X6;H0YER0;H0YEQ8;H0YCC8;P0CB38	B1ANR0;Q13310-2;Q13310;Q13310-3;H0Y5F5	Polyadenylate-binding protein;Polyadenylate-binding protein 4	PABPC4	0	139.26	315600000	89	25.3686	25.8221	25.4881	25.3419	25.3536	25.5233
	2.03048	0.653631	H3BLV0;B1AP13;H7BY55;P08174-4;P08174;P08174-3;P08174-5;P08174-2;P08174-6;P08174-7;B1AP15;A0A2R8YDY3;A0A2R8YEC5	H3BLV0;B1AP13;H7BY55;P08174-4;P08174;P08174-3;P08174-5;P08174-2;P08174-6;P08174-7;B1AP15	Complement decay-accelerating factor	CD55	0	40.167	327880000	34	24.7736	24.9157	25.0395	25.7788	25.3812	25.5297
	1.33521	-0.442352	B4DG22;B1AXG1;B7ZB17;P51812;A0A2R8Y603;Q9UK32-2;Q9UK32;F2Z2J1;Q15349;Q15349-3;Q15349-2;B1AXG2;A0A2R8YGB7;D6RA62;A0A2R8Y7S9;D6RE03	B4DG22;B1AXG1;B7ZB17;P51812	Ribosomal protein S6 kinase alpha-3	RPS6KA3	0	54.723	58199000	20	23.52	23.0853	23.0557	22.7128	22.7743	22.8469
	0.0940468	0.0468909	B2WTI3;B2WTI4;K7EJU9;Q6NYC1-2;Q6NYC1;Q6NYC1-3	B2WTI3;B2WTI4;K7EJU9;Q6NYC1-2;Q6NYC1;Q6NYC1-3	Bifunctional arginine demethylase and lysyl-hydroxylase JMJD6	JMJD6	0.00080064	20.091	32603000	16	22.3626	22.1741	21.7742	22.228	22.1299	22.0935
	0.524337	0.143494	B3KS98;O15372;A0A087WZK9;E5RJT0;E5RGU4;E5RFW7;E5RFH0	B3KS98;O15372;A0A087WZK9;E5RJT0	Eukaryotic translation initiation factor 3 subunit H	EIF3H	0	323.31	327330000	126	25.1133	25.447	25.2266	25.5396	25.3041	25.3735
	2.00919	-0.707033	B3KXX3;Q9UHW9-6;Q9UHW9-5;Q9UHW9-2;Q9UHW9-3;Q9UHW9-4;Q9UHW9;H0YMQ9;H0YKQ8;H0YNJ5	B3KXX3;Q9UHW9-6;Q9UHW9-5;Q9UHW9-2;Q9UHW9-3;Q9UHW9-4;Q9UHW9;H0YMQ9;H0YKQ8	Solute carrier family 12 member 6	SLC12A6	0	26.462	10418000	6	21.5434	21.3659	21.6556	21.0597	20.7513	20.6328
	0.92799	0.255763	B4DDF4;B4DUT8;Q99439;A0A087X271;Q99439-2;K7ES69;H3BVI6;A0A087X1X5;H3BQH0;A0A087WV51;U3KPS3;Q15417-3;Q15417	B4DDF4;B4DUT8;Q99439;A0A087X271;Q99439-2;K7ES69;H3BVI6	Calponin;Calponin-2	CNN2	0	86.83	177980000	37	24.4389	24.4786	24.0741	24.5768	24.5904	24.5918
	0.679314	0.173149	B4DJV2;O75390;A0A0C4DGI3;F8VPA1;H0YH82;F8VRP1;F8VX68;H0YIC4;F8VPF9;F8VTT8;F8W1S4;F8W4S1;F8VRI6;F8VR34;F8W642;F8VZK9;F8VX07;F8VWQ5;F8VU34	B4DJV2;O75390;A0A0C4DGI3	Citrate synthase;Citrate synthase, mitochondrial	CS	0	203.06	636620000	90	26.1486	26.3846	25.9964	26.4006	26.3301	26.3183
	0.999768	0.325191	B4DJV5;Q13610	B4DJV5;Q13610	Periodic tryptophan protein 1 homolog	PWP1	0	47.881	71969000	16	22.9886	22.9735	22.5538	23.142	23.0821	23.2673
	0.611712	-0.0825882	B4DLN1;Q9UBX3;Q9UBX3-2;F6RGN5;I3L1E8	B4DLN1			0	149.63	636170000	77	26.4842	26.4234	26.3037	26.3641	26.3344	26.2651
	0.270261	0.476945	B4DLR8;H3BNV2;P15559-3;P15559-2;P15559;H3BRK3	B4DLR8;H3BNV2;P15559-3;P15559-2;P15559;H3BRK3	NAD(P)H dehydrogenase [quinone] 1	NQO1	0	26.886	31554000	17	20.9681	22.26	20.526	22.3905	21.9949	20.7995
	0.156515	-0.227106	F6RU00;B4DQA8;K7EJC8;E9PCW1;O95249;G5E9T8	F6RU00;B4DQA8;K7EJC8;E9PCW1;O95249;G5E9T8	Golgi SNAP receptor complex member 1	GOSR1	0.00075472	18.011	14186000	9	21.3147	21.0638	20.0206	19.9592	20.5155	21.2431
	0.547749	-0.308244	B4DR61;P61619;F8W776;Q8TC24;P61619-3;Q9H9S3-2;Q9H9S3-3;Q9H9S3;H7C1Q9;C9JXC6;H7C069;A6NK38;F2Z2C7;A6NIF9;C9JJV4	B4DR61;P61619;F8W776;Q8TC24;P61619-3;Q9H9S3-2;Q9H9S3-3;Q9H9S3	Protein transport protein Sec61 subunit alpha isoform 1;Protein transport protein Sec61 subunit alpha isoform 2	SEC61A1;SEC61A2	0	24.717	41817000	20	22.8183	22.9007	22.9102	22.7263	22.8947	22.0834
	0.454625	-0.151276	B4DR80;Q9Y6E0-2;H0Y630;Q9Y6E0;Q5JV98;Q5JV99;C9JJV0	B4DR80;Q9Y6E0-2;H0Y630;Q9Y6E0	Serine/threonine-protein kinase 24;Serine/threonine-protein kinase 24 36 kDa subunit;Serine/threonine-protein kinase 24 12 kDa subunit	STK24	0	40.201	42598000	14	22.7929	22.766	22.5816	22.3766	22.8055	22.5045
	0.189709	-0.0635719	B4DUC8;Q13126;Q13126-4;Q13126-3;Q13126-2;J3QSB7;Q13126-7;Q13126-6;Q13126-5;F2Z2F3;F8WES2;A0A2R8Y4K0;J3KRN1	B4DUC8;Q13126;Q13126-4;Q13126-3;Q13126-2;J3QSB7;Q13126-7;Q13126-6;Q13126-5;F2Z2F3	S-methyl-5-thioadenosine phosphorylase;Purine nucleoside phosphorylase	MTAP	0	218.1	303330000	65	25.1821	25.1771	25.5161	25.1115	25.2494	25.3236
	0.055055	-0.0685209	J3QS39;J3QTR3;F5H6Q2;F5GYU3;F5H2Z3;F5H265;B4DV12;F5H388;F5H747;F5GXK7;J3QKN0;Q5PY61;Q96C32;P62987;P62979;P0CG47;P0CG48;M0R1V7;Q49A90;M0R1M6;M0R2S1;A0A2R8Y422;J3QSA3;F5GZ39	J3QS39;J3QTR3;F5H6Q2;F5GYU3;F5H2Z3;F5H265;B4DV12;F5H388;F5H747;F5GXK7;J3QKN0;Q5PY61;Q96C32;P62987;P62979;P0CG47;P0CG48;M0R1V7;Q49A90;M0R1M6;M0R2S1;A0A2R8Y422	Ubiquitin-60S ribosomal protein L40;Ubiquitin;60S ribosomal protein L40;Ubiquitin-40S ribosomal protein S27a;Ubiquitin;40S ribosomal protein S27a;Polyubiquitin-B;Ubiquitin;Polyubiquitin-C;Ubiquitin	UBB;RPS27A;UBC;UBA52	0	323.31	4551600000	90	28.6687	29.5428	29.6983	29.4744	29.5642	28.6656
	0.995484	-0.348752	B4DY09;Q12905;X6R6Z1;A0A0A0MRL0	B4DY09;Q12905;X6R6Z1	Interleukin enhancer-binding factor 2	ILF2	0	290.64	525130000	116	26.2579	26.6468	26.6837	26.3579	26.1346	26.0496
	1.68725	0.442479	B4DZG7;P40616-2;P40616;F8VYN9;F8W1Z8	B4DZG7;P40616-2;P40616;F8VYN9	ADP-ribosylation factor-like protein 1	ARL1	0	323.31	98664000	31	23.2799	23.3424	22.9995	23.6955	23.7142	23.5397
	0.871146	1.03278	B4E0K5;Q16539-2;Q16539;E7EX54;B5TY33;Q16539-5;Q16539-3;Q16539-4;H7C4E2	B4E0K5;Q16539-2;Q16539;E7EX54;B5TY33;Q16539-5;Q16539-3;Q16539-4	Mitogen-activated protein kinase 14	MAPK14	0	63.031	49620000	31	20.9752	22.6745	21.0733	22.598	22.6665	22.5568
	0.905062	0.38169	B4E0T2;P50542-2;P50542-3;P50542;P50542-4;J3KPV0	B4E0T2;P50542-2;P50542-3;P50542;P50542-4	Peroxisomal targeting signal 1 receptor	PEX5	0	37.638	26796000	12	21.6061	21.6489	21.2026	21.9411	22.0576	21.6039
	0.0643733	-0.0317542	B4E0Y9;Q9P289-2;Q9P289;Q8NBY1;Q9P289-3;C9JDH9;C9J6L2;C9JCC0;C9J232;H7C279;O00506-3;O00506-2;O00506	B4E0Y9;Q9P289-2;Q9P289;Q8NBY1;Q9P289-3	Serine/threonine-protein kinase 26	STK26	0	106.5	191220000	69	24.9155	24.8715	24.4189	24.8026	24.7279	24.5801
	0.561381	0.767925	B4E2Q0;P98194-2;P98194-4;P98194;P98194-3;P98194-5;P98194-9;P98194-6;P98194-7;H0Y9V7;P98194-8;H0Y9S7;H0Y8X9;D6RGE9;D6REJ1;D6RHV9	B4E2Q0;P98194-2;P98194-4;P98194;P98194-3;P98194-5;P98194-9;P98194-6;P98194-7;H0Y9V7;P98194-8	Calcium-transporting ATPase;Calcium-transporting ATPase type 2C member 1	ATP2C1	0	47.53	32433000	24	21.5098	20.3606	22.4505	22.2567	22.0935	22.2744
	0.247656	-0.32314	C9J3E2;B5MC07;O95994;H7C3Z9	C9J3E2;B5MC07;O95994;H7C3Z9	Anterior gradient protein 2 homolog	AGR2	0.00041894	22.349	12757000	7	20.9437	20.0524	20.9941	21.1703	19.8743	19.9762
	0.554919	0.902974	B5MCF9;O00541;O00541-2;B3KXD6	B5MCF9;O00541;O00541-2;B3KXD6	Pescadillo homolog	PES1	0	53.967	67471000	37	20.9068	23.0818	22.8338	23.2176	22.7817	23.5321
	0.270793	0.414461	B5MD17;J3KS05;P83916;K7ELA4;C9JWS9	B5MD17;J3KS05;P83916;K7ELA4	Chromobox protein homolog 1	CBX1	0.00082305	21.284	10541000	10	20.7721	19.5331	21.6389	21.1113	20.9642	21.112
	0.583661	-0.118554	B5MDF5;P62826;J3KQE5;F5H018;B4DV51;H0YFC6;A0A087X0W0	B5MDF5;P62826;J3KQE5;F5H018;B4DV51	GTP-binding nuclear protein Ran	RAN	0	190.64	3451700000	119	28.9981	29.0037	28.7651	28.7305	28.8857	28.795
	0.538483	0.202892	E7EW69;E7EX04;B5ME97;Q9P0V9-3;Q9P0V9;Q9P0V9-2;C9JEQ7;F5H1F2;C9JEW2;C9JNR7	E7EW69;E7EX04;B5ME97;Q9P0V9-3;Q9P0V9;Q9P0V9-2	Septin-10	2010-09-01	0	121.63	108310000	33	23.9669	23.5791	23.7691	24.0287	23.7399	24.1553
	0.310125	0.465647	B7WPG3;C9IYN3;D6W592;Q8WVV9-5;Q8WVV9-4;Q8WVV9;H7BXH8;Q8WVV9-3;Q8WVV9-2;C9JJZ7;H7C464	B7WPG3;C9IYN3;D6W592;Q8WVV9-5;Q8WVV9-4;Q8WVV9;H7BXH8;Q8WVV9-3;Q8WVV9-2;C9JJZ7	Heterogeneous nuclear ribonucleoprotein L-like	HNRNPLL;HNRPLL	0	48.047	30405000	22	20.2442	22.1301	22.0157	21.9322	22.0192	21.8354
	1.63032	0.858287	B7Z2R7;Q5T8D3-2;Q5T8D3-3;Q5T8D3-4;Q5T8D3;X6RDD7;Q5T8E0	B7Z2R7;Q5T8D3-2;Q5T8D3-3;Q5T8D3-4;Q5T8D3;X6RDD7;Q5T8E0	Acyl-CoA-binding domain-containing protein 5	ACBD5	0	27.336	27794000	15	20.8691	21.0265	21.6169	22.1292	21.8758	22.0824
	1.10923	1.16588	F5H7S3;H7BYY1;H0YKJ4;H0YK48;B7Z596;P09493-5;P09493-2;H0YN06	F5H7S3;H7BYY1;H0YKJ4;H0YK48;B7Z596;P09493-5;P09493-2	Tropomyosin alpha-1 chain	TPM1	0	163.64	918960000	53	24.8756	26.4726	26.1899	26.936	27.0025	27.0973
	1.58735	0.192511	B7Z6D5;Q96GQ7;A0A087X059;A0A087WYH5	B7Z6D5;Q96GQ7	Probable ATP-dependent RNA helicase DDX27	DDX27	0	85.438	87211000	32	23.4638	23.5587	23.375	23.6732	23.6772	23.6245
	0.0512994	-0.0268002	B7Z7F3;Q9H6Z4-3;Q9H6Z4-2;Q9H6Z4;K7ENJ2;K7EID7;K7ENB9;K7EPW1;K7ESQ0;K7EIJ4;K7EN31;K7EMT3	B7Z7F3;Q9H6Z4-3;Q9H6Z4-2;Q9H6Z4	Ran-binding protein 3	RANBP3	0	64.614	64042000	47	22.782	23.3508	23.1653	23.013	23.202	23.0027
	0.509604	0.648904	B7ZC38;Q9NR46;Q9NR46-2;B7ZC39;F8WFB9	B7ZC38;Q9NR46;Q9NR46-2;B7ZC39	Endophilin-B2	SH3GLB2	0	25.104	15944000	9	21.1554	19.6781	20.6688	21.525	21.4726	20.4513
	0.330576	0.824879	B7ZKQ9;Q8WTV0-3;Q8WTV0-4;Q8WTV0-2;F5H4X0;Q8WTV0-5;Q8WTV0	B7ZKQ9;Q8WTV0-3;Q8WTV0-4;Q8WTV0-2;F5H4X0;Q8WTV0-5;Q8WTV0	Scavenger receptor class B member 1	SCARB1	0.0017373	13.481	31052000	7	22.173	20.0843	20.496	20.133	22.5724	22.5225
	0.950917	-0.32707	B8ZZ77;Q9H2H8;Q9H2H8-2;H7BZ14;C9K058;F8WC82;C9J4N2	B8ZZ77;Q9H2H8;Q9H2H8-2;H7BZ14;C9K058	Peptidyl-prolyl cis-trans isomerase-like 3;Peptidyl-prolyl cis-trans isomerase	PPIL3	0	31.524	29596000	22	22.5073	22.23	22.5579	21.8581	22.2588	22.1972
	1.2659	-0.721252	B8ZZ87;Q6NZ67;Q6P582;H7BZ50;H7C173;H7C202;H7C293	B8ZZ87;Q6NZ67;Q6P582;H7BZ50;H7C173;H7C202	Mitotic-spindle organizing protein 2B;Mitotic-spindle organizing protein 2A	MZT2B;MZT2A	0.00042088	22.763	11395000	5	21.2733	21.1349	21.8082	20.4557	21.0194	20.5775
	0.0635601	-0.107931	B8ZZG1;Q9NZW5;C9JGI8;C9J4Q3	B8ZZG1;Q9NZW5	MAGUK p55 subfamily member 6	MPP6	0	31.897	13125000	10	21.9687	20.0112	21.2994	21.02	20.7327	21.2028
	0.534741	0.807708	B8ZZN6;P63165;B8ZZJ0;B9A032;B8ZZ67;G2XKQ0;P63165-2	B8ZZN6;P63165;B8ZZJ0;B9A032	Small ubiquitin-related modifier 1	SUMO1	0.00078989	19.581	66824000	20	21.138	23.0255	23.2	23.1627	23.1872	23.4368
	0.342752	1.68833	B8ZZQ6;P06454-2;P06454	B8ZZQ6;P06454-2;P06454	Prothymosin alpha;Prothymosin alpha, N-terminally processed;Thymosin alpha-1	PTMA	0	35.77	1068700000	27	21.4707	27.1469	27.9385	27.0299	27.2437	27.3475
	0.358651	0.402574	B8ZZS4;Q9H8Y5	B8ZZS4;Q9H8Y5	Ankyrin repeat and zinc finger domain-containing protein 1	ANKZF1	0	27.266	25105000	16	20.3637	21.947	21.4503	21.6723	21.6344	21.6621
	0.0116106	-0.00769997	B9ZVT1;Q8IXT5;E5RJW8;E5RHG1;E5RJ83;E5RJV8	B9ZVT1;Q8IXT5	RNA-binding protein 12B	RBM12B	0	24.181	15811000	7	21.7167	21.1453	21.015	21.3204	21.2081	21.3254
	0.121704	-0.143409	C9J0I9;Q86WB0-2;Q86WB0;Q86WB0-3	C9J0I9;Q86WB0-2;Q86WB0;Q86WB0-3	Nuclear-interacting partner of ALK	ZC3HC1	0.00082645	21.459	13109000	7	20.0726	20.9795	20.7911	19.8117	20.7863	20.8149
	0.559074	0.484125	C9J0K6;P30626-3;P30626-2;P30626;B4DHQ6	C9J0K6;P30626-3;P30626-2;P30626	Sorcin	SRI	0.00076658	18.473	13420000	5	20.091	20.9208	19.7873	20.9545	20.9075	20.3895
	0.023998	-0.0363242	C9J164;C9K0J5;Q70E73-5;Q70E73-2;Q70E73-8;Q70E73-7;Q70E73-4;Q70E73-3;Q70E73-9;Q70E73-6;Q70E73	C9J164;C9K0J5;Q70E73-5;Q70E73-2;Q70E73-8;Q70E73-7;Q70E73-4;Q70E73-3;Q70E73-9;Q70E73-6;Q70E73	Ras-associated and pleckstrin homology domains-containing protein 1	RAPH1	0.001809	15.369	14280000	8	20.9981	20.396	21.1426	20.9617	19.9619	21.5041
	1.46584	1.55298	C9J2Y4;E7EQY1;Q96C01	C9J2Y4;E7EQY1;Q96C01	Protein FAM136A	FAM136A	0.0017007	12.841	24369000	14	21.2985	19.7544	19.9272	21.8342	21.8151	21.9897
	0.0123021	-0.00702222	C9J2Y9;P30876;C9J4M6;A0A1W2PPT5	C9J2Y9;P30876;C9J4M6;A0A1W2PPT5	DNA-directed RNA polymerase;DNA-directed RNA polymerase II subunit RPB2	POLR2B	0	36.214	30603000	17	22.2584	22.0909	22.1011	21.7924	22.2439	22.393
	0.0726968	0.0566743	C9J4K0;Q9BVC5-2;Q9BVC5	C9J4K0;Q9BVC5-2;Q9BVC5	Ashwin	C2orf49	0.0017464	13.611	5643600	5	20.3725	20.7154	20.1524	20.4369	20.1088	20.8646
	0.48057	-0.105733	C9J4Z3;P61513;G5E9R3;M0R0A1;Q6P4E4;E9PEL3;M0R2L6;A6NKH3	C9J4Z3;P61513;G5E9R3;M0R0A1;Q6P4E4;E9PEL3;M0R2L6	60S ribosomal protein L37a	RPL37A	0	26.388	245960000	27	25.3394	25.3879	25.4988	25.3577	25.4115	25.1396
	0.301184	0.533843	C9J5N1;Q9BTE6;Q9BTE6-2;Q9BTE6-3;L7N2F4	C9J5N1;Q9BTE6;Q9BTE6-2;Q9BTE6-3	Alanyl-tRNA editing protein Aarsd1	PTGES3L-AARSD1;AARSD1	0	29.449	24030000	19	19.8525	22.0186	21.884	21.5195	21.7423	22.0948
	0.102717	-0.0569566	C9J6B1;P11234;P11234-2;P11234-3;C9JQB3;C9JYR1;F8WEQ6	C9J6B1;P11234;P11234-2;P11234-3;C9JQB3;C9JYR1	Ras-related protein Ral-B	RALB	0	56.148	67943000	35	23.0035	23.3547	23.3083	23.2864	23.3728	22.8365
	0.932559	0.924557	C9J7E5;Q9Y5L0-3;Q9Y5L0;Q9Y5L0-1;E9PFH4;Q9Y5L0-5	C9J7E5;Q9Y5L0-3;Q9Y5L0;Q9Y5L0-1;E9PFH4;Q9Y5L0-5	Transportin-3	TNPO3	0	74.329	38833000	12	22.4447	21.0242	21.2333	22.6708	22.5821	22.223
	1.32182	0.420343	C9JVV5;C9J869;P16333;C9J0K5;C9K098;H7C5C7;C9JAB9;P16333-2	C9JVV5;C9J869;P16333;C9J0K5;C9K098	Cytoplasmic protein NCK1	NCK1	0.00077131	18.756	17725000	11	21.157	20.8817	20.8332	21.2744	21.262	21.5966
	0.000563008	0.000365575	C9J8T0;P57772;P57772-2	C9J8T0;P57772	Selenocysteine-specific elongation factor	EEFSEC	0.00076161	18.319	10488000	5	20.7781	20.6191	20.9894	21.035	20.4377	20.915
	0.206348	0.36068	C9J931;Q15382	C9J931;Q15382	GTP-binding protein Rheb	RHEB	0.0018282	16.371	32597000	12	22.255	21.0983	20.9674	20.7277	22.2758	22.3994
	0.943581	2.2187	C9JAZ1;O75431;C9JNK6;O75431-2;F8WE26	C9JAZ1;O75431;C9JNK6;O75431-2	Metaxin-2	MTX2	0	67.978	67067000	17	20.3982	23.431	19.9496	23.7143	23.3977	23.3229
	1.81611	-0.991358	C9JBI3;P78330	C9JBI3;P78330	Phosphoserine phosphatase	PSPH	0	42.719	73476000	28	23.9308	23.4545	24.2469	22.7924	23.0453	22.8205
	1.87435	0.497257	C9JCC6;Q14919;Q14919-2;E9PNC7;E9PQX9;E9PMW2	C9JCC6;Q14919;Q14919-2;E9PNC7;E9PQX9	Dr1-associated corepressor	DRAP1	0	74.908	59936000	14	22.3391	22.4828	22.5244	22.9594	22.7609	23.1178
	0.363731	-0.436523	C9JCN8;P15408-3;P15408;P15408-2	C9JCN8;P15408-3;P15408;P15408-2	Fos-related antigen 2	FOSL2	0	25.263	18559000	13	20.8835	21.5205	21.3439	21.7108	20.564	20.1635
	1.03403	-1.11451	H7C286;C9JEV6;Q9UJ70;Q9UJ70-2;E9PPU6;H7C3G9	H7C286;C9JEV6;Q9UJ70;Q9UJ70-2;E9PPU6;H7C3G9	N-acetyl-D-glucosamine kinase	NAGK	0.001717	13.133	5479100	3	22.0756	20.3735	21.1912	19.8998	20.3178	20.0792
	0.696938	-0.204439	C9JFR7;P99999;CON__P62894	C9JFR7;P99999	Cytochrome c	CYCS	0	191.6	303760000	61	25.5143	25.6268	25.6038	25.476	25.5345	25.121
	1.2828	-0.888142	C9JIF9;P13798;H7C393;C9JLK2;H7C1U0;F8WEH5	C9JIF9;P13798;H7C393	Acylamino-acid-releasing enzyme	APEH	0	76.287	132200000	54	25.068	24.0664	24.9916	23.8669	23.8586	23.7359
	0.337177	-0.0668844	C9JJ19;P82930	C9JJ19;P82930	28S ribosomal protein S34, mitochondrial	MRPS34	0	27.073	53224000	13	22.9375	23.1173	22.8983	22.8749	22.8671	23.0104
	2.82204	0.591748	C9JJP5;Q92734-4;Q92734-3;Q92734-2;Q92734;C9JUE0;C9JTY3	C9JJP5;Q92734-4;Q92734-3;Q92734-2;Q92734;C9JUE0;C9JTY3	Protein TFG	TFG	0	70.351	277790000	42	24.6906	24.5682	24.6956	25.2151	25.1488	25.3658
	0.0546042	0.0300846	C9JJU7;Q9NSI2-2;Q9NSI2	C9JJU7;Q9NSI2-2;Q9NSI2	Protein FAM207A	FAM207A	0	36.141	34368000	32	22.4082	22.4565	21.8706	22.2261	22.3262	22.2733
	0.962702	0.974605	C9JKF1;Q5K651	C9JKF1;Q5K651	Sterile alpha motif domain-containing protein 9	SAMD9	0	36.232	14322000	11	21.4953	19.8604	20.5914	21.6029	21.69	21.5779
	0.537654	0.250574	C9JLU1;P52434;P52434-3;P52434-2;P52434-4;P52434-5	C9JLU1;P52434;P52434-3;P52434-2;P52434-4	DNA-directed RNA polymerases I, II, and III subunit RPABC3	POLR2H	0	110.97	179170000	41	24.3873	24.8035	24.139	24.8229	24.6697	24.5889
	0.543531	-0.0300528	C9JXB8;C9JNW5;P83731	C9JXB8;C9JNW5;P83731	60S ribosomal protein L24	RPL24	0	53.691	334170000	47	25.3145	25.3711	25.3254	25.3285	25.2729	25.3194
	0.673888	-0.154619	C9JP16;O75718	C9JP16;O75718	Cartilage-associated protein	CRTAP	0	43.88	114950000	31	24.1386	24.1467	24.1948	24.1478	24.0624	23.8061
	1.14333	1.01696	C9JQ41;H7C525;Q4VC31	C9JQ41;H7C525;Q4VC31	Coiled-coil domain-containing protein 58	CCDC58	0.00042445	23.222	37103000	11	20.52	21.9295	20.9528	22.1873	22.0822	22.1837
	0.236748	0.191621	G5E9W8;C9JQ42;P46976-3;P46976-2;P46976	G5E9W8;C9JQ42;P46976-3;P46976-2;P46976	Glycogenin-1	GYG1	0.0017992	14.999	11276000	14	20.3539	20.9292	20.5989	20.3775	21.3129	20.7663
	0.493541	-0.818571	C9JQV0;Q9BRJ6;H7C0T1;H7C2R9	C9JQV0;Q9BRJ6	Uncharacterized protein C7orf50	C7orf50	0.00042373	23.158	14624000	14	22.5271	21.5171	21.577	21.5357	21.8517	19.7781
	0.30799	-0.108559	C9JRZ6;F8WAR4;Q9NX63;A0A286YEX5	C9JRZ6;F8WAR4;Q9NX63;A0A286YEX5	MICOS complex subunit MIC19	CHCHD3	0.00042391	23.162	41798000	23	22.7617	22.5918	23.0609	22.6898	22.6251	22.7738
	1.85427	-0.58783	C9JS50;Q687X5;Q687X5-2	C9JS50;Q687X5;Q687X5-2	Metalloreductase STEAP4	STEAP4	0	75.657	96662000	37	23.9862	24.3387	23.9471	23.373	23.5868	23.5486
	0.864481	-0.872702	C9JY26;Q9BZG1-4;Q9BZG1;J3QLC6;C9JBG0;Q96PJ7;E7ES60;Q9BZG1-2	C9JY26;Q9BZG1-4;Q9BZG1;J3QLC6;C9JBG0;Q96PJ7;E7ES60;Q9BZG1-2	Ras-related protein Rab-34	RAB34	0.0017889	14.622	16278000	6	21.5778	21.6346	21.2566	20.5044	21.4545	19.892
	0.539442	-0.345626	H7C4M9;C9JZG9;C9JZY6;P62256-2;P62256	H7C4M9;C9JZG9;C9JZY6;P62256-2;P62256	Ubiquitin-conjugating enzyme E2 H	UBE2H	0.0029605	12.201	9121500	4	20.9451	21.0605	21.1562	21.2565	20.3757	20.4927
	1.53205	0.741671	C9JZR2;O60716-8;O60716-7;O60716-5;O60716-3;O60716-6;O60716-4;O60716-2;O60716;O60716-24;O60716-23;O60716-21;O60716-19;O60716-22;O60716-20;O60716-16;O60716-18;O60716-15;O60716-17;O60716-13;O60716-11;O60716-14;O60716-12;O60716-10;O60716-9;O60716-32;O60716-31;O60716-29;O60716-27;O60716-30;O60716-28;O60716-26;O60716-25;E9PRE2;H0YC95;E9PKY0;E9PKL1	C9JZR2;O60716-8;O60716-7;O60716-5;O60716-3;O60716-6;O60716-4;O60716-2;O60716;O60716-24;O60716-23;O60716-21;O60716-19;O60716-22;O60716-20;O60716-16;O60716-18;O60716-15;O60716-17;O60716-13;O60716-11;O60716-14;O60716-12;O60716-10;O60716-9;O60716-32;O60716-31;O60716-29;O60716-27;O60716-30;O60716-28;O60716-26;O60716-25	Catenin delta-1	CTNND1	0	98.239	57441000	47	22.2848	22.5977	21.8305	22.9891	22.9457	23.0032
	0.457794	0.557565	F6U1T9;D3YTA9;H7BYZ3;P63098;A0A1B0GUC7;Q96LZ3	F6U1T9;D3YTA9;H7BYZ3;P63098;A0A1B0GUC7;Q96LZ3	Calcineurin subunit B type 1;Calcineurin subunit B type 2	PPP3R1;PPP3R2	0	31.108	29981000	9	21.4715	20.8488	20.566	22.3819	20.8515	21.3256
	0.397197	0.316448	D3YTB1;F8W727;P62910	D3YTB1;F8W727;P62910	60S ribosomal protein L32	RPL32	0	55.477	278790000	69	24.0793	25.052	25.1073	25.1405	24.985	25.0624
	0.620143	-0.841136	D6R992;Q01201;D6RIV7	D6R992;Q01201	Transcription factor RelB	RELB	0	23.974	8574600	6	20.477	21.5036	20.5275	20.3153	20.6733	18.9961
	0.281099	0.175062	D6R9P3;D6RD18;D6RBZ0;Q99729-3;Q99729-2;Q99729-4;Q99729	D6R9P3;D6RD18;D6RBZ0;Q99729-3;Q99729-2;Q99729-4;Q99729	Heterogeneous nuclear ribonucleoprotein A/B	HNRNPAB	0	56.751	384370000	30	25.5949	25.2647	26.1027	25.7748	25.7659	25.9468
	0.0483373	-0.0292021	D6RAY7;D6R9P4;D6RFF8;P46926;D6RB13;P46926-2;D6R917;D6RFK5	D6RAY7;D6R9P4;D6RFF8;P46926;D6RB13;P46926-2;D6R917	Glucosamine-6-phosphate isomerase;Glucosamine-6-phosphate isomerase 1	GNPDA1	0	30.556	29056000	9	21.7569	21.4812	21.5553	21.9132	21.5351	21.2576
	0.535522	0.612132	Q4VXL4;D6RAA5;Q4VXL8;E7EMZ9;E9PBC6;O95359-2;O95359-6;O95359-1;O95359-5;O95359-3;O95359;A0A0U1RRM9;H0Y9C3;H0Y911;E9PGB3;H0Y9Y7	Q4VXL4;D6RAA5;Q4VXL8;E7EMZ9;E9PBC6;O95359-2;O95359-6;O95359-1;O95359-5;O95359-3;O95359;A0A0U1RRM9	Transforming acidic coiled-coil-containing protein 2	TACC2	0	29.192	26900000	6	20.5179	21.9968	22.0048	22.3044	22.084	21.9676
	0.691119	-0.221169	D6RAA6;P57088;H0Y8N0	D6RAA6;P57088;H0Y8N0	Transmembrane protein 33	TMEM33	0	26.078	46281000	23	22.9385	22.6124	23.1058	22.6756	22.6841	22.6335
	0.290155	0.283937	D6RAW2;Q9BW91-2;Q9BW91;H7C386	D6RAW2;Q9BW91-2;Q9BW91;H7C386	ADP-ribose pyrophosphatase, mitochondrial	NUDT9	0.0008261	21.443	18929000	9	21.0351	20.5185	20.387	20.7931	21.5811	20.4182
	0.468344	-0.345528	D6RAW3;O14976-2;O14976;D6RF16;D6RAQ7;D6RE78;A0A087X1U9	D6RAW3;O14976-2;O14976;D6RF16;D6RAQ7;D6RE78;A0A087X1U9	Cyclin-G-associated kinase	GAK	0.0020013	12.457	4016600	3	20.8658	20.343	19.8367	20.0881	20.1494	19.7714
	0.755135	0.320569	D6RBV2;Q12907;D6RDX1;D6RIU4;D6RBH1	D6RBV2;Q12907;D6RDX1;D6RIU4	Vesicular integral-membrane protein VIP36	LMAN2	0	93.834	187590000	73	23.9241	24.1757	24.5578	24.4358	24.5262	24.6573
	0.09346	0.190987	D6RBW1;P06730;P06730-3;P06730-2;H0Y8J7;D6RFJ3;D6RHE2;H0Y8X3;A6NMX2	D6RBW1;P06730;P06730-3;P06730-2;H0Y8J7	Eukaryotic translation initiation factor 4E	EIF4E	0.00079745	19.904	62644000	20	21.6463	23.6688	23.7653	23.4741	23.4291	22.7502
	0.175715	0.0847562	D6RCD0;Q8NBQ5	D6RCD0;Q8NBQ5	Estradiol 17-beta-dehydrogenase 11	HSD17B11	0	32.27	17785000	20	21.381	21.6754	21.0846	21.5383	21.524	21.333
	0.196305	-0.0988897	D6RCF4;Q8N5K1	D6RCF4;Q8N5K1	CDGSH iron-sulfur domain-containing protein 2	CISD2	0	26.883	33589000	16	22.5598	22.2842	22.0438	22.2477	21.9624	22.3811
	0.379369	0.569347	D6REA1;Q9H173;A0RZB6;D6RG16;D6RBP7;D6RAI3;D6RIU8	D6REA1;Q9H173	Nucleotide exchange factor SIL1	SIL1	0	36.101	36436000	15	22.3942	22.3588	20.4883	22.3401	22.3566	22.2526
	1.4154	-0.53808	D6RGI3;D6RER5;Q9NVA2;Q9NVA2-2;H0Y961;D6RDU5;H0Y9G8;D6RDP1;D6R9Y6	D6RGI3;D6RER5;Q9NVA2;Q9NVA2-2;H0Y961;D6RDU5	Septin-11	2011-09-01	0	42.516	29572000	26	22.4818	22.3649	22.713	21.6928	22.1263	22.1264
	1.62691	0.254911	D6REX3;O94979-4;O94979;O94979-6;O94979-3;O94979-10;O94979-9;O94979-2;O94979-8;D6RHZ5;H7BXG7;O94979-7;H0YAB3;O94979-5;H0Y8V7;H0Y9K1;H0Y9T9;H0Y8W8;H0YAF5;D6RE64;D6RCQ9;H0Y9V3	D6REX3;O94979-4;O94979;O94979-6;O94979-3;O94979-10;O94979-9;O94979-2;O94979-8;D6RHZ5;H7BXG7;O94979-7;H0YAB3;O94979-5	Protein transport protein Sec31A	SEC31A	0	312.61	466810000	161	25.5844	25.8086	25.6475	25.9726	25.9474	25.8851
	0.446265	-0.565974	D6RGY8;D6RFI3;E7EQR8;Q9GZM5;H0Y9A1	D6RGY8;D6RFI3;E7EQR8;Q9GZM5;H0Y9A1	Protein YIPF3;Protein YIPF3, 36 kDa form III	YIPF3	0	46.069	17548000	14	21.3998	21.1588	20.7867	20.0033	20.065	21.579
	0.0358622	-0.0615686	D6RIY6;Q06265-3;Q06265-4;Q06265;Q06265-2;H0Y9L5;D6R905	D6RIY6;Q06265-3;Q06265-4;Q06265;Q06265-2	Exosome complex component RRP45	EXOSC9	0.00080939	20.522	19566000	8	20.7746	21.9	21.8476	21.8911	21.9025	20.5439
	3.00155	1.91307	E5RGC7;E5RFH3;H0YAT2;Q9Y2Q9;E5RK86	E5RGC7;E5RFH3;H0YAT2;Q9Y2Q9;E5RK86	28S ribosomal protein S28, mitochondrial	MRPS28	0	38.211	45033000	14	20.2361	20.87	20.9096	22.6641	22.5281	22.5628
	0.0354245	0.0523694	H0YBX2;G5EA19;U3KQS5;E5RG17;Q6P1N9;E5RG62;E5RK70;E5RGF2;A0A0D9SGD3;Q6P1N9-2;E5RID7	H0YBX2;G5EA19;U3KQS5;E5RG17;Q6P1N9;E5RG62;E5RK70;E5RGF2;A0A0D9SGD3;Q6P1N9-2	Putative deoxyribonuclease TATDN1	TATDN1	0	23.385	27347000	9	20.735	22.1916	22.2257	21.9541	21.7122	21.6431
	0.68778	0.519265	E5RH41;P29084;E5RIW4	E5RH41;P29084	Transcription initiation factor IIE subunit beta	GTF2E2	0	35.429	25040000	17	20.8587	20.6426	21.6346	21.488	21.3243	21.8814
	0.29932	0.206912	E5RHG8;Q15369;Q15369-2;R4GMY8	E5RHG8;Q15369;Q15369-2;R4GMY8	Transcription elongation factor B polypeptide 1	TCEB1	0	70.602	166900000	65	23.541	24.3467	24.4114	24.2679	24.3152	24.3367
	2.56216	-0.309185	E5RHW4;O94905;E5RJ09;O94905-2;O94905-3	E5RHW4;O94905;E5RJ09	Erlin-2	ERLIN2	0	33.952	62426000	29	23.4738	23.5946	23.4846	23.1873	23.1767	23.2614
	0.200586	-0.0855242	E5RI99;P62888;A0A0B4J213;E5RJH3;A0A0C4DH44	E5RI99;P62888	60S ribosomal protein L30	RPL30	0	84.899	439810000	82	25.7929	26.1875	26.1164	26.168	25.8361	25.8361
	0.94519	-0.529682	E5RIW3;E5RJD8;O75347;E5RHG6;E5RIX8;O75347-2	E5RIW3;E5RJD8;O75347;E5RHG6;E5RIX8;O75347-2	Tubulin-specific chaperone A	TBCA	0	52.038	183860000	44	25.1924	24.3771	25.0039	24.1513	24.3929	24.4402
	1.15917	-0.346055	E5RJI7;Q9BYD1;H0YAX3	E5RJI7;Q9BYD1;H0YAX3	39S ribosomal protein L13, mitochondrial	MRPL13	0.0016995	12.822	14704000	5	21.1433	21.0519	20.7686	20.6943	20.7531	20.4782
	0.462769	0.961487	E7EM64;Q7L5N1;H7C3T0	E7EM64;Q7L5N1	COP9 signalosome complex subunit 6	COPS6	0	39.138	56539000	16	20.2708	22.4658	23.2577	23.0372	23.0597	22.7818
	0.545418	-0.909762	J3QLD9;E7EMK3;Q14254;K7EKW9	J3QLD9;E7EMK3;Q14254;K7EKW9	Flotillin-2	FLOT2	0	25.614	15524000	6	21.4685	22.19	22.4309	21.7886	19.7634	21.8081
	0.269946	0.262157	E7EMN6;P41236;E7EUI7;Q6NXS1	E7EMN6;P41236;E7EUI7;Q6NXS1	Protein phosphatase inhibitor 2;Protein phosphatase inhibitor 2-like protein 3	PPP1R2;PPP1R2P3	0	52.176	103070000	37	22.9068	23.6902	24.148	23.5677	24.0308	23.933
	0.565961	-0.774072	G3V2V8;J3KMY5;H0YIZ1;G3V3E8;E7EMS2;G3V3D1;P61916-2;P61916	G3V2V8;J3KMY5;H0YIZ1;G3V3E8;E7EMS2;G3V3D1;P61916-2;P61916	Epididymal secretory protein E1	NPC2	0.0017422	13.55	12073000	6	21.5146	19.6234	21.1155	19.7005	19.8776	20.3532
	0.246934	0.403075	E7EMW7;O95071-2;O95071;E7ET84;E5RFK7	E7EMW7;O95071-2;O95071	E3 ubiquitin-protein ligase UBR5	UBR5	0	51.781	21250000	16	21.6675	21.4189	19.9613	21.6026	21.9404	20.7139
	1.42758	0.794516	E7EN19;O95819-6;E7ENQ1;G3XAA2;H7C360;G5E948;A0A0D9SEY1;O95819-4;O95819-2;O95819;O95819-5;O95819-3;C9J840;E7EX83;A0A0D9SG62;H7C0P6	E7EN19;O95819-6;E7ENQ1;G3XAA2;H7C360;G5E948;A0A0D9SEY1;O95819-4;O95819-2;O95819;O95819-5;O95819-3;C9J840;E7EX83;A0A0D9SG62	Mitogen-activated protein kinase kinase kinase kinase 4	MAP4K4	0	41.438	27513000	14	20.519	21.0117	21.3719	21.729	21.648	21.9092
	0.0362527	-0.0528215	K7EJL1;E7ENJ6;Q9BXS5;Q9BXS5-2;A0A087WZX7;K7EQX3;Q9Y6Q5;Q9Y6Q5-2;K7EK69;K7ERH5;K7EPJ8;K7EL08;K7EJJ1	K7EJL1;E7ENJ6;Q9BXS5;Q9BXS5-2	AP-1 complex subunit mu-1	AP1M1	0	49.472	51969000	43	21.8564	23.3318	23.1416	22.9266	22.8582	22.3866
	1.07206	2.05737	E7ENN3;A0A0C4DG40;Q8NF91-8;Q8NF91-2;Q8NF91-4;Q8NF91	E7ENN3;A0A0C4DG40;Q8NF91-8;Q8NF91-2;Q8NF91-4;Q8NF91	Nesprin-1	SYNE1	0.00074129	17.304	94107000	6	21.3634	20.9995	19.6578	23.0843	21.3131	23.7954
	0.347007	-0.0828698	E7EPB3;P50914	E7EPB3;P50914	60S ribosomal protein L14	RPL14	0	87.249	249790000	35	25.106	25.2454	25.3235	25.1596	25.0028	25.264
	0.485678	0.192817	E7ES33;E7EPK1;Q16181-2;Q16181;G3V1Q4;A0A0U1RRE1;A0A0U1RRD1;A0A0U1RRH9;A0A0U1RRM2;Q6ZU15	E7ES33;E7EPK1;Q16181-2;Q16181;G3V1Q4	Septin-7	2007-09-01	0	108.47	303610000	59	25.1321	25.5065	24.9433	25.4789	25.3722	25.3093
	2.55951	0.764669	E7EPN9;Q9Y520-3;Q9Y520-4;Q9Y520-5;Q9Y520;Q9Y520-7;Q9Y520-6;Q9Y520-2;A0A2R8Y7F4;A0A2R8YET2;H7C5N8;A0A0A0MS30;A0A2R8Y424	E7EPN9;Q9Y520-3;Q9Y520-4;Q9Y520-5;Q9Y520;Q9Y520-7;Q9Y520-6;Q9Y520-2	Protein PRRC2C	PRRC2C	0	153.18	204190000	78	23.9792	24.2978	24.0274	24.7917	24.8206	24.9861
	0.254958	0.601816	E7EPT4;P19404	E7EPT4;P19404	NADH dehydrogenase [ubiquinone] flavoprotein 2, mitochondrial	NDUFV2	0.0007731	18.861	31416000	16	22.4314	22.5415	19.6771	22.0886	22.2189	22.1479
	0.0957785	-0.199141	E7EPV7;P37840-2;P37840;D6RA31;H6UYS7;P37840-3	E7EPV7;P37840-2;P37840;D6RA31;H6UYS7;P37840-3	Alpha-synuclein	SNCA	0.0017743	14.189	8508600	6	20.37	19.7654	20.6227	19.8151	18.9804	21.3653
	0.148779	0.224653	E7EPW2;P82663-2;P82663;P82663-3	E7EPW2;P82663-2;P82663;P82663-3	28S ribosomal protein S25, mitochondrial	MRPS25	0.00078462	19.343	11335000	8	21.7731	21.4766	19.9704	21.4108	21.1721	21.3112
	0.388756	0.340256	E7EQ69;C9J5D1;Q9GZZ1;C9JZU6;A0A087WWJ2;Q9GZZ1-2;C9J5J3;F8WCK0;A0A0D9SF32;B0AZT5	E7EQ69;C9J5D1;Q9GZZ1;C9JZU6;A0A087WWJ2;Q9GZZ1-2;C9J5J3	N-alpha-acetyltransferase 50	NAA50	0	44.268	85229000	24	22.3814	23.4413	23.4473	23.2994	23.6329	23.3585
	2.92048	0.516361	E7EQR4;P15311	E7EQR4;P15311	Ezrin	EZR	0	323.31	1358800000	185	26.9	27.1057	27.0022	27.4789	27.5296	27.5485
	2.07027	-0.508418	E9PES6;E7ES08;E7EQU1;O15347	E9PES6;E7ES08;E7EQU1;O15347	High mobility group protein B3	HMGB3	0	43.408	135540000	26	24.683	24.5853	24.523	24.0051	24.2774	23.9836
	0.428631	0.462442	E9PCS8;E7EQY4;E7EV10;Q9BTC8-2;Q9BTC8;D6W5A2;E7ESY4;Q13330-2;Q13330-3;Q13330;H0YIT0;E9PF88	E9PCS8;E7EQY4;E7EV10;Q9BTC8-2;Q9BTC8;D6W5A2	Metastasis-associated protein MTA3	MTA3	0.00082474	21.38	12098000	11	20.7513	20.8226	19.4284	20.6926	20.9642	20.7327
	0.970866	0.118634	E7ERS3;Q86VM9-2;Q86VM9;H3BRH3	E7ERS3;Q86VM9-2;Q86VM9	Zinc finger CCCH domain-containing protein 18	ZC3H18	0	28.659	40170000	14	22.4361	22.3288	22.4241	22.5464	22.5743	22.4242
	1.33045	0.795997	E7ETU5;F6Y5H0;P29558-2;P29558;E7EPF2;C9J9B2;C9JIJ9;A0A1B0GUW5;Q6XE24-3;Q6XE24-4;Q6XE24-5;Q6XE24-2;Q6XE24	E7ETU5;F6Y5H0;P29558-2;P29558;E7EPF2;C9J9B2;C9JIJ9;A0A1B0GUW5;Q6XE24-3;Q6XE24-4;Q6XE24-5;Q6XE24-2;Q6XE24	RNA-binding motif, single-stranded-interacting protein 1;RNA-binding motif, single-stranded-interacting protein 3	RBMS1;RBMS3	0.00074019	17.285	32728000	12	21.319	21.0917	20.3934	21.7737	21.7428	21.6755
	0.369143	-0.124741	E7ETZ4;Q9Y6E2;Q75MG1;B5MCE7;B5MCH7;E7EMS9;E9PFE3;C9JF98;F8WDX8;Q9Y6E2-2;E9PFD4	E7ETZ4;Q9Y6E2;Q75MG1;B5MCE7;B5MCH7;E7EMS9	Basic leucine zipper and W2 domain-containing protein 2	BZW2	0	121.86	126230000	49	24.0144	24.1505	24.3707	24.0421	24.2256	23.8938
	0.0556746	0.00794729	E7EX73;E9PGM1;E7EUU4;Q04637-5;Q04637-4;Q04637-3;Q04637;Q04637-8;Q04637-9;Q04637-6;Q04637-7;C9J6B6;C9JF13;C9K073;C9J2Z7;H7C0V6;H7C044;F8WCF2;C9JWH7;C9J556;C9JHW9;C9JSU8;C9JWW9	E7EX73;E9PGM1;E7EUU4;Q04637-5;Q04637-4;Q04637-3;Q04637;Q04637-8;Q04637-9;Q04637-6;Q04637-7	Eukaryotic translation initiation factor 4 gamma 1	EIF4G1	0	323.31	985230000	243	27.1068	27.1029	26.9678	27.0782	27.0922	27.0311
	1.69407	-0.138566	E7EVA0;P27816-6;P27816;P27816-2;P27816-5;P27816-4;B5MEG9;H7C4C5;H0Y2V1;F8W9U4;H7C456;A0A0J9YVV8;A0A0J9YW37;P27816-7	E7EVA0;P27816-6;P27816;P27816-2;P27816-5	Microtubule-associated protein;Microtubule-associated protein 4	MAP4	0	323.31	1089100000	253	27.3283	27.2111	27.2898	27.1125	27.1417	27.1594
	0.116543	0.0407492	G3V2E7;F8W6L3;G3V3H3;G3V5R9;E7EVH7;Q07866-8;Q07866-2;Q07866-3;Q07866;Q07866-7;Q07866-5;Q07866-10;Q07866-6;Q07866-4;Q07866-9;G5E9S8;G3V2P7;A8MZ87;H0YJU9;H0YJL0;H0YJT3;H0YG16	G3V2E7;F8W6L3;G3V3H3;G3V5R9;E7EVH7;Q07866-8;Q07866-2;Q07866-3;Q07866;Q07866-7;Q07866-5;Q07866-10;Q07866-6;Q07866-4;Q07866-9;G5E9S8	Kinesin light chain 1	KLC1	0	75.789	65398000	29	22.6976	22.9608	23.1217	23.0036	22.9903	22.9085
	1.15712	0.540012	E7EVX8;Q8WWY3;Q8WWY3-4;Q8WWY3-3;Q8WWY3-2;E7EU94;E7ESX0;E7EN72	E7EVX8;Q8WWY3;Q8WWY3-4;Q8WWY3-3;Q8WWY3-2;E7EU94;E7ESX0;E7EN72	U4/U6 small nuclear ribonucleoprotein Prp31	PRPF31	0	66.663	66298000	34	23.0528	22.7163	22.3569	23.36	23.0743	23.3117
	0.396913	0.48578	E7EWP0;H0Y886;O43674-2;O43674	E7EWP0;H0Y886;O43674-2;O43674	NADH dehydrogenase [ubiquinone] 1 beta subcomplex subunit 5, mitochondrial	NDUFB5	0	24.906	31692000	8	20.6436	22.1554	22.2301	22.1787	22.1923	22.1156
	0.888399	-0.304611	E7EWR4;P33240-2;P33240;E9PID8;A0A0A0MT56	E7EWR4;P33240-2;P33240;E9PID8;A0A0A0MT56	Cleavage stimulation factor subunit 2	CSTF2	0	125.32	122850000	44	24.2408	23.8656	24.3549	23.9238	23.8949	23.7289
	2.59347	-0.537839	E7EX17;P23588;F8VX11;P23588-2;F8VYE9;F8VSC7;F8VP89;F8W0K0;F8VRU1	E7EX17;P23588;F8VX11;P23588-2;F8VYE9;F8VSC7;F8VP89;F8W0K0	Eukaryotic translation initiation factor 4B	EIF4B	0	265.89	573890000	101	26.7538	26.6327	26.5474	26.0097	26.1925	26.1181
	0.735829	0.270854	E7EX90;Q14203-3;Q14203-4;Q14203-6;Q14203;Q14203-5;Q14203-2;E7EWF7;Q6AWB1;C9JJD0;C9JKG6;E9PCY0	E7EX90;Q14203-3;Q14203-4;Q14203-6;Q14203;Q14203-5;Q14203-2	Dynactin subunit 1	DCTN1	0	157.32	100760000	58	23.182	23.719	23.5261	23.6968	23.8692	23.6737
	1.59213	-0.736369	F8VZJ2;H0YHX9;Q13765;E9PAV3-2;E9PAV3;F8W0W4;F8W1N5;F8VNW4;F8VZ58;Q9BZK3	F8VZJ2;H0YHX9;Q13765;E9PAV3-2;E9PAV3;F8W0W4;F8W1N5;F8VNW4	Nascent polypeptide-associated complex subunit alpha;Nascent polypeptide-associated complex subunit alpha, muscle-specific form	NACA	0	323.31	1233200000	100	28.1347	27.7869	27.8504	27.3935	27.3474	26.822
	1.48294	-0.82349	E9PCB6;Q9BYT8;H0YAK4;H0YAF7	E9PCB6;Q9BYT8;H0YAK4	Neurolysin, mitochondrial	NLN	0	44.315	45061000	15	23.6089	22.8488	23.2552	22.2433	22.3205	22.6787
	1.49122	-0.460439	E9PCY5;Q02880-2;Q02880	E9PCY5;Q02880-2;Q02880	DNA topoisomerase 2;DNA topoisomerase 2-beta	TOP2B	0	28.968	16820000	17	21.7991	21.4223	21.39	21.088	20.9736	21.1686
	0.017489	0.0259171	E9PD09;Q96HH9;B7Z4W8;Q96HH9-5;Q96HH9-4;Q96HH9-2;Q96HH9-3;D6RFH3;D6R9P9;D6REP5	E9PD09;Q96HH9;B7Z4W8;Q96HH9-5;Q96HH9-4;Q96HH9-2;Q96HH9-3	GRAM domain-containing protein 3	GRAMD3	0.00079681	19.898	7584300	4	21.4627	20.8441	19.9973	21.2567	20.4045	20.7206
	0.00221777	-0.0010306	E9PD53;Q9NTJ3;Q9NTJ3-2;C9JR83;C9J9E4;C9JVD8;C9J578;C9JWF0;C9IYK2;C9JJ64	E9PD53;Q9NTJ3;Q9NTJ3-2	Structural maintenance of chromosomes protein;Structural maintenance of chromosomes protein 4	SMC4	0	310.18	204810000	92	24.6237	25.0599	24.63	24.7564	24.6969	24.8571
	0.681867	-0.790924	E9PDF6;O43795-2;O43795;C9JYW1;H7C2Y7;E7EQD9;Q9UBC5	E9PDF6;O43795-2;O43795;C9JYW1;H7C2Y7;E7EQD9;Q9UBC5	Unconventional myosin-Ib;Unconventional myosin-Ia	MYO1B;MYO1A	0.0017895	14.624	9174700	5	22.2069	20.8217	20.5033	20.3788	20.2728	20.5076
	2.07158	0.153609	E9PF10;O75694-2;O75694	E9PF10;O75694-2;O75694	Nuclear pore complex protein Nup155	NUP155	0	184.56	330350000	132	25.3278	25.3061	25.3665	25.5399	25.4635	25.4578
	0.31247	0.468532	E9PF16;Q96CM8-4;Q96CM8-3;Q96CM8;Q96CM8-2	E9PF16;Q96CM8-4;Q96CM8-3;Q96CM8;Q96CM8-2	Acyl-CoA synthetase family member 2, mitochondrial	ACSF2	0.00082713	21.539	18434000	14	20.8241	19.7882	21.8654	21.4421	21.3962	21.045
	0.350411	0.0637747	E9PF19;Q9Y4P3;Q96E41;A0A087WXC6	E9PF19;Q9Y4P3;Q96E41	Transducin beta-like protein 2	TBL2	0	58.156	77138000	41	23.3303	23.4756	23.5628	23.5759	23.5237	23.4604
	1.117	-1.19159	E9PFK5;P78316-2;P78316	E9PFK5;P78316-2;P78316	Nucleolar protein 14	NOP14	0.0020155	12.571	10117000	7	21.081	21.049	20.7215	18.9141	19.7568	20.6058
	1.78475	0.774825	E9PFN5;Q9Y2Q3;Q9Y2Q3-4;Q9Y2Q3-3;Q9Y2Q3-2;C9JNT3	E9PFN5;Q9Y2Q3;Q9Y2Q3-4;Q9Y2Q3-3;Q9Y2Q3-2;C9JNT3	Glutathione S-transferase kappa 1	GSTK1	0	85.612	117310000	33	23.082	23.7367	23.4131	24.2475	24.0935	24.2153
	1.57935	1.32636	E9PFQ4;Q86SQ0-2;Q86SQ0-3;Q86SQ0;A0A1W2PQ63;G5E9V3;E9PDY7;E9PGF6;A0A1W2PRT1	E9PFQ4;Q86SQ0-2;Q86SQ0-3;Q86SQ0;A0A1W2PQ63;G5E9V3;E9PDY7	Pleckstrin homology-like domain family B member 2	PHLDB2	0	39.275	31399000	18	20.9177	20.4399	21.7461	22.3096	22.2985	22.4746
	1.47117	-0.915956	G5E9X5;F5GYT8;E9PG35;E9PHF7;Q96RQ3	G5E9X5;F5GYT8;E9PG35;E9PHF7;Q96RQ3	Methylcrotonoyl-CoA carboxylase subunit alpha, mitochondrial	MCCC1	0.0017662	14.015	8735400	7	21.2668	20.8746	21.1411	20.3442	20.5304	19.6601
	0.157876	0.13408	E9PGE5;Q9NUY8-2;Q9NUY8	E9PGE5;Q9NUY8-2;Q9NUY8	TBC1 domain family member 23	TBC1D23	0.0017756	14.225	10386000	8	19.9901	20.9026	20.1243	20.6969	20.5146	20.2077
	1.53067	-1.10177	E9PGT1;Q15631;H7C1D4;Q15631-2;A0A0J9YVW2	E9PGT1;Q15631;H7C1D4	Translin	TSN	0	46.706	74731000	32	24.4365	23.5242	24.2479	23.054	23.2305	22.6188
	0.269511	0.398699	E9PGT3;Q15418-4;Q15418;Q15418-2;Q15418-3;Q5SVM7;Q5SVM6;E9PAN7;B7Z3B5;V9GXZ1;E7ERL6;Q6P0Q8-2;Q6P0Q8;O15021-2;O15021-3;O15021-6;O15021	E9PGT3;Q15418-4;Q15418;Q15418-2;Q15418-3	Ribosomal protein S6 kinase;Ribosomal protein S6 kinase alpha-1	RPS6KA1	0	26.922	20168000	18	21.7827	21.5832	19.9511	21.293	21.5172	21.7029
	0.224831	0.0421193	E9PGT6;Q99627-2;Q99627;H7C3S9	E9PGT6;Q99627-2;Q99627;H7C3S9	COP9 signalosome complex subunit 8	COPS8	0	29.064	70840000	22	23.2964	23.0793	23.1701	23.277	23.1519	23.2434
	0.129786	0.251497	F8WDN7;E9PGZ4;Q9NTJ5-2;Q9NTJ5;C9J3E3	F8WDN7;E9PGZ4;Q9NTJ5-2;Q9NTJ5	Phosphatidylinositide phosphatase SAC1	SACM1L	0.00077101	18.721	16885000	10	20.1354	20.8069	22.2168	21.8498	21.4423	20.6214
	0.432347	-0.065848	E9PH64;Q9Y6M9;A0A3B3IT57;E7EWZ0;E9PF49	E9PH64;Q9Y6M9;A0A3B3IT57;E7EWZ0;E9PF49	NADH dehydrogenase [ubiquinone] 1 beta subcomplex subunit 9	NDUFB9	0	30.56	40666000	18	22.8612	22.8566	22.7006	22.8027	22.7474	22.6708
	1.93463	-0.423637	E9PH82;Q8NCA5-2;Q8NCA5;C9J3G8	E9PH82;Q8NCA5-2;Q8NCA5	Protein FAM98A	FAM98A	0	37.833	59128000	29	23.4696	23.4144	23.5797	23.1992	23.0803	22.9133
	1.11299	-0.383121	E9PHA2;Q15003;Q15003-2;C9J470;H7C415;C9JZP1	E9PHA2;Q15003;Q15003-2;C9J470	Condensin complex subunit 2	NCAPH	0	82.005	91633000	33	23.4977	23.9087	24.0024	23.4333	23.3331	23.493
	2.85326	0.298117	E9PHM6;F6QMI7;F8W9J4;Q03001-8;Q03001-14;Q03001;Q03001-9;Q6P0N6;E7ETB9;H0YBX0;H0YAT7;H0YC82;Q03001-10;Q03001-13	E9PHM6;F6QMI7;F8W9J4;Q03001-8;Q03001-14;Q03001;Q03001-9	Dystonin	DST	0	39.221	9629100	14	20.5209	20.4475	20.5674	20.8026	20.7894	20.8382
	1.07848	-1.3639	E9PHS0;O43813;F8WDS9	E9PHS0;O43813;F8WDS9	LanC-like protein 1	LANCL1	0	24.685	38228000	12	23.0695	22.6914	23.1794	22.196	20.4646	22.1881
	0.615012	-0.583917	E9PHV5;P28290-2;P28290-3;P28290;E7EUL7;H7BZ26	E9PHV5;P28290-2;P28290-3;P28290;E7EUL7	Sperm-specific antigen 2	SSFA2	0	30.402	10891000	9	20.5961	21.1153	21.1163	19.6938	20.3394	21.0428
	0.0239854	0.0208117	E9PI90;Q9H061;E9PIH8	E9PI90;Q9H061;E9PIH8	Transmembrane protein 126A	TMEM126A	0.0017525	13.735	15018000	6	20.7508	21.0134	20.0795	20.4706	20.7006	20.7349
	0.942746	0.693933	E9PIE3;Q969G5	E9PIE3;Q969G5	Protein kinase C delta-binding protein	PRKCDBP	0.002025	12.671	16436000	4	21.2619	20.4141	20.1221	21.3671	21.224	21.2888
	0.519398	0.555843	E9PIJ1;H0YCL9;H0Y360;Q01433-5;Q01433-2;Q01433;E9PJF6;Q01433-3;Q01433-4	E9PIJ1;H0YCL9;H0Y360;Q01433-5;Q01433-2;Q01433;E9PJF6;Q01433-3;Q01433-4	AMP deaminase 2	AMPD2	0	26.018	31280000	8	22.2873	21.48	20.6613	21.9986	22.021	22.0766
	1.13579	0.56625	E9PJH7;Q9H936;A0A0D9SFE1;A0A0D9SEI9;K4DIB8;K4DIA8;E9PS95;Q9H1K4;K4DIB6;K4DIB3;A0A0D9SFA8;K4DIB0;K4DIA2;A0A0D9SG84;E9PI74;E9PQ36	E9PJH7;Q9H936;A0A0D9SFE1;A0A0D9SEI9	Mitochondrial glutamate carrier 1	SLC25A22	0	104.79	155360000	52	23.5331	23.9271	24.2577	24.6059	24.2641	24.5466
	0.137943	-0.162335	E9PKJ0;E9PJW4;H0YCG9;E9PM62;Q5T9L3-3;Q5T9L3;Q5T9L3-2	E9PKJ0;E9PJW4;H0YCG9;E9PM62;Q5T9L3-3;Q5T9L3;Q5T9L3-2	Protein wntless homolog	WLS	0.0029596	12.197	15910000	6	20.6861	21.0916	20.4848	20.4045	21.353	20.018
	0.489718	-0.145737	E9PS17;E9PK59;Q96KG9-3;Q96KG9-4;Q96KG9-2;Q96KG9;Q96KG9-5;Q96KG9-6;E9PPN3;A0A0A0MQX4;H0YCI6;H0YDH0	E9PS17;E9PK59;Q96KG9-3;Q96KG9-4;Q96KG9-2;Q96KG9;Q96KG9-5;Q96KG9-6;E9PPN3	N-terminal kinase-like protein	SCYL1	0	79.756	55896000	32	22.9881	23.1938	22.7983	22.9054	22.9125	22.7251
	0.149622	-0.207515	H7BXH2;E9PKF6;Q5H9R7-3;Q5H9R7-4;Q5H9R7-6;Q5H9R7-2;Q5H9R7;Q5H9R7-5;H0YEN2;E9PQP7;H0YDW1	H7BXH2;E9PKF6;Q5H9R7-3;Q5H9R7-4;Q5H9R7-6;Q5H9R7-2;Q5H9R7;Q5H9R7-5;H0YEN2;E9PQP7	Serine/threonine-protein phosphatase 6 regulatory subunit 3	PPP6R3	0	93.503	24073000	14	22.0388	20.375	21.2985	21.0224	20.7073	21.36
	0.00361492	-0.00117111	E9PKG1;Q99873-2;Q99873-3;Q99873;E9PIX6;E9PQ98;H0YDE4;Q99873-5;E9PNR9;E9PMW9;Q9NR22-2;Q9NR22	E9PKG1;Q99873-2;Q99873-3;Q99873;E9PIX6;E9PQ98;H0YDE4;Q99873-5	Protein arginine N-methyltransferase 1	PRMT1	0	175.12	364140000	104	25.6924	25.6928	25.5703	25.7671	25.7286	25.4563
	0.48402	0.81529	E9PKL9;Q13630;E9PLH9;E9PP14;A0A0J9YX13;E9PP60	E9PKL9;Q13630;E9PLH9;E9PP14;A0A0J9YX13	GDP-L-fucose synthase	TSTA3	0	29.987	39210000	22	22.3977	20.2324	22.4217	22.543	22.6444	22.3102
	0.876297	0.782454	E9PKP7;P17480-2;P17480;E9PMM2;E9PLT2	E9PKP7;P17480-2;P17480	Nucleolar transcription factor 1	UBTF	0	94.243	123470000	71	22.5903	23.9664	23.6091	24.1221	24.278	24.113
	1.51814	0.615803	E9PLI6;E9PS76;Q8N9N8;E9PQD0;E9PS30;E9PNH5	E9PLI6;E9PS76;Q8N9N8;E9PQD0;E9PS30;E9PNH5	Probable RNA-binding protein EIF1AD	EIF1AD	0.00081666	20.828	23443000	15	20.987	21.3068	21.1939	21.5611	21.678	22.0959
	1.52119	0.352192	E9PLK3;P55786;P55786-2;A6NEC2;H0YDG0;E9PP11;A6NEC2-2;H0YCQ5;E9PJY4;E9PPD4;A6NEC2-3;E9PJ74;E9PRQ5	E9PLK3;P55786;P55786-2	Puromycin-sensitive aminopeptidase	NPEPPS	0	219.47	546440000	112	25.8596	25.9977	25.7248	26.1033	26.1859	26.3494
	1.48845	0.650068	E9PLL6;P46776;E9PJD9;E9PLX7	E9PLL6;P46776;E9PJD9	60S ribosomal protein L27a	RPL27A	0	52.898	420990000	46	24.7337	25.3107	25.2654	25.8681	25.7955	25.5965
	0.643308	0.275912	E9PLU0;E9PRI6;O00330-3;O00330	E9PLU0;E9PRI6;O00330-3;O00330	Pyruvate dehydrogenase protein X component, mitochondrial	PDHX	0.00042265	23.008	38425000	23	21.7466	22.2127	22.1927	22.2732	22.5556	22.1509
	0.949801	0.680846	E9PM92;O00193;E9PRZ9;E9PQA1	E9PM92;O00193;E9PRZ9	Small acidic protein	C11orf58;SMAP	0	66.617	75279000	28	22.1124	23.1537	22.8032	23.5014	23.515	23.0954
	0.714239	0.494755	E9PMI6;J3KN38;P54105;E9PJF4;E9PQ83	E9PMI6;J3KN38;P54105;E9PJF4	Methylosome subunit pICln	CLNS1A	0	195.75	190440000	30	23.5672	24.5738	24.2666	24.5357	24.5116	24.8446
	3.36786	0.717101	E9PMS6;Q8WWI1-3;A0A0A0MTE2;E9PMT2;F8WD26;J3KP06;Q8WWI1-5;Q8WWI1-4;Q8WWI1-2;Q8WWI1;E9PMP7;H0Y424;H0YDQ3;H0YDG6;H0YE95;E9PJ10;E9PK58;E9PLU6;U3KQE6;E9PRE3;E9PRJ0	E9PMS6;Q8WWI1-3;A0A0A0MTE2;E9PMT2;F8WD26;J3KP06;Q8WWI1-5;Q8WWI1-4;Q8WWI1-2;Q8WWI1;E9PMP7;H0Y424	LIM domain only protein 7	LMO7	0	323.31	985000000	249	26.6153	26.4992	26.3966	27.1981	27.2647	27.1996
	0.355785	0.372327	E9PPQ1;J3KNE7;Q16890-5;Q16890;E9PNK6;Q16890-4;Q16890-3;Q16890-2;E9PNQ9	E9PPQ1;J3KNE7;Q16890-5;Q16890;E9PNK6;Q16890-4;Q16890-3;Q16890-2	Tumor protein D53	TPD52L1	0.0007837	19.3	33094000	8	20.906	22.1529	22.2509	22.1296	22.2305	22.0668
	0.0270096	0.0569216	E9PQP6;P49354;B3KVN2;P49354-2;E9PPM9;H0YCW1	E9PQP6;P49354;B3KVN2;P49354-2	Protein farnesyltransferase/geranylgeranyltransferase type-1 subunit alpha	FNTA	0	26.109	15074000	10	21.5895	19.6736	21.4606	20.2788	21.3061	21.3096
	0.347153	-0.405128	E9PS77;Q9NW68-2;Q9NW68;Q9NW68-7;Q9NW68-3;E9PQA7;Q9NW68-5;Q9NW68-9;Q9NW68-4;Q9NW68-8	E9PS77;Q9NW68-2;Q9NW68;Q9NW68-7;Q9NW68-3;E9PQA7;Q9NW68-5;Q9NW68-9;Q9NW68-4;Q9NW68-8	BSD domain-containing protein 1	BSDC1	0	33.58	11876000	12	21.2857	20.6382	20.3911	20.4124	19.6453	21.0419
	2.01828	-1.37752	E9PSI1;E9PQI5;E9PQ80;Q9BY43;Q9BY43-2;H0YI89;E9PJC4;E9PQY7;E9PS99;E9PL78;E9PJM1;E9PMQ9;O15321-2;O15321	E9PSI1;E9PQI5;E9PQ80;Q9BY43;Q9BY43-2	Charged multivesicular body protein 4a	CHMP4A	0.00074794	17.657	18455000	6	21.3253	21.7155	21.631	20.6416	20.1937	19.7039
	0.42576	-2.01658	F2Z388;P42766	F2Z388;P42766	60S ribosomal protein L35	RPL35	0.0017737	14.18	258110000	19	25.2012	25.3263	25.1738	25.1461	25.331	19.1745
	1.15302	-0.899648	F5GWE5;Q00169;I3L471;I3L4U7;I3L4H1;I3L3W1;I3L2X8;I3L4C0;I3L459	F5GWE5;Q00169;I3L471;I3L4U7;I3L4H1	Phosphatidylinositol transfer protein alpha isoform	PITPNA	0	32.884	24403000	21	22.4258	21.6073	22.2145	20.9838	21.7225	20.8424
	0.526659	-0.476791	F5GWI4;P00813;F5GXW0;F5GYD4	F5GWI4;P00813;F5GXW0;F5GYD4	Adenosine deaminase	ADA	0	35.489	17002000	9	21.8361	20.763	21.5064	21.3704	20.608	20.6968
	1.56735	-0.522306	F5GWT4;Q9H4A3-2;Q9H4A3;Q9H4A3-5;Q9H4A3-6;Q9H4A3-7;Q9H4A3-4;F6UYG0;H0YH68;H0Y7J9;H0Y493;H0Y7R3;F8W9F9;H0Y7T5;Q9Y3S1-2;Q9Y3S1-4;Q9Y3S1	F5GWT4;Q9H4A3-2;Q9H4A3;Q9H4A3-5;Q9H4A3-6;Q9H4A3-7;Q9H4A3-4	Serine/threonine-protein kinase WNK1	WNK1	0	72.031	40831000	23	22.719	22.8414	22.656	22.0523	22.0952	22.502
	0.349699	-0.0930672	F5GX77;Q9UI30;F5GYQ2;Q9UI30-2	F5GX77;Q9UI30;F5GYQ2;Q9UI30-2	Multifunctional methyltransferase subunit TRM112-like protein	TRMT112	0	38.904	72240000	29	23.602	23.4142	23.24	23.3971	23.2857	23.294
	0.304368	0.163197	F5H5N1;F5GXJ1;O75251-2;O75251;A0A087WXF6;A0A087WTI3	F5H5N1;F5GXJ1;O75251-2;O75251;A0A087WXF6;A0A087WTI3	NADH dehydrogenase [ubiquinone] iron-sulfur protein 7, mitochondrial	NDUFS7	0.00076423	18.407	21706000	11	20.9335	21.5396	21.6275	21.5397	21.5303	21.5202
	0.0187813	-0.00454839	F5GXS8;F5GYM3;Q96PU8-5;Q96PU8-9;Q96PU8-8;Q96PU8-6;Q96PU8-3;Q96PU8;F5H5U6;F5H8C8;H0YG47;F5GYT7;H0YGD6	F5GXS8;F5GYM3;Q96PU8-5;Q96PU8-9;Q96PU8-8;Q96PU8-6;Q96PU8-3;Q96PU8;F5H5U6;F5H8C8;H0YG47	Protein quaking	QKI	0.00079177	19.691	23532000	15	21.7635	21.6964	21.5258	21.635	21.6047	21.7324
	0.427659	-0.725875	F5GXW5;Q99622;U3KQ07;U3KQ85	F5GXW5;Q99622;U3KQ07	Protein C10	C12orf57	0	42.687	14251000	15	21.7327	21.4992	20.3897	21.2967	20.825	19.3223
	0.0170962	0.0256793	F5GYJ5;Q9NX18	F5GYJ5;Q9NX18	Succinate dehydrogenase assembly factor 2, mitochondrial	SDHAF2	0	26.747	13826000	9	20.8895	20.6198	19.8283	20.6483	21.03	19.7364
	0.153454	-0.188231	F5GYK2;Q9NRL3;Q9NRL3-3;M0R0P4;Q9NRL3-2;R4GN16;M0QXN2;M0R2A7;M0QYS2;M0R0W8;M0R317	F5GYK2;Q9NRL3;Q9NRL3-3;M0R0P4;Q9NRL3-2;R4GN16	Striatin-4	STRN4	0	24.184	11466000	9	20.4651	20.972	20.3484	19.5818	20.7216	20.9174
	1.2149	0.329052	F5GYN4;J3KR44;F5H6Q1;Q96FW1;F5GYJ8;F5H3F0;Q96FW1-2	F5GYN4;J3KR44;F5H6Q1;Q96FW1;F5GYJ8;F5H3F0;Q96FW1-2	Ubiquitin thioesterase OTUB1	OTUB1	0	23.425	63281000	13	22.7987	22.9366	22.5735	22.9606	23.141	23.1942
	0.224643	0.291953	F5GYQ1;P61421;J3QL14;R4GN72;H3BQB4;H3BSG7;H3BQJ1	F5GYQ1;P61421;J3QL14;R4GN72	V-type proton ATPase subunit d 1	ATP6V0D1	0	23.46	23568000	14	21.6109	22.1725	20.4773	21.519	21.8009	21.8166
	0.461923	0.407568	F5GZ28;P18858-3;P18858;M0R0Q7;P18858-2	F5GZ28;P18858-3;P18858;M0R0Q7;P18858-2	DNA ligase;DNA ligase 1	LIG1	0	39.479	11218000	10	19.8546	19.8001	20.7741	20.1325	20.6863	20.8328
	1.62348	-0.609285	F5GZS6;P08195;J3KPF3;P08195-3;P08195-4;F5GZI0;H0YFS2;H0YFX4	F5GZS6;P08195;J3KPF3;P08195-3;P08195-4	4F2 cell-surface antigen heavy chain	SLC3A2	0	26.374	93358000	44	23.3108	23.504	23.2432	23.0375	22.668	22.5245
	0.709059	1.02472	F5H0R1;Q9H6E5;H3BRB1	F5H0R1;Q9H6E5;H3BRB1	Speckle targeted PIP5K1A-regulated poly(A) polymerase	TUT1	0.00074405	17.482	26432000	4	22.1296	21.2324	19.8644	22.1824	22.0604	22.0578
	0.864177	0.291032	F5H157;Q15286;Q15286-2;F5H7F8	F5H157;Q15286;Q15286-2	Ras-related protein Rab-35	RAB35	0	26.806	58165000	24	22.5758	23.0727	22.715	23.0622	23.1749	22.9995
	0.200538	0.0687491	F5H1S9;G8JLB3;Q9Y606-2;Q9Y606;F5GY32;F5H168;F8W9U5;F5H1B2;F5GXL3	F5H1S9;G8JLB3;Q9Y606-2;Q9Y606	tRNA pseudouridine synthase;tRNA pseudouridine synthase A, mitochondrial	PUS1	0	115.59	94942000	37	23.5171	23.8898	23.6032	23.6258	23.8636	23.727
	1.25345	-0.861183	F5H345;P08397-2;P08397;A0A3B3IRR1;A0A3B3IU56;F5GY90;A0A1W2PNU5;F5H226;A0A3B3IU34;F5H0P4;P08397-4;P08397-3;A0A0G2JQQ7;F5H4W5;F5H4X2	F5H345;P08397-2;P08397;A0A3B3IRR1;A0A3B3IU56;F5GY90;A0A1W2PNU5;F5H226;A0A3B3IU34;F5H0P4;P08397-4;P08397-3	Porphobilinogen deaminase	HMBS	0	36.702	17505000	12	22.1922	21.3133	21.6573	20.5485	21.2233	20.8074
	3.28678	0.720673	F5H365;Q15436;Q15436-2;G3V4V1;G3V1W4;G3V3G5;G3V2R6;G3V5X8;G3V4Q2;G3V5K1	F5H365;Q15436;Q15436-2	Protein transport protein Sec23A	SEC23A	0	105.84	95076000	35	23.0036	23.0989	22.8661	23.6958	23.6848	23.75
	0.33073	-0.447419	F5H442;Q99816;J3QRU6;J3QKS4;Q99816-2	F5H442;Q99816;J3QRU6;J3QKS4;Q99816-2	Tumor susceptibility gene 101 protein	TSG101	0.0063694	11.397	3546800	3	20.7329	19.6758	21.1132	20.7665	19.7512	19.6619
	2.22458	0.31639	F8VY35;F5H4R6;P55209-2;P55209;F8VUX1;F8W0J6;H0YIV4;F8W020;F8VXI6;F8W543;H0YH88;H0YHC3;F8VVB5;B7Z4K9	F8VY35;F5H4R6;P55209-2;P55209;F8VUX1;F8W0J6;H0YIV4;F8W020;F8VXI6;F8W543;H0YH88;H0YHC3	Nucleosome assembly protein 1-like 1	NAP1L1	0	306.48	1549400000	114	27.365	27.3676	27.2133	27.62	27.586	27.6891
	0.808832	0.563365	H0Y8R1;F5H5I6;H0YAK1;Q12849;Q12849-5;H0YAM1	H0Y8R1;F5H5I6;H0YAK1;Q12849;Q12849-5	G-rich sequence factor 1	GRSF1	0	149.2	111870000	33	23.7716	23.7188	22.8033	24.032	23.8576	24.0943
	1.19051	0.238972	F5H669;Q8N684-2;Q8N684;Q8N684-3;F5H6M0;F5H047;J3QT54;C9J286;C9J323;F5H5B7;F5H1W4;F5H2K8;F5H6P5;F5H6A8;F5GXA3;C9JM38	F5H669;Q8N684-2;Q8N684;Q8N684-3;F5H6M0;F5H047;J3QT54	Cleavage and polyadenylation specificity factor subunit 7	CPSF7	0	216.91	173960000	57	24.7245	24.5373	24.4046	24.7665	24.7913	24.8256
	0.341006	0.137914	F5H6E2;O00159-2;O00159-3;O00159;I3L204;I3L501;I3L3Y6;I3L3F5	F5H6E2;O00159-2;O00159-3;O00159	Unconventional myosin-Ic	MYO1C	0	120.23	95555000	55	23.7708	23.2721	23.2961	23.6086	23.6385	23.5057
	1.31017	-0.472769	F5H702;Q96GC5-3;Q96GC5;F5H8D0	F5H702;Q96GC5-3;Q96GC5;F5H8D0	39S ribosomal protein L48, mitochondrial	MRPL48	0.0020229	12.649	10684000	7	21.6161	21.161	21.1612	20.6979	20.9506	20.8713
	0.477147	0.172507	F5H7W8;Q96C57;F5H3K2;E7ENF1;G5EA44;F5H8B7	F5H7W8;Q96C57;F5H3K2;E7ENF1;G5EA44;F5H8B7	Uncharacterized protein C12orf43	C12orf43	0	62.445	17373000	18	21.0224	21.2303	21.3206	21.3398	21.1518	21.5993
	1.11637	0.87472	F5H872;Q13503	F5H872;Q13503	Mediator of RNA polymerase II transcription subunit 21	MED21	0.0017446	13.595	11457000	8	20.6914	19.4919	20.1232	20.7278	21.0747	21.1283
	0.26928	0.397607	F5H8D7;P18887;M0R1U8;M0QYS5	F5H8D7;P18887;M0R1U8;M0QYS5	DNA repair protein XRCC1	XRCC1	0.0017668	14.04	9964500	8	20.3614	19.5115	21.5175	20.9723	20.9619	20.6489
	0.366064	-0.0944551	F5H8F7;Q9UBL3-3;Q9UBL3;Q9UBL3-2;H0YBF6;H0YAQ0	F5H8F7;Q9UBL3-3;Q9UBL3;Q9UBL3-2;H0YBF6	Set1/Ash2 histone methyltransferase complex subunit ASH2	ASH2L	0	30.271	23638000	14	22.0787	21.8358	22.0194	21.9936	21.7297	21.9272
	0.657932	0.158167	F6QDS0;I3L0H8;Q9UMR2-2;Q9NUU7;Q9UMR2;I3L352;H3BQK0;Q9NUU7-2;Q9UMR2-4;Q9UMR2-3;H3BN59;H3BMQ5;H3BTX1;H3BTB3;H0YD26;A0A1B0GV69;E9PR46;J3QL17;Q9UHL0-2;Q9UHL0	F6QDS0;I3L0H8;Q9UMR2-2;Q9NUU7;Q9UMR2;I3L352;H3BQK0;Q9NUU7-2;Q9UMR2-4;Q9UMR2-3	ATP-dependent RNA helicase DDX19B;ATP-dependent RNA helicase DDX19A	DDX19A;DDX19B	0	94.995	124860000	31	23.8727	23.8703	23.7889	24.2122	23.8834	23.9109
	0.0982844	-0.0789674	Q8WVX6;F6QZY1;Q7Z5K2;Q7Z5K2-2;Q7Z5K2-3	Q8WVX6;F6QZY1;Q7Z5K2;Q7Z5K2-2;Q7Z5K2-3	Wings apart-like protein homolog	WAPAL	0.0018188	15.737	12156000	6	21.4441	20.4717	21.0035	20.9918	20.9123	20.7784
	0.731295	0.768632	H7C3P4;F6S8M0;P15586-2;P15586;F5H4C6;H0YFA9	H7C3P4;F6S8M0;P15586-2;P15586;F5H4C6;H0YFA9	N-acetylglucosamine-6-sulfatase	GNS	0	48.588	63662000	29	21.4129	22.8476	22.8292	23.2422	23.1715	22.9819
	0.250999	-0.550296	F6T1Q0;Q6L8Q7-2;Q6L8Q7	F6T1Q0;Q6L8Q7-2;Q6L8Q7	2,5-phosphodiesterase 12	PDE12	0	31.174	24326000	8	21.9622	22.208	19.9679	20.6626	21.7704	20.0541
	1.17322	-0.565505	F6TLX2;Q9HC38-2;Q9HC38;I3L3Q4;Q9HC38-3;I3L1I0	F6TLX2;Q9HC38-2;Q9HC38;I3L3Q4;Q9HC38-3	Glyoxalase domain-containing protein 4	GLOD4	0	36.212	39231000	14	22.848	22.0816	22.5718	21.8723	21.9437	21.9888
	0.996641	-1.0565	F8VNY2;P49642;F8VSB2	F8VNY2;P49642;F8VSB2	DNA primase;DNA primase small subunit	PRIM1	0.0007776	19.065	12133000	6	21.1832	21.0092	21.4306	21.0498	20.0037	19.4001
	2.17664	-0.638984	F8VPD4;P27708;H7C2E4;H7C3Z5	F8VPD4;P27708	CAD protein;Glutamine-dependent carbamoyl-phosphate synthase;Aspartate carbamoyltransferase;Dihydroorotase	CAD	0	144.65	152940000	67	24.7136	24.7387	24.773	23.8649	24.2718	24.1717
	0.742226	-0.238647	F8VQX6;H0YI09;Q9H8H3	F8VQX6;H0YI09;Q9H8H3	Methyltransferase-like protein 7A	METTL7A	0.00078678	19.46	15861000	13	21.2705	21.2644	21.6251	21.314	21.0206	21.1094
	0.230832	-0.330153	F8VS10;Q86XZ4	F8VS10;Q86XZ4	Spermatogenesis-associated serine-rich protein 2	SPATS2	0.00079968	20.067	9204300	9	21.3008	19.8094	20.3654	19.9417	19.6892	20.8542
	1.04344	1.19552	F8VV52;F8VQF4;F8VRS8;F8VUB4;Q9NZN8-2;Q9NZN8-4;Q9NZN8;F8VRJ3;H0YI11;H0YH84;F8W145;F8VP97;Q9NZN8-3;Q9NZN8-5	F8VV52;F8VQF4;F8VRS8;F8VUB4;Q9NZN8-2;Q9NZN8-4;Q9NZN8	CCR4-NOT transcription complex subunit 2	CNOT2	0	23.347	19774000	8	20.7181	19.2589	20.9572	21.4742	21.3712	21.6754
	2.89063	0.895407	F8VVA7;P61923;F8VXB1;F8VUC5;F8W156;F8W651;F8VYZ4;P61923-5;P61923-4;F8VXR1;F8VYK5;P61923-3	F8VVA7;P61923;F8VXB1;F8VUC5;F8W156;F8W651;F8VYZ4;P61923-5;P61923-4;F8VXR1	Coatomer subunit zeta-1	COPZ1	0	42.372	272840000	38	24.3608	24.3606	24.6476	25.2402	25.423	25.3921
	1.63531	-0.710504	F8VVL1;O43583	F8VVL1;O43583	Density-regulated protein	DENR	0	117.73	36631000	34	23.0311	22.7852	23.0419	22.3344	22.4972	21.895
	3.84252	1.35312	F8VW96;Q16527;F8VQR7	F8VW96;Q16527;F8VQR7	Cysteine and glycine-rich protein 2	CSRP2	0.0017367	13.466	19803000	12	20.399	20.2388	20.2531	21.7781	21.6708	21.5014
	1.32652	-0.350735	F8VXC8;Q8TAQ2-2;Q8TAQ2-3;Q8TAQ2;F8VZW6	F8VXC8;Q8TAQ2-2;Q8TAQ2-3;Q8TAQ2	SWI/SNF complex subunit SMARCC2	SMARCC2	0	181.93	82140000	50	23.7519	23.7319	23.8209	23.5614	23.5135	23.1775
	0.815679	1.06428	F8VXG7;Q99590-2;Q99590;A0A0A0MTP7;A0A087WTB7	F8VXG7;Q99590-2;Q99590;A0A0A0MTP7	Protein SCAF11	SCAF11	0	54.911	47227000	39	20.6441	22.2093	22.6206	22.977	22.811	22.8789
	0.0818654	0.277517	F8VXU5;Q9UBQ0;Q9UBQ0-2;Q05DG7	F8VXU5;Q9UBQ0;Q9UBQ0-2	Vacuolar protein sorting-associated protein 29	VPS29	0	25.147	41015000	12	22.9309	19.8366	23.6962	22.0185	22.5912	22.6866
	0.229791	-0.056036	F8VYE8;P36873;P36873-2;F8VR82;F8W0W8;A0A087WYY5	F8VYE8;P36873;P36873-2;F8VR82;F8W0W8;A0A087WYY5	Serine/threonine-protein phosphatase;Serine/threonine-protein phosphatase PP1-gamma catalytic subunit	PPP1CC	0.0017253	13.226	55743000	16	22.9047	23.0569	23.2272	22.9678	23.0113	23.0417
	0.563452	0.33145	F8VYY9;P54619-2;P54619;P54619-3;H0YHF8;H0YIC9;F8VZX1;E9PGP6;Q9UGJ0-2;Q9UGJ0-3;Q9UGJ0	F8VYY9;P54619-2;P54619;P54619-3;H0YHF8;H0YIC9	5-AMP-activated protein kinase subunit gamma-1	PRKAG1	0.00042176	22.894	36694000	15	22.3785	22.4327	21.6435	22.5466	22.5366	22.3659
	0.392946	0.645693	F8VZ44;Q9NRG9;Q9NRG9-2;H3BU82	F8VZ44;Q9NRG9;Q9NRG9-2;H3BU82	Aladin	AAAS	0	39.176	50009000	19	20.4658	22.5598	22.4891	22.3424	22.4341	22.6753
	0.818545	-0.435551	F8W031;F8VXJ7;Q9Y2B0;F8W1K5;F8VP03;H0YIH9;F8W1U5;Q9Y2B0-2;F8W0J2;H0YI18	F8W031;F8VXJ7;Q9Y2B0;F8W1K5	Protein canopy homolog 2	CNPY2	0	48.522	146560000	34	24.8685	24.1218	24.8378	24.1699	24.1158	24.2358
	0.590699	-0.329376	F8W1A4;P54819-2;P54819;F8VY04;P54819-6;P54819-5;P54819-3;F8VZG5;P54819-4;G3V213;F8VPP1	F8W1A4;P54819-2;P54819;F8VY04;P54819-6;P54819-5;P54819-3;F8VZG5;P54819-4	Adenylate kinase 2, mitochondrial;Adenylate kinase 2, mitochondrial;Adenylate kinase 2, mitochondrial, N-terminally processed	AK2	0	323.31	650380000	128	26.4917	25.9818	26.8306	26.1399	26.0362	26.1399
	0.0844979	0.22394	F8W1R9;P36897;P36897-2;B4DY26;P36897-3;F8VRH6;F8VXZ5;F8VVC4;H0YHS4;F8W0K6	F8W1R9;P36897;P36897-2;B4DY26;P36897-3	Receptor protein serine/threonine kinase;TGF-beta receptor type-1	TGFBR1	0	24.446	15371000	6	20.7466	20.3504	21.1071	22.1271	19.159	21.5898
	0.319144	-0.50621	F8W733;Q9NXR7-4;Q9NXR7-3;Q9NXR7;Q9NXR7-1;C9J2G0;A0A075B7D2	F8W733;Q9NXR7-4;Q9NXR7-3;Q9NXR7;Q9NXR7-1;C9J2G0;A0A075B7D2	BRCA1-A complex subunit BRE	BRE	0	45.507	24761000	14	21.5227	21.6124	21.8829	22.4361	20.6835	20.3797
	0.266255	-0.0942128	F8W785;O00461	F8W785;O00461	Golgi integral membrane protein 4	GOLIM4	0.00075103	17.855	14882000	10	21.6231	21.4492	21.2474	21.3897	21.4759	21.1715
	0.638251	0.235102	F8W7U8;P49959-2;P49959;P49959-3;F5GXT0;F5H742;F5H256	F8W7U8;P49959-2;P49959;P49959-3;F5GXT0	Double-strand break repair protein MRE11A	MRE11A	0	136.41	150450000	87	24.4784	24.1917	23.9172	24.4609	24.3574	24.4744
	0.601221	-0.763502	F8W8Z9;Q8N4H5;Q8N4H5-3;Q8N4H5-2	F8W8Z9;Q8N4H5;Q8N4H5-3;Q8N4H5-2	Mitochondrial import receptor subunit TOM5 homolog	TOMM5	0.0035889	11.953	8703700	6	20.8574	20.998	20.4413	19.6259	19.307	21.0733
	0.363421	0.510392	F8W930;Q9Y6M1-1;Q9Y6M1;Q9Y6M1-5;Q9Y6M1-6;Q9Y6M1-3;Q9Y6M1-4	F8W930;Q9Y6M1-1;Q9Y6M1;Q9Y6M1-5;Q9Y6M1-6;Q9Y6M1-3;Q9Y6M1-4	Insulin-like growth factor 2 mRNA-binding protein 2	IGF2BP2	0.00074267	17.383	42807000	4	21.0146	22.7705	22.7704	22.6762	22.6497	22.7607
	0.206683	-0.0959015	F8W9S7;Q14C86-3;Q14C86-4;Q14C86-5;Q14C86-2;Q14C86;Q14C86-6;C9IZ08;B4DGD8;B0QZ65;H0Y7I9;A0A0A0MQV8;C9IZX9;H0Y4E7	F8W9S7;Q14C86-3;Q14C86-4;Q14C86-5;Q14C86-2;Q14C86;Q14C86-6;C9IZ08;B4DGD8;B0QZ65	GTPase-activating protein and VPS9 domain-containing protein 1	GAPVD1	0	68.639	80299000	33	23.5782	23.4944	23.3318	23.0681	23.4169	23.6317
	0.155232	-0.16959	F8WA11;Q7Z460-2;Q7Z460-4;Q7Z460-5;Q7Z460-3;Q7Z460;H0Y5T1;C9JP76;C9J151;E3W994;J3KR49;A0A0U1RQI6;E7ERI8;E7EW49;O75122;O75122-3	F8WA11;Q7Z460-2;Q7Z460-4;Q7Z460-5;Q7Z460-3;Q7Z460;H0Y5T1	CLIP-associating protein 1	CLASP1	0	25.823	10029000	9	20.8289	19.9656	20.7091	20.5786	19.7217	20.6945
	1.22872	-0.439822	F8WCF6;P59998;P59998-3;F8WDD7;H7C0A3;A0A0A6YYG9;P59998-2;R4GN08;P59998-4	F8WCF6;P59998;P59998-3;F8WDD7;H7C0A3;A0A0A6YYG9;P59998-2	Actin-related protein 2/3 complex subunit 4	ARPC4-TTLL3;ARPC4	0	28.791	73124000	19	23.8972	23.6279	24.0092	23.5146	23.5434	23.1568
	0.160891	-0.267739	F8WE06;Q86XI2;Q86XI2-2	F8WE06;Q86XI2;Q86XI2-2	Condensin-2 complex subunit G2	NCAPG2	0.0017206	13.179	22839000	2	20.9116	19.7897	20.5389	19.0935	20.7942	20.5492
	0.312289	0.0755043	F8WJN3;Q16630-3;Q16630;Q16630-2;F8W084;A0A3B3ISW1	F8WJN3;Q16630-3;Q16630;Q16630-2	Cleavage and polyadenylation specificity factor subunit 6	CPSF6	0	243.59	301720000	59	25.4549	25.6289	25.4117	25.6094	25.6792	25.4334
	0.369245	0.354289	G0XQ39;Q13586;E9PNJ4;E9PIQ8;H0YDB2;Q13586-2;E9PRE4;E9PR07;E9PJ19;E9PMB4;E9PRZ7;E9PR09;E9PN27	G0XQ39;Q13586;E9PNJ4;E9PIQ8;H0YDB2;Q13586-2	Stromal interaction molecule 1	STIM1	0	30.765	21169000	18	20.9298	22.0903	20.9029	21.8244	21.5166	21.6449
	0.0616796	0.0100543	G3V0E4;O75439;F8WAZ6;F8WEA6;F8WBE1	G3V0E4;O75439	Mitochondrial-processing peptidase subunit beta	PMPCB	0	50.345	97923000	45	23.6691	23.7946	23.8304	23.7183	23.8089	23.7972
	0.0787919	0.110152	G3V0G5;Q8IV38	G3V0G5;Q8IV38	Ankyrin repeat and MYND domain-containing protein 2	ANKMY2	0.0020033	12.478	7402600	3	20.7237	20.4156	19.5718	20.6244	19.6471	20.7701
	0.395598	-0.180833	G3V0I5;P49821-2;P49821;B4DE93;E9PQP1;E9PMX3;E9PPR0;E9PJL9;E9PLC6;E9PPD6;E9PPS5;H0YD04;H0YE81	G3V0I5;P49821-2;P49821;B4DE93;E9PQP1;E9PMX3;E9PPR0	NADH dehydrogenase [ubiquinone] flavoprotein 1, mitochondrial	NDUFV1	0	76.076	70650000	30	23.7204	23.1241	23.5355	23.391	23.1263	23.3202
	0.521625	0.443975	G3V158;Q9Y315;E9PMH9;E9PML7;E9PPM8	G3V158;Q9Y315;E9PMH9;E9PML7;E9PPM8	Deoxyribose-phosphate aldolase	DERA	0.0016984	12.808	6397300	10	20.3508	20.5984	19.7233	20.3414	20.4626	21.2004
	0.762034	0.371546	G3V1D3;G3V180;Q9NY33-4;Q9NY33;E9PQ14;Q9NY33-2;E9PNX5;E9PKK8;E9PPK9	G3V1D3;G3V180;Q9NY33-4;Q9NY33	Dipeptidyl peptidase 3	DPP3	0	162.12	156300000	61	24.2786	24.2607	23.688	24.277	24.6601	24.4048
	0.624973	-0.730696	G3V1D1;G3V192;P02794;E9PPQ4	G3V1D1;G3V192;P02794;E9PPQ4	Ferritin;Ferritin heavy chain;Ferritin heavy chain, N-terminally processed	FTH1	0.0029635	12.219	8092300	5	21.1934	20.9729	20.1252	19.2421	20.6356	20.2218
	0.799263	1.53353	G3V1B6;H7C1U8;Q9BUR5-2;Q9BUR5	G3V1B6;H7C1U8;Q9BUR5-2;Q9BUR5	Apolipoprotein O	APOO	0.00081867	21.037	35384000	15	22.6669	19.9201	20.2036	22.1459	22.6458	22.5995
	0.9782	-0.712097	G3V2S6;Q9Y5K8;H0YJ55;H0YJS0;G3V2V6;H0YJH8;G3V559	G3V2S6;Q9Y5K8;H0YJ55;H0YJS0;G3V2V6;H0YJH8;G3V559	V-type proton ATPase subunit D	ATP6V1D	0.0020209	12.619	7747100	6	21.2604	20.598	20.365	19.6585	20.0399	20.3886
	1.62264	1.61689	G3V4W4;Q96EK6	G3V4W4;Q96EK6	Glucosamine 6-phosphate N-acetyltransferase	GNPNAT1	0	95.183	25137000	13	19.5864	19.9634	20.8977	22.2195	21.4252	21.6535
	1.38336	0.553803	G3V529;Q9GZR7;Q9GZR7-2;F5GYL3;A0A087WXU8;A0A1W2PRR2	G3V529;Q9GZR7;Q9GZR7-2;F5GYL3	ATP-dependent RNA helicase DDX24	DDX24	0	44.328	45736000	17	22.2963	22.3876	22.0342	22.4902	22.9916	22.8977
	0.417294	0.0970421	G3V599;O15320-8;O15320-6;O15320-7;O15320-2;O15320-4;O15320-3;O15320-10;O15320;O15320-5;Q96PC5;O15320-9;Q96RT6;G3V3C4;Q8IX95	G3V599;O15320-8;O15320-6;O15320-7;O15320-2;O15320-4;O15320-3;O15320-10;O15320;O15320-5;Q96PC5;O15320-9	cTAGE family member 5;Melanoma inhibitory activity protein 2	CTAGE5;MIA2	0	32.679	24235000	18	21.839	21.9644	21.7158	21.8422	22.0692	21.8989
	0.657235	1.16607	G3V5T9;P24941-2;P24941;E7ESI2;Q00526;K7EJ83	G3V5T9;P24941-2;P24941;E7ESI2	Cyclin-dependent kinase 2	CDK2	0	51.699	49726000	31	20.1721	22.5205	22.6353	22.8849	22.9686	22.9727
	0.0361411	0.0290705	G3V5Z3;Q6IN85-2;Q6IN85;H0YJN6;H0YIY8;Q6IN85-5;Q6IN85-4	G3V5Z3;Q6IN85-2;Q6IN85;H0YJN6;H0YIY8;Q6IN85-5;Q6IN85-4	Serine/threonine-protein phosphatase 4 regulatory subunit 3A	SMEK1	0.0017953	14.894	10846000	12	21.1681	20.5109	20.8268	20.4924	21.1542	20.9464
	0.00875637	-0.00636927	G3V5Z7;P60900;G3V295;P60900-2;G3V3I1;G3V3U4;P60900-3;G3V4S5;G3V2S7;H0YJC4	G3V5Z7;P60900;G3V295;P60900-2;G3V3I1;G3V3U4	Proteasome subunit alpha type;Proteasome subunit alpha type-6	PSMA6	0	78.03	240190000	42	24.7179	25.2645	25.4311	25.1593	24.9386	25.2964
	0.0371463	0.0176608	G3XAI2;P07942;E7EPA6	G3XAI2;P07942	Laminin subunit beta-1	LAMB1	0	54.717	42205000	23	22.4795	22.3445	22.5316	22.1898	22.7089	22.5099
	0.53424	-0.160868	G5E975;Q12824-2;Q12824;A0A0G2JSE9;C9JTA6;A0A2R8Y5N5;A0A0G2JRV3;A0A0U1RQQ2;A0A0U1RRB8;A0A2R8YEE8;B5MCL5	G5E975;Q12824-2;Q12824;A0A0G2JSE9;C9JTA6;A0A2R8Y5N5;A0A0G2JRV3;A0A0U1RQQ2;A0A0U1RRB8;A0A2R8YEE8	SWI/SNF-related matrix-associated actin-dependent regulator of chromatin subfamily B member 1	SMARCB1	0	42.725	49910000	22	23.1389	22.8626	22.7467	22.8775	22.6617	22.7264
	0.122706	0.203853	G5E9A6;P51784;Q5JXD3	G5E9A6;P51784	Ubiquitin carboxyl-terminal hydrolase;Ubiquitin carboxyl-terminal hydrolase 11	USP11	0.00076278	18.332	10402000	12	22.1321	20.3317	20.2974	21.0778	21.1953	21.0996
	0.322861	-0.101898	G5E9W7;G5E9V5;P82650;H7C5L9;H7C5H3;H7C5F2;P82650-2;C9J5D8	G5E9W7;G5E9V5;P82650;H7C5L9;H7C5H3	28S ribosomal protein S22, mitochondrial	MRPS22	0	38.192	47313000	28	22.3455	22.7564	22.5105	22.4878	22.4839	22.335
	0.119027	-0.15908	G5E9W3;Q9UKF6;C9JZH6	G5E9W3;Q9UKF6	Cleavage and polyadenylation specificity factor subunit 3	CPSF3	0	24.59	15684000	15	20.4576	21.2523	21.2852	21.1992	21.2875	20.0312
	2.41562	1.93402	G5EA30;Q92879-5;Q92879-2;Q92879-3;Q92879-6;Q92879;Q92879-4;E9PQK4;E9PSH0;E9PKU1;E9PKA1;F5H4Y5;F5H0D8	G5EA30;Q92879-5;Q92879-2;Q92879-3;Q92879-6;Q92879;Q92879-4;E9PQK4;E9PSH0;E9PKU1	CUGBP Elav-like family member 1	CELF1	0	43.885	44912000	19	20.046	21.1579	20.6111	22.5588	22.5505	22.5078
	1.12138	-0.335143	G5EA31;P53992;P53992-2	G5EA31;P53992	Protein transport protein Sec24C	SEC24C	0	53.668	80986000	39	23.8804	23.5265	23.9081	23.3621	23.5729	23.3745
	0.431441	-0.185659	G5EA36;P30260;P30260-2;I3L328;F6QPS0;I3L2Z8;I3L225;I3L394;I3L3H6	G5EA36;P30260;P30260-2	Cell division cycle protein 27 homolog	CDC27	0	35.675	34143000	15	22.6315	22.3571	22.3254	22.4327	22.3834	21.9409
	0.627707	0.157919	G8JLB6;P31943;E9PCY7;D6RIU0;D6RBM0;E5RGV0;D6RFM3;D6RIT2;D6RAM1;D6R9T0;D6RDU3;D6RJ04;D6RIH9;H0YB39;E7EQJ0;H0YBD7;E5RGH4;E7EN40;H0YBG7;D6RDL0;D6R9D3;D6RF17;H0YAQ2;E5RJ94	G8JLB6;P31943;E9PCY7;D6RIU0;D6RBM0;E5RGV0;D6RFM3;D6RIT2	Heterogeneous nuclear ribonucleoprotein H;Heterogeneous nuclear ribonucleoprotein H, N-terminally processed	HNRNPH1	0	323.31	1649800000	176	27.5483	27.8483	27.832	27.8906	27.8062	28.0055
	0.782845	0.19755	G8JLD3;X6RLX0;Q8IUD2-3;Q8IUD2;X6RM00;Q8IUD2-4;Q8IUD2-2;Q8IUD2-5;K7EPP6;A0A0U1RQM4;K7EPD6;A0A0U1RQN0;K7EP25;A0A0U1RR82;K7EKH8;A0A0U1RRM0;K7EIZ7;A0A0U1RQD6	G8JLD3;X6RLX0;Q8IUD2-3;Q8IUD2;X6RM00;Q8IUD2-4;Q8IUD2-2;Q8IUD2-5	ELKS/Rab6-interacting/CAST family member 1	ERC1	0	111.5	73592000	38	22.9419	23.3279	23.0487	23.3317	23.2714	23.308
	0.825153	-1.20553	G8JLQ3;P78537-2;P78537;F8W099;F8W606;A0A087WSV2;F8W036;F8VP73	G8JLQ3;P78537-2;P78537;F8W099;F8W606;A0A087WSV2;F8W036;F8VP73	Biogenesis of lysosome-related organelles complex 1 subunit 1	BLOC1S1	0.0026429	12.288	7482000	4	20.5935	22.1249	20.5267	20.7356	19.3849	19.5081
	0.225875	-0.543589	Q5QPK2;H0Y368;O60762;Q5QPJ9	Q5QPK2;H0Y368;O60762	Dolichol-phosphate mannosyltransferase subunit 1	DPM1	0	31.886	41862000	5	21.0304	22.2017	21.1004	19.5836	22.5205	20.5977
	2.4195	-0.361718	H0Y512;Q9HDC9-2;Q9HDC9	H0Y512;Q9HDC9-2;Q9HDC9	Adipocyte plasma membrane-associated protein	APMAP	0	129.32	89960000	40	23.9901	23.8608	23.9193	23.4967	23.5356	23.6527
	1.30654	1.65268	R4GN19;H0Y5B4;H7BZ11;J3KQN4;Q969Q0;P83881	R4GN19;H0Y5B4;H7BZ11;J3KQN4;Q969Q0;P83881	60S ribosomal protein L36a-like;60S ribosomal protein L36a	RPL36A;RPL36A-HNRNPH2;RPL36AL	0.0017106	13.005	82395000	22	20.6713	22.494	22.2736	23.1975	23.6998	23.4996
	0.123958	0.209689	H0Y5K5;Q9Y282;Q9Y282-3;A0A1W2PPS8;H0Y621;H0Y802;H0Y6Z0;Q9Y282-2	H0Y5K5;Q9Y282;Q9Y282-3;A0A1W2PPS8;H0Y621;H0Y802;H0Y6Z0;Q9Y282-2	Endoplasmic reticulum-Golgi intermediate compartment protein 3	ERGIC3	0	45.029	35418000	17	22.1103	20.8969	20.9226	20.5763	21.9816	22.001
	0.938087	0.468668	H0Y612;Q9UPN9-2;Q9UPN9	H0Y612;Q9UPN9-2;Q9UPN9	E3 ubiquitin-protein ligase TRIM33	TRIM33	0	24.05	21305000	9	20.9774	21.5693	20.9638	21.6105	21.8619	21.4442
	6.09015	1.30817	H0Y6E7;H3BT71;P38159;H3BR27;P38159-3;P38159-2;Q96E39;A0A1B0GUK8;H3BNC1;O75526;Q8N7X1;H3BUY5	H0Y6E7;H3BT71;P38159;H3BR27;P38159-3;P38159-2;Q96E39;A0A1B0GUK8	RNA-binding motif protein, X chromosome;RNA-binding motif protein, X chromosome, N-terminally processed;RNA binding motif protein, X-linked-like-1	RBMX;RBMXL1	0	93.709	247790000	50	24.0535	24.0364	24.0184	25.3162	25.3268	25.3898
	0.709741	-0.466393	P0DP25;P0DP24;P0DP23;H0Y7A7;E7ETZ0;E7EMB3;F8WBR5;M0QZ52;G3V479;G3V361;Q96HY3;G3V226;P27482;C9J7T9;P02585	P0DP25;P0DP24;P0DP23;H0Y7A7;E7ETZ0;E7EMB3;F8WBR5;M0QZ52;G3V479		CALM2;CALM1;CALM3	0	122.83	582570000	41	25.934	26.4619	26.8745	26.0496	26.1144	25.7072
	2.16429	0.85811	H0Y818;P40692-3;P40692;P40692-2;A0A087WX20	H0Y818;P40692-3;P40692;P40692-2	DNA mismatch repair protein Mlh1	MLH1	0	28.55	15944000	10	20.7919	20.2351	20.5554	21.338	21.4743	21.3443
	0.947178	0.301159	H0Y8G5;Q14103-3;Q14103;H0YA96;Q14103-4;Q14103-2;D6RAF8;D6RF44;D6RD83;D6RBQ9	H0Y8G5;Q14103-3;Q14103;H0YA96;Q14103-4;Q14103-2;D6RAF8;D6RF44	Heterogeneous nuclear ribonucleoprotein D0	HNRNPD	0	231.53	964750000	125	26.8328	26.7192	26.3598	26.9038	26.8884	27.0231
	0.7838	0.422855	H0Y9R3;Q9H7D7-2;Q9H7D7	H0Y9R3;Q9H7D7-2;Q9H7D7	WD repeat-containing protein 26	WDR26	0.0097638	11.161	7727900	3	19.9774	19.6651	20.5095	20.5338	20.4713	20.4154
	0.850607	0.816877	H0Y9X1;Q96EY4;D6RA57	H0Y9X1;Q96EY4;D6RA57	Translation machinery-associated protein 16	TMA16	0.00076746	18.521	17333000	11	21.4142	20.1932	20.067	21.4721	21.5173	21.1356
	0.952669	0.322011	H0YAS8;P10909-3;P10909-4;P10909;P10909-5;P10909-2;H0YC35	H0YAS8;P10909-3;P10909-4;P10909;P10909-5;P10909-2;H0YC35	Clusterin;Clusterin beta chain;Clusterin alpha chain;Clusterin	CLU	0.00082747	21.54	29821000	17	22.0726	21.6801	21.9797	22.2488	22.0437	22.406
	1.27078	1.11242	H0YD13;P16070-18;P16070-12;P16070-14;P16070-13;P16070-11;P16070-10;P16070-16;P16070-8;P16070-17;P16070-6;P16070-4;P16070-3;P16070-7;P16070-5;P16070;H0Y2P0;H0YE40;H0YDW7;H0YCV9;H0Y5E4;P16070-15;P16070-9;E9PKC6;Q86UZ1;H0YDX6;H0YD17;J3KN83;P16070-19	H0YD13;P16070-18;P16070-12;P16070-14;P16070-13;P16070-11;P16070-10;P16070-16;P16070-8;P16070-17;P16070-6;P16070-4;P16070-3;P16070-7;P16070-5;P16070;H0Y2P0;H0YE40	CD44 antigen	CD44	0	86.489	770080000	63	24.8354	25.9504	26.1303	26.627	26.7647	26.8617
	1.76718	-0.4751	H0YDD4;P10515;E9PEJ4	H0YDD4;P10515;E9PEJ4	Acetyltransferase component of pyruvate dehydrogenase complex;Dihydrolipoyllysine-residue acetyltransferase component of pyruvate dehydrogenase complex, mitochondrial	DLAT	0	66.047	97960000	33	23.9898	24.0735	24.262	23.7765	23.4668	23.6568
	0.00798402	0.00266584	H0YDU8;P53041;A8MU39	H0YDU8;P53041	Serine/threonine-protein phosphatase;Serine/threonine-protein phosphatase 5	PPP5C	0	53.26	65209000	31	23.388	23.217	23.1151	23.1194	23.2287	23.3799
	0.124939	-0.0427297	H0YEH2;Q5T1Z4;Q5T1Z8;Q14671-4;Q14671-2;Q14671;Q14671-3;H0YDK8;E9PR38	H0YEH2;Q5T1Z4;Q5T1Z8;Q14671-4;Q14671-2;Q14671;Q14671-3;H0YDK8;E9PR38	Pumilio homolog 1	PUM1	0	23.941	28414000	7	22.0586	21.9527	22.0005	21.7207	22.053	22.1099
	0.668481	0.24688	H0YFA4;P52943;P52943-2;H0YHD8	H0YFA4;P52943;P52943-2	Cysteine-rich protein 2	CRIP2	0	49.968	121740000	47	23.7365	23.9483	23.9619	24.1263	24.3916	23.8694
	0.883375	0.227618	H0YFD6;P40939;A0A2R8Y4F5;A0A2R8YG21;A0A2R8Y688	H0YFD6;P40939;A0A2R8Y4F5;A0A2R8YG21	Trifunctional enzyme subunit alpha, mitochondrial;Long-chain enoyl-CoA hydratase;Long chain 3-hydroxyacyl-CoA dehydrogenase	HADHA	0	323.31	655680000	174	26.1345	26.5257	26.2111	26.5271	26.5002	26.5269
	1.34508	-0.402801	H0YG54;H0YGR4;Q9Y3B8-2;Q9Y3B8-3;Q9Y3B8;F5GYG5	H0YG54;H0YGR4;Q9Y3B8-2;Q9Y3B8-3;Q9Y3B8;F5GYG5	Oligoribonuclease, mitochondrial	REXO2	0	26.01	56249000	29	23.4367	22.9901	23.1708	22.718	22.8968	22.7744
	0.617938	0.667941	H0YGS7;Q6PJ69	H0YGS7;Q6PJ69	Tripartite motif-containing protein 65	TRIM65	0.0019953	12.407	9839900	6	21.0854	20.3241	19.4306	20.897	20.8336	21.1134
	0.420601	0.603323	H0YJ92;P51948;H0YJF2;P51948-2	H0YJ92;P51948;H0YJF2;P51948-2	CDK-activating kinase assembly factor MAT1	MNAT1	0	40.285	23744000	7	20.1751	20.6254	21.8024	21.7662	21.9152	20.7315
	0.207263	0.0534229	H0YJV7;P25490;H0YJU4;O15391;Q96MM3	H0YJV7;P25490;H0YJU4;O15391	Transcriptional repressor protein YY1;Transcription factor YY2	YY1;YY2	0	33.917	31462000	13	22.1058	22.2581	22.2196	22.1652	22.1535	22.425
	0.196723	0.385539	S4R329;H0YK61;H0YNK0;H0YNK8;Q5J8M3-3;Q5J8M3-2;Q5J8M3;H0YLP8;H0YMH5;H0YN63	S4R329;H0YK61;H0YNK0;H0YNK8;Q5J8M3-3;Q5J8M3-2;Q5J8M3;H0YLP8;H0YMH5	ER membrane protein complex subunit 4	EMC4	0	25.074	15760000	7	21.0363	19.7017	21.8676	21.9387	21.3079	20.5157
	3.74951	-0.407286	H0YKD8;P46779;P46779-2;P46779-3;H0YLP6;H0YMF4;P46779-4;P46779-5	H0YKD8;P46779;P46779-2;P46779-3;H0YLP6;H0YMF4;P46779-4;P46779-5	60S ribosomal protein L28	RPL28	0	114.2	556150000	53	26.6315	26.5949	26.6647	26.2681	26.1958	26.2052
	0.58547	0.617063	Q5SZE2;Q5SZE3;H0YKH6;Q5SZE4;Q5SZE1;H0YNU7;Q96G23	Q5SZE2;Q5SZE3;H0YKH6;Q5SZE4;Q5SZE1;H0YNU7;Q96G23	Ceramide synthase 2	CERS2	0.001807	15.25	22059000	11	21.75	20.9697	20.3463	21.7531	21.981	21.1832
	0.557799	0.464952	H0YKT4;H0YNG3;P67812-4;P67812;P67812-3;P67812-2;H0YNX5;P0C7V7	H0YKT4;H0YNG3;P67812-4;P67812;P67812-3;P67812-2	Signal peptidase complex catalytic subunit SEC11;Signal peptidase complex catalytic subunit SEC11A	SEC11A	0	23.581	48025000	17	21.446	22.5975	22.5052	22.6354	22.6706	22.6375
	0.600578	-0.493063	H0YLH3;Q92696;H0YKP6;H0YKZ8;H0YMG5;H0YLG7	H0YLH3;Q92696;H0YKP6;H0YKZ8;H0YMG5;H0YLG7	Geranylgeranyl transferase type-2 subunit alpha	RABGGTA	0.0017265	13.228	6483700	4	20.8077	21.0185	21.267	19.9781	20.4755	21.1604
	0.971187	-0.864338	H0YLY0;Q9Y5S2	H0YLY0;Q9Y5S2	Serine/threonine-protein kinase MRCK beta	CDC42BPB	0.00077912	19.121	6158500	4	20.975	21.1804	20.303	19.3203	20.366	20.179
	0.0939385	-0.169497	J3KMZ9;H0YMD1;P01130-2;P01130-3;P01130-6;P01130-4;P01130-5;P01130;H0YM92	J3KMZ9;H0YMD1;P01130-2;P01130-3;P01130-6;P01130-4;P01130-5;P01130;H0YM92	Low-density lipoprotein receptor	LDLR	0.00082136	21.179	8847600	10	21.7718	19.9645	19.9589	20.7828	20.4038	20.0001
	0.202507	-0.0494938	H0YMV8;Q71UM5;C9JLI6	H0YMV8;Q71UM5;C9JLI6	40S ribosomal protein S27;40S ribosomal protein S27-like	RPS27L	0	36.998	162530000	28	24.4458	24.3962	24.6062	24.3888	24.3409	24.57
	0.253589	-0.128358	H0YN26;P39687;H7BZ09;O43423;O95626	H0YN26;P39687	Acidic leucine-rich nuclear phosphoprotein 32 family member A	ANP32A	0	118.62	493960000	73	26.3331	25.6945	25.8954	25.7656	25.7879	25.9845
	0.157223	-0.0449257	H0YN81;Q9GZS3;H0YMF9;H0YL19;H3BQA8;H0YM76;H0YLA1	H0YN81;Q9GZS3;H0YMF9;H0YL19	WD repeat-containing protein 61;WD repeat-containing protein 61, N-terminally processed	WDR61	0	92.744	106090000	32	23.6552	23.5465	23.8746	23.6201	23.7375	23.5841
	0.919414	-0.309737	H3BLU7;O43488;Q8NHP1	H3BLU7;O43488	Aflatoxin B1 aldehyde reductase member 2	AKR7A2	0.00042409	23.168	24575000	18	22.1233	21.7466	22.2372	21.7427	21.8079	21.6273
	0.0972997	0.0913277	H3BLV9;Q96SB4-4;Q96SB4;Q96SB4-3;H7C2I2;A8MPP7;A8MPY5;E7ETV6;Q9UPE1-2;Q9UPE1-3;Q9UPE1-4;Q9UPE1	H3BLV9;Q96SB4-4;Q96SB4;Q96SB4-3	SRSF protein kinase 1	SRPK1	0.0007984	19.958	14563000	6	20.4687	21.3803	21.0877	21.1711	20.6812	21.3584
	0.303442	0.21736	H3BMA1;H3BUX1;Q13421-4;Q13421-3;Q13421;Q13421-2;H3BR90	H3BMA1;H3BUX1;Q13421-4;Q13421-3;Q13421;Q13421-2	Mesothelin;Megakaryocyte-potentiating factor;Mesothelin, cleaved form	MSLN	0.00080386	20.242	21287000	9	21.2446	21.8624	21.0552	21.4636	21.9237	21.427
	1.13132	1.67235	H3BV80;H3BMM9;H3BTC0;Q15287-3;Q15287-2;Q15287;H3BPG5;H3BMS0	H3BV80;H3BMM9;H3BTC0;Q15287-3;Q15287-2;Q15287;H3BPG5;H3BMS0	RNA-binding protein with serine-rich domain 1	RNPS1	0	86.662	67179000	28	21.2046	23.0483	20.8157	23.1734	23.4826	23.4296
	0.0652846	-0.0717119	H3BTI2;H3BTP8;H3BSY6;H3BP64;H3BUL4;H3BMX9;Q9GZU8;Q6P4H7;H3BSF0;H3BQQ6;H3BPH9;H3BPF9;H3BN22;H3BU93	H3BTI2;H3BTP8;H3BSY6;H3BP64;H3BUL4;H3BMX9;Q9GZU8;Q6P4H7;H3BSF0;H3BQQ6	Protein FAM192A	FAM192A;NIP30	0.00074516	17.537	15705000	3	20.8045	20.8584	20.9383	20.3055	20.5357	21.5448
	1.43947	-0.349586	H3BNC9;P08708;H0YN88;A0A075B716;H0YN73;A0A0J9YYC4	H3BNC9;P08708;H0YN88;A0A075B716;H0YN73	40S ribosomal protein S17	RPS17	0	253.88	896810000	121	27.0174	27.3868	27.2173	26.931	26.8249	26.8169
	0.393055	-0.0825208	H3BND4;Q6P996-4;Q6P996-5;Q6P996;Q6P996-3;Q86XE2;Q6P996-2;Q6XYB5;J3KNK7;A0A0J9YXH6;H3BU11;H3BQ54;H3BNL6;Q6P474	H3BND4;Q6P996-4;Q6P996-5;Q6P996;Q6P996-3	Pyridoxal-dependent decarboxylase domain-containing protein 1	PDXDC1	0	62.477	50646000	32	22.6596	22.8328	22.8486	22.5705	22.7412	22.7818
	0.278691	0.287213	H3BNK8;H3BU96;H3BNT4;Q99547	H3BNK8;H3BU96;H3BNT4;Q99547	M-phase phosphoprotein 6	MPHOSPH6	0.0023256	12.382	5394600	3	21.2114	19.8068	20.3308	20.6221	20.7568	20.8317
	0.296176	0.505107	H3BS10;H3BP20;P06865;H3BU85;H3BTD4;A0A087WUJ7;P06865-2	H3BS10;H3BP20;P06865;H3BU85;H3BTD4	Beta-hexosaminidase;Beta-hexosaminidase subunit alpha	HEXA	0	37.968	52403000	18	20.9969	22.8954	23.1518	23.103	22.7749	22.6815
	1.34441	0.202813	H3BPE1;H3BQK9;Q9UPN3-3;Q9UPN3-2;Q9UPN3;Q9UPN3-4;H0Y390;Q9UPN3-5;E9PNZ4;H0Y314;A0A0A6YYJ5;H0Y4F5;H0Y6T5;E9PLY0;H0Y7I1	H3BPE1;H3BQK9;Q9UPN3-3;Q9UPN3-2;Q9UPN3;Q9UPN3-4;H0Y390;Q9UPN3-5	Microtubule-actin cross-linking factor 1, isoforms 1/2/3/5	MACF1	0	323.31	220870000	134	24.6543	24.6565	24.6241	24.7768	24.7793	24.9873
	0.243082	-0.391459	H3BPK3;Q16775-2;Q16775;H3BQW8;H3BPQ4;H3BV79;Q16775-3	H3BPK3;Q16775-2;Q16775;H3BQW8;H3BPQ4	Hydroxyacylglutathione hydrolase, mitochondrial	HAGH	0.00079491	19.808	25149000	10	21.5244	21.2921	22.3684	20.476	21.1878	22.3468
	0.0109463	0.00594012	H3BQZ7;Q1KMD3	H3BQZ7;Q1KMD3	Heterogeneous nuclear ribonucleoprotein U-like protein 2	HNRNPUL2-BSCL2;HNRNPUL2	0	91.372	197790000	42	24.4287	24.8401	24.9183	24.9233	24.6245	24.6571
	0.301469	0.18522	H3BRL3;O14562;H3BUM8	H3BRL3;O14562;H3BUM8	Ubiquitin domain-containing protein UBFD1	UBFD1	0.002027	12.683	12906000	6	20.4881	20.2104	19.9982	20.698	20.0169	20.5373
	0.159642	-0.189966	H3BSH7;Q969X6-2;Q969X6;H3BPD7;I3L4T9;Q969X6-3;J3KSE6;J3KTR0;J3KSI1;A0A0J9YXV4;A0A0J9YWM9	H3BSH7;Q969X6-2;Q969X6;H3BPD7;I3L4T9;Q969X6-3	Cirhin	CIRH1A	0.00075386	17.989	10389000	6	21.7023	20.4545	20.6439	21.0075	20.9177	20.3056
	0.749371	-0.186808	H3BTH6;Q8NEZ5;Q8NEZ5-3;H3BRE0;Q8NEZ5-2	H3BTH6;Q8NEZ5;Q8NEZ5-3	F-box only protein 22	FBXO22	0.0008071	20.397	14007000	11	21.195	21.0148	21.2184	20.8022	21.1286	20.937
	0.240696	-0.423343	H3BUN0;Q7Z6E9-4;Q7Z6E9-2;Q7Z6E9;A0A087WY32;I3L3Y2;H3BSK8;A0A2R8Y880	H3BUN0;Q7Z6E9-4;Q7Z6E9-2;Q7Z6E9;A0A087WY32;I3L3Y2;H3BSK8;A0A2R8Y880	E3 ubiquitin-protein ligase RBBP6	RBBP6	0.0017065	12.933	10948000	5	21.5188	20.8114	20.2537	21.1308	20.9164	19.2665
	0.104664	-0.13821	H7C235;H7C0W5;H7C1Q6;H7BXF4;Q9NXE4-5;Q9NXE4-9;Q9NXE4-10;Q9NXE4-7;Q9NXE4-8;Q9NXE4-3;Q9NXE4-6;Q9NXE4-2;Q9NXE4;Q9NXE4-4;H7C2J2	H7C235;H7C0W5;H7C1Q6;H7BXF4;Q9NXE4-5;Q9NXE4-9;Q9NXE4-10;Q9NXE4-7;Q9NXE4-8;Q9NXE4-3;Q9NXE4-6;Q9NXE4-2;Q9NXE4;Q9NXE4-4;H7C2J2	Sphingomyelin phosphodiesterase 4	SMPD4	0.0020141	12.566	9469000	7	21.7027	20.8154	20.0678	20.8007	20.7525	20.6181
	0.387264	0.15486	H7BXY3;Q7L2E3-3;Q7L2E3;Q7L2E3-2	H7BXY3;Q7L2E3-3;Q7L2E3;Q7L2E3-2	Putative ATP-dependent RNA helicase DHX30	DHX30	0	62.294	56784000	28	22.9031	22.8467	22.3813	22.9298	22.8352	22.8307
	0.474154	0.313239	Q5JRG1;H7BYF2;Q9BVL2-2;Q9BVL2-3;Q9BVL2	Q5JRG1;H7BYF2;Q9BVL2-2;Q9BVL2-3;Q9BVL2	Nucleoporin p58/p45	NUPL1	0	36.894	32661000	21	21.2983	22.0932	22.1553	22.3154	22.0708	22.1003
	1.02204	0.541576	H7BYZ9;Q5VT66-3;Q5VT66;Q5VT66-2;H0YDX4;X6RIL1	H7BYZ9;Q5VT66-3;Q5VT66;Q5VT66-2	Mitochondrial amidoxime-reducing component 1	2001-03-01	0	47.961	30551000	18	21.9666	21.9022	21.202	22.1975	22.1791	22.319
	0.987129	-0.898725	H7BZF6;H7C492;Q9Y276	H7BZF6;H7C492;Q9Y276	Mitochondrial chaperone BCS1	BCS1L	0.00080483	20.271	11071000	13	21.4083	21.1202	20.9303	20.4019	19.4931	20.8676
	1.3352	1.13338	H7C1N3;O15155;A0A3B3IU16;C9JTT8;Q68DU7;O15155-2	H7C1N3;O15155;A0A3B3IU16;C9JTT8;Q68DU7;O15155-2	BET1 homolog	BET1;DKFZp781C0425	0.0017699	14.108	16423000	12	21.3929	20.0964	20.3605	21.747	21.6903	21.8126
	2.42966	2.17946	H7C2Q8;Q99848	H7C2Q8;Q99848	Probable rRNA-processing protein EBP2	EBNA1BP2	0	83.408	111560000	33	21.6971	22.2497	22.8542	24.291	24.3411	24.7072
	0.0364234	0.0493495	H7C5L6;P78362;P78362-2;H7C521;F8WBW4	H7C5L6;P78362;P78362-2;H7C521;F8WBW4	SRSF protein kinase 2;SRSF protein kinase 2 N-terminal;SRSF protein kinase 2 C-terminal	SRPK2	0	23.402	20889000	13	21.0113	20.9635	21.8136	21.5958	20.5842	21.7565
	0.585974	-0.611668	H7C5Q0;Q96IZ7-2;Q96IZ7;C9J713	H7C5Q0;Q96IZ7-2;Q96IZ7;C9J713	Serine/Arginine-related protein 53	RSRC1	0.0020161	12.589	3659500	4	20.4079	21.7513	21.1696	19.9869	20.7182	20.7888
	0.113258	-0.0503642	I1E4Y6;Q6Y7W6-4;Q6Y7W6-5;Q6Y7W6;Q6Y7W6-3;C9JHW1;E7ESB6;C9JW88;F8WCD5;C9JPV7;C9JXQ0;C9J0V6;C9JHT0;C9JRZ2;C9JH18	I1E4Y6;Q6Y7W6-4;Q6Y7W6-5;Q6Y7W6;Q6Y7W6-3;C9JHW1;E7ESB6	PERQ amino acid-rich with GYF domain-containing protein 2	GIGYF2	0	180.42	73064000	40	23.7499	23.6059	23.2181	23.5	23.5048	23.418
	0.0141749	-0.021644	I3L0E3;E9PE17;Q9Y2R5;A0A0M3HEQ9;Q8N859	I3L0E3;E9PE17;Q9Y2R5	28S ribosomal protein S17, mitochondrial	hCG_1984214;MRPS17	0.00082169	21.18	28770000	12	21.2231	22.0883	21.2909	21.9721	21.8959	20.6694
	0.0206684	-0.0181719	I3L0N3;P46459;P46459-2;I3L0L3;I3L338;I3L4Q9	I3L0N3;P46459;P46459-2	Vesicle-fusing ATPase	NSF	0	80.986	87595000	58	23.0214	24.0169	23.6401	23.5713	23.5916	23.461
	0.28625	-0.414517	J3QS48;I3L295;J3KTK8;J3QQZ4;J3KT75;J3QW43;J3QRD5;O75352-2;O75352;J3KSI4;I3L405;I3L261;I3L1D2;I3L4E0	J3QS48;I3L295;J3KTK8;J3QQZ4;J3KT75;J3QW43;J3QRD5;O75352-2;O75352;J3KSI4;I3L405;I3L261;I3L1D2;I3L4E0	Mannose-P-dolichol utilization defect 1 protein	MPDU1	0.0017513	13.719	9982400	6	20.9565	20.2875	21.2743	20.9109	20.9524	19.4113
	0.711281	-0.236029	I3L2B0;O75153;K7EIG1;I3L318;I3L350;I3L3A3;I3L4B5	I3L2B0;O75153;K7EIG1	Clustered mitochondria protein homolog	CLUH	0	105	103380000	62	24.2294	23.7209	24.0583	23.7571	23.8152	23.7282
	0.0227295	0.0441945	I3L2C7;P57678;I3L399	I3L2C7;P57678	Gem-associated protein 4	GEMIN4	0	30.189	25227000	18	21.4487	22.1087	20.476	21.7966	20.5022	21.8672
	1.06215	0.884172	I3L4C2;Q9UQB8-3;Q9UQB8-5;Q9UQB8-4;Q9UQB8-6;Q9UQB8-2;Q9UQB8;B4DWA1;I3L327;I3L3C6;I3L3C5;I3L125;I3L0M4;I3L3J7;I3L1C8;I3L2M4;I3L2J6;I3L113;I3L4A3;I3L526;I3L0Y9	I3L4C2;Q9UQB8-3;Q9UQB8-5;Q9UQB8-4;Q9UQB8-6;Q9UQB8-2;Q9UQB8;B4DWA1;I3L327;I3L3C6	Brain-specific angiogenesis inhibitor 1-associated protein 2	BAIAP2	0	38.253	24146000	17	20.5013	21.6694	20.6399	21.8822	22.012	21.569
	0.0837838	0.0827103	J3KMZ8;Q92785;Q92785-2;E9PN04	J3KMZ8;Q92785;Q92785-2	Zinc finger protein ubi-d4	DPF2	0	24.322	11839000	8	21.4692	20.5594	20.4463	20.7893	21.1705	20.7632
	1.7841	0.186375	J3KN16;Q5VYK3;R4GMY1;R4GMY3;F6XAQ5	J3KN16;Q5VYK3	Proteasome-associated protein ECM29 homolog	KIAA0368;ECM29	0	300.77	227990000	125	24.8172	24.6688	24.7381	24.9462	24.8899	24.947
	0.616133	0.542015	J3KN29;O00233;F5H5V4;F5GX23;O00233-2;F5H7X1;F5H169;O00233-3	J3KN29;O00233;F5H5V4;F5GX23;O00233-2;F5H7X1	26S proteasome non-ATPase regulatory subunit 9	PSMD9	0	31.75	39750000	11	21.0952	22.2826	22.2445	22.2896	22.4497	22.5091
	0.269199	0.265186	S4R3Q9;J3KNA0;Q15070-2;Q15070;E7EVY0	S4R3Q9;J3KNA0;Q15070-2;Q15070;E7EVY0	Mitochondrial inner membrane protein OXA1L	OXA1L	0.0014717	16.984	16628000	9	19.899	20.3866	20.5325	19.955	21.1477	20.5109
	1.17188	-0.526324	J3KNF8	J3KNF8		CYB5B	0	129.53	125450000	62	24.4994	24.3719	24.7701	24.0762	24.2933	23.6928
	0.0547942	-0.0295118	J3KNQ4;Q9NVD7;E9PS97;Q9NVD7-2;A0A087WZB5;Q9HBI1-3;Q9HBI1;Q9HBI1-2	J3KNQ4;Q9NVD7;E9PS97;Q9NVD7-2	Alpha-parvin	PARVA	0	59.097	60187000	30	23.3773	22.7837	22.8924	23.057	22.9441	22.9638
	0.354163	0.13031	J3QL05;J3KP15;Q01130-2;Q01130;Q9BRL6-2;Q9BRL6	J3QL05;J3KP15;Q01130-2;Q01130	Serine/arginine-rich splicing factor 2	SRSF2	0	109.61	452560000	46	25.574	26.0172	25.9658	26.0981	25.8864	25.9634
	1.54701	0.437448	J3KPP4;O95232;D6RDI2;E7EN55;C9JL41;O95232-2;D6RHH0;U3KQT3	J3KPP4;O95232;D6RDI2	Luc7-like protein 3	LUC7L3	0	101.71	117810000	43	23.7448	23.457	23.8929	24.1733	24.1441	24.0896
	0.432791	0.133156	J3KPS0;Q9NXW2;Q9NXW2-2;V9GYN7	J3KPS0;Q9NXW2;Q9NXW2-2;V9GYN7	DnaJ homolog subfamily B member 12	DNAJB12	0	30.635	20727000	15	21.3574	21.6793	21.2898	21.5744	21.6691	21.4825
	0.172635	-0.196833	J3KPT4;Q9H4I3	J3KPT4;Q9H4I3	TraB domain-containing protein	TRABD	0.0018268	16.297	11679000	7	21.9062	20.7562	20.5515	21.0271	20.7086	20.8877
	0.619349	0.273043	J3KQ32;Q9NTK5;Q9NTK5-2;Q9NTK5-3;C9JTK6;C9JCJ9	J3KQ32;Q9NTK5;Q9NTK5-2	Obg-like ATPase 1	OLA1	0	216.87	321170000	62	25.3448	25.5503	24.9096	25.4225	25.5885	25.6129
	0.82184	0.149305	J3KQ48;Q9Y3E5	J3KQ48;Q9Y3E5	Peptidyl-tRNA hydrolase 2, mitochondrial	PTRH2	0	60.498	126490000	55	24.0728	23.9481	23.9959	24.2917	24.1435	24.0295
	0.391178	0.157995	J3KQJ1;Q8NBJ7;C9J660;E9PBT8;C9JL30;H7C3B2;A8MXB9;F8WA42;Q8NBJ7-3;E9PG02;J3QT17;Q8NBJ7-2;Q8NBJ7-5;F8WEX5;F8WES7;Q8NBJ7-4;F8WEV7	J3KQJ1;Q8NBJ7;C9J660;E9PBT8;C9JL30;H7C3B2;A8MXB9;F8WA42;Q8NBJ7-3;E9PG02;J3QT17;Q8NBJ7-2;Q8NBJ7-5;F8WEX5	Sulfatase-modifying factor 2	SUMF2	0	60.244	69700000	39	23.1792	22.7355	23.1191	22.9885	23.1914	23.3279
	0.174596	-0.275365	J3KSS7;Q9NZ52-3;Q9NZ52-4;Q9NZ52-2;Q9NZ52;J3KTR5;J3QS87;J3KSG3	J3KSS7;Q9NZ52-3;Q9NZ52-4;Q9NZ52-2;Q9NZ52;J3KTR5;J3QS87	ADP-ribosylation factor-binding protein GGA3	GGA3	0.0007485	17.672	16649000	3	21.1668	19.4046	20.3367	19.429	20.1649	20.4881
	0.528424	0.810071	J3KSW8;Q6WCQ1-3;Q6WCQ1;Q6WCQ1-2;H0Y2S9;H0Y7E2;H7C3G6	J3KSW8;Q6WCQ1-3;Q6WCQ1;Q6WCQ1-2;H0Y2S9	Myosin phosphatase Rho-interacting protein	MPRIP	0	51.425	27513000	28	22.0429	21.8724	19.9478	21.9924	22.2141	22.0868
	0.402834	1.27728	J3KT51;Q9UK76;Q9UK76-2;J3KSH8;Q9UK76-3	J3KT51;Q9UK76;Q9UK76-2;J3KSH8;Q9UK76-3	Hematological and neurological expressed 1 protein;Hematological and neurological expressed 1 protein, N-terminally processed	HN1	0	54.472	92486000	30	23.4877	19.5585	23.6779	23.4541	23.5	23.6018
	0.721557	0.123016	J3KTA4;P17844;P17844-2;J3KRZ1;J3QRQ7;J3QSF1;J3KRX8;J3KTQ4;J3QR02;X6RLV5;J3QLG9;J3QR62;J3QRN5	J3KTA4;P17844;P17844-2	Probable ATP-dependent RNA helicase DDX5	DDX5	0	280.48	1352900000	196	27.5486	27.3398	27.3482	27.5732	27.4597	27.5727
	0.186381	0.103315	J3QR09;J3KTE4;P84098	J3QR09;J3KTE4;P84098	Ribosomal protein L19;60S ribosomal protein L19	RPL19	0	42.724	386650000	39	25.7459	25.5319	25.3779	25.4569	25.4883	26.0204
	0.241817	-0.243699	J3KTF8;J3QQX2;P52565;J3KRE2;J3KRY1;P52565-2;J3KS60	J3KTF8;J3QQX2;P52565;J3KRE2;J3KRY1;P52565-2	Rho GDP-dissociation inhibitor 1	ARHGDIA	0	102.81	592290000	55	26.2661	25.5753	26.9175	26.0135	26.1609	25.8534
	2.21905	-0.469432	J3KTL2;Q07955;Q07955-3;Q07955-2;J3KSR8;J3QQV5;J3KSW7	J3KTL2;Q07955;Q07955-3;Q07955-2;J3KSR8	Serine/arginine-rich splicing factor 1	SRSF1	0	64.781	331910000	80	25.8789	26.0664	25.8714	25.4292	25.3895	25.5896
	0.345229	0.15077	J3QK89;Q8IWX8	J3QK89;Q8IWX8	Calcium homeostasis endoplasmic reticulum protein	CHERP	0	96.585	66775000	27	23.2015	23.0808	22.6663	23.2615	22.985	23.1543
	0.299527	-0.555329	J3QL54;Q9BW27-2;Q9BW27-3;Q9BW27;J3QLH0;J3KT10;F5H0W7;J3QLD4;J3QS63;J3QL91;J3QLV0	J3QL54;Q9BW27-2;Q9BW27-3;Q9BW27;J3QLH0;J3KT10;F5H0W7;J3QLD4	Nuclear pore complex protein Nup85	NUP85	0	70.661	29562000	13	22.0851	22.1315	21.8435	22.3953	19.9858	22.013
	0.145283	-0.265385	J3QRJ1;J3QL71;Q96FV2-2;Q96FV2;J3KT79;J3QR84;J3KS57;J3QQM9	J3QRJ1;J3QL71;Q96FV2-2;Q96FV2;J3KT79;J3QR84	Secernin-2	SCRN2	0	25.287	9466400	10	21.3085	19.9665	20.8264	20.5247	21.346	19.4346
	0.361231	0.511622	J3QLE5;P14678-2;P63162;P14678;P63162-2;P14678-3;J3KRY3;S4R3P3	J3QLE5;P14678-2;P63162;P14678;P63162-2;P14678-3;J3KRY3;S4R3P3	Small nuclear ribonucleoprotein-associated proteins B and B;Small nuclear ribonucleoprotein-associated protein N	SNRPN;SNRPB	0	25.579	103010000	25	23.6029	22.1925	24.1687	23.7489	23.7994	23.9506
	0.17529	-0.144337	J3QLS3;Q9Y2R9;J3QQS1;J3QKW2;J3KSI8	J3QLS3;Q9Y2R9;J3QQS1;J3QKW2;J3KSI8	28S ribosomal protein S7, mitochondrial	MRPS7	0	95.221	44262000	19	22.1591	22.6647	22.497	21.7495	22.6157	22.5226
	0.689177	-0.267523	J3QQ67;Q07020;G3V203;H0YHA7;Q07020-2;F8VYV2;F8VUA6;A0A075B7A0;F8VXR6	J3QQ67;Q07020;G3V203;H0YHA7;Q07020-2;F8VYV2;F8VUA6;A0A075B7A0	60S ribosomal protein L18	RPL18	0	130.77	727680000	87	26.6644	27.0002	27.2271	26.6682	26.5969	26.8241
	0.950404	-0.305122	J3QRI7;J3QQQ9;J3QQV1;J3QRC4;P61254;E5RIT6;Q9UNX3;J3KSS0;E5RHH1;J3KS10	J3QRI7;J3QQQ9;J3QQV1;J3QRC4;P61254;E5RIT6;Q9UNX3;J3KSS0	60S ribosomal protein L26;60S ribosomal protein L26-like 1	RPL26;RPL26L1	0	75.058	436580000	70	25.9434	26.4014	25.9948	25.7285	25.8453	25.8505
	1.20201	-0.212147	J3QQY2;J9JIE6;Q9UM00-2;Q9UM00;J3KS45	J3QQY2;J9JIE6;Q9UM00-2;Q9UM00	Transmembrane and coiled-coil domain-containing protein 1	TMCO1	0.00078958	19.575	50270000	21	22.9523	23.1392	22.9849	22.8138	22.9164	22.7097
	1.9279	-0.273771	J3QRD1;P51648;P51648-2;J3QS00;I3L1M4;J3QKK9;J3KTD9;I3L2W1;K7EN73;J3KTG1;E9PJV0;C9JGJ2;I3L0X1;C9JKT2;C9JMC5;I3L3I9;A8MYB8;E9PNN6;P48448;P43353-2;P30838;P43353	J3QRD1;P51648;P51648-2	Fatty aldehyde dehydrogenase	ALDH3A2	0	56.587	53912000	44	22.9881	22.8384	22.9301	22.6521	22.5645	22.7187
	0.0170249	-0.0318368	J3QRG6;P42771;P42771-4;K7ES20;K7ENC6;P42771-2;P42771-3;P42772	J3QRG6;P42771;P42771-4;K7ES20;K7ENC6;P42771-2	Cyclin-dependent kinase inhibitor 2A	CDKN2A	0.00082406	21.329	33149000	10	23.023	21.8117	20.8962	21.8227	21.7811	22.0316
	1.76568	0.359084	J3QRS3;P19105;O14950;J3KTJ1;P24844;P24844-2	J3QRS3;P19105;O14950;J3KTJ1;P24844	Myosin regulatory light chain 12A;Myosin regulatory light chain 12B;Myosin regulatory light polypeptide 9	MYL12A;MYL12B;MYL9	0	75.301	413930000	58	25.6237	25.4118	25.4624	25.7381	25.8739	25.9632
	0.2439	0.211692	J3QRS9;X6R4W8;O43670-2;O43670;O43670-4;O43670-3;J3KS31;J3QS27;J3KTL1;J3KRB6;J3KRW6;H0Y3M2	J3QRS9;X6R4W8;O43670-2;O43670;O43670-4;O43670-3;J3KS31	BUB3-interacting and GLEBS motif-containing protein ZNF207	ZNF207	0	100.95	114600000	48	23.1221	24.1342	24.0679	24.1734	23.9688	23.8171
	3.33929	-0.29229	J3QRU1;P07947;P12931;P12931-2;Q573B4;P06239;P06239-3	J3QRU1;P07947	Non-specific protein-tyrosine kinase;Tyrosine-protein kinase Yes	YES1	0	52.761	65892000	23	23.4288	23.3839	23.422	23.1465	23.1398	23.0715
	0.945576	-0.203019	J3QT28;O43684-2;O43684;J3QSX4	J3QT28;O43684-2;O43684	Mitotic checkpoint protein BUB3	BUB3	0	162.53	307860000	90	25.6815	25.4255	25.4866	25.3677	25.2024	25.4144
	0.0785406	0.0280984	J3QTA2;Q99933-4;Q99933-3;Q99933;Q99933-2;A0A0U1RR89;C9JYK5	J3QTA2;Q99933-4;Q99933-3;Q99933;Q99933-2	BAG family molecular chaperone regulator 1	BAG1	0	90.478	89537000	41	23.5825	23.9213	23.5624	23.6202	23.7623	23.768
	0.998838	0.846685	K4DI92;Q6NW29;D6R9C7;D6RCM5;D6RDH6;E7EV43;Q6NW29-2	K4DI92;Q6NW29;D6R9C7;D6RCM5;D6RDH6;E7EV43;Q6NW29-2	RWD domain-containing protein 4	RWDD4	0.0018242	16.171	8874400	4	20.3733	20.0462	19.1509	20.9667	20.424	20.7197
	0.0955147	0.13065	K7ENZ6;K7EMF4;K7ELM8;K7EJ34;K7ENF4;Q86VR2	K7ENZ6;K7EMF4;K7ELM8;K7EJ34;K7ENF4;Q86VR2	Protein FAM134C	FAM134C	0.0017047	12.909	6185200	5	21.2362	20.21	19.7616	20.6823	20.8185	20.0988
	0.746247	0.298571	K7EQ02;K7EQ55;K7EK33;Q96EP5-2;Q96EP5	K7EQ02;K7EQ55;K7EK33;Q96EP5-2;Q96EP5	DAZ-associated protein 1	DAZAP1	0	57.785	127310000	26	23.9567	23.3843	23.8826	23.9807	24.1104	24.0282
	1.79516	-0.243329	K7EK60;O95466-2;K7EJE6;A0A0A0MR62;O95466;O95466-3	K7EK60;O95466-2;K7EJE6;A0A0A0MR62;O95466;O95466-3	Formin-like protein 1	FMNL1	0.0023186	12.329	3643300	3	20.835	20.7509	20.8	20.6593	20.5238	20.4729
	1.26933	-0.273945	K7EKE6;P36776-2;P36776;K7EJE8;P36776-3;K7ER27;K7EQF8;K7ERR6;K7ER56	K7EKE6;P36776-2;P36776;K7EJE8;P36776-3	Lon protease homolog, mitochondrial	LONP1	0	323.31	1219600000	223	27.3624	27.6846	27.4481	27.2727	27.1661	27.2343
	0.510123	-0.584375	K7EKE8;Q92692-2;Q92692	K7EKE8;Q92692-2;Q92692	Nectin-2	PVRL2	0.0017164	13.113	5131900	5	20.6473	20.1414	21.8049	20.4423	20.2917	20.1066
	0.0413532	-0.0751661	K7EL65;K7ELF8;O14732-2;O14732;Q6PIP6	K7EL65;K7ELF8;O14732-2;O14732;Q6PIP6	Inositol monophosphatase 2	IMPA2	0.0020027	12.473	9108900	2	20.8584	20.4599	20.0592	21.1135	19.2512	20.7874
	0.287639	-0.1828	K7ELC2;P62841;K7EM56;A0A0B4J2B4;S4R417;K7EQJ5;K7EJ78;S4R456	K7ELC2;P62841;K7EM56;A0A0B4J2B4;S4R417;K7EQJ5;K7EJ78;S4R456	40S ribosomal protein S15	RPS15	0	66.543	394330000	66	25.2263	25.3342	25.9028	25.2944	25.0544	25.566
	0.996156	1.66625	K7ELG9;Q3MHD2;Q3MHD2-2	K7ELG9;Q3MHD2;Q3MHD2-2	Protein LSM12 homolog	LSM12	0.0007533	17.962	52207000	16	21.4742	22.2554	19.6301	22.7318	22.6496	22.977
	0.528136	0.269428	K7ELL7;P14314-2;P14314;K7EPW7;K7EKX1;K7EJ70;A0A0C4DGP4;K7EIP3	K7ELL7;P14314-2;P14314	Glucosidase 2 subunit beta	PRKCSH	0	187.23	854490000	137	26.0783	26.5568	26.8143	26.6714	26.8756	26.7107
	1.43954	0.650242	K7ELV2;Q96EE3;Q96EE3-1;K7EP88;K7EPZ5;K7ENI5	K7ELV2;Q96EE3;Q96EE3-1	Nucleoporin SEH1	SEH1L	0	37.475	18147000	15	20.5317	20.3742	20.2009	21.2782	20.656	21.1233
	2.52319	0.417119	K7EM18;P41567;K7EQP2	K7EM18;P41567	Eukaryotic translation initiation factor 1	EIF1	0	150.57	529670000	59	25.8265	25.7738	25.6386	26.1298	26.1317	26.2288
	0.647879	0.187051	K7EML2;K7EQ03;K7EP90;Q9BTD8-4;Q9BTD8-2;Q9BTD8-3;Q9BTD8;K7ER08	K7EML2;K7EQ03;K7EP90;Q9BTD8-4;Q9BTD8-2;Q9BTD8-3;Q9BTD8;K7ER08	RNA-binding protein 42	RBM42	0.0017649	13.98	18445000	6	21.077	21.4297	21.1924	21.2621	21.504	21.4941
	0.0100266	0.0206286	K7EN45;Q13526	K7EN45;Q13526	Peptidyl-prolyl cis-trans isomerase NIMA-interacting 1	PIN1	0.0018155	15.623	8797300	6	19.4952	20.9568	20.6564	21.0906	19.3962	20.6835
	0.142461	-0.358976	K7ENE5;O00115-2;O00115	K7ENE5;O00115-2;O00115	Deoxyribonuclease-2-alpha	DNASE2	0.0029557	12.174	31238000	7	20.618	22.3586	22.5445	22.1681	22.2035	20.0725
	2.05638	0.933068	K7EP32;Q9BZV1-2;Q9BZV1	K7EP32;Q9BZV1-2;Q9BZV1	UBX domain-containing protein 6	UBXN6	0	24.516	18080000	7	20.5706	20.7762	20.2821	21.5691	21.6445	21.2144
	0.758757	0.175683	K7ERD7;O95707;K7ESH8;K7EK50;K7EQV2	K7ERD7;O95707;K7ESH8;K7EK50;K7EQV2	Ribonuclease P protein subunit p29	POP4	0.0026403	12.276	11283000	7	20.726	20.818	20.6012	21.0493	20.8691	20.7539
	0.475743	0.317348	K7ERF1;Q9UBQ5;Q9UBQ5-2;K7ES31;A0A087WVB9;K7EK53;K7EQM4;B4DQ48	K7ERF1;Q9UBQ5;Q9UBQ5-2;K7ES31	Eukaryotic translation initiation factor 3 subunit K	EIF3K	0	146.68	231600000	56	23.9687	24.7833	24.8168	25.0036	24.7822	24.735
	1.24374	0.767731	K7ES52;K7ERJ1;K7ERV3;P04183	K7ES52;K7ERJ1;K7ERV3;P04183	Thymidine kinase;Thymidine kinase, cytosolic	TK1	0.0017606	13.891	22738000	18	21.2252	20.4033	21.1434	21.678	21.9151	21.482
	1.60443	0.691168	K7ES61;Q9BYD3;K7EKI4;K7ELF1;K7ELQ0;X6RAY8;Q9BYD3-2	K7ES61;Q9BYD3;K7EKI4;K7ELF1;K7ELQ0;X6RAY8;Q9BYD3-2	39S ribosomal protein L4, mitochondrial	MRPL4	0	33.362	17761000	17	20.7336	20.6573	20.4078	21.5201	20.956	21.396
	0.379107	-0.72277	L0R6Q1	L0R6Q1		SLC35A4	0	39.229	36606000	18	22.3166	22.3589	22.3913	22.4727	22.3931	20.0327
	0.308183	-0.107138	M0QWZ7;Q9NP81;B4DJM9;M0R2C6;Q9NP81-2;M0R2H5;M0QX29;M0R259;M0R1C0	M0QWZ7;Q9NP81;B4DJM9;M0R2C6;Q9NP81-2	Serine--tRNA ligase, mitochondrial	SARS2	0	45.065	38481000	32	22.4972	22.6513	22.2117	22.2278	22.4022	22.4089
	1.28614	0.181948	M0QXB4;O14579-2;O14579;M0R061;O14579-3	M0QXB4;O14579-2;O14579	Coatomer subunit epsilon	COPE	0	221.03	230190000	68	24.8369	24.7576	24.7211	24.9952	25.0249	24.8414
	0.0891666	-0.248295	M0QXB5;O95571;M0QY80;M0QX80	M0QXB5;O95571;M0QY80	Persulfide dioxygenase ETHE1, mitochondrial	ETHE1	0	25.262	30333000	11	22.6509	20.3567	23.0779	22.2252	20.75	22.3654
	0.660984	1.34486	M0R299;M0QXL5;M0R2Q4;P22087;M0R0P1;M0R2U2;M0R1H0;M0R2B0;A6NHQ2	M0R299;M0QXL5;M0R2Q4;P22087;M0R0P1;M0R2U2;M0R1H0;M0R2B0	rRNA 2-O-methyltransferase fibrillarin	FBL	0	82.631	97698000	34	20.6054	23.2957	23.3886	23.8448	23.5258	23.9538
	0.740684	0.912987	M0QY97;Q9UPT8	M0QY97;Q9UPT8	Zinc finger CCCH domain-containing protein 4	ZC3H4	0	26.836	22537000	13	20.9674	21.3316	19.5586	21.7086	21.6868	21.2012
	0.27294	-0.203229	M0R2U6;M0QZF2;M0QYJ9;M0R2P6;Q8TBC3-2;Q8TBC3;M0R0S1	M0R2U6;M0QZF2;M0QYJ9;M0R2P6;Q8TBC3-2;Q8TBC3;M0R0S1	SH3KBP1-binding protein 1	SHKBP1	0.00075557	18.047	6897800	3	20.4768	19.9074	20.7138	20.1036	20.4973	19.8873
	1.87254	0.951335	M0R2N0;M0QZC7;Q9H0W8-2;Q9H0W8;M0QYR7;M0QZH1;M0QX70;M0R0U0	M0R2N0;M0QZC7;Q9H0W8-2;Q9H0W8;M0QYR7	Protein SMG9	SMG9	0	23.503	9342200	9	20.0079	19.2612	19.7647	20.6926	20.6607	20.5346
	0.677723	0.871162	M0QZR4;Q92888;Q92888-3;Q92888-2;Q92888-4;M0R2C7;M0QYC1;M0QZH8	M0QZR4;Q92888;Q92888-3;Q92888-2;Q92888-4	Rho guanine nucleotide exchange factor 1	ARHGEF1	0	46.718	32148000	16	20.6431	22.3762	20.6625	22.0377	22.3024	21.9552
	0.32272	-0.242332	M0R0F0;P46782;M0R0R2;M0QZN2	M0R0F0;P46782;M0R0R2;M0QZN2	40S ribosomal protein S5;40S ribosomal protein S5, N-terminally processed	RPS5	0	99.816	449970000	56	26.4888	26.5007	25.6446	26.1786	25.9694	25.7591
	0.0212537	-0.0161018	M0R0Y2;P54920;M0R2M1;M0R027;M0R213;M0R058	M0R0Y2;P54920;M0R2M1	Alpha-soluble NSF attachment protein	NAPA	0	36.294	45223000	26	22.761	22.6851	22.8477	22.9422	23.0475	22.2557
	1.6563	-0.660408	M0R117;Q02543;M0R3D6;M0R1A7;M0R0P7	M0R117;Q02543;M0R3D6;M0R1A7;M0R0P7	60S ribosomal protein L18a	RPL18A	0	65.904	168740000	43	25.0021	24.7831	25.4003	24.3742	24.3915	24.4387
	0.143793	-0.0612494	M0R165;Q9UBC2-3;Q9UBC2;Q9UBC2-2;Q9UBC2-4;M0R2S2;M0R3I1;K7EJR2;M0R330;M0QX30;M0R1V5	M0R165;Q9UBC2-3;Q9UBC2;Q9UBC2-2;Q9UBC2-4;M0R2S2	Epidermal growth factor receptor substrate 15-like 1	EPS15L1	0	49.196	36565000	35	22.5438	22.2479	22.0065	22.1741	22.263	22.1773
	0.135372	-0.153973	M0R181;P46778;G3V1B3	M0R181;P46778;G3V1B3	60S ribosomal protein L21	RPL21	0	43.321	435720000	41	25.2013	26.3133	26.5045	25.68	25.8362	26.0409
	0.757072	-0.854727	M0R1T5;O43633;M0R1L7	M0R1T5;O43633;M0R1L7	Charged multivesicular body protein 2a	CHMP2A	0.00075988	18.267	19807000	10	21.2761	21.9949	21.8646	19.9237	21.4137	21.234
	0.992251	-0.294765	M0R208;Q16740;A0A2R8YEF5	M0R208;Q16740	ATP-dependent Clp protease proteolytic subunit;ATP-dependent Clp protease proteolytic subunit, mitochondrial	CLPP	0	117.77	84260000	24	23.8713	24.0189	23.6825	23.5331	23.7483	23.4069
	0.160958	-0.196286	M0R2A8;Q86TI2-4;Q86TI2;Q86TI2-2;M0R162	M0R2A8;Q86TI2-4;Q86TI2;Q86TI2-2;M0R162	Dipeptidyl peptidase 9	DPP9	0.00076953	18.623	10679000	9	20.1861	21.6696	21.4066	20.9504	20.8546	20.8684
	1.03979	-0.159922	M0R2B7;P28340;M0QZR8;A0A2R8Y7K6;A0A2R8Y705;M0QXE6;M0QXQ2;M0QZB4;M0R3H8	M0R2B7;P28340;M0QZR8;A0A2R8Y7K6;A0A2R8Y705	DNA polymerase;DNA polymerase delta catalytic subunit	POLD1	0	85.226	70041000	42	23.4442	23.3339	23.2088	23.1215	23.183	23.2025
	1.25242	-0.255328	M0R2Z9;Q8IX01-4;Q8IX01-3;Q8IX01;M0R3F6	M0R2Z9;Q8IX01-4;Q8IX01-3;Q8IX01;M0R3F6	SURP and G-patch domain-containing protein 2	SUGP2	0	66.181	43003000	20	22.5203	22.4724	22.4772	22.0579	22.3809	22.2652
	0.907831	-0.374953	O00116;A0A1B0GWA2;A0A2R8YEL0;B8ZZ81	O00116;A0A1B0GWA2;A0A2R8YEL0	Alkyldihydroxyacetonephosphate synthase, peroxisomal	AGPS	0	79.862	90851000	37	23.9533	24.0164	23.5957	23.2569	23.7422	23.4414
	0.623165	0.741013	O00139-2;O00139-1;O00139-5;O00139;O00139-4;H0Y8H2;D6R9M0	O00139-2;O00139-1;O00139-5;O00139;O00139-4	Kinesin-like protein KIF2A	KIF2A	0	44.862	34183000	20	21.6198	22.2235	20.4242	22.0074	22.2775	22.2056
	0.0198425	-0.0147686	O00148;O00148-2;K7EQN7;O00148-3;A0A0D9SEM9;K7EPJ3	O00148;O00148-2;K7EQN7;O00148-3	ATP-dependent RNA helicase DDX39A	DDX39A	0	42.836	57012000	22	22.786	22.827	23.04	23.25	22.9183	22.4404
	1.04377	0.370698	O00151	O00151	PDZ and LIM domain protein 1	PDLIM1	0	146.95	356020000	105	25.6075	25.1668	25.0682	25.629	25.6373	25.6883
	1.40824	0.251719	O00154-4;O00154-6;O00154-5;O00154-7;O00154;O00154-2;O00154-3;K7EKP8	O00154-4;O00154-6;O00154-5;O00154-7;O00154;O00154-2;O00154-3;K7EKP8	Cytosolic acyl coenzyme A thioester hydrolase	ACOT7	0	62.746	90400000	42	23.4537	23.2678	23.4466	23.6384	23.741	23.5439
	0.258279	-0.222001	O00161;H3BNE1;H3BR18;H3BM38;H3BPJ0;H3BV99;H3BP15;H3BQY9;O00161-2	O00161;H3BNE1;H3BR18;H3BM38;H3BPJ0;H3BV99;H3BP15;H3BQY9;O00161-2	Synaptosomal-associated protein 23;Synaptosomal-associated protein	SNAP23	0.0016972	12.79	11276000	9	20.9393	21.7358	20.5986	20.7591	20.8879	20.9608
	0.661757	0.565153	O00165-5;O00165;O00165-2;E9PIQ7;Q5VYD6;O00165-4;O00165-6;O00165-3	O00165-5;O00165;O00165-2;E9PIQ7;Q5VYD6;O00165-4;O00165-6;O00165-3	HCLS1-associated protein X-1	HAX1	0	23.912	13286000	8	20.4223	20.191	21.4293	21.2897	21.3431	21.1053
	0.877534	1.40608	O00178;F5H716;B0QY59;F5H257	O00178	GTP-binding protein 1	GTPBP1	0	64.682	50338000	32	21.3109	22.6509	20.0708	22.7555	22.8173	22.6779
	0.829971	0.265165	O00186	O00186	Syntaxin-binding protein 3	STXBP3	0	72.986	55558000	29	22.6414	22.7989	22.6483	23.2194	22.9215	22.7432
	1.85644	1.14684	O00194;K7ES41	O00194;K7ES41	Ras-related protein Rab-27B	RAB27B	0	28.108	29203000	15	21.7298	21.1259	20.8379	22.2206	22.4627	22.4509
	0.864095	-0.274289	O00203-3;O00203;H0YBD0	O00203-3;O00203	AP-3 complex subunit beta-1	AP3B1	0	67.559	65439000	40	23.1746	23.5077	23.5736	23.0357	23.3026	23.0948
	0.140503	0.0553252	O00231;O00231-2;J3QRY4;J3QS13;J3KSW3	O00231;O00231-2	26S proteasome non-ATPase regulatory subunit 11	PSMD11	0	166.24	484070000	116	26.0361	25.959	25.5963	25.8897	25.8447	26.023
	0.347248	-0.122353	O00232;O00232-2;J3KTJ5;J3KSK1	O00232;O00232-2	26S proteasome non-ATPase regulatory subunit 12	PSMD12	0	174.47	191720000	77	24.7346	24.473	24.8347	24.7441	24.5231	24.4079
	1.44941	0.284165	O00264;O00264-2	O00264;O00264-2	Membrane-associated progesterone receptor component 1	PGRMC1	0	195.53	343530000	39	25.2923	25.4862	25.3662	25.7122	25.7595	25.5255
	0.859018	0.199139	O00267-2;O00267;M0QYL9	O00267-2;O00267	Transcription elongation factor SPT5	SUPT5H	0	100.25	127770000	59	23.8541	24.1616	23.935	24.0903	24.1739	24.2839
	2.85668	2.12793	O00273;O00273-2;K7ERT1	O00273;O00273-2	DNA fragmentation factor subunit alpha	DFFA	0	30.992	44373000	11	20.4634	20.1471	20.4209	22.3934	22.9396	22.0822
	0.429608	-0.154886	O00299	O00299	Chloride intracellular channel protein 1	CLIC1	0	173.76	1238200000	108	27.6034	27.1468	27.5734	27.2134	27.3681	27.2775
	0.458757	0.385276	O00303;H0YDT6;E9PQV8;A0A1W2PP79	O00303	Eukaryotic translation initiation factor 3 subunit F	EIF3F	0	323.31	450520000	105	24.6531	25.8972	25.2735	25.7489	25.58	25.6506
	1.34185	1.13581	O00401	O00401	Neural Wiskott-Aldrich syndrome protein	WASL	0	24.582	22944000	7	21.0176	19.7977	20.8452	21.5678	21.5975	21.9025
	1.60698	-0.52062	O00410;O00410-3;H0Y8C6;O00410-2;E7ETV3;E7EQT5;C9JZD8;C9JZ53;E7EV12;C9JMV5;H0Y3V4;E7EWK4;E7EX05;C9JXE0;C9J875;C9JQT6;E7ESA1;E7ESZ1;E7ETV8	O00410;O00410-3;H0Y8C6;O00410-2	Importin-5	IPO5	0	323.31	831220000	165	27.2333	27.1521	26.9974	26.8473	26.5785	26.3951
	1.41081	0.551208	O00411;K7EMH3	O00411	DNA-directed RNA polymerase, mitochondrial	POLRMT	0	26.664	20263000	17	21.2454	20.9439	20.6214	21.5352	21.4827	21.4464
	0.00527693	0.00564575	X6RAL5;O00422;H7BZW6;U3KPY7	X6RAL5;O00422;H7BZW6;U3KPY7	Histone deacetylase complex subunit SAP18	SAP18	0	27.738	38927000	19	21.9117	22.1678	22.398	21.5425	22.3374	22.6144
	1.62813	-0.374844	O00425;O00425-2;F8WD15	O00425	Insulin-like growth factor 2 mRNA-binding protein 3	IGF2BP3	0	110.45	174970000	79	25.0387	24.96	24.7423	24.4254	24.5918	24.5992
	0.384139	-0.179365	O00442;O00442-2;A6NIC1	O00442;O00442-2	RNA 3-terminal phosphate cyclase	RTCA	0	51.051	39399000	21	22.1789	22.703	22.4305	22.1142	22.5078	22.1523
	1.27378	0.41028	O00469;O00469-2;E7ETU9;O00469-3;C9JXZ0;F8WEW3	O00469;O00469-2;E7ETU9;O00469-3	Procollagen-lysine,2-oxoglutarate 5-dioxygenase 2	PLOD2	0	254.68	454930000	109	25.7998	25.3531	25.3512	25.8675	25.919	25.9485
	0.479393	0.102458	O00483	O00483	Cytochrome c oxidase subunit NDUFA4	NDUFA4	0.0017624	13.909	111430000	17	23.8699	24.1475	23.9444	24.0074	24.1199	24.142
	0.623985	0.145074	O00487;C9JW37	O00487	26S proteasome non-ATPase regulatory subunit 14	PSMD14	0	87.509	201490000	34	24.7177	24.7259	24.4546	24.8834	24.6999	24.7501
	0.362097	-0.825495	O00499-9;O00499-10;O00499-7;O00499-8;O00499-4;O00499-6;O00499-11;O00499-3;O00499-2;O00499-5;O00499	O00499-9;O00499-10;O00499-7;O00499-8;O00499-4;O00499-6;O00499-11;O00499-3;O00499-2;O00499-5;O00499	Myc box-dependent-interacting protein 1	BIN1	0	54.851	25709000	13	22.3138	21.144	21.4788	20.76	22.3825	19.3177
	1.3323	0.25542	O00505;H0Y4S9	O00505	Importin subunit alpha-4	KPNA3	0	158.8	192890000	58	24.6644	24.7207	24.4342	24.8493	24.8367	24.8995
	2.87006	0.625746	O00560-2;O00560;B4DHN5;E9PBU7;G5EA09;O00560-3	O00560-2;O00560;B4DHN5;E9PBU7;G5EA09;O00560-3	Syntenin-1	SDCBP	0	154.7	117760000	39	23.5371	23.5572	23.4221	24.0941	24.0393	24.2602
	0.604224	0.220507	O00566;U3KQ48	O00566	U3 small nucleolar ribonucleoprotein protein MPP10	MPHOSPH10	0	77.509	48210000	25	22.689	22.6297	22.4873	23.1257	22.648	22.694
	0.365504	-0.16822	O00567;H0YDU4;Q5JXT2;H0Y653	O00567;H0YDU4;Q5JXT2	Nucleolar protein 56	NOP56	0	103.83	110020000	60	23.9785	24.0974	24.5496	24.0831	23.8819	24.1558
	1.9923	1.51042	O00592-2;O00592	O00592-2;O00592	Podocalyxin	PODXL	0	95.705	277770000	32	23.4635	24.1455	24.523	25.3333	25.6305	25.6994
	0.508441	0.281348	O00629;H7C4F6	O00629	Importin subunit alpha-3	KPNA4	0	218.03	144730000	32	24.0696	24.2536	23.5994	24.3804	24.418	23.9683
	1.29925	-0.515237	O00754-2;O00754;M0QZ24	O00754-2;O00754;M0QZ24	Lysosomal alpha-mannosidase;Lysosomal alpha-mannosidase A peptide;Lysosomal alpha-mannosidase B peptide;Lysosomal alpha-mannosidase C peptide;Lysosomal alpha-mannosidase D peptide;Lysosomal alpha-mannosidase E peptide	MAN2B1	0.000819	21.043	12106000	7	21.2399	21.1468	21.1125	20.464	20.4745	21.0149
	1.06945	1.86725	O00762;O00762-2;O00762-3;O00762-4;A0A0A0MSE8;A0A087WVK1;K4DI81	O00762;O00762-2;O00762-3;O00762-4	Ubiquitin-conjugating enzyme E2 C	UBE2C	0	56.652	71210000	31	20.1099	22.9096	21.1714	23.0987	23.3936	23.3003
	0.901625	-0.673316	O00764;F2Z2Y4;O00764-3;O00764-2;A8MV33	O00764;F2Z2Y4;O00764-3;O00764-2	Pyridoxal kinase	PDXK	0	108.38	214360000	69	25.6988	24.6441	25.3462	24.2492	24.6387	24.7812
	0.994947	1.45925	O00767	O00767	Acyl-CoA desaturase	SCD	0	29.326	39465000	17	20.0105	20.9108	22.3665	22.6101	22.5888	22.4667
	0.651315	0.900677	O14561;I3L505;H3BNK3	O14561;I3L505;H3BNK3	Acyl carrier protein, mitochondrial;Acyl carrier protein	NDUFAB1	0.0020332	12.748	26615000	8	20.0831	20.6676	20.091	21.786	21.7657	19.9921
	0.497858	0.244803	P47813;O14602;X6RAC9;A6NJH9	P47813;O14602;X6RAC9;A6NJH9	Eukaryotic translation initiation factor 1A, X-chromosomal;Eukaryotic translation initiation factor 1A, Y-chromosomal	EIF1AX;EIF1AY	0	124.73	441260000	67	25.4232	25.6051	26.0646	25.8371	25.8513	26.1389
	1.55025	-1.09914	O14656	O14656	Torsin-1A	TOR1A	0.0041841	11.675	4974300	6	21.0998	20.7921	21.3569	20.2309	19.4195	20.301
	0.728331	0.994654	O14684	O14684	Prostaglandin E synthase	PTGES	0.0018096	15.373	33000000	6	20.3593	20.1752	21.1656	22.5784	20.7065	21.3991
	1.25148	0.493339	O14737;O14737-2;K7ESJ4;K7EQA1;Q3HM38;X6R2P6	O14737;O14737-2;K7ESJ4;K7EQA1	Programmed cell death protein 5	PDCD5	0	72.189	250050000	31	24.7988	24.4089	24.8903	24.9808	25.2378	25.3595
	0.381329	0.103821	O14744;O14744-5;O14744-2;O14744-3;O14744-4;H0YJX6;G3V2L6;H0YJ77;G3V580;G3V5T6;G3V5L5;H0YJD3;G3V2X6;C9JSX3;G3V507;G3V2F5;H7BZ44	O14744;O14744-5;O14744-2;O14744-3;O14744-4;H0YJX6	Protein arginine N-methyltransferase 5;Protein arginine N-methyltransferase 5, N-terminally processed	PRMT5	0	101.59	204380000	63	24.6981	24.8346	24.4441	24.7592	24.7682	24.7608
	0.385057	0.117212	O14745;J3QRP6;O14745-2	O14745;J3QRP6;O14745-2	Na(+)/H(+) exchange regulatory cofactor NHE-RF1	SLC9A3R1	0	118.7	375330000	97	25.801	25.4303	25.5544	25.5794	25.7599	25.798
	3.05186	0.142538	O14776-2;O14776;G3V220;Q5VWI1	O14776-2;O14776;G3V220	Transcription elongation regulator 1	TCERG1	0	151.16	207710000	55	24.6965	24.716	24.6791	24.8159	24.849	24.8542
	0.100383	-0.147819	O14802	O14802	DNA-directed RNA polymerase III subunit RPC1	POLR3A	0.00077429	18.909	12421000	8	21.002	19.8375	21.3573	20.6964	20.0847	20.9722
	0.961792	0.12589	O14818;O14818-4;O14818-2;H0Y586;Q8TAA3-2;Q8TAA3-5;Q8TAA3;A0A087WYS6;F5GY34	O14818;O14818-4;O14818-2	Proteasome subunit alpha type-7	PSMA7	0	180.64	632900000	123	26.3089	26.4964	26.3254	26.4822	26.5001	26.526
	1.0981	0.305264	O14828;O14828-2	O14828;O14828-2	Secretory carrier-associated membrane protein 3	SCAMP3	0	237.96	142470000	47	23.9584	24.1197	24.2713	24.2595	24.4188	24.5867
	0.970592	0.599306	O14907;A0A087X282	O14907;A0A087X282	Tax1-binding protein 3	TAX1BP3	0.0017428	13.56	32676000	14	21.8704	21.9502	21.0503	22.1607	22.2567	22.2515
	0.59557	-0.318672	O14929;O14929-2;F8WEW1;F8W9G7	O14929;O14929-2	Histone acetyltransferase type B catalytic subunit	HAT1	0	49.407	70700000	30	23.6443	23.2636	22.9132	23.1043	22.7342	23.0266
	0.480776	0.857683	O14949	O14949	Cytochrome b-c1 complex subunit 8	UQCRQ	0	27.112	39581000	19	20.1612	22.4436	22.5082	22.5945	22.6656	22.426
	0.497876	0.469133	O14964;O14964-2;I3L1P5;I3L1E3;I3L165	O14964;O14964-2;I3L1P5	Hepatocyte growth factor-regulated tyrosine kinase substrate	HGS	0	41.953	55396000	29	21.5796	22.9155	22.6292	22.7162	22.8803	22.9351
	1.80957	0.202084	O14974;O14974-5;O14974-4;O14974-2;O14974-3;F8VZN8;H0YIS4;H0YHI8;A0A3B3ISH4;F8VW28;H0YIM2;H0YHL8;H0YIS3;A0A0U1RQZ1	O14974;O14974-5;O14974-4;O14974-2;O14974-3;F8VZN8	Protein phosphatase 1 regulatory subunit 12A	PPP1R12A	0	201.96	208240000	75	24.5753	24.7088	24.7358	24.8765	24.8843	24.8654
	1.13724	0.335289	O14975;O14975-2;G3V1R7	O14975;O14975-2;G3V1R7	Very long-chain acyl-CoA synthetase	SLC27A2	0	69.507	99614000	35	23.7325	23.3297	23.3262	23.7545	23.8609	23.7789
	1.86715	0.631358	O14979-3;O14979-2;A0A087WUK2;O14979;A0A087WU03	O14979-3;O14979-2;A0A087WUK2;O14979	Heterogeneous nuclear ribonucleoprotein D-like	HNRNPDL	0	323.31	454850000	70	25.5164	25.7022	25.3637	26.3312	25.9444	26.2007
	0.829186	0.167336	O14980;C9JKM9;C9IZS4;C9JQ02;C9JV99;C9J673;F8WF71;C9JF49;C9IYM2;H7BZC5	O14980	Exportin-1	XPO1	0	323.31	583350000	172	26.0972	26.3494	26.0892	26.3996	26.3661	26.2722
	0.488267	-0.252681	O15027;O15027-5;F1T0I1;O15027-2;O15027-4;O15027-3;A0A0C4DH09;X6RGP5;Q8N9G1	O15027;O15027-5;F1T0I1;O15027-2;O15027-4;O15027-3	Protein transport protein Sec16A	SEC16A	0	90.531	67812000	59	23.8044	23.3806	23.0534	23.1039	23.2785	23.0979
	0.405124	0.206348	O15031;E2PU09;A6QRG9;A6QRH1;A0A087WU36	O15031	Plexin-B2	PLXNB2	0	128.58	86197000	50	22.9189	23.5286	23.5905	23.5008	23.5915	23.5648
	0.0029893	0.00176239	O15042-2;O15042;E7ET15;O15042-3;E7EW00;H0Y8D9;C9JDJ7;C9J5L1;H7C4V2;U3KPT1	O15042-2;O15042;E7ET15;O15042-3	U2 snRNP-associated SURP motif-containing protein	U2SURP	0	103.39	210990000	63	24.4806	24.9267	25.0914	24.9566	24.755	24.7923
	1.24102	-0.573279	O15067;H0YGH1;J3KT98;J3QSG0;J3QSH6;J3KTQ5;J3KTL4	O15067	Phosphoribosylformylglycinamidine synthase	PFAS	0	248.19	249540000	126	25.663	24.9362	25.3928	24.767	24.6744	24.8307
	0.516831	-0.684938	O15084-2;O15084;O15084-4;O15084-1;B4DIW9;H7C4A0;H7C209;A0A2R8Y7Y4;Q8N8A2-5;Q8N8A2-3;Q8N8A2-4;Q8N8A2;Q8N8A2-2	O15084-2;O15084;O15084-4;O15084-1;B4DIW9	Serine/threonine-protein phosphatase 6 regulatory ankyrin repeat subunit A	ANKRD28	0	24.701	12697000	8	21.1859	19.9082	21.0343	19.1861	20.4593	20.4282
	0.277748	0.593431	O15118;K7EQ23;O15118-2	O15118;K7EQ23;O15118-2	Niemann-Pick C1 protein	NPC1	0	23.272	38337000	6	21.2912	20.2055	22.786	22.4788	22.4055	21.1787
	1.77789	0.441582	O15121	O15121	Sphingolipid delta(4)-desaturase DES1	DEGS1	0.0014749	17.16	19597000	10	20.7983	21.1773	20.9661	21.4313	21.452	21.3833
	0.899196	-0.217489	O15126;A0A087WXB0;O15126-2;A0A087WTX8;A0A087WZA6;A0A087WU14	O15126;A0A087WXB0;O15126-2;A0A087WTX8;A0A087WZA6	Secretory carrier-associated membrane protein 1	SCAMP1	0	44.604	62328000	22	23.2308	23.1887	23.2562	22.7888	23.085	23.1496
	0.995607	0.215047	O15143;C9JEY1;C9K057;A0A1W2PNV4;C9JBJ7;C9J4Z7;F8VXW2;C9JQM8;C9JFG9;C9J6C8;C9JTT6;C9JM51;F8WEB3	O15143;C9JEY1;C9K057;A0A1W2PNV4;C9JBJ7;C9J4Z7;F8VXW2;C9JQM8;C9JFG9;C9J6C8	Actin-related protein 2/3 complex subunit 1B	ARPC1B	0	66.66	100420000	30	23.484	23.7442	23.7988	23.9226	23.9162	23.8333
	0.113536	-0.0684942	O15144;C9JTV5;G5E9J0;G5E9S7;H7C3F9	O15144	Actin-related protein 2/3 complex subunit 2	ARPC2	0	123.29	195520000	62	24.5886	24.9905	24.7693	24.9171	24.8819	24.3439
	0.242429	0.0509256	O15145;C9JZD1;F8VR50	O15145;C9JZD1	Actin-related protein 2/3 complex subunit 3	ARPC3	0	104.86	183640000	65	24.5984	24.7171	24.478	24.56	24.7137	24.6727
	0.172527	0.0592982	O15160;A0A2R8YEZ4;A0A2R8Y5D3;O15160-2;E7EQB9;A0A2R8YEY5;A0A2R8Y8D6;D6RDJ3;H0Y723	O15160;A0A2R8YEZ4;A0A2R8Y5D3;O15160-2;E7EQB9;A0A2R8YEY5;A0A2R8Y8D6	DNA-directed RNA polymerases I and III subunit RPAC1	POLR1C	0	78.21	111360000	46	23.7986	23.9036	23.5831	23.7471	23.7167	23.9994
	0.866548	1.62644	O15173;O15173-2;U3KQM0;D3DNX8	O15173;O15173-2;U3KQM0	Membrane-associated progesterone receptor component 2	PGRMC2	0	68.292	109300000	21	23.1417	23.355	20.6365	23.9995	23.9636	24.0495
	1.26894	-0.606838	O15212;A2AB88	O15212;A2AB88	Prefoldin subunit 6	PFDN6	0	83.032	131280000	31	24.9547	24.2132	24.5317	23.8678	24.085	23.9262
	0.268939	0.767139	O15226;O15226-2	O15226;O15226-2	NF-kappa-B-repressing factor	NKRF	0	79.141	69531000	29	23.3561	23.4689	20.0074	22.8167	23.1205	23.1966
	0.648894	-0.214269	Q5T8U5;O15260-3;O15260-2;O15260	Q5T8U5;O15260-3;O15260-2;O15260	Surfeit locus protein 4	SURF4	0	281.48	155660000	33	24.7057	24.3556	24.4918	24.4923	24.3035	24.1145
	1.62357	-0.767941	O15269;A0A2R8Y4S0;A0A2R8Y6A2;O15269-2	O15269	Serine palmitoyltransferase 1	SPTLC1	0.00078895	19.557	21046000	5	21.024	21.394	20.8573	20.5968	20.0924	20.2823
	0.0733941	0.0575104	O15270;H0YJV2	O15270;H0YJV2	Serine palmitoyltransferase 2	SPTLC2	0.0007719	18.78	10793000	5	21.2595	21.027	20.5793	21.1376	21.2594	20.6413
	0.150235	-0.0395139	O15294;O15294-2;O15294-3;O15294-4	O15294;O15294-2;O15294-3;O15294-4	UDP-N-acetylglucosamine--peptide N-acetylglucosaminyltransferase 110 kDa subunit	OGT	0	65.414	51667000	35	22.8097	22.9543	22.6987	22.91	22.7209	22.7133
	2.26015	-0.731304	O15305;H3BV55;O15305-2;H3BPH4;H3BRM0;H3BR08;H3BM92;H3BV34;H3BT06;H3BNY9	O15305;H3BV55;O15305-2;H3BPH4;H3BRM0	Phosphomannomutase 2;Phosphomannomutase	PMM2	0	62.148	77859000	29	23.8953	23.68	23.7608	22.9537	23.2828	22.9058
	0.637906	0.172511	O15355	O15355	Protein phosphatase 1G	PPM1G	0	276.53	245630000	87	24.8302	25.198	24.9326	25.1137	25.2662	25.0985
	0.982386	-0.192271	O15371-3;O15371;O15371-2;B0QYA5;B0QYA4;B0QYA6;B0QYA8;A0A0D9SGB5	O15371-3;O15371;O15371-2	Eukaryotic translation initiation factor 3 subunit D	EIF3D	0	163.03	264510000	77	25.2099	24.9458	25.1837	24.9667	24.8481	24.9478
	1.29213	-0.333083	O15381-3;O15381-2;O15381-5;O15381;O15381-4	O15381-3;O15381-2;O15381-5;O15381;O15381-4	Nuclear valosin-containing protein-like	NVL	0	33.652	13014000	10	21.3533	21.1333	21.473	20.8518	21.0754	21.0331
	0.403174	0.717473	O15427;J3QQS9;J3QQV2;J3QSC3;J3QRP8;J3QLE3;J3KTM6;J3QRU2;J3KT83;J3QRA0;J3KTI8	O15427	Monocarboxylate transporter 4	SLC16A3	0	77.955	155850000	28	22.3912	24.2452	24.8651	24.4422	24.4065	24.8053
	0.633005	-0.739746	O15439-2;O15439;A0A2R8YDC1;A0A2R8Y6V8;O15439-4;O15439-3	O15439-2;O15439;A0A2R8YDC1;A0A2R8Y6V8;O15439-4;O15439-3	Multidrug resistance-associated protein 4	ABCC4	0	24.983	20353000	3	20.3565	20.3227	21.0925	19.3317	20.7742	19.4467
	0.404508	0.6269	O15446;O15446-2	O15446;O15446-2	DNA-directed RNA polymerase I subunit RPA34	CD3EAP	0	49.413	57674000	47	21.1527	23.0866	23.1235	23.1068	22.9155	23.2213
	0.642591	0.194887	O15460-2;O15460;E7ENX0;E7EPI9;C9JCP0;C9JX45;A8MXE0;E7ERI1;C9JN43;C9JIG4	O15460-2;O15460	Prolyl 4-hydroxylase subunit alpha-2	P4HA2	0	67.669	99381000	43	23.6578	23.4754	23.4581	23.7532	23.503	23.9198
	0.342087	-0.469428	O15541	O15541	RING finger protein 113A	RNF113A	0.0014728	17.086	13542000	4	21.6942	21.8774	20.1048	20.6912	20.6701	20.9067
	1.04491	-0.239769	O43143	O43143	Pre-mRNA-splicing factor ATP-dependent RNA helicase DHX15	DHX15	0	150.58	277270000	100	25.0638	25.277	25.4265	25.0622	24.9994	24.9865
	0.522448	0.329786	O43148;O43148-2;K7EP06;K7EPP5	O43148;O43148-2;K7EP06	mRNA cap guanine-N7 methyltransferase	RNMT	0	44.187	35847000	29	21.4653	22.2511	22.2324	22.1816	22.2481	22.5085
	0.190127	-0.182416	O43156	O43156	TELO2-interacting protein 1 homolog	TTI1	0	32.999	12108000	9	20.8721	20.4891	21.1139	20.7126	20.0583	21.157
	0.276463	-0.0678272	O43159;E9PPY3;E9PPP6	O43159;E9PPY3	Ribosomal RNA-processing protein 8	RRP8	0	40.937	32396000	31	22.1147	22.2656	22.4229	22.1158	22.2333	22.2506
	1.92224	0.241668	O43172-2;O43172	O43172-2;O43172	U4/U6 small nuclear ribonucleoprotein Prp4	PRPF4	0	96.228	90693000	60	23.4326	23.4279	23.5047	23.6243	23.6748	23.7911
	0.443433	0.362932	O43181	O43181	NADH dehydrogenase [ubiquinone] iron-sulfur protein 4, mitochondrial	NDUFS4	0	29.068	22707000	13	20.7273	21.7613	21.6033	21.926	21.8026	21.452
	0.208718	0.0446555	O43237-2;O43237;J3KRI4;J3KRZ2;B4E2E0;H3BUM4	O43237-2;O43237;J3KRI4;J3KRZ2	Cytoplasmic dynein 1 light intermediate chain 2	DYNC1LI2	0	85.475	48271000	32	22.6553	22.7102	22.4955	22.5612	22.7087	22.7251
	0.18503	-0.0628891	O43242;O43242-2;H0YGV8	O43242;O43242-2	26S proteasome non-ATPase regulatory subunit 3	PSMD3	0	117.33	238490000	88	24.8551	25.0808	24.7681	24.7207	25.0157	24.7791
	0.577118	-0.704561	O43251-6;O43251-8;B0QYV1;A0A0G2JRA5;O43251-5;O43251-10;O43251-2;O43251;B0QYY6;A0A0G2JSB3;I3L1D4;B0QYY7;A0A0G2JRD1;S4R3K7;S4R469;F8VR27;F8VZY7;A0A3B3ITL7;J3QQZ2;J3QRF4;B0QYY4;A0A087X2B1;F5H0M1;J3KNW3;B7Z1U7;F8VZG9;A0A286YEU2;A6NFN3;A6NFN3-2;O43251-3;O43251-9;Q9NWB1-3;O43251-4;Q9NWB1-4;Q9NWB1-5;Q9NWB1;O43251-7;Q9NWB1-2	O43251-6;O43251-8;B0QYV1;A0A0G2JRA5;O43251-5;O43251-10;O43251-2;O43251	RNA binding protein fox-1 homolog 2;RNA binding protein fox-1 homolog	RBFOX2	0.0007654	18.428	9601700	6	21.0875	20.2926	20.7239	20.8393	20.0185	19.1325
	0.296353	0.499064	O43264;O43264-2;F5H3C1	O43264;O43264-2	Centromere/kinetochore protein zw10 homolog	ZW10	0	29.65	22955000	6	20.7472	20.3801	19.4768	20.4374	19.8729	21.791
	0.0318129	-0.0173588	O43290;E9PQI8	O43290	U4/U6.U5 tri-snRNP-associated protein 1	SART1	0	119.72	83823000	40	23.8771	23.4806	23.2794	23.6102	23.4239	23.5509
	1.11305	-0.187335	O43324;D6RBD7;C9J1V9;O43324-2;H0YAL7;D6RCQ0;H0YAH9	O43324;D6RBD7;C9J1V9;O43324-2;H0YAL7	Eukaryotic translation elongation factor 1 epsilon-1	EEF1E1;EEF1E1-BLOC1S5	0	121.31	230550000	57	25.1188	25.3512	25.1739	25.0373	25.0853	24.9593
	0.0534027	-0.0128345	O43395;O43395-3	O43395	U4/U6 small nuclear ribonucleoprotein Prp3	PRPF3	0	109.12	158090000	74	24.5934	24.5247	24.3427	24.4749	24.4122	24.535
	0.980274	0.205458	O43396;K7ER96;K7EML9;K7EKG2;K7EPB7;K7EME7	O43396;K7ER96	Thioredoxin-like protein 1	TXNL1	0	52.366	117020000	47	23.6775	23.9209	23.8107	23.9468	23.9333	24.1453
	0.569302	-0.199073	O43399;O43399-5;O43399-7;A0A087WYR3;O43399-2;O43399-4;O43399-3;A0A087WZ51;O43399-6	O43399;O43399-5;O43399-7;A0A087WYR3;O43399-2;O43399-4;O43399-3;A0A087WZ51;O43399-6	Tumor protein D54	TPD52L2	0	158.58	348130000	91	25.6543	25.5954	25.8369	25.2238	25.6026	25.663
	0.0482907	-0.0175864	O43402;M0R1B0;O43402-2	O43402;M0R1B0	ER membrane protein complex subunit 8	EMC8	0	25.75	32212000	15	21.9275	22.049	22.2495	22.0852	21.9035	22.1845
	0.337264	0.18658	O43447;C9JQD4;O43447-2;A6NM32;H0YEL5	O43447;C9JQD4;O43447-2	Peptidyl-prolyl cis-trans isomerase H;Peptidyl-prolyl cis-trans isomerase	PPIH	0	45.304	96685000	26	23.6667	23.6297	23.2306	23.5527	24.0547	23.4791
	1.46391	-0.673693	O43592;F8WDU6	O43592	Exportin-T	XPOT	0	53.291	60002000	41	23.9789	23.4453	23.7288	23.247	23.1286	22.7563
	0.0969429	0.253747	O43598-2;O43598;H0Y8X4	O43598-2;O43598;H0Y8X4	2-deoxynucleoside 5-phosphate N-hydrolase 1	DNPH1	0.0017768	14.262	17935000	9	19.517	20.3994	21.5695	21.5379	19.3024	21.4068
	0.16762	-0.0652358	O43615;M0QXU7;M0R301;M0R124;M0QXM9	O43615;M0QXU7	Mitochondrial import inner membrane translocase subunit TIM44	TIMM44	0	127.79	208160000	63	24.4935	24.9845	24.8243	24.7473	24.7011	24.6582
	0.961821	0.821757	O43660;O43660-2;D6RA26;H0YAA2;B7Z982;H0YA24	O43660;O43660-2;D6RA26	Pleiotropic regulator 1	PLRG1	0	27.093	24271000	9	21.4983	20.1813	20.7986	21.7026	21.4114	21.8295
	0.910516	0.372983	O43681;A0A087WXS7;K7ERW9	O43681;A0A087WXS7;K7ERW9	ATPase ASNA1	ASNA1	0	127.01	172040000	59	23.8221	24.389	24.3533	24.6685	24.523	24.4919
	2.30877	0.943309	O43707;O43707-2;F5GXS2;O43707-3;H7C144;K7EJH8;A0A087WSZ2;Q08043;F6THM6;K7EP19;Q9H254-2	O43707;O43707-2	Alpha-actinin-4	ACTN4	0	292.66	460730000	159	24.9371	25.4051	25.4325	26.2931	26.1328	26.1786
	0.842566	0.605946	O43719;Q5H919;Q5H918	O43719	HIV Tat-specific factor 1	HTATSF1	0	53.559	53652000	18	21.5737	22.6303	22.4802	22.7768	22.7913	22.9339
	0.0590267	-0.204579	O43747;O43747-2;B3KNW1;H3BR36;H3BUN9;H3BNR4	O43747;O43747-2;B3KNW1	AP-1 complex subunit gamma-1	AP1G1	0	25.454	43873000	9	22.607	19.7864	22.5765	22.4483	19.9778	21.9301
	0.795838	-0.218332	O43765;K7EMD6	O43765;K7EMD6	Small glutamine-rich tetratricopeptide repeat-containing protein alpha	SGTA	0	54.249	82971000	43	23.4831	23.353	23.7537	23.266	23.4039	23.2648
	0.584358	-0.306984	O43776;K7EJ19;K7EIU7;K7EQ35;O43776-2;K7EPK2	O43776	Asparagine--tRNA ligase, cytoplasmic	NARS	0	120.33	225660000	73	24.7661	25.2679	25.4328	24.6148	24.9089	25.0221
	0.173867	0.124734	O43809;H3BND3;H3BV41	O43809	Cleavage and polyadenylation specificity factor subunit 5	NUDT21	0	86.31	256230000	40	24.6192	25.2512	25.2803	25.4774	24.9079	25.1395
	0.907666	-0.802609	O43815-2;O43815	O43815-2;O43815	Striatin	STRN	0.00074102	17.298	12588000	3	20.6371	20.6785	20.9463	20.4145	20.2871	19.1524
	0.828049	1.20746	O43823;M0QYL4	O43823	A-kinase anchor protein 8	AKAP8	0	61.411	44528000	21	21.1571	20.7494	22.8396	23.0413	22.9723	22.3548
	2.42672	-0.621664	O43852;O43852-3;O43852-6;O43852-15;O43852-10;O43852-5;H0Y875;O43852-9;O43852-13;O43852-14;O43852-11;O43852-12	O43852;O43852-3;O43852-6;O43852-15;O43852-10;O43852-5;H0Y875;O43852-9	Calumenin	CALU	0	323.31	1057800000	179	27.4754	27.511	27.5617	26.7303	27.0739	26.879
	0.292134	0.464561	O43865;O43865-2;H0Y8B3;Q96HN2-4;Q96HN2-3;Q96HN2-2;Q96HN2	O43865;O43865-2	Putative adenosylhomocysteinase 2	AHCYL1	0	34.032	36273000	12	20.565	22.5884	22.3497	22.1731	22.2715	22.4522
	0.13012	-0.39836	O43920	O43920	NADH dehydrogenase [ubiquinone] iron-sulfur protein 5	NDUFS5	0.00082884	21.577	23122000	5	20.8067	18.9772	22.2843	19.355	21.3868	20.1313
	0.818644	-0.44051	O60216;E5RG18;E5RI01;E5RFZ5;E5RJW1;E5RJK5;E5RFV8;E5RIN7;Q9H4I0;A0A140T8W2;Q9H4I0-2	O60216	Double-strand-break repair protein rad21 homolog	RAD21	0	59.978	198670000	31	25.1943	25.0702	24.7143	24.2792	24.9502	24.4278
	0.190388	-0.464261	O60220;A0A2R8YDA8	O60220;A0A2R8YDA8	Mitochondrial import inner membrane translocase subunit Tim8 A	TIMM8A	0.0018136	15.487	39426000	6	22.3423	19.5973	19.9713	20.6474	20.4145	19.4561
	0.317475	0.27582	O60231;A0A140T947;Q5SQH5;A0A140T8Y5;A0A140T9T4	O60231;A0A140T947;Q5SQH5;A0A140T8Y5	Putative pre-mRNA-splicing factor ATP-dependent RNA helicase DHX16	DHX16	0	43.561	26463000	14	22.0296	21.749	20.8709	21.9603	21.7316	21.785
	0.125454	0.154477	O60244;H7C3E5	O60244	Mediator of RNA polymerase II transcription subunit 14	MED14	0.0007622	18.327	12466000	5	20.9783	20.6517	20.4527	20.0231	21.429	21.0941
	0.314981	-0.372395	O60245;O60245-2;H0YAH0;A0A087X2C4	O60245;O60245-2;H0YAH0	Protocadherin-7	PCDH7	0	30.753	11246000	14	21.6174	21.6721	20.257	20.9626	20.9366	20.5301
	0.240945	-0.115973	O60256-4;O60256-2;O60256;E7EPA1;O60256-3;C9JJS3;C9K0K7;I3L0S1;C9JDU5;I3L4G9;C9JDH0;E7EW35	O60256-4;O60256-2;O60256;E7EPA1;O60256-3;C9JJS3;C9K0K7;I3L0S1	Phosphoribosyl pyrophosphate synthase-associated protein 2	PRPSAP2	0	58.591	56578000	26	23.1937	22.6705	22.8457	22.8348	22.5753	22.952
	1.84201	0.334794	O60264;A0A0A0MRP6;B7ZLQ5;P28370-2;P28370	O60264	SWI/SNF-related matrix-associated actin-dependent regulator of chromatin subfamily A member 5	SMARCA5	0	153	160370000	82	24.3494	24.1327	24.188	24.4791	24.6453	24.55
	0.614195	0.774103	O60306;H0YH15	O60306	Intron-binding protein aquarius	AQR	0	50.281	33282000	20	22.1785	22.065	20.4771	22.6184	22.1861	22.2384
	1.10239	-0.264755	O60341;O60341-2;R4GMQ1;R4GMP9	O60341;O60341-2;R4GMQ1	Lysine-specific histone demethylase 1A	KDM1A	0	61.809	56162000	21	23.2293	22.9342	22.9322	22.6645	22.7847	22.8522
	0.546531	-1.04402	O60343-2;O60343-3;O60343;A0A3B3IRT3;O60343-4;O60343-5	O60343-2;O60343-3;O60343;A0A3B3IRT3;O60343-4;O60343-5	TBC1 domain family member 4	TBC1D4	0.0020311	12.734	3831100	5	21.3406	19.8995	21.1191	19.1661	21.166	18.895
	0.122683	0.044796	O60443;C9JSR4;O60443-3;H7C147;H7BZJ0;O60443-2	O60443;C9JSR4;O60443-3	Non-syndromic hearing impairment protein 5	DFNA5	0	70.409	52146000	39	22.7655	22.3973	22.8062	22.7299	22.6418	22.7317
	2.52924	0.498924	O60488-2;O60488;H0Y9A0;D6RF95;D6RFW9;D6RDA8;D6RD96	O60488-2;O60488	Long-chain-fatty-acid--CoA ligase 4	ACSL4	0	175.71	258980000	83	24.799	24.9659	24.7581	25.2942	25.2979	25.4276
	0.284241	0.748378	O60493;O60493-3;O60493-2;O60493-4	O60493;O60493-3;O60493-2;O60493-4	Sorting nexin-3	SNX3	0	24.513	60355000	15	23.4991	23.1047	20.1365	23.0037	22.9486	23.0332
	1.38522	1.44803	O60502;O60502-4;O60502-3;O60502-2;H7C3X0	O60502;O60502-4;O60502-3;O60502-2	Protein O-GlcNAcase	MGEA5	0	70.601	81305000	31	21.3183	22.9603	22.3937	23.5588	23.6373	23.8203
	0.687144	0.167356	O60506-3;O60506-4;O60506;O60506-2;B7Z645;O60506-5;F6UXX1;H0YAA0	O60506-3;O60506-4;O60506;O60506-2;B7Z645;O60506-5	Heterogeneous nuclear ribonucleoprotein Q	SYNCRIP	0	323.31	1695700000	211	27.5373	27.8926	27.7858	27.8366	27.9426	27.9385
	0.937933	1.23649	O60547;O60547-2	O60547;O60547-2	GDP-mannose 4,6 dehydratase	GMDS	0.00042427	23.171	20185000	17	20.8211	19.4638	19.0558	20.3992	21.3325	21.3184
	0.306171	0.594437	O60563	O60563	Cyclin-T1	CCNT1	0	23.339	22448000	12	20.5698	21.571	20.2264	20.0309	21.9319	22.1878
	0.227468	0.0918566	O60568;H7C2V1;H7C2S8;H7C0B8;C9JIX5;C9JU11	O60568;H7C2V1	Procollagen-lysine,2-oxoglutarate 5-dioxygenase 3	PLOD3	0	177.8	266300000	128	24.7677	25.0724	25.2221	25.1092	24.9683	25.2603
	1.35082	0.262017	O60664-4;O60664;O60664-3;K7ERZ3;K7EL96;O60664-2;K7ER39;K7EJD0	O60664-4;O60664;O60664-3;K7ERZ3	Perilipin-3	PLIN3	0	323.31	1099900000	227	26.8534	26.9971	26.8309	27.022	27.2784	27.167
	0.407372	-0.165754	O60684;O15131;Q5TFJ7;S4R3E5	O60684;O15131;Q5TFJ7	Importin subunit alpha-7;Importin subunit alpha-6	KPNA6;KPNA5	0	73.783	93832000	46	23.7426	23.5737	23.9908	23.758	23.6917	23.3603
	1.68029	0.338511	O60701;O60701-2;O60701-3;E7ER83;E7ETF4;E7EV97;E7ER95;D6RHF4;E9PBD2	O60701;O60701-2;O60701-3	UDP-glucose 6-dehydrogenase	UGDH	0	209.33	372680000	113	25.4527	25.2281	25.1685	25.5982	25.5857	25.6809
	0.702274	-0.10987	O60749-2;O60749;D6RC15	O60749-2;O60749	Sorting nexin-2	SNX2	0	121.62	133890000	58	24.2633	24.3802	24.3328	24.1946	24.1189	24.3333
	1.32578	-0.16376	O60763;O60763-2	O60763;O60763-2	General vesicular transport factor p115	USO1	0	187.16	246840000	117	25.2443	25.2212	25.2262	25.0801	25.1589	24.9614
	0.924553	0.330737	O60784-4;O60784;O60784-2;O60784-3;B0QY01;V9GZ68;V9GYF4;B0QY02;Q6UW50	O60784-4;O60784;O60784-2;O60784-3;B0QY01	Target of Myb protein 1	TOM1	0	56.888	37445000	19	21.7591	21.6316	21.9804	21.8566	22.2673	22.2395
	0.36098	0.253057	U3KQK0;Q99879;Q99877;Q93079;Q5QNW6;P62807;P58876;P57053;O60814;Q5QNW6-2;Q99880;Q96A08;A0A2R8Y619	U3KQK0;Q99879;Q99877;Q93079;Q5QNW6;P62807;P58876;P57053;O60814;Q5QNW6-2;Q99880	Histone H2B;Histone H2B type 1-M;Histone H2B type 1-N;Histone H2B type 1-H;Histone H2B type 2-F;Histone H2B type 1-C/E/F/G/I;Histone H2B type 1-D;Histone H2B type F-S;Histone H2B type 1-K;Histone H2B type 1-L	HIST1H2BN;HIST1H2BM;HIST1H2BH;HIST2H2BF;HIST1H2BC;HIST1H2BD;H2BFS;HIST1H2BK;HIST1H2BL	0	323.31	14490000000	310	30.3179	31.2244	31.1507	31.1654	31.0906	31.196
	0.316252	0.143688	O60825;O60825-2;F6XNB3;A0A1W2PNV9;F6RAZ1;Q16875-3;Q16875-4	O60825;O60825-2	6-phosphofructo-2-kinase/fructose-2,6-bisphosphatase 2;6-phosphofructo-2-kinase;Fructose-2,6-bisphosphatase	PFKFB2	0.00075529	18.046	9032600	4	20.6373	20.7761	20.177	20.7155	20.5892	20.7167
	0.312782	-0.387643	O60826	O60826	Coiled-coil domain-containing protein 22	CCDC22	0	24.594	5778800	6	21.5537	20.0434	20.3391	20.611	20.2684	19.8939
	0.731644	1.18364	O60828;O60828-5;O60828-4;O60828-2;H7C053;O60828-7;O60828-6;O60828-3;O60828-10;O60828-9;O60828-8	O60828;O60828-5;O60828-4;O60828-2;H7C053;O60828-7;O60828-6;O60828-3	Polyglutamine-binding protein 1	PQBP1	0	68.356	116480000	31	21.3767	23.52	23.6672	24.0681	23.9625	24.0842
	2.9895	-0.818826	O60832;O60832-2;C9IYT0;H7C0M1;H7BZF2;H7C2Q9;H7C2Q2	O60832;O60832-2;C9IYT0	H/ACA ribonucleoprotein complex subunit 4	DKC1	0	66.19	84152000	55	24.2504	24.3533	24.4473	23.4656	23.4439	23.685
	0.884331	-0.203208	O60869-2;O60869-3;O60869	O60869-2;O60869-3;O60869	Endothelial differentiation-related factor 1	EDF1	0	59.109	170440000	53	24.6318	24.7616	24.7909	24.442	24.4179	24.7149
	1.12231	0.302083	O60884;A0A087WT48;I3L320	O60884	DnaJ homolog subfamily A member 2	DNAJA2	0	316.74	349930000	83	25.2955	25.4809	25.0614	25.5225	25.575	25.6465
	0.138725	0.0960623	O60885;O60885-2;O60885-3;M0QZD9;M0R0H4;M0QYW0	O60885;O60885-2;O60885-3;M0QZD9	Bromodomain-containing protein 4	BRD4	0	24.319	20069000	10	20.9951	21.8446	21.425	21.5421	21.6309	21.3798
	0.492647	1.5106	O60888-3;O60888;O60888-2;C9IZG4;C9IZQ5	O60888-3;O60888;O60888-2;C9IZG4	Protein CutA	CUTA	0	200.04	212810000	21	24.4453	24.2574	20.3469	24.4362	24.5998	24.5454
	0.210892	-0.103115	O60925;E5RGS4;D6RGG5	O60925;E5RGS4	Prefoldin subunit 1	PFDN1	0	55.397	67576000	20	22.8721	23.252	23.3879	22.9346	22.9821	23.2859
	0.60238	0.617249	O60934;A0A0C4DG07;E5RGU1;E5RGR7;E2QRP0;E5RGN7	O60934;A0A0C4DG07	Nibrin	NBN	0	39.418	28490000	21	20.5395	21.9019	21.8969	22.0774	21.9332	22.1795
	0.0436038	-0.0105743	O75027;O75027-2;B4DGL8;A0A087WW65;O75027-3;A0A2R8Y473;A0A2R8YF35;A0A2R8Y3N2;E9PNQ5;E9PJR8	O75027;O75027-2;B4DGL8;A0A087WW65;O75027-3;A0A2R8Y473	ATP-binding cassette sub-family B member 7, mitochondrial	ABCB7	0	49.742	36520000	20	22.3457	22.1825	22.301	22.2101	22.399	22.1883
	1.21684	0.339305	O75083;O75083-3;D6RD66	O75083;O75083-3;D6RD66	WD repeat-containing protein 1	WDR1	0	288.79	452730000	152	25.7645	25.5466	25.3395	25.823	25.8679	25.9776
	0.759262	-0.315781	O75116;E9PF63;Q14DU5;D6REE7;A0A0U1RQV4;Q13464	O75116;E9PF63;Q14DU5	Rho-associated protein kinase 2	ROCK2	0	61.132	70117000	39	23.9722	23.798	23.3879	23.5571	23.3723	23.2814
	0.543328	-0.298485	O75131;A0A087WYQ3;A0A087WUS8;A0A087WXR6;E5RHZ0;E5RFT7;H0YB26	O75131;A0A087WYQ3;A0A087WUS8;A0A087WXR6;E5RHZ0	Copine-3	CPNE3	0	37.919	54640000	28	22.8902	23.459	23.4941	23.1441	23.1076	22.6962
	0.60473	-0.871742	O75146;O75146-2	O75146	Huntingtin-interacting protein 1-related protein	HIP1R	0.00076104	18.299	7041300	6	22.0045	20.5059	20.2133	19.9966	20.6279	19.4839
	0.88449	0.321377	O75150-3;O75150;H3BP71;O75150-4;H3BS50;A0A087WTK2	O75150-3;O75150;H3BP71;O75150-4;H3BS50	E3 ubiquitin-protein ligase BRE1B	RNF40	0	38.686	20037000	20	20.9838	21.369	21.4478	21.7655	21.4723	21.527
	0.600104	0.310715	O75152;E9PQ61;E9PBY7;A0A1W2PPR9	O75152;E9PQ61;E9PBY7	Zinc finger CCCH domain-containing protein 11A	ZC3H11A	0	57.556	36920000	26	21.7184	22.3505	22.3702	22.4739	22.2955	22.6018
	2.23157	-0.292742	O75208;H3BRC0;H3BSJ5;H3BNT2;H3BPY0;H3BPW3;H3BVA5;H3BPC6;O75208-2	O75208;H3BRC0;H3BSJ5;H3BNT2	Ubiquinone biosynthesis protein COQ9, mitochondrial	COQ9	0.00078833	19.535	16974000	11	21.5469	21.37	21.4761	21.1663	21.2061	21.1423
	1.50605	-0.96758	O75223;B8ZZK2;M0QZK8;H7BZK5;O75223-3;O75223-2;O75223-4;A0A0B4J1Y4	O75223;B8ZZK2;M0QZK8;H7BZK5;O75223-3;O75223-2;O75223-4	Gamma-glutamylcyclotransferase	GGCT	0	55.23	75173000	37	24.1687	23.338	24.1526	22.9641	23.0903	22.7021
	0.376842	0.785479	O75306-2;O75306	O75306-2;O75306	NADH dehydrogenase [ubiquinone] iron-sulfur protein 2, mitochondrial	NDUFS2	0	96.244	75471000	28	20.6646	23.4136	23.1265	23.0646	23.263	23.2337
	0.155063	-0.381368	O75323-2;O75323;C9J7B1;C9K068;H7C333;F8WBI5	O75323-2;O75323	Protein NipSnap homolog 2	GBAS	0.0011082	17.23	21317000	7	21.8392	21.8276	20.5907	22.1396	19.4316	21.5422
	1.17588	-0.41548	O75340-2;O75340;A0A024QZ42;E7EPW6;H0Y9X3;A0A087WZ38;O75340-3;D6RA21;Q86W51	O75340-2;O75340;A0A024QZ42	Programmed cell death protein 6	PDCD6	0	66.769	100950000	22	23.954	23.8042	24.3171	23.5638	23.7406	23.5244
	0.10672	0.229043	O75348;F2Z307;O95670-2;O95670	O75348	V-type proton ATPase subunit G 1	ATP6V1G1	0.00042355	23.114	26256000	15	21.7755	20.1258	20.0792	19.9566	20.8937	21.8173
	1.35457	0.708742	O75367-2;O75367-3;O75367;B4DJC3;D6RCF2;Q9P0M6;Q5SQT3	O75367-2;O75367-3;O75367;B4DJC3	Core histone macro-H2A.1;Histone H2A	H2AFY	0	151.97	320170000	73	24.8139	25.4053	25.5541	25.9843	25.7968	26.1185
	1.91771	0.19006	O75369-2;O75369-9;O75369;O75369-8;O75369-6;O75369-3;E7EN95;O75369-7;O75369-5;O75369-4;H7C5L4;A0A0A0MT44;A0A0C4DGA1	O75369-2;O75369-9;O75369;O75369-8;O75369-6;O75369-3;E7EN95;O75369-7;O75369-5;O75369-4	Filamin-B	FLNB	0	323.31	2827500000	716	28.3674	28.4842	28.3653	28.6175	28.6115	28.558
	0.0481125	0.170101	O75380;D6RBT3	O75380;D6RBT3	NADH dehydrogenase [ubiquinone] iron-sulfur protein 6, mitochondrial	NDUFS6	0	23.326	27564000	7	20.9344	22.1172	19.5904	22.0462	19.117	21.9891
	1.18197	-0.982335	O75381-2;O75381	O75381-2;O75381	Peroxisomal membrane protein PEX14	PEX14	0.00041824	22.281	13440000	7	21.1995	20.4498	20.2526	19.8103	19.1369	20.0076
	0.623434	0.148932	O75391;I3L0X5;I3L4C3;I3L0Q5	O75391;I3L0X5;I3L4C3	Sperm-associated antigen 7	SPAG7	0	83.82	61251000	32	23.1526	22.8185	23.0586	23.1802	23.0803	23.216
	1.28764	-0.273438	O75396;A0A087X1A9	O75396	Vesicle-trafficking protein SEC22b	SEC22B	0	55.668	201890000	31	24.7372	25.0222	25.009	24.6513	24.7106	24.5863
	0.092554	0.0216033	O75400-2;O75400;O75400-3;F5H578;H7C2N3;H0YG38	O75400-2;O75400;O75400-3	Pre-mRNA-processing factor 40 homolog A	PRPF40A	0	51.76	87123000	25	23.5731	23.5746	23.6082	23.6469	23.7255	23.4483
	0.151711	0.043389	O75436;S4R3Q6;O75436-2;S4R2Y3	O75436;S4R3Q6;O75436-2	Vacuolar protein sorting-associated protein 26A	VPS26A	0	108.85	222780000	65	24.8676	25.0897	24.7486	24.8711	24.9901	24.9749
	0.0113594	-0.0485522	O75459	O75459	P antigen family member 1	PAGE1	0	73.969	65065000	18	20.9844	20.2535	23.6831	23.3641	20.1172	21.2941
	0.0200458	-0.0125993	O75475;O75475-3;O75475-2;H3BPQ6	O75475;O75475-3;O75475-2	PC4 and SFRS1-interacting protein	PSIP1	0	62.84	174490000	50	24.7344	24.0883	24.6678	24.5197	24.5314	24.4016
	1.72663	1.80594	O75477;B0QZ43	O75477;B0QZ43	Erlin-1	ERLIN1	0.00083333	21.964	26053000	12	20.6359	19.3912	20.9126	22.1942	21.9855	22.1778
	2.02037	-0.566524	O75489;E9PS48;O75489-2;E9PKL8;G3V194	O75489	NADH dehydrogenase [ubiquinone] iron-sulfur protein 3, mitochondrial	NDUFS3	0	75.945	77374000	34	24.1029	23.7301	23.953	23.4257	23.2528	23.4078
	0.155712	-0.393425	Q5JRI1;O75494-5;O75494-4;O75494-6;O75494-3;O75494-2;O75494;Q6IQ42;Q8WXF0	Q5JRI1;O75494-5;O75494-4;O75494-6;O75494-3;O75494-2;O75494;Q6IQ42;Q8WXF0	Serine/arginine-rich splicing factor 10;Serine/arginine-rich splicing factor 12	SRSF10;FUSIP1;SRSF12	0.0018302	16.46	50155000	13	21.5987	23.1366	23.1787	23.1163	22.9496	20.6678
	0.817704	0.79095	O75506	O75506	Heat shock factor-binding protein 1	HSBP1	0.0007946	19.796	28897000	22	20.5974	20.5642	21.89	21.6076	21.9167	21.9
	0.630702	1.31465	O75531	O75531	Barrier-to-autointegration factor;Barrier-to-autointegration factor, N-terminally processed	BANF1	0	45.226	166430000	30	21.1508	23.3202	24.1493	23.6377	24.6046	24.3221
	0.0343554	0.00770696	O75533;B4DGZ4;O75533-2;H7C341	O75533	Splicing factor 3B subunit 1	SF3B1	0	253.62	281970000	102	25.2539	25.3689	25.2463	25.4164	25.1942	25.2816
	1.97663	-0.43461	O75534-2;O75534;O75534-3;O75534-4;E9PLT0;E9PNG3;E9PLD4;E9PJK7	O75534-2;O75534;O75534-3;O75534-4;E9PLT0	Cold shock domain-containing protein E1	CSDE1	0	141.88	268560000	82	25.487	25.6031	25.337	24.9326	25.0645	25.1261
	0.844009	2.98189	O75607	O75607	Nucleoplasmin-3	NPM3	0	323.31	181830000	25	20.2886	24.9317	19.7761	24.6418	24.5836	24.7166
	2.48103	-0.699594	O75608;E5RGR0;O75608-2;A0A087X1K9;B4DP64;E5RJ48;E5RI35	O75608;E5RGR0;O75608-2;A0A087X1K9;B4DP64;E5RJ48	Acyl-protein thioesterase 1	LYPLA1	0	50.243	84334000	25	23.8368	23.9082	23.8338	23.3778	23.0539	23.0484
	0.27341	0.159016	O75616;K7EQJ8;J3QSB2;J3QRV9;O75616-2	O75616;K7EQJ8;J3QSB2;J3QRV9;O75616-2	GTPase Era, mitochondrial	ERAL1	0	28.922	13948000	15	21.1811	20.4757	21.1055	21.0815	20.9639	21.1938
	0.111974	-0.048996	O75643;O75643-2;B4E0P5	O75643	U5 small nuclear ribonucleoprotein 200 kDa helicase	SNRNP200	0	323.31	708190000	232	26.6514	26.7153	26.351	26.7175	26.5234	26.3298
	0.0176641	-0.00752894	O75663;O75663-2	O75663;O75663-2	TIP41-like protein	TIPRL	0	26.59	53340000	18	22.8154	23.0533	22.6048	22.7095	22.8372	22.9042
	1.06144	-1.29245	O75691	O75691	Small subunit processome component 20 homolog	UTP20	0	36.137	17974000	9	21.2999	19.6005	21.2709	19.2375	19.4411	19.6153
	0.94568	0.626671	O75717;C9JYB3;O75717-2	O75717;C9JYB3;O75717-2	WD repeat and HMG-box DNA-binding protein 1	WDHD1	0	37.205	19390000	21	21.0876	21.4783	20.5614	21.5584	21.4647	21.9842
	0.544753	-0.196955	O75746;O75746-2;F8W9J0;H0YFB2;B4DGK6	O75746;O75746-2	Calcium-binding mitochondrial carrier protein Aralar1	SLC25A12	0.00077791	19.079	13467000	20	21.5311	21.1269	21.3924	21.341	20.97	21.1485
	0.17768	0.0576096	O75792;A0A2R8Y658	O75792	Ribonuclease H2 subunit A	RNASEH2A	0	38.802	31919000	21	22.2035	22.2872	21.9644	22.0569	22.2841	22.2868
	1.89694	-0.567122	X6RA30;O75794;X6RKY7;X6RF82	X6RA30;O75794;X6RKY7	Cell division cycle protein 123 homolog	CDC123	0	30.848	30835000	14	22.5252	22.2466	22.4489	21.74	21.7345	22.0448
	0.0805117	0.0226866	O75821;K7ER90;K7EL20;K7ENA8;K7EP16;K7EL60;K7ENH0	O75821;K7ER90;K7EL20;K7ENA8	Eukaryotic translation initiation factor 3 subunit G	EIF3G	0	151.27	392210000	72	25.7965	25.597	25.4843	25.5943	25.7255	25.6261
	0.147747	0.0470378	O75822;O75822-2;O75822-3;H0YGJ7;H0YLP3	O75822;O75822-2;O75822-3	Eukaryotic translation initiation factor 3 subunit J	EIF3J	0	226.7	407180000	67	25.5497	25.9274	25.6145	25.7023	25.7643	25.7661
	0.908667	0.383329	O75844	O75844	CAAX prenyl protease 1 homolog	ZMPSTE24	0	134.66	102160000	50	23.0133	23.5826	23.6216	23.772	23.7859	23.8096
	1.37367	-0.355389	O75874;C9J4N6;C9JJE5;C9JLU6	O75874	Isocitrate dehydrogenase [NADP] cytoplasmic	IDH1	0	144.26	359810000	84	25.8911	25.5537	25.771	25.2704	25.3691	25.5102
	0.289049	0.520131	O75880;J3QL56	O75880;J3QL56	Protein SCO1 homolog, mitochondrial	SCO1	0	61.638	112370000	34	21.8198	24.0125	23.928	23.5333	23.8922	23.8952
	1.46087	1.20017	O75915;F8WF90;C9JQU6;F8WF33	O75915	PRA1 family protein 3	ARL6IP5	0	74.132	35123000	11	21.2592	20.5121	20.0224	21.6267	21.7218	22.0458
	0.851163	1.66119	O75934	O75934	Pre-mRNA-splicing factor SPF27	BCAS2	0	157.88	147690000	32	21.0727	24.1373	23.2	24.4495	24.4598	24.4842
	1.25227	0.588802	O75937;S4R3J5	O75937	DnaJ homolog subfamily C member 8	DNAJC8	0	200.43	236010000	47	24.217	24.9762	24.5983	25.1408	25.1854	25.2318
	0.712127	0.955815	O75940	O75940	Survival of motor neuron-related-splicing factor 30	SMNDC1	0	36.76	41818000	27	20.5321	22.1523	22.5158	22.658	22.5969	22.8127
	0.453016	-0.0918395	O75947;O75947-2;F5H608	O75947;O75947-2	ATP synthase subunit d, mitochondrial	ATP5H	0	226.24	541850000	104	26.3044	26.3153	26.0816	26.2227	26.1259	26.0772
	1.85435	-0.611759	O75955;O75955-2;A0A140T9R1;A2AB10;A0A140T9X0;A2AB12;A2AB09;A0A140T959;A2AB13;A0A140T9W4;A0A0G2JJQ6;A0A140T9C3;A2AB11;A0A140T974;A0A140T9B1;A0A140T957;A0A140T910;A0A140T907;A0A140T905;A2ABJ5	O75955;O75955-2;A0A140T9R1;A2AB10;A0A140T9X0;A2AB12;A2AB09	Flotillin-1	FLOT1	0	87.097	63322000	53	23.5633	24.038	23.8882	23.2552	23.1324	23.2666
	0.0759372	-0.0363617	O76003	O76003	Glutaredoxin-3	GLRX3	0	300.42	547760000	99	26.523	25.9981	26.0628	26.105	26.2164	26.1534
	2.77757	1.18531	O76021;J3QSV6;I3L3U9;O76021-2;I3L3C4;I3L234;J3KPU7;I3L2F2;I3L4T8;I3L1Y4;I3L1A3	O76021;J3QSV6;I3L3U9	Ribosomal L1 domain-containing protein 1	RSL1D1	0	180.21	420570000	109	25.093	24.5795	24.9082	26.0828	26.1027	25.9513
	0.246741	-0.375496	O76031;H0YM48	O76031	ATP-dependent Clp protease ATP-binding subunit clpX-like, mitochondrial	CLPX	0	48.831	72739000	30	24.9725	23.4296	22.9961	23.3442	23.4079	23.5195
	0.65098	-0.183247	O76070	O76070	Gamma-synuclein	SNCG	0	118.15	295250000	63	25.6637	25.5807	25.4339	25.164	25.5181	25.4464
	2.79515	0.205483	O76094;O76094-2;D6RDY6;R4GNC1	O76094;O76094-2;D6RDY6	Signal recognition particle subunit SRP72	SRP72	0	192.12	245790000	92	24.8692	24.9193	24.96	25.1231	25.1319	25.1101
	0.459094	-0.205634	O94760;B4DYP1;O94760-2	O94760;B4DYP1;O94760-2	N(G),N(G)-dimethylarginine dimethylaminohydrolase 1	DDAH1	0	46.502	85229000	47	23.7018	23.382	23.743	23.0911	23.5556	23.5633
	1.80351	0.414102	O94776;O94776-2;H0Y4T7	O94776;O94776-2	Metastasis-associated protein MTA2	MTA2	0	76.185	177860000	49	24.4107	24.1622	24.301	24.6404	24.6241	24.8518
	0.457914	-0.600978	O94808;E5RJP4	O94808;E5RJP4	Glutamine--fructose-6-phosphate aminotransferase [isomerizing] 2	GFPT2	0.00076336	18.371	16858000	7	21.6508	21.2677	21.6988	19.9157	21.799	21.0998
	0.92594	0.229585	O94826	O94826	Mitochondrial import receptor subunit TOM70	TOMM70A	0	164.05	269930000	83	24.8112	25.188	25.0453	25.3132	25.2333	25.1867
	1.15701	0.628984	O94842-3;O94842-2;O94842;O94900;O15405-2;O15405	O94842-3;O94842-2;O94842;O94900;O15405-2;O15405	TOX high mobility group box family member 4;Thymocyte selection-associated high mobility group box protein TOX;TOX high mobility group box family member 3	TOX4;TOX;TOX3	0.0017857	14.52	16274000	9	20.9846	20.2701	20.9488	21.54	21.3783	21.1722
	0.291198	0.630313	O94855;O94855-2;E9PDM8;E9PC44	O94855;O94855-2;E9PDM8	Protein transport protein Sec24D	SEC24D	0	40.008	48061000	25	20.2188	22.8384	22.8441	22.6484	22.6479	22.496
	0.923154	-0.293402	O94874-2;O94874;O94874-3	O94874-2;O94874;O94874-3	E3 UFM1-protein ligase 1	UFL1	0	36.593	31562000	30	22.388	22.1884	21.9277	21.9656	21.7476	21.9107
	2.27707	-0.4973	O94888;C9JAT7;F8WB69;H7BYF4	O94888;C9JAT7	UBX domain-containing protein 7	UBXN7	0	47.378	48839000	24	23.1491	23.0124	23.0523	22.4544	22.5402	22.7273
	0.0119593	-0.00178337	O94906-2;O94906	O94906-2;O94906	Pre-mRNA-processing factor 6	PRPF6	0	67.087	72806000	48	23.1752	23.2004	23.156	23.2613	23.1679	23.0972
	1.02633	-1.14792	O94913;E9PKN0;E9PQ01;E9PQF9;E9PNY7	O94913;E9PKN0;E9PQ01	Pre-mRNA cleavage complex 2 protein Pcf11	PCF11	0.00074047	17.297	5614000	7	20.9396	20.4472	21.3856	20.1659	18.8791	20.2835
	0.663874	0.569049	O94915;H0Y9X0;F2Z2S2;A0A286YEZ9;A0A2C9F2R7	O94915;H0Y9X0;F2Z2S2;A0A286YEZ9;A0A2C9F2R7	Protein furry homolog-like	FRYL	0.004199	11.746	16727000	5	21.0326	21.2673	20.0653	21.1368	21.5694	21.3661
	2.70128	0.503265	O94925-3;O94925;B8ZZA8;B8ZZC5;H7BZD1;C9JIJ6;O94925-2;H7C201	O94925-3;O94925	Glutaminase kidney isoform, mitochondrial	GLS	0	170.16	157780000	90	23.8255	24.04	23.9905	24.454	24.41	24.5019
	0.267487	-0.37338	O94966-4;O94966-3;O94966;O94966-7;O94966-6;O94966-5;E7ESU0;E7EST9;B5MEG5;A0A0A0MR08;O94966-2	O94966-4;O94966-3;O94966;O94966-7;O94966-6;O94966-5;E7ESU0;E7EST9;B5MEG5	Ubiquitin carboxyl-terminal hydrolase 19;Ubiquitin carboxyl-terminal hydrolase	USP19	0	24.135	11728000	7	21.0582	20.9829	20.643	21.1118	21.0162	19.4361
	1.77653	0.336487	O94992	O94992	Protein HEXIM1	HEXIM1	0.00079554	19.87	28555000	10	21.7173	21.7301	21.9776	22.1576	22.1315	22.1454
	0.436672	-0.634265	O95104-3;O95104;O95104-2	O95104-3;O95104;O95104-2	Splicing factor, arginine/serine-rich 15	SCAF4	0.0017176	13.135	10033000	3	21.6185	21.2908	20.8806	20.2263	19.8794	21.7813
	0.0676707	0.04109	O95163;F5H2T0;H0YDF3	O95163;F5H2T0	Elongator complex protein 1	IKBKAP	0	88.631	52345000	36	22.8056	23.0209	22.6476	23.0796	23.0146	22.5033
	0.231911	0.972908	O95197-2;O95197;O95197-3;O95197-4;O95197-7;F5H891;B7Z4M1;F5GWG7;F5H617;O95197-6;O95197-5	O95197-2;O95197;O95197-3;O95197-4;O95197-7;F5H891	Reticulon-3	RTN3	0	26.846	71281000	14	20.7193	19.9112	23.7077	23.523	23.6599	20.074
	0.280353	-0.110394	O95202;O95202-2;O95202-3	O95202	LETM1 and EF-hand domain-containing protein 1, mitochondrial	LETM1	0	111.91	210880000	72	24.7386	25.0827	25.1731	24.8724	25.0457	24.7451
	0.155308	-0.0650355	O95218-2;O95218	O95218-2;O95218	Zinc finger Ran-binding domain-containing protein 2	ZRANB2	0	78.526	108540000	35	23.874	24.2159	23.8233	23.7874	24.0975	23.8333
	0.100586	0.174995	O95235-2;O95235	O95235-2;O95235	Kinesin-like protein KIF20A	KIF20A	0.0017307	13.295	5888500	7	20.5297	20.6902	19.6968	21.3307	19.4689	20.6422
	0.395554	0.673946	O95239-2;O95239;Q2VIQ3	O95239-2;O95239;Q2VIQ3	Chromosome-associated kinesin KIF4A;Chromosome-associated kinesin KIF4B	KIF4A;KIF4B	0	31.802	21255000	20	21.8505	21.6217	19.5931	21.718	21.7876	21.5816
	1.08745	0.827933	O95274	O95274	Ly6/PLAUR domain-containing protein 3	LYPD3	0	74.662	14633000	8	20.1118	20.2668	19.6688	20.3543	20.7592	21.4177
	0.527315	0.327534	O95292;E5RK64;O95292-2	O95292;E5RK64;O95292-2	Vesicle-associated membrane protein-associated protein B/C	VAPB	0	56.653	90683000	46	22.907	23.7702	23.5799	23.6288	23.7158	23.8952
	1.40304	0.48295	O95295	O95295	SNARE-associated protein Snapin	SNAPIN	0	45.22	17414000	14	21.1524	20.6976	20.7287	21.2166	21.3776	21.4333
	1.24751	1.12949	O95297-2;O95297;Q9UEL6;O95297-4;O95297-3	O95297-2;O95297;Q9UEL6;O95297-4;O95297-3	Myelin protein zero-like protein 1	MPZL1	0.00079936	20.064	24673000	5	21.1919	20.4704	19.9567	21.2137	21.9341	21.8597
	0.181488	0.103327	O95302-2;O95302;O95302-3;C9J4P8;Q75LS8	O95302-2;O95302;O95302-3;C9J4P8;Q75LS8	Peptidyl-prolyl cis-trans isomerase FKBP9;Peptidyl-prolyl cis-trans isomerase;Putative FK506-binding protein 9-like protein	FKBP9;FKBP9P1	0.0017806	14.347	13609000	5	21.2819	20.9744	20.6268	21.1628	21.177	20.8532
	1.2848	-0.255308	O95336;M0R261;M0R1L2;M0R0U3	O95336;M0R261;M0R1L2;M0R0U3	6-phosphogluconolactonase	PGLS	0	153.61	228270000	76	25.1397	25.0849	24.8571	24.7298	24.7455	24.8405
	0.712191	0.497936	O95340;O95340-2	O95340;O95340-2	Bifunctional 3-phosphoadenosine 5-phosphosulfate synthase 2;Sulfate adenylyltransferase;Adenylyl-sulfate kinase	PAPSS2	0	303.06	463240000	175	24.7221	25.6967	25.6627	25.8603	25.8484	25.8667
	1.7585	-0.248432	O95347;O95347-2;Q5T821	O95347;O95347-2	Structural maintenance of chromosomes protein 2	SMC2	0	188.83	216440000	115	25.2009	25.1117	24.9888	24.8628	24.8731	24.8202
	0.765487	1.31877	O95352-3;O95352;O95352-2;C9JE55;C9J415;C9JFF4;C9JNU2;C9JKA3;C9JGL2;F8WDY9;H7C2R3;H7BZ92;H7C2J8	O95352-3;O95352;O95352-2;C9JE55;C9J415;C9JFF4;C9JNU2;C9JKA3	Ubiquitin-like modifier-activating enzyme ATG7	ATG7	0	53.163	56508000	19	22.3741	22.4174	20.0289	23.0449	22.7791	22.9526
	0.307655	-0.161215	O95373;E9PLJ0;E9PLB2	O95373	Importin-7	IPO7	0	323.31	658920000	164	26.6048	26.1952	26.5709	26.5783	26.3137	25.9953
	0.761664	-0.155828	O95394;O95394-4;O95394-3;J3KN95;A0A087WT27;H0Y8I3;H0Y987;D6RCQ8;D6RF77;D6RIS6;D6RC77;D6RCD1	O95394;O95394-4;O95394-3;J3KN95;A0A087WT27	Phosphoacetylglucosamine mutase	PGM3	0	110.49	157660000	63	24.5591	24.3838	24.2536	24.1819	24.2903	24.2569
	0.0992346	0.155664	O95400	O95400	CD2 antigen cytoplasmic tail-binding protein 2	CD2BP2	0.00076982	18.664	12794000	9	21.0732	20.923	19.7502	21.2055	19.9933	21.0146
	1.04193	0.707927	O95425-2;O95425-4;O95425-3;O95425;A0A0J9YWY6	O95425-2;O95425-4;O95425-3;O95425	Supervillin	SVIL	0	65.839	28337000	28	20.8548	21.9228	21.2289	22.0717	21.9229	22.1358
	0.0496543	-0.012722	O95433;G3V438;H0YJU2;O95433-2;H0YJG7;H0YJ63	O95433;G3V438;H0YJU2;O95433-2;H0YJG7	Activator of 90 kDa heat shock protein ATPase homolog 1	AHSA1	0	79.01	208380000	48	24.6731	24.7415	24.6426	24.5472	24.6422	24.8295
	0.930471	-0.146871	O95453-2;O95453-3;O95453;H3BRK1;O95453-4;F5H1Z4	O95453-2;O95453-3;O95453;H3BRK1;O95453-4	Poly(A)-specific ribonuclease PARN	PARN	0	32.788	20916000	17	21.7068	21.7786	21.6709	21.4864	21.7032	21.5262
	0.023215	0.0128098	O95456-2;O95456;F8WBH7	O95456-2;O95456	Proteasome assembly chaperone 1	PSMG1	0	46.906	103410000	35	23.9126	24.0547	23.4708	23.7591	23.9361	23.7815
	0.038119	-0.0233777	O95551;O95551-2;X6R5A3;O95551-3	O95551;O95551-2;X6R5A3;O95551-3	Tyrosyl-DNA phosphodiesterase 2	TDP2	0.00080289	20.21	8338800	14	20.7119	21.0289	20.8185	20.5825	20.7123	21.1943
	3.08954	0.461382	O95573;F5GWH2;F5H062	O95573	Long-chain-fatty-acid--CoA ligase 3	ACSL3	0	97.543	187200000	52	24.3046	24.3624	24.3545	24.8626	24.7084	24.8346
	0.189303	0.350822	O95602;B9ZVN9	O95602;B9ZVN9	DNA-directed RNA polymerase I subunit RPA1;DNA-directed RNA polymerase	POLR1A	0.00041964	22.508	21291000	7	20.6076	19.9318	20.9283	21.6696	21.2816	19.569
	0.143547	-0.0283941	O95671-2;O95671;O95671-3	O95671-2;O95671;O95671-3	N-acetylserotonin O-methyltransferase-like protein	ASMTL	0	60.34	38745000	28	22.0971	22.2671	22.3061	22.2216	22.1245	22.2389
	2.04603	0.868933	O95747;C9JIG9	O95747;C9JIG9	Serine/threonine-protein kinase OSR1	OXSR1	0	80.736	62672000	29	22.4157	22.5446	22.1618	23.4048	23.3693	22.9548
	1.99476	-0.55458	O95757;E9PDE8;D6RJ96	O95757;E9PDE8;D6RJ96	Heat shock 70 kDa protein 4L	HSPA4L	0	125.43	167790000	82	25.109	24.7731	24.8131	24.2585	24.3178	24.4551
	0.602741	0.945035	O95758-7;O95758-1;O95758-6;O95758-2;O95758;O95758-5;O95758-4;X6R242	O95758-7;O95758-1;O95758-6;O95758-2;O95758;O95758-5;O95758-4	Polypyrimidine tract-binding protein 3	PTBP3	0	37.936	19692000	14	19.3315	21.2172	21.5829	21.8093	21.6239	21.5334
	0.699089	-0.194784	O95777;F2Z2Y6;C9JIZ0;C9JNV3	O95777;F2Z2Y6;C9JIZ0;C9JNV3	U6 snRNA-associated Sm-like protein LSm8	LSM8	0	26.65	72411000	28	23.6634	23.3176	23.5866	23.2089	23.3177	23.4566
	0.253412	0.0696894	O95782-2;O95782	O95782-2;O95782	AP-2 complex subunit alpha-1	AP2A1	0	174.45	182580000	55	24.5122	24.6354	24.452	24.6844	24.7106	24.4137
	0.765549	0.606684	O95801	O95801	Tetratricopeptide repeat protein 4	TTC4	0	24.592	27842000	15	20.6203	21.6887	21.6195	22.0055	21.6826	22.0604
	0.802743	0.233154	O95816;O95816-2	O95816;O95816-2	BAG family molecular chaperone regulator 2	BAG2	0	75.016	207660000	46	24.6862	24.3126	24.4357	24.6707	24.6029	24.8605
	2.72525	0.206793	O95817;C9JFK9	O95817	BAG family molecular chaperone regulator 3	BAG3	0	113.04	151370000	57	24.1112	24.1935	24.117	24.3344	24.3405	24.3671
	2.1357	-0.2797	O95831;O95831-3;O95831-4;O95831-2;E9PMA0;O95831-6;O95831-5	O95831;O95831-3	Apoptosis-inducing factor 1, mitochondrial	AIFM1	0	276.56	462210000	126	26.2903	26.3003	26.1444	26.0113	25.9341	25.9505
	0.00337197	0.00644684	O95833	O95833	Chloride intracellular channel protein 3	CLIC3	0.0007764	18.963	11468000	4	20.3245	21.2176	20.6498	21.1556	21.4426	19.6131
	1.64548	-0.335419	O95834;O95834-2;O95834-3;K7EIK7;A0A0C4DGQ7;C9JRL6;K7EII6;K7EKG3;K7ERY9;K7EKU5;K7EIM1;K7ELI8;K7EQR0;K7ERR2;K7ELB2;K7ERR9	O95834;O95834-2;O95834-3;K7EIK7;A0A0C4DGQ7;C9JRL6	Echinoderm microtubule-associated protein-like 2	EML2	0	131.4	193670000	53	24.7896	24.98	25.0621	24.7006	24.5561	24.5688
	2.91119	-0.83433	O95861;O95861-2;A6NF51;O95861-3;O95861-4;F8VRY7;F8VVW8;F8VZG4;F8W1J0	O95861;O95861-2;A6NF51;O95861-3;O95861-4;F8VRY7;F8VVW8;F8VZG4;F8W1J0	3(2),5-bisphosphate nucleotidase 1	BPNT1	0	36.628	21133000	17	21.8266	21.9697	22.1629	21.1759	21.0907	21.1895
	0.451282	-0.345637	O95865;A0A140T971;Q5SSV3;Q5SRR8;H0Y7N1	O95865;A0A140T971;Q5SSV3;Q5SRR8	N(G),N(G)-dimethylarginine dimethylaminohydrolase 2	DDAH2	0.0007619	18.327	13462000	6	20.8152	20.7895	21.3668	21.109	20.6545	20.1712
	0.427652	-0.296432	O95881	O95881	Thioredoxin domain-containing protein 12	TXNDC12	0	26.424	65054000	23	23.3026	22.746	23.7223	22.9961	23.0922	22.7933
	4.44908	0.77964	O95905-2;O95905;O95905-3;F2Z2R1;C9J316	O95905-2;O95905;O95905-3	Protein SGT1	ECD	0	36.859	23931000	9	20.8019	20.9059	20.8952	21.6073	21.6661	21.6686
	0.549647	0.812469	O96000;H3BPJ9;O96000-2;H3BV16	O96000;H3BPJ9;O96000-2;H3BV16	NADH dehydrogenase [ubiquinone] 1 beta subcomplex subunit 10	NDUFB10	0	46.435	97762000	39	21.7221	23.934	23.2244	23.7551	23.6919	23.8709
	1.18925	1.31653	O96006;C9JXP4	O96006	Zinc finger BED domain-containing protein 1	ZBED1	0	53.119	45006000	21	20.557	22.1199	22.0751	22.7986	22.8371	23.066
	0.684625	0.223177	O96008;O96008-2;K7EKG4;K7EJ57	O96008;O96008-2;K7EKG4;K7EJ57	Mitochondrial import receptor subunit TOM40 homolog	TOMM40	0	175.55	247250000	62	24.6911	24.9933	24.5459	25.091	24.8569	24.9519
	0.0578238	-0.15908	O96013;M0R2X4;O96013-2;O96013-4	O96013;M0R2X4;O96013-2;O96013-4	Serine/threonine-protein kinase PAK 4	PAK4	0.00076894	18.584	22127000	11	21.6772	21.951	19.9538	21.7815	19.6005	21.7228
	2.94214	0.753749	O96017-12;O96017;O96017-9;H0Y820;O96017-11;O96017-13;O96017-4;H0Y4V6;O96017-3;H7C0V7;C9JFD7;B7ZBF7;O96017-5;O96017-2;O96017-8;O96017-7	O96017-12;O96017;O96017-9;H0Y820;O96017-11;O96017-13;O96017-4;H0Y4V6;O96017-3	Serine/threonine-protein kinase Chk2	CHEK2	0	24.845	17206000	11	21.0831	20.8896	20.7839	21.6261	21.6942	21.6977
	0.145932	-0.100082	O96019;O96019-2;H7C5S0;O94805;C9JQT2	O96019;O96019-2	Actin-like protein 6A	ACTL6A	0	102.47	131290000	58	24.7059	23.8955	24.0367	24.0515	24.0748	24.2116
	0.0844503	-0.0279764	P00338;P00338-3;P00338-4;P00338-5;P00338-2;F5GXY2;F5GYU2;F5GXH2;F5H5J4;F5H6W8;F5GZQ4;F5H8H6;F5GXC7;F5GWW2;A0A087WUM2;Q6ZMR3;F5GXU1	P00338;P00338-3;P00338-4;P00338-5;P00338-2	L-lactate dehydrogenase A chain	LDHA	0	323.31	10706000000	368	30.3343	30.6186	30.31	30.4361	30.4737	30.2691
	0.483351	0.090915	P00367;P00367-3;P00367-2;P49448	P00367;P00367-3;P00367-2;P49448	Glutamate dehydrogenase 1, mitochondrial;Glutamate dehydrogenase 2, mitochondrial	GLUD1;GLUD2	0	203.97	579750000	162	26.1571	26.2042	26.2727	26.2413	26.2147	26.4506
	1.40804	-1.35198	P00374-2;P00374	P00374-2;P00374	Dihydrofolate reductase	DHFR	0.0041774	11.641	11326000	3	21.5714	21.5137	21.5685	20.2075	19.421	20.9692
	0.158517	0.114928	P00387-2;P00387;P00387-3;B1AHF3	P00387-2;P00387;P00387-3;B1AHF3	NADH-cytochrome b5 reductase 3;NADH-cytochrome b5 reductase 3 membrane-bound form;NADH-cytochrome b5 reductase 3 soluble form	CYB5R3	0	98.625	199640000	58	24.4847	24.1451	25.0412	24.5357	24.6843	24.7958
	0.0112768	-0.00706927	P00390-5;P00390-4;P00390-2;P00390-3;P00390;A0A2R8YF59;H0YC68	P00390-5;P00390-4;P00390-2;P00390-3;P00390	Glutathione reductase, mitochondrial	GSR	0	62.861	138310000	41	24.0359	23.9092	24.575	24.1379	24.1283	24.2326
	0.723494	0.777995	P00403	P00403	Cytochrome c oxidase subunit 2	MT-CO2	0	27.402	165470000	30	23.4847	24.4115	22.7709	24.4491	24.0767	24.4753
	1.43635	-1.1981	P00441;H7BYH4	P00441;H7BYH4	Superoxide dismutase [Cu-Zn]	SOD1	0	146	182540000	44	25.6546	24.5445	25.6424	24.1193	24.2736	23.8542
	0.156929	-0.0999343	P00491;G3V5M2;G3V2H3;G3V393	P00491	Purine nucleoside phosphorylase	PNP	0	226.99	257420000	99	25.4108	24.6244	24.9725	24.842	25.0454	24.8205
	0.931651	-0.327965	P00492;Q9NRG1-2;Q9NRG1	P00492	Hypoxanthine-guanine phosphoribosyltransferase	HPRT1	0	88.701	192260000	54	25.1457	24.6509	24.7678	24.3902	24.6135	24.5768
	0.0657807	-0.121457	P00505;P00505-2	P00505;P00505-2	Aspartate aminotransferase, mitochondrial	GOT2	0	71.986	100160000	42	22.6703	24.4893	24.687	23.8354	23.8996	23.7474
	1.56532	0.332456	P00533;E9PFD7;Q504U8;P00533-4;P00533-3;P00533-2;C9JYS6;A0A1W2PRR9	P00533;E9PFD7;Q504U8;P00533-4;P00533-3	Epidermal growth factor receptor;Receptor protein-tyrosine kinase	EGFR	0	94.361	96311000	47	23.4541	23.3483	23.3031	23.6755	23.5649	23.8625
	0.915833	-0.460331	P00558;P00558-2;P07205	P00558;P00558-2	Phosphoglycerate kinase 1	PGK1	0	323.31	5298500000	361	29.4373	29.0222	29.8064	28.8499	29.0623	28.9727
	1.30823	0.140725	Q5T9B7;P00568;H0YID2	Q5T9B7;P00568	Adenylate kinase isoenzyme 1	AK1	0	95.568	187160000	62	24.3344	24.3087	24.4096	24.4785	24.4294	24.567
	1.07407	-0.243947	P00966;Q5T6L6;Q5T6L5	P00966;Q5T6L6	Argininosuccinate synthase	ASS1	0	323.31	2014300000	202	27.9614	28.2735	28.2354	27.9618	27.9467	27.83
	1.31137	0.574123	P01111;P01116;P01112;P01112-2;G3V4K2;G3V5T7	P01111;P01116;P01112	GTPase NRas;GTPase KRas;GTPase KRas, N-terminally processed;GTPase HRas;GTPase HRas, N-terminally processed	NRAS;KRAS;HRAS	0	48.495	118280000	39	23.2281	23.7763	23.3728	23.7914	24.1137	24.1944
	2.65385	0.628854	P02545;P02545-6;P02545-3;P02545-2;Q3BDU5;P02545-5;P02545-4;Q5TCI8;H0YAB0;A0A0C4DGC5	P02545;P02545-6;P02545-3;P02545-2;Q3BDU5;P02545-5;P02545-4;Q5TCI8	Prelamin-A/C;Lamin-A/C	LMNA	0	323.31	6682000000	583	29.1924	29.4971	29.3761	29.9566	29.9811	30.0144
	1.72074	-0.384822	P02786;G3V0E5;H7C3V5;F8WBE5;Q9UP52-2;Q9UP52-3;Q9UP52	P02786;G3V0E5	Transferrin receptor protein 1;Transferrin receptor protein 1, serum form	TFRC	0	323.31	1394100000	281	27.7839	28.0726	27.8512	27.5575	27.5795	27.4162
	0.375534	0.77077	P04003;CON__Q28065	P04003	C4b-binding protein alpha chain	C4BPA	0	39.726	51051000	9	20.4794	23.0184	23.0134	23.0552	23.1459	22.6224
	1.14593	-0.623237	P04040	P04040	Catalase	CAT	0	127.78	158860000	73	24.9409	24.3834	25.2238	24.2241	24.1112	24.3431
	1.81263	-0.435659	P04075;J3KPS3;P04075-2;H3BQN4;H3BPS8;H3BU78;H3BUH7;H3BR04;H3BR68;H3BMQ8;A0A087WXX2;A0A3B3IS80;P05062	P04075;J3KPS3;P04075-2;H3BQN4	Fructose-bisphosphate aldolase A;Fructose-bisphosphate aldolase	ALDOA	0	323.31	4143900000	278	29.3636	29.0713	29.351	28.7392	28.8297	28.91
	0.00451063	0.00194677	P04080;A0A1W2PS52;A0A1W2PQG6	P04080;A0A1W2PS52	Cystatin-B	CSTB	0	32.963	213760000	28	24.6831	24.4286	24.904	24.6077	24.7126	24.7012
	2.97253	0.805552	P04083;Q5T3N1;Q5T3N0	P04083	Annexin A1	ANXA1	0	323.31	4921000000	270	28.8274	28.7237	28.5523	29.4832	29.4322	29.6046
	0.430907	0.488153	P04150-9;P04150-2;P04150-6;P04150-8;P04150-10;P04150;P04150-3;P04150-7;P04150-5;P04150-13;P04150-12;P04150-11;D6RDA9;Q3MSN4;P04150-16;P04150-15;P04150-14	P04150-9;P04150-2;P04150-6;P04150-8;P04150-10;P04150;P04150-3;P04150-7;P04150-5;P04150-13;P04150-12;P04150-11;D6RDA9;Q3MSN4	Glucocorticoid receptor	NR3C1	0	44.204	19848000	23	22.091	20.4857	21.3484	21.534	22.0134	21.8422
	2.53508	1.11826	P04179-4;P04179;F5H3C5;F5H4R2;F5GYZ5;P04179-3;P04179-2;G8JLJ2;G5E9P6;F5GXZ9	P04179-4;P04179;F5H3C5;F5H4R2;F5GYZ5;P04179-3;P04179-2	Superoxide dismutase [Mn], mitochondrial	SOD2	0	79.728	108210000	33	22.9649	22.8025	22.8564	23.6625	24.1344	24.1817
	0.910212	-0.309027	P04181;P04181-2	P04181;P04181-2	Ornithine aminotransferase, mitochondrial;Ornithine aminotransferase, hepatic form;Ornithine aminotransferase, renal form	OAT	0	52.428	40583000	30	22.8254	22.8427	22.4842	22.5865	22.4227	22.216
	0.000146766	5.72205e-05	P04406;P04406-2;E7EUT5	P04406;P04406-2;E7EUT5	Glyceraldehyde-3-phosphate dehydrogenase	GAPDH	0	323.31	20404000000	738	31.3637	31.2651	31.0904	31.0928	31.1992	31.4275
	2.0177	-0.368863	P04792;F8WE04;C9J3N8	P04792	Heat shock protein beta-1	HSPB1	0	323.31	1493400000	114	27.8467	27.8883	27.7955	27.3606	27.4486	27.6147
	0.617672	0.724429	P04818-2;P04818;P04818-3	P04818-2;P04818;P04818-3	Thymidylate synthase	TYMS	0	38.02	64168000	22	21.2197	22.4869	21.1098	22.7181	21.7695	22.5021
	2.33343	0.586117	P04843;B7Z4L4;F8WF32	P04843;B7Z4L4	Dolichyl-diphosphooligosaccharide--protein glycosyltransferase subunit 1	RPN1	0	323.31	1376600000	254	26.8248	27.122	27.0407	27.5497	27.5132	27.6829
	0.920917	-0.318703	P04844;P04844-2;Q5JYR7;Q5JYR4;F2Z3K5;Q5JYR3;H0Y5M1	P04844;P04844-2;Q5JYR7	Dolichyl-diphosphooligosaccharide--protein glycosyltransferase subunit 2	RPN2	0	323.31	633720000	155	26.6244	26.4199	26.757	26.5027	26.285	26.0574
	0.532716	-0.725773	P04899;P04899-6;P04899-3;P04899-5;P04899-2;P04899-4;P09471-2;P09471;A0A1W2PRE1;A2A2R6;A0A1W2PQK2;A0A087WTB6;A0A1W2PRJ7;A0A087WZE5;A0A1W2PS82;H3BTM2;A0A1W2PP38;P11488;P19087;A8MTJ3;P38405;P38405-2	P04899;P04899-6;P04899-3;P04899-5;P04899-2;P04899-4	Guanine nucleotide-binding protein G(i) subunit alpha-2	GNAI2	0	28.845	24103000	13	21.1589	19.8469	21.7886	20.5686	20.0599	19.9886
	0.47208	0.0674585	P05023-4;P05023;P05023-3;P05023-2;M0R116;A0A2R8YEY8;A0A0A0MT26;P13637;P13637-2;P13637-3;B1AKY9;P50993;H0Y7C1;Q13733;P20648;P54707;P54707-2;Q5TC02;Q5TC01;M0QXF2;E9PRA5	P05023-4;P05023;P05023-3;P05023-2	Sodium/potassium-transporting ATPase subunit alpha-1	ATP1A1	0	323.31	1212400000	244	27.2897	27.4222	27.2159	27.3949	27.3497	27.3855
	0.211479	0.0616124	P05026-2;P05026;V9GYR2	P05026-2;P05026;V9GYR2	Sodium/potassium-transporting ATPase subunit beta-1	ATP1B1	0	78.097	206420000	41	24.8984	24.8283	24.5745	24.9064	24.7211	24.8585
	0.811743	0.0714105	P05141;Q9H0C2	P05141	ADP/ATP translocase 2;ADP/ATP translocase 2, N-terminally processed	SLC25A5	0	43.52	924600000	42	26.9789	26.8533	26.9176	26.9898	27.0191	26.9552
	0.393705	0.0654761	P05198;G3V4T5;H0YJS4	P05198;G3V4T5;H0YJS4	Eukaryotic translation initiation factor 2 subunit 1	EIF2S1	0	156.51	375340000	72	25.6226	25.6347	25.5424	25.7767	25.5551	25.6645
	1.50146	0.35066	P05362;E7ESS4;K7EKL8	P05362;E7ESS4	Intercellular adhesion molecule 1	ICAM1	0	165.86	241460000	62	24.9576	24.6007	24.759	25.1834	25.0749	25.1109
	2.8336	-0.7938	P05386	P05386	60S acidic ribosomal protein P1	RPLP1	0	157.9	1327500000	55	28.2848	28.2249	28.2142	27.6345	27.2948	27.4131
	2.72411	-0.765138	P05387;H0YDD8	P05387	60S acidic ribosomal protein P2	RPLP2	0	249.97	1957400000	126	28.8031	28.6734	28.98	27.9903	28.0054	28.1654
	3.01083	-0.706078	P05388;F8VWS0;P05388-2;F8VW21;F8VU65;F8VPE8;G3V210;F8VZS0;Q8NHW5;F8VQY6;F8VRK7;F8VWV4;F8VS58;F8W1K8	P05388;F8VWS0;P05388-2;F8VW21;F8VU65;F8VPE8;G3V210;F8VZS0;Q8NHW5;F8VQY6;F8VRK7	60S acidic ribosomal protein P0;60S acidic ribosomal protein P0-like	RPLP0;RPLP0P6	0	223.64	1364400000	181	28.1058	28.2725	28.1572	27.6003	27.4274	27.3895
	0.433823	-0.0736211	P05455;E7ERC4;E9PGX9;E9PFL9	P05455;E7ERC4	Lupus La protein	SSB	0	323.31	847030000	178	26.9516	27.0528	26.8504	26.7949	26.9401	26.899
	1.20755	-0.363472	P05556;P05556-2;P05556-5;P05556-4;P05556-3;E7EQW5;C9JPK5;Q5T3E6;E9PLR6;E7EUI6;E7ERX5	P05556;P05556-2;P05556-5;P05556-4;P05556-3	Integrin beta-1	ITGB1	0	323.31	908370000	127	27.3879	27.3474	27.0604	26.7082	27.0062	26.9909
	0.973688	0.26111	P05783;F8VZY9;CON__H-INV:HIT000015463	P05783;F8VZY9	Keratin, type I cytoskeletal 18	KRT18	0	323.31	3333100000	345	28.3964	28.5545	28.7587	28.935	28.6999	28.858
	0.143223	-0.0613492	P06493;A0A024QZP7;P06493-2;A0A087WZZ9;E5RIU6;K7ELV5;G3V317	P06493;A0A024QZP7;P06493-2;A0A087WZZ9;E5RIU6	Cyclin-dependent kinase 1	CDK1;CDC2	0	132.24	455980000	120	26.1816	25.7826	25.7081	25.7816	25.7575	25.9493
	1.04307	0.17872	P06576;H0YH81;F8W079;F8W0P7;H0YI37	P06576;H0YH81;F8W079	ATP synthase subunit beta, mitochondrial;ATP synthase subunit beta	ATP5B	0	323.31	5325100000	456	29.1251	29.3606	29.1908	29.4336	29.3262	29.4529
	0.0550172	0.0532722	P06703;R4GN98	P06703;R4GN98	Protein S100-A6;Protein S100	S100A6	0	199.57	1750500000	48	27.5962	27.3661	28.0062	27.8683	28.089	27.171
	0.849644	-0.15835	P06733;A0A2R8Y6G6;P06733-2;K7EM90;A0A2R8YEM5;A0A2R8Y879;K7ERS8;A0A2R8Y798;A0A2R8YEG5;P09104;E5RI09;E5RG95;K7EPM1;K7EKN2;P09104-2;A0A2R8Y6I8;F5H0C8;F5H1C3	P06733;A0A2R8Y6G6;P06733-2	Alpha-enolase	ENO1	0	323.31	13097000000	600	30.779	30.6178	30.5945	30.3884	30.5178	30.61
	0.301387	0.0674953	P06737-2;P06737;E9PK47;P11217-2;P11217	P06737-2;P06737;E9PK47	Glycogen phosphorylase, liver form;Alpha-1,4 glucan phosphorylase	PYGL	0	113.69	114700000	49	23.676	23.6737	23.9145	23.7621	23.907	23.7975
	3.10276	-0.77953	P06744;A0A0A0MTS2;A0A2U3TZU2;P06744-2;K7EQ48;A0A0J9YXP8;A0A2R8Y6C7;A0A0J9YYH3;A0A0J9YX90;K7ERC6;K7EPY4;K7EP41;K7ENA0;A0A0J9YXM3;A0A2R8YF08;K7ELR7;K7EIL4;A0A0J9YXH9;K7ERK8;K7ESF4;A0A0J9YYI8	P06744;A0A0A0MTS2;A0A2U3TZU2;P06744-2;K7EQ48;A0A0J9YXP8;A0A2R8Y6C7;A0A0J9YYH3;A0A0J9YX90	Glucose-6-phosphate isomerase	GPI	0	323.31	2221400000	307	28.6333	28.5444	28.7189	27.7157	27.913	27.9293
	0.491279	0.128092	P06748-2;P06748;P06748-3;E5RI98;E5RGW4	P06748-2;P06748;P06748-3	Nucleophosmin	NPM1	0	323.31	9990000000	380	30.275	30.2026	29.9717	30.3697	30.1464	30.3174
	0.417955	-0.129484	P06756-3;P06756-2;P06756	P06756-3;P06756-2;P06756	Integrin alpha-V;Integrin alpha-V heavy chain;Integrin alpha-V light chain	ITGAV	0	37.712	28392000	23	22.1598	22.4091	22.1248	22.2658	22.1091	21.9302
	0.53004	2.35712	Q16778;P33778;P23527;P06899;Q8N257;Q6DRA6;Q6DN03	Q16778;P33778;P23527;P06899;Q8N257	Histone H2B type 2-E;Histone H2B type 1-B;Histone H2B type 1-O;Histone H2B type 1-J;Histone H2B type 3-B	HIST2H2BE;HIST1H2BB;HIST1H2BO;HIST1H2BJ;HIST3H2BB	0	48.171	994690000	14	21.2171	27.169	26.9927	27.4352	27.3208	27.6942
	0.082449	0.288757	P07099	P07099	Epoxide hydrolase 1	EPHX1	0	26.683	62247000	5	21.3136	20.7098	22.1602	19.3672	22.6236	23.0591
	0.245008	-0.0453224	P07195;A0A3B3IS95;A8MW50;C9J7H8;F5H793;F5H5G7;F5H245	P07195;A0A3B3IS95;A8MW50	L-lactate dehydrogenase B chain;L-lactate dehydrogenase	LDHB	0	323.31	9578300000	371	30.1945	30.3292	30.1665	30.0972	30.2806	30.1764
	0.942205	-0.337969	P07237;H7BZ94;H0Y3Z3;I3L398;I3L312;I3L0S0;I3NI03;I3L3U6;I3L3P5;I3L4M2;I3L514;I3L1Y5	P07237;H7BZ94;H0Y3Z3	Protein disulfide-isomerase	P4HB	0	323.31	4079400000	371	29.3411	28.8475	29.305	28.7203	28.8959	28.8636
	0.592076	-0.322246	P07355;P07355-2;H0YN42;H0YMD0;H0YMU9;H0YM50;A6NMY6;H0YKS4;H0YMM1;H0YNP5;H0YKZ7;H0YLV6;H0YMT9;H0YKX9;H0YKL9;H0YN28;H0YL33;H0YMW4;H0YKV8;H0YN52;H0YMD9;H0YNA0;H0YLE2;H0YNB8;H0YKN4	P07355;P07355-2;H0YN42;H0YMD0;H0YMU9;H0YM50;A6NMY6;H0YKS4;H0YMM1	Annexin A2;Annexin;Putative annexin A2-like protein	ANXA2;ANXA2P2	0	286.17	1820100000	203	28.2752	28.7495	28.2742	28.3862	28.186	27.76
	0.347056	0.954167	P07384;E9PL37;E9PRM1;E9PLX0;E9PJJ3;E9PLC9;E9PMC6;E9PJA6;E9PSA6;E9PQB3;E9PIA9	P07384;E9PL37;E9PRM1	Calpain-1 catalytic subunit	CAPN1	0	37.527	62413000	7	23.0761	20.4276	20.4913	22.8457	23.1811	20.8307
	0.136946	0.046229	Q5JP53;P07437;Q5ST81;A6NNZ2;CON__ENSEMBL:ENSBTAP00000025008;Q9H4B7	Q5JP53;P07437;Q5ST81	Tubulin beta chain	TUBB	0	307.43	2934900000	215	28.6667	28.4509	28.2431	28.4723	28.5481	28.4789
	1.31409	-0.697824	P07602;C9JIZ6;P07602-2;P07602-3;Q5BJH1;A0A0J9YXB8	P07602;C9JIZ6;P07602-2;P07602-3;Q5BJH1	Prosaposin;Saposin-A;Saposin-B-Val;Saposin-B;Saposin-C;Saposin-D	PSAP	0	96.777	510130000	61	26.3766	26.1062	26.8371	25.7067	25.9791	25.5407
	1.09475	0.319442	P07686;Q5URX0;H0YA83;H0Y9B6	P07686;Q5URX0;H0YA83	Beta-hexosaminidase subunit beta;Beta-hexosaminidase subunit beta chain B;Beta-hexosaminidase subunit beta chain A	HEXB	0	144.54	303900000	91	25.298	24.8748	25.1793	25.3334	25.46	25.5169
	0.386692	0.613875	P07711	P07711	Cathepsin L1;Cathepsin L1 heavy chain;Cathepsin L1 light chain	CTSL	0.00081235	20.668	25212000	5	21.8094	20.9487	20.3404	22.0173	20.6288	22.294
	0.703522	-0.372922	P07737;K7EJ44;CON__P02584;I3L3D5	P07737;K7EJ44	Profilin-1	PFN1	0	323.01	2102200000	128	28.3094	27.6737	28.313	27.7138	27.9315	27.5321
	1.0338	-0.510925	P07741;P07741-2;H3BQF1;H3BQZ9;H3BQB1;H3BSW3	P07741;P07741-2;H3BQF1;H3BQZ9;H3BQB1	Adenine phosphoribosyltransferase	APRT	0	323.31	696780000	120	27.1554	26.446	27.0898	26.417	26.4558	26.2856
	1.45776	-0.301917	P07814;V9GYZ6;V9GZ76	P07814;V9GYZ6	Bifunctional glutamate/proline--tRNA ligase;Glutamate--tRNA ligase;Proline--tRNA ligase	EPRS	0	323.31	1935100000	441	28.0797	28.3751	28.1025	27.9141	27.863	27.8745
	0.681585	0.36469	P07858;E9PR54;E9PJ67;E9PCB3;E9PKQ7;E9PNL5;E9PHZ5;E9PLY3;E9PSG5;E9PQM1;R4GMQ5;E9PS78	P07858	Cathepsin B;Cathepsin B light chain;Cathepsin B heavy chain	CTSB	0	189.04	107950000	26	23.6931	23.0292	23.0794	23.619	23.4366	23.8401
	1.17906	0.236715	P07900;P07900-2;G3V2J8;Q14568;Q58FG0;Q58FG1	P07900;P07900-2	Heat shock protein HSP 90-alpha	HSP90AA1	0	323.31	5274900000	455	29.0987	29.2114	28.9796	29.2179	29.3334	29.4486
	0.0983427	0.157552	P07948-2;P07948;E5RJ37	P07948-2;P07948;E5RJ37	Tyrosine-protein kinase Lyn	LYN	0.00079334	19.756	8138500	5	20.6396	19.9458	20.7159	21.1549	19.5541	21.0651
	3.03583	-0.533176	P07954-2;P07954	P07954-2;P07954	Fumarate hydratase, mitochondrial	FH	0	323.31	895860000	188	27.119	27.3069	27.2741	26.7348	26.6899	26.6757
	1.83543	1.24564	P08047-3;P08047;H3BUU5;P08047-2	P08047-3;P08047;H3BUU5;P08047-2	Transcription factor Sp1	SP1	0	34.782	29555000	10	21.3965	20.9704	20.3611	22.151	22.2149	22.0991
	1.60654	-2.55205	P08133-2;P08133;E5RK69;E5RJF5;E5RI05;E5RK63;E5RFF0;E7EMC6;H0YC77;E5RIU8;E5RJR0	P08133-2;P08133;E5RK69	Annexin A6;Annexin	ANXA6	0	44.1	26369000	14	23.9753	24.4464	22.6387	21.6329	20.1623	21.6091
	1.42113	0.752637	Q5JR08;P08134;E9PQH6;Q5JR07;Q5JR05;E9PLA2;Q5JR06;E9PN11;U3KQA9;U3KQV3	Q5JR08;P08134;E9PQH6;Q5JR07;Q5JR05;E9PLA2;Q5JR06;E9PN11;U3KQA9;U3KQV3	Rho-related GTP-binding protein RhoC	RHOC	0	129.07	306920000	66	24.1933	24.8124	25.0113	25.4049	25.4279	25.4422
	1.97736	-0.511168	P08195-2;F5H0E2;F5H867;F5GZR9	P08195-2	4F2 cell-surface antigen heavy chain	SLC3A2	0	323.31	5664500000	445	29.6677	30.0342	29.9661	29.3694	29.3757	29.3893
	1.80242	0.297691	P08238;Q58FF7	P08238	Heat shock protein HSP 90-beta	HSP90AB1	0	323.31	29269000000	952	31.6491	31.65	31.4608	31.8181	31.8824	31.9524
	0.869336	0.218776	P08240;P08240-2	P08240;P08240-2	Signal recognition particle receptor subunit alpha	SRPR	0	200.73	298900000	106	24.811	25.1251	25.1624	25.2446	25.1931	25.3171
	1.7485	-0.491112	P08243-2;P08243;P08243-3;F8WEJ5;C9J057;C9JT45;C9JM09;C9JLN6	P08243-2;P08243;P08243-3;F8WEJ5	Asparagine synthetase [glutamine-hydrolyzing]	ASNS	0	205.09	349360000	107	25.9899	25.68	25.6227	25.2035	25.2342	25.3815
	1.14792	-0.41701	P08559-3;P08559;P08559-2;P08559-4;Q5JPU3;Q5JPU0;Q5JPT9;Q5JPU1;P29803	P08559-3;P08559;P08559-2;P08559-4;Q5JPU3	Pyruvate dehydrogenase E1 component subunit alpha, somatic form, mitochondrial	PDHA1	0	75.267	87815000	36	23.9622	24.1234	23.5622	23.438	23.5385	23.4203
	2.1178	0.601978	P08574	P08574	Cytochrome c1, heme protein, mitochondrial	CYC1	0	59.946	203640000	41	23.7761	24.1203	23.9378	24.5781	24.4147	24.6472
	0.742945	1.40171	P08579	P08579	U2 small nuclear ribonucleoprotein B	SNRPB2	0.00081301	20.691	30450000	10	20.7463	22.0691	19.0786	22.0909	22.0212	21.987
	0.0279044	-0.0542971	P08581;P08581-2;P08581-3	P08581;P08581-2;P08581-3	Hepatocyte growth factor receptor	MET	0.00078647	19.447	14875000	6	20.9071	20.5744	20.9554	20.8592	19.5983	21.8166
	0.180801	0.0264861	P08621-2;P08621;P08621-4;P08621-3;M0QYR1;M0QX04	P08621-2;P08621;P08621-4	U1 small nuclear ribonucleoprotein 70 kDa	SNRNP70	0	74.221	179370000	42	24.6183	24.5373	24.4772	24.4952	24.6036	24.6135
	1.45362	0.558089	P08648	P08648	Integrin alpha-5;Integrin alpha-5 heavy chain;Integrin alpha-5 light chain	ITGA5	0	109.62	62887000	42	22.6117	22.5526	22.8131	22.9344	23.2294	23.488
	1.93661	0.584698	P08670;B0YJC4;B0YJC5;A0A1B0GTT5;A0A1B0GVG8;H7C5W5;E7EMV2;E7ESP9;P41219;P41219-2;Q16352;P07197-2;P07197;F8W835;P07196;P12036-2;P12036	P08670;B0YJC4	Vimentin	VIM	0	323.31	1762600000	265	27.4034	27.7999	27.5531	28.2635	28.0458	28.2013
	1.22114	0.368418	P08754	P08754	Guanine nucleotide-binding protein G(k) subunit alpha	GNAI3	0	154.87	256330000	65	25.0181	24.9689	24.5707	25.23	25.2109	25.2221
	0.327835	-0.295728	P09012;M0R268;M0QZG7;M0R0G9;M0QXK2;M0R221;M0R2B8	P09012;M0R268;M0QZG7;M0R0G9;M0QXK2;M0R221;M0R2B8	U1 small nuclear ribonucleoprotein A	SNRPA	0	39.179	106670000	14	23.9778	23.6507	24.8376	23.8549	24.0549	23.6691
	1.73949	-0.619938	P09110;H7C131;C9JDE9;P09110-2;B4DVF4;F2Z2Q6;F2Z3P7;H0Y4D4	P09110;H7C131;C9JDE9;P09110-2;B4DVF4	3-ketoacyl-CoA thiolase, peroxisomal	ACAA1	0	28.057	23458000	21	22.5009	22.3559	22.0767	21.8948	21.5877	21.5913
	1.26587	0.295663	P09382;F8WEI7	P09382	Galectin-1	LGALS1	0	150.45	1597200000	117	27.3564	27.7103	27.5283	27.8744	27.859	27.7486
	0.616914	0.941827	Q5T7C4;P09429;B2RPK0	Q5T7C4;P09429;B2RPK0	High mobility group protein B1;Putative high mobility group protein B1-like 1	HMGB1;HMGB1P1	0	200.57	1169100000	161	24.9416	27.1687	26.766	27.195	27.2898	27.217
	0.489332	-0.291885	P09496-2;F8WF69;P09496-5;P09496-4;P09496-3;P09496;C9J8P9	P09496-2;F8WF69;P09496-5;P09496-4;P09496-3;P09496	Clathrin light chain A	CLTA	0	45.457	89725000	29	23.4854	23.6645	24.2847	23.4895	23.3739	23.6956
	0.6163	1.34009	P09497-2;P09497;D6RJD1	P09497-2;P09497	Clathrin light chain B	CLTB	0	24.48	41782000	16	21.5065	19.3082	22.5969	22.2247	22.5182	22.689
	1.21522	-2.57725	Q6P452;P09525-2;P09525;B4E1S2	Q6P452;P09525-2;P09525	Annexin;Annexin A4	ANXA4	0.00079777	19.935	7979100	5	24.0066	24.1383	21.1442	20.8355	20.1571	20.5648
	0.105417	-0.039018	P09543-2;P09543;K7EN66;C9K0L8;K7ERZ0;K7ERC4	P09543-2;P09543	2,3-cyclic-nucleotide 3-phosphodiesterase	CNP	0	134.36	81581000	43	23.4032	23.5539	23.2835	23.4243	23.5317	23.1674
	1.34575	-0.41305	P09622;E9PEX6;P09622-2;P09622-3;F8WDM5;A0A1W2PR83;F2Z2E3	P09622;E9PEX6;P09622-2;P09622-3	Dihydrolipoyl dehydrogenase, mitochondrial;Dihydrolipoyl dehydrogenase	DLD	0	115.25	160310000	63	24.7369	24.5381	24.938	24.1976	24.2895	24.4867
	0.657091	0.401475	P09651;F8W6I7;P09651-3;P09651-2;F8VZ49;Q32P51;F8VTQ5;A0A2R8Y4L2;F8VYN5;F8W646	P09651;F8W6I7;P09651-3;P09651-2;F8VZ49;Q32P51;F8VTQ5;A0A2R8Y4L2	Heterogeneous nuclear ribonucleoprotein A1;Heterogeneous nuclear ribonucleoprotein A1, N-terminally processed;Heterogeneous nuclear ribonucleoprotein A1-like 2	HNRNPA1;HNRNPA1L2	0	323.31	3642000000	263	28.0289	28.8368	28.7291	29.0999	28.9768	28.7225
	1.22379	-0.394131	P09661;H0YMA0;H0YLR3;H0YKK0	P09661;H0YMA0	U2 small nuclear ribonucleoprotein A	SNRPA1	0	54.703	107360000	43	24.393	24.1178	24.5834	23.959	23.859	24.0939
	0.199995	-0.67709	P09669	P09669	Cytochrome c oxidase subunit 6C	COX6C	0.0035819	11.93	41513000	6	21.6159	21.4331	21.2228	19.0513	23.2991	19.8901
	0.990363	-0.137622	P09874	P09874	Poly [ADP-ribose] polymerase 1	PARP1	0	323.31	1337200000	268	27.4276	27.6402	27.55	27.4301	27.4147	27.3603
	2.7315	-0.409428	P09960;P09960-2;P09960-4;P09960-3;B4DEH5	P09960;P09960-2;P09960-4;P09960-3	Leukotriene A-4 hydrolase	LTA4H	0	225.29	266990000	97	25.5824	25.4953	25.4345	25.0641	25.1662	25.0537
	1.76701	-0.944934	P09972;A8MVZ9;K7EKH5;J3KSV6;J3QKP5;C9J8F3	P09972;A8MVZ9	Fructose-bisphosphate aldolase C;Fructose-bisphosphate aldolase	ALDOC	0	73.349	208340000	63	25.2383	24.5336	25.0524	23.8371	23.9314	24.221
	0.58324	-0.860658	Q71UI9;P0C0S5;C9J0D1;Q71UI9-4;Q71UI9-2;Q71UI9-3;C9J386;Q71UI9-5	Q71UI9;P0C0S5;C9J0D1;Q71UI9-4;Q71UI9-2;Q71UI9-3	Histone H2A.V;Histone H2A.Z;Histone H2A	H2AFV;H2AFZ	0	78.102	5440000000	67	31.4115	29.5369	29.3517	29.2323	29.2127	29.2731
	0.0728282	-0.0537109	R4GMZ0;P0CW18	R4GMZ0;P0CW18	Serine protease 56	PRSS56	0	23.903	12820000	7	21.6747	21.3305	20.7885	21.1774	21.2405	21.2146
	0.609997	0.154748	P0DN76;Q01081-2;Q01081;Q01081-4;A0A1B0GW87;M0QYK5;M0R2N4;Q01081-3;Q8WU68-3;Q8WU68-2;Q8WU68;K7EJH3;K7EJM7	P0DN76;Q01081-2;Q01081;Q01081-4	Splicing factor U2AF 35 kDa subunit	U2AF1	0	96.808	299440000	34	25.2203	25.2276	25.226	25.5569	25.4139	25.1673
	2.72719	-0.552539	P0DN79;P35520;P35520-2;C9JMA6;H7C2H4;H7C1W6	P0DN79;P35520;P35520-2	Cystathionine beta-synthase	CBS	0	89.279	130090000	67	24.425	24.6138	24.3734	23.8914	23.957	23.9062
	0.353614	-1.09278	P10155-3;P10155-5;P10155-4;P10155;P10155-2;D6RDN1;D6RE09;G5E9R9	P10155-3;P10155-5;P10155-4;P10155;P10155-2	60 kDa SS-A/Ro ribonucleoprotein	TROVE2	0	99.305	67285000	27	23.2942	22.872	22.6447	23.2673	22.9562	19.309
	1.38255	-0.391302	P10253	P10253	Lysosomal alpha-glucosidase;76 kDa lysosomal alpha-glucosidase;70 kDa lysosomal alpha-glucosidase	GAA	0	61.434	57655000	32	23.4233	22.9892	23.1207	22.8471	22.751	22.7612
	0.329107	-0.113196	P10586-2;P10586;H0Y6Z7;H0Y4H1;H0Y7Z9;H0Y380	P10586-2;P10586;H0Y6Z7;H0Y4H1;H0Y7Z9	Receptor-type tyrosine-protein phosphatase F	PTPRF	0	63.451	62725000	40	23.5025	23.186	23.0424	23.1537	23.1842	23.0533
	1.00594	0.253847	P10599;P10599-2	P10599;P10599-2	Thioredoxin	TXN	0	72.987	1046300000	63	26.7837	26.5492	26.9515	27.0344	26.9749	27.0366
	1.0236	0.322952	P10606	P10606	Cytochrome c oxidase subunit 5B, mitochondrial	COX5B	0	30.262	209780000	51	24.3957	24.6606	24.6758	24.8283	24.7437	25.129
	1.20466	1.50018	X6R5C5;X6R8A1;P10619-2;P10619;Q5JZH0	X6R5C5;X6R8A1;P10619-2;P10619	Carboxypeptidase;Lysosomal protective protein;Lysosomal protective protein 32 kDa chain;Lysosomal protective protein 20 kDa chain	CTSA	0.00077549	18.957	36331000	8	22.123	20.8003	20.1712	22.3259	22.5762	22.693
	0.145854	0.382338	P10644;K7EPB2;P10644-2;K7EMZ6;K7EM13;K7EIE5;K7EID3;K7EJ40;K7EK41;K7EPR5;K7EQK3;K7EMU2;X6RAV4	P10644;K7EPB2;P10644-2	cAMP-dependent protein kinase type I-alpha regulatory subunit;cAMP-dependent protein kinase type I-alpha regulatory subunit, N-terminally processed	PRKAR1A	0	31.977	27399000	15	20.472	19.8102	22.2858	21.9484	19.9742	21.7924
	1.25964	-0.675091	P10768;X6RA14;H7BZT7;U3KQT1	P10768;X6RA14;H7BZT7;U3KQT1	S-formylglutathione hydrolase	ESD	0	132.69	125660000	52	24.4482	23.7478	24.2589	23.4717	23.7208	23.2371
	1.19914	0.289037	P10809;E7ESH4;E7EXB4;P10809-2;C9JL25;C9JL19;C9JCQ4;C9J0S9	P10809	60 kDa heat shock protein, mitochondrial	HSPD1	0	323.31	18312000000	897	30.9075	31.2311	30.8772	31.2955	31.2886	31.2988
	0.905547	0.232803	P11021	P11021	78 kDa glucose-regulated protein	HSPA5	0	323.31	13634000000	844	30.2785	30.5996	30.5213	30.5978	30.6638	30.8362
	0.953939	0.718372	P11047	P11047	Laminin subunit gamma-1	LAMC1	0	24.772	18539000	9	20.5085	20.7237	21.6427	21.6139	21.625	21.7911
	1.55882	0.289635	P11142;E9PKE3;P11142-2;E9PNE6;E9PN89;A8K7Q2;E9PLF4;E9PQQ4;E9PQK7;E9PK54;E9PPY6;E9PN25;E9PI65;P54652;E9PS65;E9PM13	P11142;E9PKE3;P11142-2;E9PNE6;E9PN89	Heat shock cognate 71 kDa protein	HSPA8	0	323.31	10712000000	691	30.1271	30.2931	30.2003	30.3941	30.463	30.6323
	0.190575	-0.206765	P11166	P11166	Solute carrier family 2, facilitated glucose transporter member 1	SLC2A1	0.0017337	13.372	16991000	9	20.7703	21.1196	20.4232	21.0278	20.8176	19.8474
	0.119231	-0.0494347	P11172;P11172-3;P11172-2;E9PFD2;P11172-4;F2Z3P2;F2Z303;F8WDG4	P11172;P11172-3;P11172-2;E9PFD2	Uridine 5-monophosphate synthase;Orotate phosphoribosyltransferase;Orotidine 5-phosphate decarboxylase	UMPS	0	92.325	195300000	60	24.4674	24.837	24.3467	24.4869	24.5634	24.4524
	0.614897	-0.161488	P11177-3;P11177-2;P11177;C9J634;F8WF02	P11177-3;P11177-2;P11177;C9J634	Pyruvate dehydrogenase E1 component subunit beta, mitochondrial	PDHB	0	102.19	193270000	57	24.6593	24.8055	24.908	24.7051	24.444	24.7392
	2.63627	1.10618	P11182;Q5VVL7	P11182;Q5VVL7	Lipoamide acyltransferase component of branched-chain alpha-keto acid dehydrogenase complex, mitochondrial	DBT	0	25.138	17784000	6	20.4148	20.2991	20.6021	21.4692	21.8049	21.3604
	0.0773665	0.055336	P11216;H0Y4Z6	P11216	Glycogen phosphorylase, brain form	PYGB	0	41.374	29860000	20	21.6025	22.2653	22.0344	21.8222	22.3395	21.9065
	0.500612	0.840138	P11233;H7C3P7;C9JPE8	P11233;H7C3P7;C9JPE8	Ras-related protein Ral-A	RALA	0.00082237	21.278	38721000	23	20.1942	22.4033	22.3784	22.4457	22.5727	22.4779
	0.819424	0.403549	P11279;P11279-2	P11279;P11279-2	Lysosome-associated membrane glycoprotein 1	LAMP1	0	69.968	309350000	55	24.8172	25.3822	25.2308	25.2411	25.7192	25.6806
	0.0694926	0.0444597	Q5T4U5;P11310;P11310-2;B7Z9I1;E9PJM9;E9PRX4;H0YDT5	Q5T4U5;P11310;P11310-2;B7Z9I1	Medium-chain specific acyl-CoA dehydrogenase, mitochondrial	ACADM	0	323.01	484870000	76	25.5721	26.319	26.0627	26.0448	26.0978	25.9446
	0.382992	-0.104033	P11387;E5RJ33;H0YBR3;H0YC03;E5RGE7;E5RGR4;E5RFE3;E5RGR2;E5RJ95;E5RFS0;E5RIC7;Q969P6-2;Q969P6	P11387	DNA topoisomerase 1	TOP1	0	97.313	255470000	80	25.027	25.3069	25.3794	25.2058	25.0724	25.1231
	2.3496	-0.578751	P11388;P11388-2;P11388-3;P11388-4;J3KTB7	P11388;P11388-2;P11388-3;P11388-4	DNA topoisomerase 2-alpha	TOP2A	0	323.31	461920000	192	26.6352	26.3186	26.383	25.8727	25.8178	25.9102
	3.18726	-0.811809	P11413;P11413-2;P11413-3;E7EUI8;E9PD92;E7EM57	P11413;P11413-2;P11413-3	Glucose-6-phosphate 1-dehydrogenase	G6PD	0	83.611	220020000	67	25.6062	25.4935	25.4894	24.6271	24.8669	24.6597
	3.05731	-0.564244	P11498;P11498-2;E9PS68;E9PRE7	P11498	Pyruvate carboxylase, mitochondrial	PC	0	254.02	355400000	104	25.8746	26.0648	25.9945	25.39	25.3771	25.4742
	0.884542	-0.14085	P11586;F5H2F4;V9GYY3;V9GY75	P11586;F5H2F4	C-1-tetrahydrofolate synthase, cytoplasmic;Methylenetetrahydrofolate dehydrogenase;Methenyltetrahydrofolate cyclohydrolase;Formyltetrahydrofolate synthetase;C-1-tetrahydrofolate synthase, cytoplasmic, N-terminally processed	MTHFD1	0	323.31	957350000	260	27.1076	27.1639	26.9912	26.8517	27.0388	26.9495
	4.2995	-0.804032	P11717;S4R328	P11717	Cation-independent mannose-6-phosphate receptor	IGF2R	0	43.578	44805000	30	23.2217	23.1619	23.1564	22.3432	22.4519	22.3328
	1.67116	-0.235144	P11766;H0YAG8;D6RFE4;D6RAY0;D6R9G2	P11766	Alcohol dehydrogenase class-3	ADH5	0	117.94	124820000	42	24.1693	24.08	24.1815	23.8218	24.0117	23.8918
	1.28832	0.501816	P11802;F8VYH9;F8VTV8;F8VWX7;F8VYY1;Q96BE9;F8W1L8;P11802-2;F8VXD2;F8VZZ0;F8VZ51;F8VZ13;A0A2R8YEB7;A0A2R8Y644;H0YAZ9;Q9BVE2;E7EUK8;A0A087X209;A0A2R8YD28;A0A2R8YF61;A0A2R8Y7W5;J3QSD7;Q9NYV4-3;A0A2R8Y4Z0;Q96Q40-6;Q96Q40-4;Q96Q40-3;O94921-3;Q96Q40-5;Q96Q40;O94921-2;O94921;Q07002;Q07002-3;Q14004-2;Q14004	P11802;F8VYH9;F8VTV8;F8VWX7;F8VYY1;Q96BE9;F8W1L8;P11802-2	Cyclin-dependent kinase 4	CDK4	0	30.897	23962000	11	21.0047	21.6122	21.2683	21.7094	21.8021	21.8793
	1.08524	-0.327852	P11908;P11908-2;H7C540;A6NMS2;D3YTJ7	P11908;P11908-2;H7C540	Ribose-phosphate pyrophosphokinase 2	PRPS2	0	25.433	93083000	23	24.1387	23.7727	23.6745	23.5399	23.557	23.5055
	0.887252	0.0980085	P11940;E7EQV3;E7ERJ7;P11940-2;A0A087WTT1;H0YAR2;Q9H361;H0YBN4;E5RJB9;E5RGH3;E5RH24;H0YAS6;H0YB75;H0YAP2;H0YAS7;H0YB86;Q4VXU2;E5RHG7;H0YC10;Q4VXU2-2;E5RGC4;E5RFD8;E5RJM8;H0YAW6;Q96DU9-2;Q96DU9	P11940;E7EQV3;E7ERJ7;P11940-2;A0A087WTT1	Polyadenylate-binding protein 1;Polyadenylate-binding protein	PABPC1	0	323.31	1677400000	277	27.6709	27.6958	27.7702	27.8063	27.7398	27.8849
	1.17249	0.163138	P12004	P12004	Proliferating cell nuclear antigen	PCNA	0	157.52	951600000	105	26.8926	26.6759	26.7671	26.9212	26.9258	26.978
	0.297243	-0.0501696	P12081-4;P12081;B4DDD8;B3KWE1;P12081-3;P12081-2;B4E1C5;E7ETE2;D6RF05;A0A2R8YCI2;A0A2R8YFR1	P12081-4;P12081;B4DDD8;B3KWE1;P12081-3;P12081-2;B4E1C5;E7ETE2	Histidine--tRNA ligase, cytoplasmic	HARS	0	137	207690000	66	24.747	24.9428	24.7958	24.7206	24.8416	24.7729
	2.42341	0.315728	P12235;V9GYG0	P12235;V9GYG0	ADP/ATP translocase 1	SLC25A4	0.0018051	15.109	36672000	16	22.1719	22.0256	22.0141	22.3875	22.4064	22.3649
	0.0300454	-0.00664012	P12236	P12236	ADP/ATP translocase 3;ADP/ATP translocase 3, N-terminally processed	SLC25A6	0	323.31	2594800000	143	28.4098	28.3463	28.4252	28.4828	28.4285	28.2499
	0.195557	0.0991351	P12268;H0Y4R1;E7ETK5	P12268;H0Y4R1;E7ETK5	Inosine-5-monophosphate dehydrogenase 2	IMPDH2	0	290.05	915720000	171	26.5072	27.1043	26.9475	26.8322	26.9277	27.0965
	2.12732	0.366247	P12270;P12270-2;Q5SWX9	P12270	Nucleoprotein TPR	TPR	0	323.31	1163700000	405	27.0358	27.195	26.9468	27.4093	27.426	27.441
	1.38323	-1.22573	P12277;G3V4N7;H0YJG0;G3V461;H0YJK0;P06732;G3V2I1	P12277;G3V4N7	Creatine kinase B-type	CKB	0	323.31	832580000	161	27.4069	26.4432	27.7987	26.0961	26.0718	25.8037
	1.08306	0.575855	P12429;D6RA82;D6RFG5;D6RCA8;D6RAZ8;D6RFJ9	P12429;D6RA82;D6RFG5	Annexin A3;Annexin	ANXA3	0	129.67	325810000	93	25.0769	25.2106	24.9077	25.1924	25.7489	25.9814
	0.426754	-0.558051	P12532;P12532-2;C9J995;C9J8F6;C9J6W7;C9JT96;C9JSQ1;F8WCN3;P17540	P12532;P12532-2	Creatine kinase U-type, mitochondrial	CKMT1A	0.00078278	19.267	9228100	7	20.7606	20.1004	20.9798	19.0713	20.5513	20.5441
	1.89864	0.597921	P12814-2;P12814;P12814-3;P12814-4;H9KV75;G3V2W4;G3V2N5;H7C5W8;H0YJ11;H0YJW3;G3V5M4;P35609-2;P35609;G3V2E8;G3V2X9;G3V380	P12814-2;P12814;P12814-3;P12814-4;H9KV75	Alpha-actinin-1	ACTN1	0	90.883	129880000	57	23.4927	23.8975	23.6653	24.4321	24.2043	24.2128
	0.687993	0.154721	P12956;P12956-2;B1AHC9	P12956;P12956-2;B1AHC9	X-ray repair cross-complementing protein 6	XRCC6	0	323.31	2560800000	290	28.1089	28.4545	28.2141	28.4198	28.407	28.4148
	1.15915	0.213182	P13010;C9JZ81;H7C0H9	P13010	X-ray repair cross-complementing protein 5	XRCC5	0	323.31	1958200000	278	27.633	27.8684	27.7425	28.0626	27.9394	27.8814
	0.415113	-0.11875	P13073;H3BPG0;H3BN72;H3BNV9;Q86WV2;H3BNI5	P13073;H3BPG0;H3BN72;H3BNV9;Q86WV2	Cytochrome c oxidase subunit 4 isoform 1, mitochondrial	COX4I1	0	56.637	285620000	65	25.2189	25.3193	25.6116	25.2064	25.2767	25.3105
	0.650173	-0.175365	P13489;E9PIM9;E9PMJ3;E9PLZ3;E9PIK5;E9PMN0;E9PMA9;H0YCR7;E9PR82;E9PMI1	P13489;E9PIM9;E9PMJ3;E9PLZ3	Ribonuclease inhibitor	RNH1	0	119.42	193840000	54	25.0473	24.657	24.759	24.5794	24.6973	24.6605
	1.73371	0.216695	P13639;M0R0I6	P13639	Elongation factor 2	EEF2	0	323.31	14813000000	822	30.6019	30.742	30.5594	30.8737	30.8462	30.8334
	0.331236	0.0513922	P13667;C9JMN9	P13667	Protein disulfide-isomerase A4	PDIA4	0	323.31	1869500000	336	27.8203	27.9622	27.8307	27.8348	27.9819	27.9507
	0.0398216	-0.0142008	P13674;P13674-2;P13674-3	P13674;P13674-2;P13674-3	Prolyl 4-hydroxylase subunit alpha-1	P4HA1	0	207.1	336700000	121	25.8891	25.4847	25.6003	25.6158	25.6685	25.6472
	2.69821	0.434766	P13797;A0A0A0MSQ0;P13797-2;P13797-3;U3KQI3;H7C4N2;P13796;Q5TBN3;Q14651;F2Z2Z9;C9JAM8	P13797;A0A0A0MSQ0;P13797-2;P13797-3	Plastin-3	PLS3	0	323.31	999760000	227	26.5926	26.7586	26.6516	27.053	27.1731	27.081
	0.377222	0.062912	P13804;P13804-2;H0YK49;H0YLU7;H0YNX6;H0YL12;H0YKF0;H0YL83;H0YM12;J3KN60	P13804;P13804-2;H0YK49;H0YLU7;H0YNX6;H0YL12;H0YKF0	Electron transfer flavoprotein subunit alpha, mitochondrial	ETFA	0	323.31	1205800000	137	27.3053	27.4648	27.3235	27.5139	27.4225	27.346
	0.967858	-0.151719	P13861-2;P13861;H7C1L0;H7C330;C9J830;H7C4A9;P31323	P13861-2;P13861	cAMP-dependent protein kinase type II-alpha regulatory subunit	PRKAR2A	0	133.36	236690000	106	25.2407	25.02	25.0457	24.9112	24.9912	24.9489
	1.7952	1.10035	Q5VT79;P13928;B4DTF2;A0A087WTN9;A0A075B752;A0A087WUP0;P13928-3;A0A075B765;P13928-2;Q5VT79-2	Q5VT79;P13928;B4DTF2;A0A087WTN9;A0A075B752;A0A087WUP0;P13928-3;A0A075B765;P13928-2;Q5VT79-2	Annexin A8-like protein 2;Annexin A8;Annexin	ANXA8L2;ANXA8;ANXA8L1	0	58.206	28387000	11	21.2531	20.3238	20.9565	21.9769	21.9211	21.9365
	1.39572	-1.98037	P13929-2;P13929;P13929-3;E5RGZ4	P13929-2;P13929;P13929-3;E5RGZ4	Beta-enolase;Enolase	ENO3	0.00079208	19.715	20957000	9	22.6621	20.9757	23.0811	20.5123	20.2847	19.9808
	0.355754	0.67705	P13984	P13984	General transcription factor IIF subunit 2	GTF2F2	0	44.501	58335000	24	20.7856	23.1491	23.1687	23.0098	23.0054	23.1193
	0.0709614	-0.0371634	P13995;P13995-2;B9A062;B8ZZU9	P13995;P13995-2;B9A062	Bifunctional methylenetetrahydrofolate dehydrogenase/cyclohydrolase, mitochondrial;NAD-dependent methylenetetrahydrofolate dehydrogenase;Methenyltetrahydrofolate cyclohydrolase	MTHFD2	0	79.126	87735000	36	23.8457	23.2957	23.6511	23.7343	23.4544	23.4924
	1.13199	-0.476681	P14174	P14174	Macrophage migration inhibitory factor	MIF	0	39.184	707230000	62	26.0822	25.9306	26.5757	25.6694	25.7891	25.6999
	1.00699	-0.42891	P14324-2;P14324;A0A087WVN4;A0A087X1D8;A0A087WTP2;A0A087X090	P14324-2;P14324;A0A087WVN4;A0A087X1D8	Farnesyl pyrophosphate synthase	FDPS	0	53.519	272140000	50	25.1285	25.5583	25.6924	24.8962	25.2376	24.9586
	0.719321	0.400362	P14384;H0YHN7;F8W111	P14384;H0YHN7	Carboxypeptidase M	CPM	0	67.623	60139000	24	22.5699	22.2502	22.9705	23.1864	23.0957	22.7096
	1.24538	-1.05016	P14550;V9GYG2;V9GYP9;Q5T621	P14550	Alcohol dehydrogenase [NADP(+)]	AKR1A1	0	66.199	98887000	30	24.6492	23.4864	24.6073	23.3173	23.2939	22.9813
	1.31594	0.31046	P14618;P14618-3;P14618-2;B4DNK4;H3BTN5;H3BR70;H3BQ34;H3BUW1;H3BTJ2;H3BT25;H3BU13;H3BN34;H3BQZ3;P30613-2;P30613	P14618;P14618-3;P14618-2;B4DNK4;H3BTN5;H3BR70;H3BQ34	Pyruvate kinase PKM;Pyruvate kinase	PKM	0	323.31	10309000000	547	30.2083	30.0807	29.9503	30.2707	30.3536	30.5463
	0.49907	0.0694523	P14625;Q96GW1;A0A1W2PRR1;H0YIV0;Q58FF3;F8W026	P14625	Endoplasmin	HSP90B1	0	323.31	8375600000	536	29.8619	30.0143	30.0108	29.9764	30.0246	30.0943
	1.71318	0.407869	P14866;M0QXS5;A0A3B3ITJ4;P14866-2;M0R1W6;B4DVF8;M0QYL7	P14866;M0QXS5;A0A3B3ITJ4;P14866-2	Heterogeneous nuclear ribonucleoprotein L	HNRNPL	0	239.07	858510000	179	26.5882	26.4539	26.6694	27.1534	26.8893	26.8924
	1.83808	-0.34189	P14868;P14868-2;C9J7S3;C9JLC1;H7BZ35;C9JQM9;H7C278	P14868;P14868-2	Aspartate--tRNA ligase, cytoplasmic	DARS	0	163.95	394460000	121	25.9212	25.9202	26.1429	25.7259	25.6269	25.6058
	1.47198	0.385409	P14923;C9JTX4;C9J826;C9JK18;C9JKY1;C9JPI2;K7ERP3	P14923	Junction plakoglobin	JUP	0	255.42	173080000	63	24.2867	24.3259	23.9442	24.5588	24.5701	24.5841
	0.200966	-0.0444024	P14927;B7Z2R2;P14927-2;E5RHG9	P14927;B7Z2R2;P14927-2	Cytochrome b-c1 complex subunit 7	UQCRB	0	32.676	96983000	20	23.6176	23.5511	23.8296	23.6479	23.5996	23.6176
	1.48244	-1.15695	P15121;E9PCX2;E9PEF9;C9JRZ8;C9JRZ8-2	P15121;E9PCX2	Aldose reductase	AKR1B1	0	229.03	563660000	114	27.0653	26.1176	27.0769	25.7821	25.7552	25.2517
	1.01086	0.274152	P15170-2;P15170-3;P15170;H3BR35;Q8IYD1;H3BSV8	P15170-2;P15170-3;P15170;H3BR35;Q8IYD1	Eukaryotic peptide chain release factor GTP-binding subunit ERF3A;Eukaryotic peptide chain release factor GTP-binding subunit ERF3B	GSPT1;GSPT2	0	258.06	350610000	151	25.127	25.3854	24.9574	25.4841	25.4053	25.403
	0.203705	0.0556126	P15291-2;P15291	P15291-2;P15291	Beta-1,4-galactosyltransferase 1;Lactose synthase A protein;N-acetyllactosamine synthase;Beta-N-acetylglucosaminylglycopeptide beta-1,4-galactosyltransferase;Beta-N-acetylglucosaminyl-glycolipid beta-1,4-galactosyltransferase;Processed beta-1,4-galactosyltransferase 1	B4GALT1	0	27.782	59580000	21	23.086	23.2181	22.8575	23.1111	23.1028	23.1144
	0.200141	-0.503903	P15374;A0A087WTB8;Q5TBK7	P15374;A0A087WTB8;Q5TBK7	Ubiquitin carboxyl-terminal hydrolase isozyme L3;Ubiquitin carboxyl-terminal hydrolase	UCHL3	0	25.302	26907000	8	22.5969	19.978	20.4382	20.0557	19.8756	21.57
	0.829262	-0.501282	P15529-7;P15529-4;P15529-6;P15529-3;P15529-5;P15529-2;R4GN18;P15529-16;P15529-15;P15529-9;P15529-12;P15529-14;P15529-8;P15529-11;P15529-13;P15529-10;P15529	P15529-7;P15529-4;P15529-6;P15529-3;P15529-5;P15529-2;R4GN18;P15529-16;P15529-15;P15529-9;P15529-12;P15529-14;P15529-8;P15529-11;P15529-13;P15529-10;P15529	Membrane cofactor protein	CD46	0.00080032	20.09	20631000	10	21.5608	22.2484	22.4706	21.5136	21.7086	21.5538
	0.0866159	0.114385	P15531;P15531-2	P15531;P15531-2	Nucleoside diphosphate kinase A	NME1	0	46.261	272540000	26	24.2314	25.5549	25.5979	24.9809	25.3082	25.4381
	0.0915888	-0.0704187	P15880;H0YEN5;E9PQD7;I3L404;E9PMM9;E9PM36;E9PPT0;H3BNG3;H0YE27	P15880;H0YEN5;E9PQD7;I3L404;E9PMM9;E9PM36	40S ribosomal protein S2	RPS2	0	323.31	1570300000	137	27.3302	28.183	28.0912	27.8651	27.7117	27.8162
	0.0577755	0.0278791	P15924;P15924-2;P15924-3	P15924;P15924-2;P15924-3	Desmoplakin	DSP	0	236.39	182720000	96	24.785	24.4465	24.3414	24.411	24.5008	24.7447
	0.839373	1.56155	P15927;P15927-2;P15927-3;Q5TEJ0;Q5TEJ7	P15927;P15927-2;P15927-3;Q5TEJ0	Replication protein A 32 kDa subunit	RPA2	0	77.452	46496000	12	20.0187	22.6628	20.1762	22.7116	22.4978	22.3329
	0.919213	1.6991	P15954;D6R9Z7	P15954;D6R9Z7	Cytochrome c oxidase subunit 7C, mitochondrial	COX7C	0.0017532	13.737	57909000	5	20.8078	23.0518	20.2465	23.2731	22.9995	22.9308
	1.1697	-2.08153	Q5TD07;P16083;Q5TD05;A2A2U4	Q5TD07;P16083;Q5TD05	Ribosyldihydronicotinamide dehydrogenase [quinone]	NQO2	0	24.524	20147000	12	22.8572	22.1643	22.8505	22.0457	19.2937	20.2879
	0.642436	-0.411396	P16152;E9PQ63;A8MTM1;P16152-2	P16152;E9PQ63;A8MTM1;P16152-2	Carbonyl reductase [NADPH] 1	CBR1	0	107.14	197260000	71	25.0455	24.2718	25.1956	24.3737	24.5063	24.3987
	1.93611	-0.78713	P16278-3;P16278;E7EQ29;P16278-2;C9J4G9;C9J539	P16278-3;P16278;E7EQ29;P16278-2	Beta-galactosidase	GLB1	0	36.719	28809000	13	22.917	22.3735	22.5287	21.6682	21.8997	21.8898
	2.71893	1.77796	P16401	P16401	Histone H1.5	HIST1H1B	0	33.158	244620000	37	24.1221	23.4271	23.6794	25.7261	25.2617	25.5748
	0.725145	-0.148227	P16435;H0Y4R2;E7EMD0;E7EWU0;C9JU80	P16435;H0Y4R2;E7EMD0	NADPH--cytochrome P450 reductase	POR	0	323.31	724250000	192	26.6274	26.3419	26.4956	26.3872	26.2519	26.3811
	2.14725	0.258783	P16615-5;P16615-2;P16615-3;P16615;P16615-4;H7C5W9;O14983-2;O14983;O14983-3;Q93084-4;Q93084-2;Q93084-3;Q93084-7;Q93084;Q93084-6;Q93084-5;J3QSY6;H3BVB2;H3BTW4	P16615-5;P16615-2;P16615-3;P16615;P16615-4;H7C5W9	Sarcoplasmic/endoplasmic reticulum calcium ATPase 2	ATP2A2	0	305.8	763880000	194	26.386	26.5407	26.5014	26.7369	26.6971	26.7705
	0.108654	-0.65859	P16949;P16949-2;A2A2D0	P16949;P16949-2;A2A2D0	Stathmin	STMN1	0	26.217	242160000	20	21.926	24.8499	25.0059	19.3767	25.0578	25.3716
	0.262461	-0.055884	P16989;P16989-2;P16989-3;A0A0D9SEI8	P16989;P16989-2;P16989-3	Y-box-binding protein 3	YBX3	0	124.07	322230000	74	25.4514	25.7181	25.6671	25.5105	25.5835	25.575
	0.64703	2.47075	P17066;P48741	P17066;P48741	Heat shock 70 kDa protein 6;Putative heat shock 70 kDa protein 7	HSPA6;HSPA7	0	39.518	676200000	18	27.115	24.6357	21.202	26.8356	27.1001	26.4292
	0.62248	1.28028	P17096;P17096-3;P17096-2	P17096;P17096-3	High mobility group protein HMG-I/HMG-Y	HMGA1	0	57.174	124390000	30	21.2106	23.9946	23.9446	24.141	24.4644	24.3852
	2.11893	-0.902497	P17174;P17174-2	P17174;P17174-2	Aspartate aminotransferase, cytoplasmic	GOT1	0	78.116	163030000	57	25.0969	24.6122	25.0759	23.8524	24.1437	24.0813
	0.269617	-0.591649	P17252;J3KRN5;M0R0I9;P05129-2;P05771;P05771-2;P05129	P17252;J3KRN5	Protein kinase C alpha type	PRKCA	0.00077519	18.934	9986900	6	21.1519	18.8807	20.9234	18.8124	19.8329	20.5357
	1.05949	0.345989	P17275	P17275	Transcription factor jun-B	JUNB	0	57.805	70924000	36	23.116	22.7406	22.9147	23.0649	23.3101	23.4344
	3.46817	0.940791	P17301;D6RG08	P17301	Integrin alpha-2	ITGA2	0	148.34	249180000	79	24.401	24.3787	24.4322	25.1964	25.3618	25.4762
	0.0220273	0.0592054	P17612-2;P17612;Q15136;K7ERP6;A0A087WVC4;A0A0A0MS54;P22694-4;P22694-3;P22694;P22694-5;P22694-7;P22694-6;P22694-9;P22694-2;B1APF7;B1APG1;B1APG0;B1APG2;B1APF8;B1APF9;B1APG3;P22694-8;P22694-10	P17612-2;P17612;Q15136;K7ERP6;A0A087WVC4;A0A0A0MS54;P22694-4;P22694-3;P22694;P22694-5;P22694-7;P22694-6;P22694-9;P22694-2;B1APF7;B1APG1;B1APG0;B1APG2;B1APF8;B1APF9;B1APG3;P22694-8;P22694-10	cAMP-dependent protein kinase catalytic subunit alpha;cAMP-dependent protein kinase catalytic subunit beta	PRKACA;KIN27;PRKACB	0	34.611	26358000	8	21.5075	20.0693	21.0174	21.5992	21.8263	19.3464
	1.15197	0.526044	P17655;P17655-2;C9JWY7	P17655;P17655-2	Calpain-2 catalytic subunit	CAPN2	0	217.36	195440000	65	23.7708	24.4434	24.1903	24.653	24.8162	24.5135
	0.457862	-0.403369	P17676-3;P17676-2;P17676	P17676-3;P17676-2;P17676	CCAAT/enhancer-binding protein beta	CEBPB	0	63.572	7389700	12	20.9938	20.0191	20.6196	19.8169	19.9665	20.639
	0.403265	1.03233	P17858;P17858-2;F8WEU2	P17858;P17858-2	ATP-dependent 6-phosphofructokinase, liver type	PFKL	0	71.333	89839000	31	20.3361	23.7204	23.4234	23.3911	23.6546	23.5311
	1.05779	0.71577	P17931;G3V3R6	P17931;G3V3R6	Galectin-3;Galectin	LGALS3	0	65.901	408350000	74	24.5709	25.4445	25.496	25.7164	25.8646	26.0779
	1.00729	-0.0656535	P17987;E7ERF2;E7EQR6;F5H282;F5GZ03;F5H136;F5GZI8;F5H676;F5H726;F5GYL4;F5H7Y1	P17987;E7ERF2;E7EQR6;F5H282	T-complex protein 1 subunit alpha	TCP1	0	323.31	2015500000	337	28.0133	28.0776	28.1087	28.0235	27.9821	27.9972
	1.18967	-0.431348	P18031;B4DSN5	P18031;B4DSN5	Tyrosine-protein phosphatase non-receptor type 1;Tyrosine-protein phosphatase non-receptor type	PTPN1	0	34.029	54364000	31	22.9407	23.3003	23.2395	22.96	22.7134	22.5131
	0.0886977	-0.0323423	P18077;F8WBS5;F8WB72;C9K025	P18077;F8WBS5;F8WB72;C9K025	60S ribosomal protein L35a	RPL35A	0	46.32	305870000	41	24.9849	25.3916	25.3376	25.1634	25.2434	25.2102
	1.7711	-1.11643	P18085;C9JPM4;C9JAK5;U3KQF2	P18085;C9JPM4;C9JAK5	ADP-ribosylation factor 4	ARF4	0.0018235	16.109	78499000	16	23.8381	23.6084	23.8712	22.2732	22.5155	23.1796
	1.27627	-0.209603	P18124;A8MUD9;C9JIJ5;C9JZ88	P18124;A8MUD9	60S ribosomal protein L7	RPL7	0	111.69	1095200000	100	27.389	27.3127	27.4244	27.108	27.0849	27.3043
	0.165557	-0.0641848	P18206-2;P18206;P18206-3;A0A096LPE1	P18206-2;P18206	Vinculin	VCL	0	323.31	1303900000	277	27.4576	27.1426	27.5014	27.1297	27.3337	27.4457
	0.689929	0.358189	P18583-2;P18583-5;P18583-10;P18583-3;P18583-4;P18583-7;P18583;P18583-9;H7C1M2;P18583-6;J3QSZ5;H7C2G8;P18583-8	P18583-2;P18583-5;P18583-10;P18583-3;P18583-4;P18583-7;P18583;P18583-9;H7C1M2;P18583-6	Protein SON	SON	0	99.419	100800000	54	23.7753	23.0015	23.5482	23.8812	23.693	23.8254
	0.010597	0.0039266	P18615-4;P18615;P18615-3;A0A0A0MT02;A0A0A0MSN9;A2ABK4;A0A0G2JI50;E9PD43	P18615-4;P18615;P18615-3;A0A0A0MT02;A0A0A0MSN9	Negative elongation factor E	NELFE	0	40.679	38728000	24	22.4933	22.4141	22.3831	22.4537	22.6274	22.2212
	1.0013	-0.54598	P18669;P15259;Q8N0Y7	P18669	Phosphoglycerate mutase 1	PGAM1	0	281.52	1396600000	142	27.6301	27.1084	27.9651	26.9072	27.0739	27.0846
	0.356042	0.118476	P18754;P18754-2;C9JW69;C9JRH2;C9J3R0;C9JMJ4;C9JQZ4	P18754;P18754-2;C9JW69	Regulator of chromosome condensation	RCC1	0	82.895	154290000	48	24.3999	24.1538	24.0657	24.4917	24.1598	24.3232
	0.365184	0.959031	P18859;P18859-2;A8MUH2	P18859;P18859-2;A8MUH2	ATP synthase-coupling factor 6, mitochondrial	ATP5J	0	44.819	78643000	17	20.1373	23.2054	23.6021	23.3896	23.1516	23.2807
	0.610472	0.108178	P19338;H7BY16;C9JYW2;C9JLB1;C9J1H7;C9JWL1	P19338;H7BY16	Nucleolin	NCL	0	323.31	8137200000	374	30.0314	30.2759	30.1074	30.1993	30.2294	30.3105
	0.440189	0.621033	P19387;H3BRR2	P19387	DNA-directed RNA polymerase II subunit RPB3	POLR2C	0.00041859	22.311	28678000	17	20.3922	22.2205	22.1231	21.9788	22.3791	22.241
	0.331582	0.0629692	P19525;P19525-2;C9JZT2;F8WBH4	P19525;P19525-2	Interferon-induced, double-stranded RNA-activated protein kinase	EIF2AK2	0	47.5	51262000	30	22.9034	22.9712	22.7279	22.9227	22.9849	22.8838
	0.419986	0.150464	P19623;K7EQ47;K7EL89;K7EKM4;K7ESL0	P19623	Spermidine synthase	SRM	0	80.78	126880000	47	24.0078	23.4835	23.7214	23.8918	23.9178	23.8544
	0.537521	0.822102	P19784;H3BNI9;H3BSA1;H3BV19	P19784;H3BNI9;H3BSA1	Casein kinase II subunit alpha	CSNK2A2	0	45.931	50041000	32	20.7342	22.7497	22.7553	22.896	22.9952	22.8145
	1.89215	0.352905	P19971;C9JGI3;P19971-2;A0A1W2PQK0;A0A1W2PP80	P19971;C9JGI3;P19971-2	Thymidine phosphorylase	TYMP	0	189.11	284330000	92	24.96	24.7111	24.7988	25.1545	25.2509	25.1233
	0.15789	0.0394548	P20020-6;P20020;P20020-4;P20020-1;P20020-5;P20020-2;E7ERY9;A0A0U1RQU3;A0A2R8Y4R4;H0Y7S3;Q01814-6;Q01814-8;Q01814-5;Q01814;F8W1V5;H0YHH6	P20020-6;P20020;P20020-4;P20020-1;P20020-5;P20020-2;E7ERY9	Plasma membrane calcium-transporting ATPase 1;Calcium-transporting ATPase	ATP2B1	0	178.2	234370000	94	24.8484	24.9187	25.1121	24.9765	25.0958	24.9252
	0.625262	-0.163109	P20042	P20042	Eukaryotic translation initiation factor 2 subunit 2	EIF2S2	0	111.01	226270000	76	25.0038	25.0446	24.8885	24.9574	24.8856	24.6046
	0.534308	0.269486	P20290-2;P20290;D6RDG3;H0Y9Y1	P20290-2;P20290	Transcription factor BTF3	BTF3	0	323.31	726620000	78	26.2389	26.4274	25.8719	26.5332	26.1553	26.6581
	0.533107	0.375176	P20339-2;P20339	P20339-2;P20339	Ras-related protein Rab-5A	RAB5A	0	29.693	41757000	18	22.4945	22.6196	21.6719	22.494	22.7991	22.6184
	1.82118	-0.329296	P20340-2;P20340-4;P20340;Q9NRW1;C9JU14;J3KR73;Q9NRW1-2;C9JB90;F5H3K7;P20340-3;Q14964;C9J0I2;F5GX61;Q53S08	P20340-2;P20340-4;P20340;Q9NRW1	Ras-related protein Rab-6A;Ras-related protein Rab-6B	RAB6A;RAB6B	0	52.598	190910000	33	24.9774	24.9401	25.0766	24.7356	24.7411	24.5295
	0.71112	-0.641996	P20585	P20585	DNA mismatch repair protein Msh3	MSH3	0.0018215	15.966	6688500	8	20.9374	20.1917	20.6078	19.9313	19.3312	20.5484
	0.226023	0.0676982	P20618	P20618	Proteasome subunit beta type-1	PSMB1	0	98.441	332700000	83	25.3309	25.4995	25.124	25.4737	25.3411	25.3427
	0.343862	0.0953318	P20645;H0YGT2;F5GX30;F5GXE0;H0YGE9;F5GXU0;F5H883;H0YF90	P20645;H0YGT2;F5GX30	Cation-dependent mannose-6-phosphate receptor	M6PR	0	28.333	70626000	36	23.3487	23.1215	23.4945	23.351	23.4808	23.4189
	0.90264	0.292039	P20674;H3BRM5;H3BV69;H3BNX8	P20674;H3BRM5;H3BV69;H3BNX8	Cytochrome c oxidase subunit 5A, mitochondrial	COX5A	0	93.123	353790000	67	24.9563	24.7914	25.2912	25.3399	25.3386	25.2367
	1.18939	0.152435	P20700;E9PBF6;A0A0D9SFE5;A0A0D9SFY5	P20700;E9PBF6;A0A0D9SFE5	Lamin-B1	LMNB1	0	323.31	1296500000	272	27.3886	27.5264	27.3457	27.5643	27.533	27.6207
	1.294	-0.296056	P20839;P20839-3;P20839-7;P20839-5;P20839-6;C9J381;P20839-2;P20839-4;A0A3B3IRL5;C9K0R9	P20839;P20839-3;P20839-7;P20839-5;P20839-6;C9J381;P20839-2;P20839-4;A0A3B3IRL5	Inosine-5-monophosphate dehydrogenase 1;Inosine-5-monophosphate dehydrogenase	IMPDH1	0	95.678	68344000	42	23.3941	23.3158	23.2597	23.0469	22.8451	23.1895
	1.51452	-0.368708	P21266;A0A0A0MTN3;E9PLF1;E9PHN7;A0A3B3IRM5;E9PHN6;Q5T8R1;F6XZQ7;P28161-2;P46439;P28161	P21266;A0A0A0MTN3	Glutathione S-transferase Mu 3	GSTM3	0	137.33	243860000	79	25.4521	25.1683	25.1626	24.8864	24.9979	24.7925
	2.03737	-0.468707	P21281;H0YC04;E5RGH6;C9JL73;P15313;H0YC45;H0YAT8;C9JNS9	P21281	V-type proton ATPase subunit B, brain isoform	ATP6V1B2	0	70.664	61913000	30	23.4568	23.4635	23.1921	22.8335	22.8905	22.9822
	0.126073	-0.117088	P21283;E7EV59	P21283	V-type proton ATPase subunit C 1	ATP6V1C1	0	54.191	72246000	33	23.4686	23.5442	23.0108	23.4778	23.5616	22.6329
	0.296907	0.249327	P21291;E9PND2;E9PP21;E9PS42	P21291;E9PND2;E9PP21;E9PS42	Cysteine and glycine-rich protein 1	CSRP1	0	131.1	396620000	76	25.1593	25.849	25.9601	26.0837	26.1851	25.4475
	1.38245	0.209476	P21333-2;P21333;Q60FE5;A0A087WWY3;F8WE98;H0Y5C6;H0Y5F3;H7C2E7	P21333-2;P21333;Q60FE5;A0A087WWY3	Filamin-A	FLNA	0	323.31	7071700000	1058	29.6342	29.8443	29.713	29.9773	29.9731	29.8695
	2.50217	-0.752951	P21399;F5H2R8;F5H143;F5H3Z7;E9PEF1;O00408-5;O00408-4;O00408-3;O00408	P21399	Cytoplasmic aconitate hydratase	ACO1	0	213.49	156200000	81	25.0359	24.842	24.7728	24.0972	24.298	23.9966
	2.79501	1.19219	P21589-2;P21589;Q96B60;H0Y7R7	P21589-2;P21589;Q96B60	5-nucleotidase	NT5E	0.00081334	20.699	12846000	13	20.4161	20.0559	20.2751	21.392	21.2685	21.6632
	0.0938037	-0.0710971	P21796;C9JI87	P21796;C9JI87	Voltage-dependent anion-selective channel protein 1	VDAC1	0	323.31	1311100000	188	27.4179	28.1426	28.217	27.9583	27.6735	27.9325
	0.109431	-0.0191631	P21912;A0A087WWT1;A0A087WXX8	P21912;A0A087WWT1;A0A087WXX8	Succinate dehydrogenase [ubiquinone] iron-sulfur subunit, mitochondrial	SDHB	0	31.659	88160000	14	23.5471	23.6252	23.6454	23.4752	23.6408	23.6443
	0.01494	-0.00990359	P21964-2;P21964;E7EMS6;E7EUU8;H7BZ45;F8WBW9	P21964-2;P21964;E7EMS6;E7EUU8	Catechol O-methyltransferase	COMT	0	96.718	88966000	49	23.4445	23.3431	23.1011	23.5466	22.9059	23.4065
	0.474944	-0.126682	P22033	P22033	Methylmalonyl-CoA mutase, mitochondrial	MUT	0	30.883	33409000	19	22.147	22.4306	22.4659	22.1091	22.2645	22.2899
	1.2689	-0.221631	P22059;H0YCV6	P22059	Oxysterol-binding protein 1	OSBP	0	82.552	72131000	59	23.5579	23.3088	23.4048	23.1744	23.2777	23.1546
	0.32037	0.148435	P22102;P22102-2;F8WD69;C9JBJ1;C9JTV6;C9JZG2;C9JKQ7;H7C366;A0A140TA71	P22102;P22102-2	Trifunctional purine biosynthetic protein adenosine-3;Phosphoribosylamine--glycine ligase;Phosphoribosylformylglycinamidine cyclo-ligase;Phosphoribosylglycinamide formyltransferase	GART	0	323.31	1125600000	212	27.232	27.0792	26.6089	27.1785	27.0734	27.1136
	1.82742	-0.795431	P22234;P22234-2;E9PBS1;D6RF62	P22234;P22234-2;E9PBS1;D6RF62	Multifunctional protein ADE2;Phosphoribosylaminoimidazole-succinocarboxamide synthase;Phosphoribosylaminoimidazole carboxylase	PAICS	0	323.31	719350000	150	27.4568	26.8355	26.9364	26.2326	26.3146	26.2952
	0.618267	0.136829	P22307-6;P22307-2;P22307-4;P22307-7;P22307-8;P22307;H0YF61	P22307-6;P22307-2;P22307-4;P22307-7;P22307-8;P22307;H0YF61	Non-specific lipid-transfer protein	SCP2	0	64.969	123540000	39	23.8238	24.1518	24.0744	24.1721	24.145	24.1434
	1.7834	-0.548605	P22314-2;P22314;Q5JRR6;Q5JRR9;Q5JRS0;Q5JRS1;Q5JRS3;Q5JRS2	P22314-2;P22314	Ubiquitin-like modifier-activating enzyme 1	UBA1	0	323.31	2406000000	362	28.7675	28.3472	28.7433	28.0318	28.1081	28.0723
	0.00418369	-0.00283051	Q32Q12;P22392-2;J3KPD9;P22392;E7ERL0;O60361;E5RHP0;F6XY72;C9K028	Q32Q12;P22392-2;J3KPD9;P22392;E7ERL0;O60361	Nucleoside diphosphate kinase;Nucleoside diphosphate kinase B;Putative nucleoside diphosphate kinase	NME1-NME2;NME2;NME1;NME2P1	0	186.29	2502000000	206	27.7631	28.2384	28.4093	27.9295	28.1766	28.2961
	1.38134	0.414476	P22626;P22626-2;A0A087WUI2	P22626;P22626-2;A0A087WUI2	Heterogeneous nuclear ribonucleoproteins A2/B1	HNRNPA2B1	0	323.31	6269800000	474	29.0836	29.5288	29.2848	29.6694	29.648	29.8233
	0.982056	0.819186	P22670	P22670	MHC class II regulatory factor RFX1	RFX1	0	27.828	22311000	14	21.5804	20.4392	21.4996	21.7751	21.9678	22.2339
	0.233766	-0.0693398	P22695;H3BRG4;H3BSJ9;H3BUE4;H3BUI9;H3BP04;A0A087WVZ4	P22695;H3BRG4;H3BSJ9	Cytochrome b-c1 complex subunit 2, mitochondrial	UQCRC2	0	131.09	548140000	118	26.4582	26.1792	26.0897	26.2092	26.2078	26.102
	0.000373163	0.000593821	P23229-7;P23229-4;P23229-2;P23229-5;P23229-3;P23229-9;P23229-6;P23229	P23229-7;P23229-4;P23229-2;P23229-5;P23229-3;P23229-9;P23229-6;P23229	Integrin alpha-6;Integrin alpha-6 heavy chain;Integrin alpha-6 light chain;Processed integrin alpha-6	ITGA6	0.0017082	12.973	5639100	6	21.2845	19.9198	21.4332	21.225	20.5607	20.8537
	1.02377	0.336147	P23246;P23246-2;H0Y9K7;H0Y9U2	P23246;P23246-2	Splicing factor, proline- and glutamine-rich	SFPQ	0	323.31	1517400000	209	27.2115	27.7335	27.3953	27.7441	27.7953	27.8092
	0.527405	0.998131	P23258;K7EKE5;K7EIS0;Q9NRH3	P23258;K7EKE5;K7EIS0;Q9NRH3	Tubulin gamma-1 chain;Tubulin gamma chain;Tubulin gamma-2 chain	TUBG1;TUBG2	0	32.305	64860000	16	23.3034	22.6828	20.5563	23.0957	23.2097	23.2315
	0.844942	0.42536	P23284	P23284	Peptidyl-prolyl cis-trans isomerase B	PPIB	0	131.52	2505800000	198	27.5961	28.3816	28.1504	28.499	28.4373	28.4679
	2.46425	0.811628	P23381;P23381-2;G3V3H8;G3V3Y5;H0YJP3;G3V277;G3V423;G3V5U1;G3V456;G3V4C7;G3V4N8;G3V5W1;G3V3S7;G3V3X0;G3V3P2;G3V227;G3V2F2;G3V3R3;G3V4S4;G3V313;G3V339;G3V2C0;G3V2Y7;G3V5H5;P78534;G3V4A3;G3V4Q0;G3V4N0	P23381;P23381-2	Tryptophan--tRNA ligase, cytoplasmic;T1-TrpRS;T2-TrpRS	WARS	0	323.31	1878100000	256	27.4061	27.3981	27.0307	28.0308	28.1716	28.0673
	0.612875	-0.432302	P23396;P23396-2;E9PL09;E9PPU1;F2Z2S8;H0YCJ7;H0YF32;H0YEU2;E9PQ96;E9PJH4;E9PK82;E9PSF4;E9PQX2;H0YES8	P23396;P23396-2;E9PL09;E9PPU1;F2Z2S8;H0YCJ7;H0YF32;H0YEU2	40S ribosomal protein S3	RPS3	0	219.15	1101000000	133	26.9895	27.5939	28.0434	27.2147	27.1704	26.9447
	1.51932	-0.501629	P23526;P23526-2	P23526;P23526-2	Adenosylhomocysteinase	AHCY	0	177.21	697480000	99	26.843	26.4828	26.9257	26.1304	26.3697	26.2465
	1.33963	0.235329	P23528;G3V1A4;E9PK25;E9PP50;E9PQB7;E9PLJ3;E9PS23	P23528;G3V1A4;E9PK25;E9PP50;E9PQB7;E9PLJ3;E9PS23	Cofilin-1	CFL1	0	323.31	6206500000	244	29.5507	29.6034	29.459	29.798	29.8807	29.6403
	0.928568	0.712948	P23634-5;P23634-4;P23634-3;P23634-2;P23634-7;P23634-6;P23634-8;P23634	P23634-5;P23634-4;P23634-3;P23634-2;P23634-7;P23634-6;P23634-8;P23634	Plasma membrane calcium-transporting ATPase 4	ATP2B4	0	47.818	31615000	15	21.8603	21.9395	20.8327	22.229	22.204	22.3383
	0.873264	-0.243166	P23921;E9PL69;E9PP77;H0YCY7	P23921;E9PL69	Ribonucleoside-diphosphate reductase large subunit	RRM1	0	323.31	523960000	120	26.4826	26.4179	26.0708	26.0659	26.1224	26.0535
	0.680168	0.0897427	P24534;F2Z2G2;C9JZW3;F8WF65	P24534	Elongation factor 1-beta	EEF1B2	0	226.15	975280000	64	27.0603	27.0965	26.9339	27.0605	27.1789	27.1205
	0.335959	-0.154682	P24539;Q5QNZ2	P24539;Q5QNZ2	ATP synthase F(0) complex subunit B1, mitochondrial	ATP5F1	0	127.99	306140000	60	25.2464	25.8638	25.6924	25.3819	25.5389	25.4177
	1.01158	-0.216613	P24752;H0YEL7;P24752-2;E9PRQ6;E9PKF3	P24752	Acetyl-CoA acetyltransferase, mitochondrial	ACAT1	0	323.31	887080000	164	26.8823	27.2213	27.0841	26.8093	26.8499	26.8785
	1.25531	-0.338175	P24928;P24928-2	P24928	DNA-directed RNA polymerase II subunit RPB1	POLR2A	0	75.405	54923000	27	23.3443	23.3543	23.0542	23.0076	22.7551	22.9756
	0.304456	-0.104969	P25205;P25205-2;J3KQ69;Q7Z6P5	P25205;P25205-2;J3KQ69	DNA replication licensing factor MCM3	MCM3	0	323.31	399990000	130	26.0629	25.8342	25.5809	25.7034	25.7566	25.7031
	0.998213	-0.440025	P25325;P25325-2;B1AH49	P25325;P25325-2;B1AH49	3-mercaptopyruvate sulfurtransferase;Sulfurtransferase	MPST	0	57.602	28461000	11	22.7636	22.4451	23.1236	22.2073	22.3842	22.4206
	1.11846	-0.364773	P25398	P25398	40S ribosomal protein S12	RPS12	0	268.4	1099500000	99	27.5313	27.8798	27.3674	27.2736	27.1823	27.2283
	0.380723	0.590792	P25445-6;P25445	P25445-6;P25445	Tumor necrosis factor receptor superfamily member 6	FAS	0	23.634	15437000	11	21.4501	19.4235	20.6085	20.5953	21.0861	21.5731
	0.653496	-0.18248	P25685;P25685-2;M0R080;M0QYT3;M0QXK0;M0R1D6;M0QZD0;M0R128;A0A1B0GX60	P25685;P25685-2;M0R080	DnaJ homolog subfamily B member 1	DNAJB1	0	76.6	231810000	62	25.3685	24.9968	25.0408	24.9169	25.0461	24.8958
	0.0213422	0.0059096	P25705;P25705-2;P25705-3;K7EK77;K7ERX7;K7EJP1;K7ENJ4;K7EQH4;K7ESA0	P25705;P25705-2;P25705-3;K7EK77	ATP synthase subunit alpha, mitochondrial	ATP5A1	0	323.31	4178900000	392	28.9237	29.231	29.1169	29.1328	29.057	29.0995
	0.387336	0.230658	P25786;P25786-2;F5GX11;B4DEV8	P25786;P25786-2;F5GX11	Proteasome subunit alpha type-1	PSMA1	0	164.15	414810000	94	25.0263	25.8517	25.5836	25.705	25.6177	25.8309
	1.0432	-0.146019	P25788-2;P25788;G3V4X5;G3V3W4;G3V5N4	P25788-2;P25788;G3V4X5	Proteasome subunit alpha type-3	PSMA3	0	76.198	390600000	59	25.8238	25.9565	25.7821	25.6587	25.6795	25.7862
	0.0999427	-0.0487232	P25789;H0YN18;H0YL69;H0YMZ1;H0YMA1;P25789-2;H0YKT8;H0YMI6;H0YKS0;H0YLC2;H0YMV3;H0YLS6	P25789;H0YN18;H0YL69;H0YMZ1;H0YMA1;P25789-2;H0YKT8;H0YMI6;H0YKS0;H0YLC2	Proteasome subunit alpha type-4;Proteasome subunit alpha type;Proteasome subunit beta type	PSMA4	0	139.22	400810000	67	26.0846	25.683	25.6828	25.9412	25.8063	25.5568
	0.474548	-0.117746	P25815	P25815	Protein S100-P	S100P	0	139.23	468000000	50	26.161	26.0095	26.321	26.0461	26.1484	25.9438
	0.821801	-0.214561	P26006;P26006-1;H0YA32;K7EMU3;D6R9X8	P26006;P26006-1	Integrin alpha-3;Integrin alpha-3 heavy chain;Integrin alpha-3 light chain	ITGA3	0.0007725	18.805	21683000	14	21.6707	21.7238	21.6935	21.2452	21.6356	21.5636
	2.54481	0.449576	P26038;V9GZ54	P26038	Moesin	MSN	0	323.31	2769600000	324	28.0604	28.2422	28.0513	28.5097	28.6086	28.5844
	0.453842	-0.145872	P26196;Q8IV96	P26196;Q8IV96	Probable ATP-dependent RNA helicase DDX6	DDX6	0	77.415	121570000	27	24.202	23.8865	24.1336	23.8806	24.1202	23.7837
	0.435708	0.145301	P26358;P26358-2;P26358-3;K7EJL0;K7ENW7;K7EMU8	P26358;P26358-2;P26358-3	DNA (cytosine-5)-methyltransferase 1	DNMT1	0	82.082	73302000	36	23.3578	23.0943	23.041	23.4941	23.3009	23.1341
	1.44642	0.150375	P26368-2;P26368;K7ENG2;K7ELP8	P26368-2;P26368;K7ENG2	Splicing factor U2AF 65 kDa subunit	U2AF2	0	150.87	534320000	96	26.0443	26.1522	26.0128	26.2615	26.1801	26.2188
	0.0345257	-0.0106411	P26373;J3QSB4;P26373-2;H3BTH3	P26373;J3QSB4;P26373-2	60S ribosomal protein L13	RPL13	0	96.5	589260000	62	26.2596	26.3168	26.0424	26.0948	26.1829	26.3092
	1.12479	1.04253	P26447	P26447	Protein S100-A4	S100A4	0	28.002	793520000	56	24.7327	26.0791	25.865	26.4432	26.5139	26.8473
	0.196529	0.380032	P26583;D6R9A6	P26583;D6R9A6	High mobility group protein B2	HMGB2	0	58.391	521050000	54	24.2037	26.4076	26.4365	25.9985	26.2092	25.9801
	2.24104	-0.425919	P26639;P26639-2;D6R9F8;D6RCA5;D6RDJ6;D6RBR8;A2RTX5-2;A2RTX5;D6RJ97;D6RHV7;D6RCS6;F6S7Q7	P26639;P26639-2	Threonine--tRNA ligase, cytoplasmic	TARS	0	280.16	799520000	166	27.1046	27.0919	26.9933	26.5191	26.764	26.6291
	2.41656	-0.193219	P26640;A0A140T936;A0A140T954;P26640-2;A2ABF4;A0A0G2JJT9;A0A140T904;H0Y426	P26640;A0A140T936	Valine--tRNA ligase	VARS	0	323.31	969300000	227	27.102	27.1071	27.1505	26.9477	26.9613	26.8709
	0.750134	-0.138174	P26641;P26641-2	P26641;P26641-2	Elongation factor 1-gamma	EEF1G	0	323.31	3000000000	278	28.7959	28.7895	28.5918	28.6172	28.6585	28.487
	0.00905201	-0.00818125	P26885;F5H0N4	P26885;F5H0N4	Peptidyl-prolyl cis-trans isomerase FKBP2;Peptidyl-prolyl cis-trans isomerase	FKBP2	0	58.149	99316000	31	23.3429	23.632	24.2477	23.8819	23.8454	23.4707
	0.627806	0.112962	P27105;F8VSL7;P27105-2	P27105	Erythrocyte band 7 integral membrane protein	STOM	0	135.08	171180000	50	24.5538	24.7501	24.6064	24.6667	24.7265	24.8559
	0.0448504	-0.0578372	P27144;D3DQ64	P27144;D3DQ64	Adenylate kinase 4, mitochondrial	AK4	0.00076365	18.398	8401200	5	20.8751	20.0959	20.2451	20.8028	20.6256	19.6143
	1.10703	-0.414606	P27348;E9PG15	P27348;E9PG15	14-3-3 protein theta	YWHAQ	0	323.31	889570000	101	27.4083	26.8896	27.3401	26.8028	26.9123	26.6791
	0.751599	0.3895	X1WI28;P27635;F8W7C6;A0A087WV22;H7C123;B8A6G2;H7C2C5;A6QRI9;Q96L21;H7C2U2	X1WI28;P27635;F8W7C6;A0A087WV22	60S ribosomal protein L10	RPL10	0	72.153	523910000	76	25.0323	25.8263	25.5016	25.8201	25.7527	25.9559
	0.766394	-0.254786	P27694;I3L4R8	P27694;I3L4R8	Replication protein A 70 kDa DNA-binding subunit;Replication protein A 70 kDa DNA-binding subunit, N-terminally processed	RPA1	0	127.29	177860000	62	24.9164	24.798	24.8414	24.5605	24.3592	24.8717
	1.28601	-0.194581	P27695;G3V3M6;G3V5Q1;G3V3C7;A0A0C4DGK8;G3V5M0;G3V359;G3V5D9;H7C4A8;G3V3Y6	P27695;G3V3M6;G3V5Q1;G3V3C7;A0A0C4DGK8;G3V5M0;G3V359;G3V5D9	DNA-(apurinic or apyrimidinic site) lyase;DNA-(apurinic or apyrimidinic site) lyase, mitochondrial	APEX1	0	204.22	499980000	108	26.4189	26.2128	26.2508	26.1286	26.1344	26.0357
	0.0626313	-0.036452	P27797;K7EJB9;K7EL50	P27797;K7EJB9	Calreticulin	CALR	0	323.31	2905700000	209	28.1319	28.6399	28.7521	28.3457	28.4948	28.5741
	0.638098	0.174752	P27824;P27824-2;P27824-3;H0Y9Q7;D6RDP7;D6RGY2;D6RFL1;D6RB85;D6RAU8;H0Y9H1;D6RAQ8;D6RHJ3;D6RD16	P27824;P27824-2;P27824-3	Calnexin	CANX	0	323.31	2029000000	206	27.6275	28.0072	27.9242	27.9928	28.116	27.9744
	0.695699	0.320565	P28066;P28066-2	P28066;P28066-2	Proteasome subunit alpha type-5	PSMA5	0	141.5	852630000	117	26.1862	26.9033	26.5613	26.8227	26.9378	26.852
	0.208431	0.139299	P28070	P28070	Proteasome subunit beta type-4	PSMB4	0	119.95	392570000	60	25.7287	25.8408	25.0348	25.7489	25.5594	25.714
	2.49298	-0.331081	P28072;A0A087X2I4;I3L3X7	P28072;A0A087X2I4	Proteasome subunit beta type-6;Proteasome subunit beta type	PSMB6	0	164.66	496000000	80	26.272	26.2569	26.2734	25.8355	26.0098	25.9637
	4.83943	-0.265012	P28074;P28074-3;H0YJM8;P28074-2	P28074;P28074-3	Proteasome subunit beta type-5	PSMB5	0	136.28	387230000	143	25.9249	25.926	25.9491	25.6568	25.6675	25.6806
	0.645394	-0.186886	P28288-2;P28288;P28288-3	P28288-2;P28288	ATP-binding cassette sub-family D member 3	ABCD3	0	57.398	33063000	20	22.403	22.1027	22.4642	22.2723	22.0635	22.0734
	0.876711	-0.209078	P28331-4;P28331-5;P28331;P28331-2;B4DJ81;P28331-3;C9JPQ5	P28331-4;P28331-5;P28331;P28331-2;B4DJ81;P28331-3	NADH-ubiquinone oxidoreductase 75 kDa subunit, mitochondrial	NDUFS1	0	136.53	147370000	68	24.6159	24.5774	24.276	24.2268	24.2954	24.3199
	0.0737405	-0.0341644	P28838-2;P28838;H0Y9Q1;H0Y983	P28838-2;P28838;H0Y9Q1	Cytosol aminopeptidase	LAP3	0	65.698	77627000	44	23.5971	23.405	23.4002	23.1463	23.5065	23.6469
	0.5885	-0.632557	P29083;C9J329;E9PER7;C9IYL4	P29083;C9J329;E9PER7;C9IYL4	General transcription factor IIE subunit 1	GTF2E1	0.0032765	12.127	10612000	4	21.1524	20.766	21.2489	19.5368	20.6753	21.0575
	1.31572	-0.30238	P29144;Q5VZU9	P29144;Q5VZU9	Tripeptidyl-peptidase 2	TPP2	0	134.88	125680000	87	24.6431	24.324	24.322	24.1341	24.1476	24.1001
	0.576843	-0.541694	P29218;P29218-3;E5RG13;E5RIP7;H0YBL1;E5RG94;E5RIF4;E5RHE9;E5RI82;E5RGY4;P29218-2	P29218;P29218-3;E5RG13;E5RIP7;H0YBL1	Inositol monophosphatase 1	IMPA1	0	27.192	20217000	13	22.0386	21.1306	22.4996	21.1679	21.3144	21.5615
	0.128254	-0.0931689	P29372;A2IDA3;P29372-5;P29372-4;P29372-2	P29372;A2IDA3;P29372-5;P29372-4;P29372-2	DNA-3-methyladenine glycosylase	MPG	0.00075131	17.857	15933000	10	21.2626	21.1299	20.782	21.2662	21.1032	20.5255
	0.136933	-0.0567977	P29401;P29401-2;A0A0B4J1R6;E9PFF2;F8W888;F8WAX4	P29401;P29401-2;A0A0B4J1R6	Transketolase	TKT	0	323.31	4647100000	404	29.0132	29.4271	29.4607	29.1403	29.2786	29.3117
	2.84275	1.41373	P29466-2;P29466;H0YEC7;B4DVD8;G3V169;P29466-3;P29466-4;A0A1W2PRX7;Q5FBZ0	P29466-2;P29466;H0YEC7;B4DVD8;G3V169;P29466-3;P29466-4	Caspase-1;Caspase-1 subunit p20;Caspase-1 subunit p10;Caspase	CASP1	0	41.079	25063000	18	20.3637	20.4095	19.883	21.5041	21.6769	21.7163
	0.83936	1.00279	P29590-4;P29590-2;P29590-5;P29590-9;P29590-3;P29590-8;P29590;H3BT29;H3BVD2;H3BUJ5;H3BT57;P29590-14;P29590-10;P29590-12;P29590-13;P29590-11	P29590-4;P29590-2;P29590-5;P29590-9;P29590-3;P29590-8;P29590;H3BT29;H3BVD2;H3BUJ5;H3BT57;P29590-14;P29590-10;P29590-12;P29590-13;P29590-11	Protein PML	PML	0	26.096	22637000	19	21.7358	19.8621	20.9373	21.6238	21.9809	21.939
	0.125932	-0.0457077	P29966	P29966	Myristoylated alanine-rich C-kinase substrate	MARCKS	0	197.61	439340000	71	25.9353	25.8897	26.2534	25.9746	26.1005	25.8662
	0.757923	0.349759	P29992;K7EL62;O95837;A0A087WVZ3	P29992;K7EL62;O95837	Guanine nucleotide-binding protein subunit alpha-11;Guanine nucleotide-binding protein subunit alpha-14	GNA11;GNA14	0	41.601	31988000	14	21.4567	22.1469	21.753	22.2242	22.1871	21.9946
	0.316817	0.0958392	P30040;F8VY02;F8W1G0;P30040-2	P30040;F8VY02	Endoplasmic reticulum resident protein 29	ERP29	0	141.28	771240000	105	26.5582	26.9396	26.8297	26.7719	26.9239	26.9191
	1.13868	-0.92649	P30041	P30041	Peroxiredoxin-6	PRDX6	0	144.37	1011300000	101	27.9893	26.8497	27.9978	26.6214	26.7145	26.7214
	1.27513	-0.713697	P30043;M0R192;A0A2R8YEP4;A0A2R8Y7Y9;M0QZL1	P30043;M0R192;A0A2R8YEP4;A0A2R8Y7Y9;M0QZL1	Flavin reductase (NADPH)	BLVRB	0	66.245	81731000	37	23.8089	23.0621	23.8417	22.9853	22.7875	22.7989
	1.65239	-0.572568	P30044-2;P30044;P30044-3;P30044-4	P30044-2;P30044;P30044-3;P30044-4	Peroxiredoxin-5, mitochondrial	PRDX5	0	252.95	716770000	138	27.0192	26.7364	27.0624	26.3776	26.5697	26.153
	1.07465	-0.382464	P30046;J3KQ18;B5MC82;P30046-2;A6NHG4;H7C342	P30046;J3KQ18;B5MC82;P30046-2;A6NHG4	D-dopachrome decarboxylase;D-dopachrome decarboxylase-like protein	DDT;DDTL	0	30.949	163350000	19	24.6393	24.1222	24.5022	23.9612	23.99	24.1652
	0.90363	-0.328181	P30048-2;P30048	P30048-2;P30048	Thioredoxin-dependent peroxide reductase, mitochondrial	PRDX3	0	87.388	808700000	81	26.7455	27.0248	27.3216	26.6542	26.6891	26.764
	1.0123	-0.556695	P30049	P30049	ATP synthase subunit delta, mitochondrial	ATP5D	0.00041929	22.444	75719000	31	24.2258	23.3987	23.9302	23.4653	23.1609	23.2585
	1.10066	-0.485162	P30050;P30050-2	P30050;P30050-2	60S ribosomal protein L12	RPL12	0	110.08	533280000	57	27.0485	26.5107	26.575	26.1937	26.0381	26.447
	0.0678491	0.0227985	P30084	P30084	Enoyl-CoA hydratase, mitochondrial	ECHS1	0	323.31	724860000	143	26.4392	26.8214	26.5795	26.7009	26.5766	26.6309
	0.832974	-0.18586	P30085;Q5T0D2;P30085-2;E9PJD2	P30085;Q5T0D2;P30085-2	UMP-CMP kinase	CMPK1	0	169.27	278730000	88	25.4406	25.3596	25.1806	25.0482	25.2767	25.0984
	1.04824	-0.534409	P30086	P30086	Phosphatidylethanolamine-binding protein 1;Hippocampal cholinergic neurostimulating peptide	PEBP1	0	160.46	513990000	87	26.0842	26.0266	26.7498	25.6459	25.8506	25.7608
	0.884271	0.171328	P30101	P30101	Protein disulfide-isomerase A3	PDIA3	0	323.31	6131700000	419	29.4701	29.6257	29.5725	29.5991	29.7152	29.868
	0.634052	0.121828	P30153;B3KQV6;C9J9C1;E9PH38;E9PPI5;E9PNM7;E9PHZ6;M0QXG4;M0R0K6	P30153;B3KQV6	Serine/threonine-protein phosphatase 2A 65 kDa regulatory subunit A alpha isoform	PPP2R1A	0	323.31	945470000	178	26.7684	26.903	26.6738	26.9738	26.9429	26.794
	0.232431	0.162807	P30154;P30154-4;P30154-2;P30154-5;P30154-3;H0YDG7	P30154;P30154-4;P30154-2;P30154-5;P30154-3	Serine/threonine-protein phosphatase 2A 65 kDa regulatory subunit A beta isoform	PPP2R1B	0	46.46	55202000	34	23.1745	22.6757	22.2288	22.8938	22.8793	22.7943
	5.09867	0.514087	P30405;R4GN99;P30405-2;H0Y548	P30405;R4GN99;P30405-2;H0Y548	Peptidyl-prolyl cis-trans isomerase F, mitochondrial;Peptidyl-prolyl cis-trans isomerase	PPIF	0	73.224	170680000	36	23.8764	23.8926	23.8781	24.4244	24.3666	24.3985
	0.451752	0.142547	P30419-2;P30419;K7EN82;B7Z8J4;Q5VUC6;O60551	P30419-2;P30419;K7EN82	Glycylpeptide N-tetradecanoyltransferase 1	NMT1	0	179.8	250390000	63	24.6672	25.0479	24.9452	25.1387	25.062	24.8873
	1.09455	0.278018	P30519;I3L159;I3L1F5;A0A087WT44;P30519-2;I3L276;I3L4P8;A0A1B0GXH0;I3L463;I3L1Y2	P30519;I3L159;I3L1F5;A0A087WT44;P30519-2;I3L276;I3L4P8;A0A1B0GXH0;I3L463	Heme oxygenase 2	HMOX2	0	95.054	96505000	46	23.5259	23.3572	23.1607	23.7013	23.6598	23.5166
	0.530624	0.258136	P30520;Q8N142	P30520	Adenylosuccinate synthetase isozyme 2	ADSS	0	114.77	132510000	61	24.319	23.8597	23.6259	24.2976	24.2126	24.0687
	0.630023	0.880688	P30533;A0A3B3IRQ7	P30533;A0A3B3IRQ7	Alpha-2-macroglobulin receptor-associated protein	LRPAP1	0.00079145	19.661	46388000	7	20.5931	22.5356	22.4206	22.728	22.6945	22.7689
	0.210547	0.0733363	P30622-2;P30622-1;P30622;J3KP58;F5H6A0;F5H0N7;A0A3B3ITA2;F5H1T5;F5H367;F5H270;A0A3B3IS27	P30622-2;P30622-1;P30622;J3KP58;F5H6A0;F5H0N7;A0A3B3ITA2	CAP-Gly domain-containing linker protein 1	CLIP1	0	172.24	192660000	86	24.5363	24.8784	24.6521	24.6323	24.9356	24.7189
	0.259124	0.0963459	P30740;P30740-2	P30740;P30740-2	Leukocyte elastase inhibitor	SERPINB1	0	136.88	398320000	87	25.6788	25.7993	25.4339	25.5421	25.7697	25.8892
	0.448855	0.0734151	P30837	P30837	Aldehyde dehydrogenase X, mitochondrial	ALDH1B1	0	43.294	54269000	29	22.943	22.8657	22.8804	23.0565	23.0132	22.8396
	1.87028	-0.294358	P31040;D6RFM5;P31040-2;A0A087X1I3;P31040-3;H0Y8X1	P31040;D6RFM5;P31040-2;A0A087X1I3;P31040-3	Succinate dehydrogenase [ubiquinone] flavoprotein subunit, mitochondrial	SDHA	0	323.31	513100000	108	26.2398	26.2205	26.3869	26.0785	25.9561	25.9296
	1.17549	-0.722648	P31150;G5E9U5	P31150	Rab GDP dissociation inhibitor alpha	GDI1	0	39.524	38775000	21	23.1694	22.9679	23.0263	22.3647	22.8044	21.8265
	0.0122058	0.00516955	P31153;P31153-2;Q00266	P31153;P31153-2	S-adenosylmethionine synthase isoform type-2	MAT2A	0	129.41	462320000	95	25.6191	25.9117	25.9445	25.6478	25.962	25.881
	0.487464	-0.109025	P31327;P31327-3;P31327-2;Q5R211;E7EWJ3;C9JTA4	P31327;P31327-3;P31327-2	Carbamoyl-phosphate synthase [ammonia], mitochondrial	CPS1	0	323.31	5088100000	710	29.2677	29.5925	29.3892	29.3241	29.3352	29.2631
	0.881766	0.859971	P31350;A0A286YFD6;P31350-2;C9JXC1	P31350;A0A286YFD6;P31350-2	Ribonucleoside-diphosphate reductase subunit M2	RRM2	0	34.96	27602000	10	22.1684	21.4913	20.716	22.4881	22.4973	21.9703
	1.60117	0.401023	P31689;P31689-2	P31689;P31689-2	DnaJ homolog subfamily A member 1	DNAJA1	0	176.87	848320000	133	26.3952	26.6009	26.2292	26.7294	26.8416	26.8575
	0.26611	-0.0592766	P31930	P31930	Cytochrome b-c1 complex subunit 1, mitochondrial	UQCRC1	0	150.79	394950000	135	25.82	25.5833	25.6641	25.6128	25.5432	25.7337
	0.335484	-0.0834001	P31937;H7BZL2	P31937	3-hydroxyisobutyrate dehydrogenase, mitochondrial	HIBADH	0	158.85	108410000	49	24.1103	23.8378	24.0638	23.8045	23.9934	23.9638
	0.979299	-0.246156	P31939;P31939-2;H7C1S2;F8WEF0;C9JLK0	P31939;P31939-2	Bifunctional purine biosynthesis protein PURH;Phosphoribosylaminoimidazolecarboxamide formyltransferase;IMP cyclohydrolase	ATIC	0	323.31	676670000	191	26.7233	26.3365	26.6044	26.2713	26.364	26.2904
	0.694547	-0.49688	P31942-2;P31942;P31942-3;P31942-4;P31942-6;P31942-5	P31942-2;P31942;P31942-3;P31942-4	Heterogeneous nuclear ribonucleoprotein H3	HNRNPH3	0	93.43	232290000	64	25.6978	24.8934	25.9292	25.0279	24.8498	25.152
	1.27232	-0.311076	P31946-2;P31946;Q4VY20;Q4VY19;A0A0J9YWE8;A0A0J9YWZ2	P31946-2;P31946	14-3-3 protein beta/alpha;14-3-3 protein beta/alpha, N-terminally processed	YWHAB	0	323.31	1562500000	120	27.9835	27.6943	28.0353	27.5602	27.6797	27.54
	2.17389	0.712638	P31947;P31947-2	P31947;P31947-2	14-3-3 protein sigma	SFN	0	323.31	1176600000	95	26.2687	26.5603	26.7161	27.2068	27.1651	27.3111
	0.0782749	0.029178	P31948;P31948-3;P31948-2;F5H783;F5GXD8;H0YGI8	P31948;P31948-3;P31948-2	Stress-induced-phosphoprotein 1	STIP1	0	259.71	1052800000	202	27.0626	27.2474	26.8299	26.9726	27.1271	27.1277
	2.68456	0.974278	P31949	P31949	Protein S100-A11;Protein S100-A11, N-terminally processed	S100A11	0	323.31	2808100000	64	27.7317	27.7146	27.326	28.5053	28.563	28.6268
	1.26775	0.307666	P32004-3;P32004-2;P32004;E7EVM4;E7EPI4;H0Y5C3;E9PHJ4;E7EMY4;H3BLW5	P32004-3;P32004-2;P32004	Neural cell adhesion molecule L1	L1CAM	0	151.24	199350000	78	24.5982	24.4325	24.2258	24.6562	24.7424	24.7809
	1.01659	-0.254313	P32119;A6NIW5;P32119-2	P32119;A6NIW5	Peroxiredoxin-2	PRDX2	0	155.15	1427900000	135	27.8054	27.4766	27.6905	27.2716	27.4459	27.492
	0.0956045	-0.0528984	P32320	P32320	Cytidine deaminase	CDA	0.0017385	13.516	16119000	10	21.4295	21.0317	20.895	21.2261	20.8406	21.1308
	0.0936115	0.0886561	P32322;E2QRB3;P32322-3;P32322-2;J3KQ22;J3QL24;J3QKT4;J3QLK9;J3QL32;J3QR88;J3QL23;J3KTA8;J3QKT3;J3QRZ0;J3KSA9	P32322;E2QRB3;P32322-3;P32322-2;J3KQ22	Pyrroline-5-carboxylate reductase 1, mitochondrial;Pyrroline-5-carboxylate reductase	PYCR1	0	225.7	644280000	181	25.5437	26.6227	26.4518	26.2444	26.2516	26.3882
	2.70685	-0.984008	P32754;A0A0B4J1R4;P32754-2	P32754;A0A0B4J1R4;P32754-2	4-hydroxyphenylpyruvate dioxygenase	HPD	0	133.95	347010000	103	26.4621	26.2262	26.0784	25.3132	25.3817	25.1198
	1.24802	-0.542245	P32929;P32929-2;P32929-3	P32929;P32929-2;P32929-3	Cystathionine gamma-lyase	CTH	0	108.78	130800000	52	24.2268	24.0582	24.7209	23.7706	23.7279	23.8807
	1.71	-0.318926	P32969;D6RAN4;A0A2R8Y5Y7;H0Y9V9;E7ESE0;H0Y9R4	P32969;D6RAN4;A0A2R8Y5Y7;H0Y9V9;E7ESE0	60S ribosomal protein L9	RPL9	0	168.24	547010000	85	26.5956	26.4003	26.3686	26.222	26.066	26.1198
	1.45676	-0.267348	P33176;O60282;A0A0G2JMZ6	P33176	Kinesin-1 heavy chain	KIF5B	0	323.31	365220000	173	25.8811	25.8461	25.652	25.4335	25.5851	25.5586
	0.514423	-0.163425	P33897;Q9UBJ2	P33897	ATP-binding cassette sub-family D member 1	ABCD1	0.00082271	21.278	23184000	16	22.1259	21.766	21.9766	21.627	21.9459	21.8053
	1.6238	-1.02137	P33981-2;P33981	P33981-2;P33981	Dual specificity protein kinase TTK	TTK	0.006993	11.367	3767500	4	20.6198	20.8028	20.7005	19.3565	20.249	19.4535
	0.478289	-0.130049	P33993;P33993-3;P33993-2;C9J8M6	P33993;P33993-3;P33993-2	DNA replication licensing factor MCM7	MCM7	0	137.89	216450000	90	24.7264	25.0908	24.9001	24.8241	24.6689	24.8342
	1.36258	-0.261793	P34896-2;P34896;P34896-4;P34896-3;J3KRK5;J3KRZ5	P34896-2;P34896;P34896-4;P34896-3	Serine hydroxymethyltransferase, cytosolic	SHMT1	0	61.15	88475000	53	24.0181	23.8817	23.726	23.5628	23.6685	23.6091
	0.5091	0.185141	P34897-3;P34897;P34897-2;H0YIZ0;G3V2Y4;G3V5L0;G3V4W5;G3V540;G3V2W0;G3V241;G3V3Y8;G3V4T0;G3V4X0;G3V2E4;G3V2D2	P34897-3;P34897;P34897-2;H0YIZ0	Serine hydroxymethyltransferase, mitochondrial;Serine hydroxymethyltransferase	SHMT2	0	323.31	1679400000	234	27.2531	27.737	27.5266	27.6342	27.5973	27.8407
	1.25213	-0.190894	P34932;A0A087WYC1;A0A087WTS8;P34932-2	P34932;A0A087WYC1;A0A087WTS8	Heat shock 70 kDa protein 4	HSPA4	0	323.31	1946600000	320	28.2441	28.136	28.0384	27.8696	27.979	27.9973
	0.614997	-0.193574	P35221;P35221-2;G3XAM7;P35221-3;E5RIB1;E5RGY7;E5RJL0;E5RIE0;E5RHV7;E5RGY6;E5RG03;E5RJ41;P26232-4;A0A0A0MRI5;P26232-6;E5RFM3;H0YBB8;A0A0A0MTJ6;E5RJZ2;E5RGG4;E5RJ43;E5RGS1;E5RIT8;A0A087WZL6;E5RGU3;E5RHJ5;E5RFG3;E5RFK9;E5RFM5;E5RJP7;E5RGD2;Q9UI47	P35221;P35221-2;G3XAM7;P35221-3	Catenin alpha-1	CTNNA1	0	323.31	325510000	133	25.7008	25.6852	25.2838	25.3905	25.2903	25.4083
	0.5817	0.104825	P35232;C9JW96;C9JZ20;E7ESE2;E9PCW0;P35232-2;D6RBK0	P35232;C9JW96;C9JZ20;E7ESE2;E9PCW0	Prohibitin	PHB	0	323.31	1948600000	204	28.0286	28.1328	27.8778	28.0908	28.0826	28.1803
	2.3908	0.489117	P35237;A0A024QZX5;A0A087X1N8;A0A2R8YD12;A0A2R8Y6A7;A0A2R8YDD0;A0A2R8Y517;A0A2R8Y5S1;A0A2R8Y6N4;C9JTJ8;C9JVA8;H7BXK7;A0A1B0GU38;P50452-2;P50452	P35237;A0A024QZX5;A0A087X1N8;A0A2R8YD12;A0A2R8Y6A7	Serpin B6	SERPINB6	0	323.31	955290000	192	26.4551	26.6995	26.4832	27.0091	27.0935	27.0026
	0.709475	0.0724545	P35249;C9JZI1;P35249-2;C9J8M3;C9JTT7;H7C1P0;C9JXZ7;C9JGY5;F8WE44;C9JW34	P35249;C9JZI1;P35249-2;C9J8M3;C9JTT7	Replication factor C subunit 4	RFC4	0	156.23	163380000	43	24.4209	24.3551	24.3529	24.498	24.4809	24.3675
	0.597178	0.201851	P35250;P35250-2;A0A087WVY3;H7C5P4;H7C5Q7;F8WC37;H7C5A0;H7C5G4;H7C596	P35250;P35250-2;A0A087WVY3	Replication factor C subunit 2	RFC2	0	64.131	106870000	54	23.9317	23.7379	23.4584	24.0362	23.8327	23.8646
	0.0861982	0.0280749	P35251-2;P35251;A0A1W2PP02;H0Y8U4	P35251-2;P35251;A0A1W2PP02	Replication factor C subunit 1	RFC1	0	38.556	21708000	20	21.8016	21.5792	21.4433	21.721	21.5498	21.6375
	1.16076	0.606557	P35268;K7EP65;K7EKS7;K7ELC4;K7EMH1;K7ERI7;K7EJT5	P35268;K7EP65;K7EKS7;K7ELC4;K7EMH1;K7ERI7;K7EJT5	60S ribosomal protein L22	RPL22	0	118.92	587440000	41	25.7017	25.9849	25.5784	26.4011	25.9723	26.7112
	1.26119	0.120347	P35269;M0QXD6;M0R0Z3;M0R0R9	P35269;M0QXD6;M0R0Z3	General transcription factor IIF subunit 1	GTF2F1	0	68.31	106880000	74	23.8386	23.8388	23.7118	23.8928	23.9434	23.914
	1.00592	-0.55803	P35270;REV__Q16649	P35270	Sepiapterin reductase	SPR	0	67.44	57526000	28	23.7353	22.8768	23.2777	22.6568	22.6624	22.8965
	0.995756	0.934202	P35573-2;P35573-3;P35573	P35573-2;P35573-3;P35573	Glycogen debranching enzyme;4-alpha-glucanotransferase;Amylo-alpha-1,6-glucosidase	AGL	0	27.406	16865000	11	19.8605	21.2463	20.1368	21.5872	21.2149	21.2442
	2.76786	0.434238	P35579;P35579-2;Q5BKV1;B1AH99;P35749-4;P35749-3;P35749;P35749-2;E7ERA5;A0A0C4DFM8;A0A2R8Y4C3;A1L2Z2;REV__S4R3H4;REV__E7EQT4;REV__Q9UKV3-5;REV__Q9UKV3	P35579;P35579-2	Myosin-9	MYH9	0	323.31	6793900000	1044	29.3419	29.5238	29.3989	29.8148	29.8626	29.8899
	0.067429	-0.0247777	P35606-2;P35606;H0Y938;D6R997;D6RBZ7;D6RCL6;D6RBG7;D6RBT6;H0YAC7	P35606-2;P35606	Coatomer subunit beta	COPB2	0	168.59	294640000	101	25.4225	25.4814	25.2091	25.4627	25.4245	25.1515
	0.534725	0.386477	P35610;B1APM4;P35610-3;P35610-2	P35610;B1APM4;P35610-3;P35610-2	Sterol O-acyltransferase 1	SOAT1	0	38.497	40154000	9	21.3605	22.3342	22.2839	22.4483	22.3683	22.3215
	1.69433	0.817886	P35637-2;P35637;H3BPE7	P35637-2;P35637;H3BPE7	RNA-binding protein FUS	FUS	0	48.843	1066500000	71	26.2437	26.922	26.6013	27.2517	27.381	27.5878
	1.37521	-0.091699	P35658-2;P35658-4;P35658;P35658-3;P35658-5;A0A0A0MSW3;H0Y837;B7ZAV2;E9PKD2;H0YF36	P35658-2;P35658-4;P35658;P35658-3;P35658-5;A0A0A0MSW3	Nuclear pore complex protein Nup214	NUP214	0	151.52	164890000	74	24.5458	24.6243	24.5963	24.5139	24.5221	24.4554
	0.627506	-0.218713	P35659;B4DFG0;P35659-2;H0Y8X0;D6RDA2;H0Y993;D6R9L5	P35659;B4DFG0;P35659-2;H0Y8X0	Protein DEK	DEK	0	90	263790000	62	25.0523	25.2407	25.5624	25.1199	25.1114	24.9679
	0.0738279	-0.169959	P35754	P35754	Glutaredoxin-1	GLRX	0.00075188	17.876	12052000	3	21.5829	19.9057	21.3032	21.7149	19.5994	20.9676
	0.930485	-0.0706571	P35998;A0A1W2PQS1;P35998-2;C9JLS9	P35998;A0A1W2PQS1;P35998-2	26S protease regulatory subunit 7	PSMC2	0	228.05	351140000	109	25.6594	25.5869	25.68	25.5717	25.6086	25.534
	0.329305	-0.0873833	P36404;V9GYD0;P36404-2	P36404;V9GYD0;P36404-2	ADP-ribosylation factor-like protein 2	ARL2;ARL2-SNX15	0.0017355	13.432	9552000	10	20.6135	20.4923	20.6087	20.6833	20.421	20.3481
	0.05523	0.130697	P36405	P36405	ADP-ribosylation factor-like protein 3	ARL3	0	32.522	30155000	12	20.9746	20.7335	22.0924	19.9981	22.0234	22.1711
	0.37676	0.827408	P36507;A0A1B0GUL7;G5E9C7;M0R1B6	P36507;A0A1B0GUL7;G5E9C7	Dual specificity mitogen-activated protein kinase kinase 2	MAP2K2	0	24.543	22231000	11	21.6333	19.5315	19.8102	21.8263	21.766	19.8649
	0.274322	-0.0510381	P36542;P36542-2	P36542;P36542-2	ATP synthase subunit gamma, mitochondrial	ATP5C1	0	92.245	443970000	68	25.853	26.1048	25.9504	25.9193	25.9423	25.8935
	0.713284	0.589032	P36543-2;P36543;P36543-3;C9J8H1	P36543-2;P36543;P36543-3;C9J8H1	V-type proton ATPase subunit E 1	ATP6V1E1	0	32.421	32577000	19	20.8497	21.8944	21.9794	22.0356	22.0895	22.3654
	1.35132	1.52452	P36551;P36551-2;D6RER6	P36551;P36551-2	Oxygen-dependent coproporphyrinogen-III oxidase, mitochondrial	CPOX	0	29.202	27038000	11	20.6464	19.4262	20.5617	21.9731	21.0447	22.1902
	0.650983	-0.0880057	P36578;H3BM89;H3BTP7;H3BU31	P36578;H3BM89	60S ribosomal protein L4	RPL4	0	194.53	1157500000	135	27.2223	27.2164	27.3864	27.2026	27.1378	27.2208
	1.3329	-0.67879	P36871;A0A3B3ITK7;P36871-2;P36871-3	P36871;A0A3B3ITK7;P36871-2;P36871-3	Phosphoglucomutase-1	PGM1	0	323.31	841390000	228	27.2309	26.5881	27.3368	26.3098	26.4611	26.3485
	2.78353	0.383058	P36915;A0A140T8Y2;P36915-2;A2AB27	P36915;A0A140T8Y2;P36915-2	Guanine nucleotide-binding protein-like 1	GNL1	0	56.709	58791000	33	22.6793	22.528	22.5547	23.0098	22.9564	22.9449
	0.862227	0.244314	P36952;P36952-2;C9JLM5	P36952	Serpin B5	SERPINB5	0	237.68	613960000	120	26.2448	26.287	25.9802	26.272	26.5819	26.3911
	0.27292	0.121188	P36957;P36957-2;Q86SW4;H0YJF9;G3V5M3;G3V3F0	P36957;P36957-2	Dihydrolipoyllysine-residue succinyltransferase component of 2-oxoglutarate dehydrogenase complex, mitochondrial	DLST	0	65.634	154720000	62	24.0068	24.4045	24.4564	24.2049	24.5671	24.4592
	0.268484	0.0329609	P37108;H0YLA2;H0YLW0	P37108;H0YLA2	Signal recognition particle 14 kDa protein	SRP14	0	117.44	513610000	67	26.1397	26.2179	26.1712	26.1354	26.2061	26.2861
	0.841548	0.290247	P37198;M0QXN5;M0QX10;M0QYY0;M0QX13;M0QZL5;M0R1S1;M0QX64;M0R302	P37198;M0QXN5	Nuclear pore glycoprotein p62	NUP62	0	209.94	194840000	59	24.3231	24.8542	24.4551	24.8319	24.8158	24.8553
	1.83852	0.436989	P37802;P37802-2;X6RJP6;C9J5W6;Q9UI15	P37802;P37802-2;X6RJP6	Transgelin-2	TAGLN2	0	323.31	2874100000	254	28.2967	28.0191	28.0504	28.445	28.643	28.5891
	1.27346	-0.258519	P37837;F2Z393	P37837;F2Z393	Transaldolase	TALDO1	0	80.978	504170000	81	26.4068	26.2372	26.3669	25.918	26.1542	26.1633
	0.922427	-0.331421	P38117;P38117-2;M0QY67	P38117;P38117-2;M0QY67	Electron transfer flavoprotein subunit beta	ETFB	0	146.55	490770000	125	26.2844	26.0816	26.6183	25.8792	26.0287	26.0821
	0.734998	0.136269	P38432;I3L369	P38432	Coilin	COIL	0.00081699	20.83	35081000	14	22.3171	22.3458	22.0937	22.4246	22.3301	22.4107
	0.232721	0.135848	P38435-2;P38435	P38435-2;P38435	Vitamin K-dependent gamma-carboxylase	GGCX	0.0018248	16.192	10208000	11	20.6255	20.3163	20.6587	20.8697	20.2662	20.872
	0.980276	-0.236574	P38606-2;P38606;C9JA17;C9JVW8	P38606-2;P38606	V-type proton ATPase catalytic subunit A	ATP6V1A	0	284.69	177100000	91	24.6819	24.9096	24.5751	24.4551	24.593	24.4088
	0.0622462	-0.0138817	P38646;A0A3B3ITI4;H0Y8S0;D6RJI2;H0YBG6;D6RA73;A0A3B3ITN1	P38646	Stress-70 protein, mitochondrial	HSPA9	0	323.31	6515600000	578	29.6898	29.9502	29.8151	29.78	29.7925	29.8409
	0.189094	-0.0390523	P38919;I3L3H2	P38919;I3L3H2	Eukaryotic initiation factor 4A-III;Eukaryotic initiation factor 4A-III, N-terminally processed	EIF4A3	0	278.85	973660000	212	26.9608	27.1138	26.8716	27.0134	26.9111	26.9045
	1.36244	-0.381505	P39019;A0A075B6E2;M0R2L9;M0QXK4;M0QYF7;M0R140	P39019;A0A075B6E2	40S ribosomal protein S19	RPS19	0	70.521	833250000	80	26.9792	27.3721	27.2458	26.7493	26.7643	26.939
	0.00710528	-0.00401179	P39023;H7C422;G5E9G0;H7C3M2;B5MCW2;F8WCR1;Q92901	P39023;H7C422;G5E9G0;H7C3M2;B5MCW2	60S ribosomal protein L3	RPL3	0	140.28	1019600000	127	26.5879	27.013	27.1912	26.8988	27.021	26.8602
	0.768827	0.498223	P39748;P39748-2;I3L3E9;F5H1Y3	P39748;P39748-2;I3L3E9	Flap endonuclease 1	FEN1	0	158.72	694810000	103	25.9694	25.6653	26.6331	26.5522	26.7507	26.4596
	1.30772	0.452299	P40121;P40121-2;E7ENU9;B8ZZL6;H7C0X8	P40121;P40121-2;E7ENU9	Macrophage-capping protein	CAPG	0	205.73	655790000	133	25.9245	25.7664	26.2655	26.3917	26.3507	26.5707
	1.2191	0.525438	P40222	P40222	Alpha-taxilin	TXLNA	0	118.2	177530000	55	23.8292	24.5089	24.2718	24.6798	24.8002	24.7061
	0.0801589	0.0233733	P40227;P40227-2;J3KRI6	P40227;P40227-2	T-complex protein 1 subunit zeta	CCT6A	0	323.31	2546900000	296	28.3018	28.5846	28.2842	28.3624	28.4019	28.4764
	0.706272	-0.410606	P40261	P40261	Nicotinamide N-methyltransferase	NNMT	0	75.116	142040000	35	24.4957	24.1538	24.6798	24.4	24.0454	23.6521
	1.05064	-0.177481	P40429;M0QYS1;Q8J015;M0QZU1;A0A096LPE0;Q6NVV1	P40429;M0QYS1;Q8J015	60S ribosomal protein L13a	RPL13A;RPL13a	0	67.131	583230000	73	26.5433	26.3255	26.2899	26.2096	26.1996	26.2171
	0.69012	-0.116615	P40763-3;P40763-2;P40763;G8JLH9;K7EP08	P40763-3;P40763-2;P40763;G8JLH9	Signal transducer and activator of transcription 3;Signal transducer and activator of transcription	STAT3	0	161.29	215520000	95	25.0296	24.8573	24.8173	24.7031	24.8197	24.8315
	0.227747	0.2295	Q5QNY5;P40855;H0YJ60;P40855-5;H0YDY4;E9PS71;B7Z8B3	Q5QNY5;P40855;H0YJ60;P40855-5	Peroxisomal biogenesis factor 19	PEX19	0	72.178	11592000	5	20.682	19.503	20.6853	20.5694	20.5119	20.4775
	1.84258	-0.363691	P40925;P40925-3;B9A041;P40925-2;B8ZZ51;C9JF79;C9JRL4;C9JLV6	P40925;P40925-3;B9A041;P40925-2;B8ZZ51;C9JF79	Malate dehydrogenase, cytoplasmic;Malate dehydrogenase	MDH1	0	102.65	677070000	108	26.7464	26.5475	26.5535	26.1612	26.362	26.2332
	1.6544	-0.291733	P40926;P40926-2;G3XAL0	P40926;P40926-2;G3XAL0	Malate dehydrogenase, mitochondrial;Malate dehydrogenase	MDH2	0	323.31	2134400000	212	28.4342	28.2259	28.4534	28.0313	28.0619	28.145
	0.833471	1.39667	P40937;P40937-2;F5H304;C9JH72;F5H0U6;E9PEP3;F5H5S0	P40937;P40937-2	Replication factor C subunit 5	RFC5	0	49.248	49646000	23	20.7358	20.5794	22.8395	23.2928	22.6775	22.3743
	0.46179	-0.860669	P40938;P40938-2;A0A087X270	P40938;P40938-2	Replication factor C subunit 3	RFC3	0	34.972	22275000	12	20.6497	21.7232	22.7044	21.4673	21.2794	19.7487
	0.490337	-0.107502	P41091;Q2VIR3;Q2VIR3-2;H7BZU1	P41091;Q2VIR3;Q2VIR3-2	Eukaryotic translation initiation factor 2 subunit 3;Putative eukaryotic translation initiation factor 2 subunit 3-like protein	EIF2S3;EIF2S3L	0	236.62	910530000	174	26.8277	27.1377	26.9517	26.9127	26.8771	26.8048
	0.176481	0.539064	P41208	P41208	Centrin-2	CETN2	0	36.845	34703000	5	21.7673	19.7954	21.2695	19.4902	22.469	22.4902
	0.107311	-0.0591997	P41227;P41227-2;F8W808;A8MWP7;C9JN83;C9JW55;Q9BSU3;H0Y8T0	P41227;P41227-2;F8W808;A8MWP7	N-alpha-acetyltransferase 10	NAA10	0	59.308	105460000	19	23.9287	23.5368	23.5365	23.718	23.7955	23.3109
	1.90099	-0.568464	P41250;H7C443;F8WCK4	P41250	Glycine--tRNA ligase	GARS	0	323.31	779950000	193	27.1939	26.9607	26.9066	26.2585	26.5194	26.5779
	3.89276	-0.511993	P41252;A0A0A0MSX9;J3KR24;Q5TCD1;Q5TCC6;Q5TCC9	P41252;A0A0A0MSX9;J3KR24	Isoleucine--tRNA ligase, cytoplasmic	IARS	0	323.31	854410000	261	27.2307	27.2919	27.3236	26.7913	26.7929	26.726
	0.0298159	-0.0696901	P41743	P41743	Protein kinase C iota type	PRKCI	0	38.026	16046000	12	21.6772	20.4758	20.3321	21.4707	19.4384	21.3669
	0.556373	0.779834	P42025	P42025	Beta-centractin	ACTR1B	0	34.827	39908000	21	20.4408	22.3467	22.1378	22.6226	22.5084	22.1339
	1.10196	-0.290021	P42126;P42126-2;Q96DC0;H3BS70	P42126;P42126-2;Q96DC0;H3BS70	Enoyl-CoA delta isomerase 1, mitochondrial	ECI1;DCI	0	97.666	353180000	83	25.41	25.4539	25.7	25.3719	25.2427	25.0793
	1.00504	-0.135686	P42166;P42167-3	P42166	Lamina-associated polypeptide 2, isoform alpha;Thymopoietin;Thymopentin	TMPO	0	211.56	768160000	169	26.7334	26.8847	26.8043	26.6941	26.7376	26.5836
	0.434781	0.371205	P42167;G5E972;P42167-2;H0YJH7	P42167;G5E972;P42167-2	Lamina-associated polypeptide 2, isoforms beta/gamma;Thymopoietin;Thymopentin	TMPO	0	67.65	147920000	30	23.2874	24.2303	24.3794	24.0934	24.3807	24.5367
	2.15979	0.716344	P42224;P42224-2;J3KPM9;E7EPD2;D2KFR9;E7ENM1;E9PH66	P42224;P42224-2;J3KPM9	Signal transducer and activator of transcription 1-alpha/beta;Signal transducer and activator of transcription	STAT1	0	100.29	79405000	55	22.8308	22.7115	23.1384	23.493	23.6565	23.6801
	0.000454669	-8.26518e-05	P42285;H0YAC4;H0Y8U3;D6REC7	P42285	Superkiller viralicidic activity 2-like 2	SKIV2L2	0	221.37	262260000	113	25.2205	25.0848	25.0775	25.141	25.0583	25.1833
	2.0509	1.20503	P42566;P42566-2;B1AUU8	P42566;P42566-2;B1AUU8	Epidermal growth factor receptor substrate 15	EPS15	0	35.757	17961000	18	20.6199	19.8687	20.1344	21.171	21.4767	21.5904
	0.736823	-0.093394	P42704;B8ZZ38;A0A0C4DG06;C9JCA9;H7C3W8;A0A0C4DG51;Q9NP80-3;Q9NP80-2;Q9NP80	P42704	Leucine-rich PPR motif-containing protein, mitochondrial	LRPPRC	0	323.31	2939800000	588	28.7249	28.7189	28.7001	28.7023	28.6518	28.5098
	1.85297	0.227957	P42765;A0A0B4J2A4;K7EME0;K7EJ68;K7EJB1	P42765;A0A0B4J2A4;K7EME0	3-ketoacyl-CoA thiolase, mitochondrial	ACAA2	0	323.31	723930000	149	26.4047	26.5531	26.3842	26.6599	26.6661	26.6999
	0.362759	0.0894006	P42785;P42785-2;E9PQN3;E9PKN6;E9PIG4;E9PNF7;E9PQB5;E9PL85	P42785;P42785-2	Lysosomal Pro-X carboxypeptidase	PRCP	0	34.324	42335000	25	22.3564	22.3127	22.1328	22.25	22.3144	22.5057
	0.339473	-0.131556	P43034;I3L3N5;P43034-2;I3L495	P43034	Platelet-activating factor acetylhydrolase IB subunit alpha	PAFAH1B1	0	113.29	142450000	59	24.4478	24.3173	24.2435	23.9305	24.2422	24.4413
	1.59216	0.455437	P43121;P43121-2	P43121	Cell surface glycoprotein MUC18	MCAM	0	121.09	218910000	68	24.5926	24.713	24.3164	24.9115	24.9679	25.1089
	1.8793	0.221462	P43246;P43246-2;A0A2R8YFH0;E9PHA6;A0A2R8Y6P0;A0A2R8YG02;A0A2R8Y7S8;C9J809;A0A2R8Y713	P43246;P43246-2;A0A2R8YFH0;E9PHA6;A0A2R8Y6P0;A0A2R8YG02;A0A2R8Y7S8	DNA mismatch repair protein Msh2	MSH2	0	323.31	374340000	120	25.3863	25.3698	25.469	25.6717	25.5455	25.6724
	1.44247	0.280882	P43304;P43304-2;F5GYK7;E7EM56	P43304;P43304-2	Glycerol-3-phosphate dehydrogenase, mitochondrial	GPD2	0	236.5	312700000	143	24.9528	25.2168	25.0223	25.2601	25.4086	25.3658
	0.790212	0.198175	P43487-2;P43487;F6WQW2;C9JXG8;C9JJ34;C9JGV6;C9JDM3;C9JIC6	P43487-2;P43487;F6WQW2;C9JXG8;C9JJ34;C9JGV6	Ran-specific GTPase-activating protein	RANBP1	0	70.082	646000000	67	26.121	26.467	26.3164	26.3998	26.6009	26.4983
	2.18425	0.290516	P43490;A0A0C4DFS8;C9JG65;C9JF35	P43490;A0A0C4DFS8	Nicotinamide phosphoribosyltransferase	NAMPT	0	323.31	701690000	141	26.0722	26.2339	26.2401	26.4809	26.4851	26.4518
	0.449699	0.118923	P43686;P43686-2	P43686;P43686-2	26S protease regulatory subunit 6B	PSMC4	0	268.15	505480000	139	26.0046	26.1172	25.7611	26.1629	26.0147	26.0621
	1.54326	0.501295	P43897;P43897-2;C9JT21;C9JG32;F8VPA7;F8VS27;P43897-4;P43897-3;F8WCK2	P43897;P43897-2;C9JT21	Elongation factor Ts, mitochondrial;Elongation factor Ts	TSFM	0	101.09	176240000	50	23.7537	24.2439	24.099	24.4746	24.528	24.5979
	0.418682	-0.0593026	P45954-2;P45954	P45954-2;P45954	Short/branched chain specific acyl-CoA dehydrogenase, mitochondrial	ACADSB	0.0017712	14.144	9230100	14	20.5482	20.7394	20.6827	20.6338	20.5965	20.5622
	0.243096	0.133678	P45973;F8VNY3	P45973	Chromobox protein homolog 5	CBX5	0	39.084	93260000	31	23.4903	23.917	24.1676	23.9189	23.8867	24.1703
	2.3947	-0.571794	P45974-2;P45974;F5H571	P45974-2;P45974	Ubiquitin carboxyl-terminal hydrolase 5	USP5	0	323.31	429480000	158	26.292	26.0623	26.0611	25.4705	25.6713	25.5583
	0.544125	0.501948	P45985;P45985-2;R4GN37	P45985;P45985-2;R4GN37	Dual specificity mitogen-activated protein kinase kinase 4	MAP2K4	0.0018103	15.423	8449600	9	20.8377	19.5857	19.6987	20.3836	20.6117	20.6326
	2.39038	0.242231	P46013	P46013	Antigen KI-67	MKI67	0	323.31	659580000	246	26.3861	26.315	26.2476	26.5624	26.5419	26.571
	0.0056199	0.00147565	P46060;H0Y4Q3;B0QYT5;B0QYT4;B0QYT6	P46060	Ran GTPase-activating protein 1	RANGAP1	0	323.31	483590000	119	26.0565	26.1932	25.8962	26.0437	26.0633	26.0434
	0.558236	-0.246122	P46063;F5H2L2;F8WA66;F8WD97;F5H4P4;F5H3W0	P46063	ATP-dependent DNA helicase Q1	RECQL	0	85.739	112860000	36	24.5817	23.9894	24.0382	23.9003	23.9208	24.0498
	2.73524	0.277249	P46087;P46087-4;P46087-2;P46087-3;F5GYR3;F5H5X6;F5GWB7;F5H709;F5H359;F5H8G6	P46087;P46087-4;P46087-2;P46087-3	Probable 28S rRNA (cytosine(4447)-C(5))-methyltransferase	NOP2	0	202.93	445730000	148	25.7886	25.9014	25.8593	26.1499	26.0903	26.1409
	0.511814	-0.256212	P46108;P46108-2;I3L297	P46108;P46108-2;I3L297	Adapter molecule crk	CRK	0	43.477	54766000	27	23.2353	22.7557	23.2464	22.7392	23.1111	22.6185
	0.0933843	0.124722	P46109	P46109	Crk-like protein	CRKL	0	24.994	23139000	8	20.7642	21.0872	22.1154	21.6477	20.9546	21.7386
	0.41961	-0.608738	P46199;H7C213	P46199;H7C213	Translation initiation factor IF-2, mitochondrial	MTIF2	0.00075614	18.063	6531600	6	21.9052	20.6705	20.7835	20.2469	19.8504	21.4357
	0.356523	-0.484191	P46734-2;P46734;P46734-3;E9PRZ0	P46734-2;P46734;P46734-3;E9PRZ0	Dual specificity mitogen-activated protein kinase kinase 3	MAP2K3	0.00075959	18.225	15627000	17	21.5211	20.782	20.8248	19.5346	21.0924	21.0483
	0.034932	-0.0295137	P46783;A0A2R8Y6L3;F6U211;A0A2R8Y7H1;A0A2R8YFH6;A0A1W2PQS6;S4R435;Q9NQ39	P46783;A0A2R8Y6L3;F6U211;A0A2R8Y7H1;A0A2R8YFH6;A0A1W2PQS6	40S ribosomal protein S10	RPS10	0	73.281	345710000	42	25.1913	26.0818	25.7967	25.5574	25.5379	25.8859
	0.794292	0.928422	P46937-5;P46937-3;P46937-6;P46937-7;P46937-2;P46937-8;P46937;P46937-9;P46937-4;H0YCI3	P46937-5;P46937-3;P46937-6;P46937-7;P46937-2;P46937-8;P46937;P46937-9;P46937-4;H0YCI3	Transcriptional coactivator YAP1	YAP1	0	46.908	38265000	23	21.5241	20.2602	22.0381	22.0245	22.1759	22.4074
	0.427181	-0.0884393	P46940;A0A0J9YXZ5;H0YLE8;F2Z2E2;Q86VI3;A0A087WWP1;E9PDT6	P46940;A0A0J9YXZ5;H0YLE8	Ras GTPase-activating-like protein IQGAP1	IQGAP1	0	323.31	872470000	285	26.8802	27.075	27.0433	27.0373	26.8723	26.8236
	0.942247	-0.49712	P46977;P46977-2;A0A0C4DH80;E9PN73;E9PI32	P46977;P46977-2	Dolichyl-diphosphooligosaccharide--protein glycosyltransferase subunit STT3A	STT3A	0	35.419	29572000	30	22.5488	22.4795	22.7485	22.3351	22.3215	21.6287
	1.86084	0.256871	P47712	P47712	Cytosolic phospholipase A2;Phospholipase A2;Lysophospholipase	PLA2G4A	0	82.463	62040000	39	22.6458	22.8528	22.718	22.9811	22.9952	23.0109
	0.382774	-0.714315	P47755;C9JUG7;F8W9N7;P47755-2;A0A0D9SET8;F8WED3	P47755;C9JUG7;F8W9N7;P47755-2;A0A0D9SET8	F-actin-capping protein subunit alpha-2	CAPZA2	0	45.321	30562000	16	21.9124	22.2563	22.4239	22.2112	22.2949	19.9435
	1.1935	0.325059	P47756-2;B1AK87;B1AK88;P47756;B1AK85	P47756-2;B1AK87;B1AK88;P47756;B1AK85	F-actin-capping protein subunit beta	CAPZB	0	35.27	75916000	23	22.8672	23.2777	23.1042	23.4033	23.4923	23.3287
	3.18291	-0.435198	P47897;P47897-2;A0A1B0GVU9;B4DDN1;H7C0R3;C9J165;A0A0U1RQT0;A0A0U1RQM8;A0A0U1RQX5;A0A0U1RQU2;A0A0U1RQE9;A0A0U1RRC8;A0A0U1RRI9;A0A0U1RQQ5;A0A0U1RQX9;F2Z2V6;A0A1B0GTT3;A0A0U1RR66;A0A0U1RQL2;A0A0U1RQC3;A0A0U1RR79	P47897;P47897-2;A0A1B0GVU9;B4DDN1	Glutamine--tRNA ligase	QARS	0	323.31	441250000	132	26.1924	26.3099	26.2003	25.8285	25.7497	25.8188
	0.0712487	0.0217126	P47985;P0C7P4	P47985;P0C7P4	Cytochrome b-c1 complex subunit Rieske, mitochondrial;Cytochrome b-c1 complex subunit 11;Putative cytochrome b-c1 complex subunit Rieske-like protein 1	UQCRFS1;UQCRFS1P1	0	194.17	325890000	67	25.6842	25.5445	25.3276	25.4904	25.5672	25.5638
	0.208809	-0.110867	P48047;H7C0C1;H7C068;H7C086	P48047;H7C0C1	ATP synthase subunit O, mitochondrial	ATP5O	0	76.511	382600000	62	25.4462	26.1368	25.9215	25.7197	25.7698	25.6824
	1.39323	-0.896852	P48147	P48147	Prolyl endopeptidase	PREP	0	68.368	50773000	38	23.8109	22.8907	23.5115	22.5303	22.7189	22.2732
	1.45721	-0.893972	P48163;P48163-2	P48163;P48163-2	NADP-dependent malic enzyme	ME1	0	28.075	21908000	12	22.8092	21.9362	22.7023	21.4511	21.707	21.6077
	2.57001	0.300062	P48634;P48634-2;P48634-3;P48634-4	P48634;P48634-2;P48634-3;P48634-4	Protein PRRC2A	PRRC2A	0	103.72	104120000	36	23.6137	23.651	23.6617	24.0225	23.876	23.928
	0.00318339	0.00125821	P48643;B7ZAR1;E9PCA1;E7ENZ3;P48643-2;D6RIZ7;H0Y914	P48643;B7ZAR1;E9PCA1;E7ENZ3;P48643-2	T-complex protein 1 subunit epsilon	CCT5	0	323.31	2810900000	348	28.6566	28.5077	28.2183	28.482	28.4417	28.4626
	0.857306	0.273119	P48723	P48723	Heat shock 70 kDa protein 13	HSPA13	0.0020182	12.598	13475000	6	20.3312	20.7369	20.7011	20.7609	20.8268	21.0008
	0.653899	1.04999	P48729-3;P48729;D6REM4;P48729-2;E5RG27;D6RGE5;E7ETM0;Q8N752;U3KPX3;H0Y9X2;U3KQK7	P48729-3;P48729;D6REM4;P48729-2	Casein kinase I isoform alpha	CSNK1A1	0	38.733	45373000	23	20.1079	22.4088	22.1196	22.5969	22.7062	22.4832
	0.0362829	0.0208378	P48735-2;P48735;H0YL11	P48735-2;P48735;H0YL11	Isocitrate dehydrogenase [NADP], mitochondrial	IDH2	0	45.831	71989000	26	23.0549	23.4862	22.901	23.1852	23.0138	23.3056
	1.89712	0.448619	P48960-2;P48960-3;P48960	P48960-2;P48960-3;P48960	CD97 antigen;CD97 antigen subunit alpha;CD97 antigen subunit beta	CD97	0	159.24	119230000	65	23.9238	23.572	23.7318	24.2292	24.1481	24.1961
	1.91747	-0.637887	P49006	P49006	MARCKS-related protein	MARCKSL1	0	43.68	56085000	35	23.6179	23.161	23.5082	22.7136	22.7757	22.8841
	1.59847	-0.699923	P49189;P49189-2	P49189;P49189-2	4-trimethylaminobutyraldehyde dehydrogenase	ALDH9A1	0	112.95	148710000	81	25.0855	24.481	24.9377	23.9678	24.1914	24.2452
	0.741821	2.42572	P49207	P49207	60S ribosomal protein L34	RPL34	0	29.171	268400000	17	21.9753	25.5292	20.4734	25.1096	24.9701	25.1752
	1.22574	0.508772	P49257	P49257	Protein ERGIC-53	LMAN1	0	180.32	690040000	127	25.6658	26.1071	26.2549	26.3981	26.4814	26.6746
	0.431787	0.107769	P49321;P49321-3;P49321-2;P49321-4;Q5T624;H0YF33;E9PRH9;H0YDS9;E9PI86;E9PPQ8	P49321;P49321-3;P49321-2;P49321-4;Q5T624	Nuclear autoantigenic sperm protein	NASP	0	319.45	787090000	161	26.4423	26.3964	26.7008	26.5236	26.6833	26.656
	6.56485	-0.480258	P49327;A0A0U1RQF0;A0A0U1RRG3;J3KTF0	P49327;A0A0U1RQF0	Fatty acid synthase;[Acyl-carrier-protein] S-acetyltransferase;[Acyl-carrier-protein] S-malonyltransferase;3-oxoacyl-[acyl-carrier-protein] synthase;3-oxoacyl-[acyl-carrier-protein] reductase;3-hydroxyacyl-[acyl-carrier-protein] dehydratase;Enoyl-[acyl-carrier-protein] reductase;Oleoyl-[acyl-carrier-protein] hydrolase	FASN	0	323.31	3328800000	677	29.0765	29.0864	29.0992	28.6082	28.6024	28.6107
	0.11314	-0.018706	P49368;B4DUR8;P49368-2;Q5SZX6;E9PRC8;E9PQ35;Q5SZW8;E9PM09;Q5SZX9	P49368;B4DUR8;P49368-2	T-complex protein 1 subunit gamma	CCT3	0	323.31	1784300000	266	27.752	27.9049	27.7087	27.7812	27.772	27.7563
	0.0626105	-0.0220445	P49411;H3BNU3	P49411	Elongation factor Tu, mitochondrial	TUFM	0	323.31	1413100000	260	27.3223	27.7196	27.6463	27.5405	27.5267	27.5549
	0.704535	-0.0907771	P49419-2;A0A1B0GUA1;A0A1B0GTG2;A0A1B0GW82;A0A1B0GW77;P49419;A0A1B0GTY9;P49419-4;A0A1B0GTJ4;A0A0J9YWF7;A0A1B0GV49;A0A1B0GUY0;F8WDY6;H0YHM6;A0A1B0GVU0;F8VVF2	P49419-2;A0A1B0GUA1;A0A1B0GTG2;A0A1B0GW82;A0A1B0GW77;P49419;A0A1B0GTY9;P49419-4;A0A1B0GTJ4;A0A0J9YWF7;A0A1B0GV49	Alpha-aminoadipic semialdehyde dehydrogenase	ALDH7A1	0	98.406	199930000	78	24.8619	24.8324	24.8049	24.6424	24.7467	24.8378
	0.158133	-0.14805	P49454	P49454	Centromere protein F	CENPF	0	31.935	11626000	13	21.1293	20.9813	20.3243	20.6882	21.0819	20.2207
	0.223496	0.0757008	P49458;E9PE20;P49458-2	P49458;E9PE20;P49458-2	Signal recognition particle 9 kDa protein	SRP9	0	96.123	153960000	35	24.4004	24.2321	24.1951	24.4832	24.4517	24.1199
	2.18061	-0.627865	P49588;P49588-2;H3BPK7	P49588;P49588-2	Alanine--tRNA ligase, cytoplasmic	AARS	0	323.31	1579000000	368	28.1457	27.9756	27.8947	27.1857	27.4812	27.4655
	2.12898	-0.724126	P49589-3;B4DKY1;P49589-2;P49589;E9PLP0	P49589-3;B4DKY1;P49589-2;P49589	Cysteine--tRNA ligase, cytoplasmic	CARS	0	113.21	164050000	78	24.9484	25.009	24.9824	24.0917	24.5416	24.1341
	1.98087	-0.545319	Q5T5C7;P49591	Q5T5C7;P49591	Serine--tRNA ligase, cytoplasmic	SARS	0	160.78	393960000	113	26.0099	26.1082	25.8633	25.2641	25.5904	25.4909
	0.0213206	0.011865	P49643;A0A096LP51;P49643-2	P49643	DNA primase large subunit	PRIM2	0	86.335	72845000	49	23.5571	23.3795	23.129	23.5175	23.4922	23.0916
	0.372804	0.862747	P49721;A0A087WVV1	P49721	Proteasome subunit beta type-2	PSMB2	0	62.453	125320000	36	21.178	24.1162	23.9869	23.7982	23.8241	24.2471
	0.597151	-0.21744	P49736;H0Y8E6;F8WDM3;H7C4N9;C9J013;C9JZ21	P49736;H0Y8E6	DNA replication licensing factor MCM2	MCM2	0	237.54	139370000	82	24.4211	23.978	24.0229	24.0448	23.7673	23.9576
	2.76827	-0.730863	P49748-2;P49748;P49748-3;G3V1M7;K7EQP4;J3KS89;J3QRJ8;J3KSR4;K7EJW8;K7EMF8;J3QKU9	P49748-2;P49748;P49748-3	Very long-chain specific acyl-CoA dehydrogenase, mitochondrial	ACADVL	0	323.31	822640000	151	27.3824	27.3406	27.5488	26.5676	26.6874	26.8242
	1.31182	0.259536	P49750-3;P49750-1;P49750;F8VU51;H0YIQ2;H0YI23	P49750-3;P49750-1;P49750;F8VU51;H0YIQ2	YLP motif-containing protein 1	YLPM1	0	58.708	33986000	27	21.9958	22.1312	22.2047	22.2314	22.4491	22.4297
	0.408568	0.198053	P49755;G3V2K7	P49755;G3V2K7	Transmembrane emp24 domain-containing protein 10	TMED10	0	96.183	433490000	96	25.288	25.7048	25.946	25.6982	25.9318	25.9029
	0.61339	-0.260987	P49756;P49756-2;P49756-3;E9PQU5;H0YE46	P49756;P49756-2;P49756-3	RNA-binding protein 25	RBM25	0	84.278	94435000	40	24.0799	23.7237	23.7269	23.6971	23.7654	23.285
	0.438491	-0.268661	P49770;H0YJJ8;G3V5E5	P49770	Translation initiation factor eIF-2B subunit beta	EIF2B2	0.00079618	19.876	32733000	14	22.4491	22.5272	22.9672	22.2586	22.0956	22.7832
	2.2141	-0.834464	P49773;D6REP8;D6RE99;D6RD60;D6RC06	P49773	Histidine triad nucleotide-binding protein 1	HINT1	0	45.264	91332000	23	23.5421	23.8963	23.8062	22.8542	23.1384	22.7487
	0.482398	0.102788	P49790;P49790-3;P49790-2	P49790;P49790-3;P49790-2	Nuclear pore complex protein Nup153	NUP153	0	198.57	206850000	85	25.0255	24.7853	24.7695	24.9199	24.923	25.0457
	1.20275	-0.143274	P49792;F8WBP7	P49792	E3 SUMO-protein ligase RanBP2	RANBP2	0	323.31	467820000	208	26.1504	26.2429	26.0806	25.989	26.0753	25.9798
	0.404972	-0.0790145	P49841;P49841-2;A0A3B3ITW1	P49841;P49841-2;A0A3B3ITW1	Glycogen synthase kinase-3 beta	GSK3B	0	25.142	29476000	15	21.9782	22.229	22.042	22.0727	21.9666	21.9729
	1.73895	1.83545	P49902-2;P49902;Q5JUV6;Q5JUV4;H0YHR8;Q5JUV3	P49902-2;P49902;Q5JUV6	Cytosolic purine 5-nucleotidase	NT5C2	0	50.325	45225000	22	21.7507	20.4992	20.2156	22.5444	22.7742	22.6532
	2.0159	-0.418001	P49903;P49903-4;P49903-2;P49903-3;Q5T5U6;Q5T5U7	P49903;P49903-4;P49903-2;P49903-3	Selenide, water dikinase 1	SEPHS1	0	68.04	79262000	37	23.4569	23.4029	23.2736	22.9891	23.0663	22.8239
	1.53636	0.249416	P49915;P49915-2	P49915;P49915-2	GMP synthase [glutamine-hydrolyzing]	GMPS	0	323.31	853970000	219	26.5234	26.6756	26.4528	26.8684	26.7843	26.7473
	0.421521	0.75175	P49916-4;P49916-3;P49916-2;P49916;K7EQB6;K7ERZ5	P49916-4;P49916-3;P49916-2;P49916;K7EQB6;K7ERZ5	DNA ligase 3	LIG3	0.00076017	18.275	14262000	5	21.0939	21.2322	18.8852	21.1831	21.1528	21.1306
	0.70772	0.389616	P50213;H0YL72;P50213-2;H0YLI6;H0YMU3;H0YKD0;H0YM64;H0YNF5	P50213;H0YL72;P50213-2;H0YLI6;H0YMU3;H0YKD0	Isocitrate dehydrogenase [NAD] subunit alpha, mitochondrial	IDH3A	0	119.61	265620000	63	24.731	25.1037	24.275	25.2403	25.0492	24.9889
	0.0838773	-0.0211455	P50395;P50395-2;Q5SX87;V9GYF8;Q5SX90;Q5SX86;Q5SX91;V9GYJ7	P50395;P50395-2;Q5SX87	Rab GDP dissociation inhibitor beta	GDI2	0	323.31	1584800000	263	27.8903	27.6699	27.6134	27.706	27.7519	27.6522
	0.770215	0.11705	P50402;Q5HY57;F8WEQ1	P50402;Q5HY57	Emerin	EMD	0	98.903	165570000	50	24.2965	24.5292	24.4531	24.5531	24.5618	24.515
	1.02742	1.38438	P50416-2;P50416;H3BMD2;H3BUJ0;H3BP22;H3BUV7	P50416-2;P50416	Carnitine O-palmitoyltransferase 1, liver isoform	CPT1A	0	54.194	62322000	27	21.4158	23.126	21.0863	23.2236	23.3051	23.2525
	0.0539932	0.0253054	P50454;E9PPV6;E9PR70;E9PKH2;E9PK86;E9PMI5;E9PNX1;E9PJH8;E9PIG2;E9PRS3;E9PQ34;H0YEP8;E9PLA6	P50454;E9PPV6;E9PR70;E9PKH2;E9PK86;E9PMI5	Serpin H1	SERPINH1	0	323.31	4652900000	242	28.8554	29.3754	29.2127	29.2118	29.0738	29.2338
	0.478879	-0.350302	P50502;Q3KNR6;H7C3I1;F6VDH7;Q8IZP2;Q8NFI4;F8WAQ7	P50502;Q3KNR6;H7C3I1;F6VDH7;Q8IZP2;Q8NFI4	Hsc70-interacting protein;Putative protein FAM10A4;Putative protein FAM10A5	ST13;ST13P4;ST13P5	0	99.737	251190000	55	25.8422	25.476	24.8689	24.7718	25.1125	25.252
	1.13066	0.47909	P50552;K7ENL7;K7ENR7;K7EIG8;K7EM16	P50552	Vasodilator-stimulated phosphoprotein	VASP	0	103.47	120720000	67	23.0439	23.5932	23.4481	23.6166	23.9327	23.9732
	1.40706	-0.21997	P50570-2;P50570-5;P50570;P50570-3;P50570-4;E5RHK8;Q9UQ16-5;Q9UQ16-2;Q9UQ16-3;Q9UQ16;Q9UQ16-4;K7EMQ3;E5RIK2;A0A1B0GUX5;A0A0D9SFB1;A0A0U1RQP1;A0A0D9SFE4;Q05193-5;Q05193-3;Q05193-2;Q05193;K7EPK9;A0A1B0GU67	P50570-2;P50570-5;P50570;P50570-3;P50570-4	Dynamin-2	DNM2	0	151.47	209600000	92	24.9216	25.0054	24.9376	24.7989	24.8072	24.5987
	0.773615	0.157614	P50579-3;P50579;F8VQZ7;G3V1U3;P50579-2;F8VRR3;F8VSC4;F8VY03;F8VZX9	P50579-3;P50579;F8VQZ7;G3V1U3;P50579-2;F8VRR3	Methionine aminopeptidase 2	METAP2	0	109.33	124860000	54	23.6431	23.9192	23.7789	23.9929	23.839	23.982
	0.757192	0.739098	P50583	P50583	Bis(5-nucleosyl)-tetraphosphatase [asymmetrical]	NUDT2	0	26.677	23874000	9	21.7318	20.7484	20.2288	21.4737	21.7112	21.7414
	1.00049	0.209708	P50750;P50750-2;X6RE90	P50750;P50750-2	Cyclin-dependent kinase 9	CDK9	0	26.871	36022000	14	22.0047	22.2831	22.0323	22.3808	22.2356	22.3327
	0.341632	0.047994	P50990;P50990-2;P50990-3;H7C4C8;H7C2U0	P50990;P50990-2;P50990-3;H7C4C8	T-complex protein 1 subunit theta	CCT8	0	323.31	2237300000	325	28.0006	28.1734	28.0932	28.1011	28.1139	28.1961
	0.207275	-0.0380618	P50991;P50991-2	P50991;P50991-2	T-complex protein 1 subunit delta	CCT4	0	323.31	2148100000	324	28.1869	28.0592	28.0568	28.1686	28.045	27.9751
	0.913825	0.192071	P51114;B4DXZ6;P51114-2;E9PFF5;P51114-3;E7EU85;C9JAJ4;H7C4S4;C9JYQ6;C9IZ22;C9JZE0;C9JY20	P51114;B4DXZ6;P51114-2;E9PFF5;P51114-3;E7EU85	Fragile X mental retardation syndrome-related protein 1	FXR1	0	127.37	160340000	86	24.3784	24.0777	24.1276	24.3358	24.3805	24.4437
	0.128243	0.0341358	P51116;I3L1Z2	P51116	Fragile X mental retardation syndrome-related protein 2	FXR2	0	32.892	51188000	34	22.7606	22.9525	22.7531	22.7122	22.9112	22.9452
	0.0800317	-0.0353673	P51148;P51148-2;K7ENY4;K7ERI8;K7ERQ8;F8VVK3	P51148;P51148-2;K7ENY4;K7ERI8;K7ERQ8	Ras-related protein Rab-5C	RAB5C	0	87.651	136600000	42	24.4463	24.5089	24.1136	24.129	24.4037	24.43
	1.97316	0.522337	P51149;C9J8S3;C9J4V0;C9J4S4;C9J592;C9IZZ0;C9J7D1	P51149;C9J8S3;C9J4V0;C9J4S4;C9J592	Ras-related protein Rab-7a	RAB7A	0	323.31	540670000	95	25.935	25.9172	25.6503	26.237	26.4783	26.3542
	1.5937	0.454238	P51151;A0A1B0GUI0;Q9NP90	P51151	Ras-related protein Rab-9A	RAB9A	0	62.169	72009000	26	22.7787	22.7423	22.5001	23.2703	23.1715	22.942
	0.0207928	-0.00608063	P51153;A0A087WWB9	P51153	Ras-related protein Rab-13	RAB13	0	39.005	37108000	15	22.2903	22.318	22.4508	22.3751	22.4762	22.1895
	0.0593107	-0.165988	P51397;B4DQ75	P51397;B4DQ75	Death-associated protein 1	DAP	0.0018255	16.21	29581000	3	21.1499	21.9465	19.9205	20.0958	22.3786	20.0445
	0.397689	-0.0626475	P51398-2;P51398-3;P51398;V9GYA7;V9GZ03;V9GZ61;V9GYJ9;V9GYC9;V9GYL9;V9GYW1;V9GY11;V9GYF7;V9GYJ3	P51398-2;P51398-3;P51398;V9GYA7;V9GZ03;V9GZ61;V9GYJ9	28S ribosomal protein S29, mitochondrial	DAP3	0	169.97	151950000	46	24.3446	24.5399	24.4109	24.3633	24.4305	24.3135
	1.09008	-0.407834	P51452;K7ES89;P51452-2;K7ELG5	P51452;K7ES89;P51452-2	Dual specificity protein phosphatase 3	DUSP3	0	31.637	40834000	27	22.9851	22.5783	22.5265	22.1055	22.313	22.4479
	1.24024	0.82892	P51553;G5E9Q7;P51553-2;H0Y5Q7;E7EQB8;H7C1W2;E9PF84	P51553;G5E9Q7;P51553-2;H0Y5Q7;E7EQB8	Isocitrate dehydrogenase [NAD] subunit gamma, mitochondrial;Isocitrate dehydrogenase [NAD] subunit, mitochondrial	IDH3G	0	28.523	26090000	14	20.7469	21.4389	20.432	21.8021	21.5008	21.8017
	2.69737	0.347221	P51570;P51570-2;K7ERJ9;K7EII7;K7ERN9	P51570;P51570-2;K7ERJ9	Galactokinase	GALK1	0	153.7	215690000	62	24.5687	24.5637	24.4955	24.8101	24.9541	24.9054
	0.288566	0.133141	P51571;A6NLM8	P51571;A6NLM8	Translocon-associated protein subunit delta	SSR4	0	69.765	266720000	73	24.6672	24.9907	25.3066	25.1124	25.1703	25.0812
	0.796334	0.347085	P51572;P51572-2;C9JQ75;C9J0M4;A0A2R8Y5M6;C9JSP1;C9JMD7	P51572;P51572-2;C9JQ75;C9J0M4;A0A2R8Y5M6;C9JSP1	B-cell receptor-associated protein 31	BCAP31	0	77.555	206660000	52	24.0566	24.6648	24.4333	24.5448	24.8587	24.7926
	0.0579574	0.027338	P51665;H3BNT7;H3BTM8;H3BQV2	P51665;H3BNT7;H3BTM8	26S proteasome non-ATPase regulatory subunit 7	PSMD7	0	85.585	224660000	68	24.4961	25.0273	24.8784	24.7735	24.8046	24.9058
	1.24393	0.811025	P51692;C9J4I3;K7EK35;P42229-2;P42229;K7EIF9	P51692;C9J4I3;K7EK35;P42229-2;P42229	Signal transducer and activator of transcription 5B;Signal transducer and activator of transcription;Signal transducer and activator of transcription 5A	STAT5B;STAT5A	0	38.104	17517000	7	20.8393	19.7925	20.4182	21.2281	21.1456	21.1094
	0.679594	-0.488479	P51809-3;P51809;P51809-2;E5RH06	P51809-3;P51809;P51809-2	Vesicle-associated membrane protein 7	VAMP7	0.0007593	18.213	13160000	4	21.4034	20.6354	21.3775	21.0657	20.4639	20.4213
	0.0317853	-0.0152588	P51858;P51858-2;P51858-3	P51858;P51858-2;P51858-3	Hepatoma-derived growth factor	HDGF	0	168.23	601900000	79	26.2677	25.9581	26.4539	26.3183	26.0724	26.2432
	0.561939	0.21454	P51970	P51970	NADH dehydrogenase [ubiquinone] 1 alpha subcomplex subunit 8	NDUFA8	0	24.012	51165000	20	22.8257	22.5982	22.4826	23.0166	22.9534	22.58
	0.406902	-0.14536	P52209-2;P52209;K7EMN2;K7EM49;K7EPF6;K7ELN9	P52209-2;P52209;K7EMN2;K7EM49;K7EPF6	6-phosphogluconate dehydrogenase, decarboxylating	PGD	0	323.31	682480000	113	26.5636	26.6013	26.4058	26.4516	26.5741	26.1089
	0.140463	0.0193679	P52272;A0A087X0X3;P52272-2;M0R019;M0R2T0;M0R0N3;M0QYQ7;M0R2I7;M0QY96;M0R0Y6	P52272;A0A087X0X3;P52272-2	Heterogeneous nuclear ribonucleoprotein M	HNRNPM	0	323.31	1721400000	261	27.7057	27.8432	27.706	27.7977	27.7261	27.7892
	0.951713	-0.192094	P52292;J3QLL0;J3KS65	P52292	Importin subunit alpha-1	KPNA2	0	303.94	671090000	133	26.7667	26.7995	26.5195	26.4697	26.4699	26.5698
	0.651388	-0.208223	P52294;C9JYI4;C9J352;C9JWD9;F2Z3G4;C9J4U1	P52294	Importin subunit alpha-5;Importin subunit alpha-5, N-terminally processed	KPNA1	0	140.46	29997000	20	22.3406	22.3623	22.176	22.2486	22.1821	21.8234
	3.03909	-0.245268	P52564;P52564-2;A0A0A0MRF7;K7EIW3	P52564;P52564-2	Dual specificity mitogen-activated protein kinase kinase 6	MAP2K6	0	27.341	20293000	14	21.8596	21.9132	21.8706	21.6808	21.6156	21.6111
	0.0220102	-0.00892893	P52594-2;P52594-3;P52594;P52594-4;C9J2I0;B8ZZY2	P52594-2;P52594-3;P52594;P52594-4;C9J2I0;B8ZZY2	Arf-GAP domain and FG repeat-containing protein 1	AGFG1	0	192.45	74979000	47	23.352	23.7245	23.2953	23.4554	23.4691	23.4206
	1.27682	0.333789	P52597;A0A1B0GW42	P52597	Heterogeneous nuclear ribonucleoprotein F;Heterogeneous nuclear ribonucleoprotein F, N-terminally processed	HNRNPF	0	238.51	653610000	99	26.0728	26.4914	26.3015	26.6308	26.5849	26.6514
	1.3091	0.199491	P52701;A0A087WWJ1;P52701-4;P52701-2;P52701-3;F8WAX8;A0A087WYT6	P52701;A0A087WWJ1;P52701-4;P52701-2;P52701-3	DNA mismatch repair protein Msh6	MSH6	0	128.73	151450000	63	24.1813	24.2008	24.3304	24.5347	24.4277	24.3486
	1.04831	-0.377511	P52732	P52732	Kinesin-like protein KIF11	KIF11	0	55.49	35223000	22	22.161	22.5882	22.3638	21.985	22.1982	21.7975
	0.232808	-0.243074	P52735-3;P52735-2;P52735	P52735-3;P52735-2;P52735	Guanine nucleotide exchange factor VAV2	VAV2	0.0017218	13.187	6605900	7	20.0343	21.2086	20.1628	19.9121	20.2579	20.5065
	0.396027	-0.620939	P52758;H0YBX3;H0YB34	P52758;H0YBX3;H0YB34	Ribonuclease UK114	HRSP12	0.0017693	14.095	23037000	9	21.8908	20.9663	21.3307	20.7591	19.734	21.8318
	0.431466	0.263923	P52788;P52788-2;H7C2R7	P52788;P52788-2;H7C2R7	Spermine synthase	SMS	0	323.31	358930000	102	25.6645	25.3575	24.7789	25.4899	25.5066	25.5962
	0.183692	0.0310491	P52789;E9PB90;P19367-4;P19367-2;P19367;P19367-3;P52790	P52789;E9PB90	Hexokinase-2;Hexokinase	HK2	0	166.93	254570000	91	24.9766	25.0371	24.9591	25.1407	24.9773	24.9479
	1.54857	-0.19442	P52888;K7EP46;K7EKB6;K7EIK4;K7EL32;K7EL02;P52888-2	P52888;K7EP46	Thimet oligopeptidase	THOP1	0	81.071	119260000	39	24.0674	24.005	24.1652	23.8388	23.8638	23.9517
	1.00095	0.18864	P52907	P52907	F-actin-capping protein subunit alpha-1	CAPZA1	0	142.58	348870000	91	25.3769	25.5119	25.4122	25.4658	25.6869	25.7141
	0.743235	-0.13515	P52948-6;P52948-5;P52948;P52948-2;A0A3B3ITD8;H7C3P6;P52948-4;P52948-3;H0YEN4;H0YCR0;H0YDF4	P52948-6;P52948-5;P52948;P52948-2;A0A3B3ITD8;H7C3P6;P52948-4;P52948-3	Nuclear pore complex protein Nup98-Nup96;Nuclear pore complex protein Nup98;Nuclear pore complex protein Nup96	NUP98	0	153.83	172510000	76	24.6047	24.8432	24.6907	24.5977	24.6452	24.4902
	0.0366186	0.0105292	P53004;C9J1E1	P53004	Biliverdin reductase A	BLVRA	0	260.32	166160000	49	24.3102	24.2908	24.4945	24.2338	24.4196	24.4736
	0.320639	0.116451	P53007;B4DP62	P53007	Tricarboxylate transport protein, mitochondrial	SLC25A1	0	31.161	58845000	21	22.8923	23.0066	23.3819	23.175	23.2279	23.2273
	1.63828	0.755623	P53384-2;P53384;I3L3A0	P53384-2;P53384;I3L3A0	Cytosolic Fe-S cluster assembly factor NUBP1	NUBP1	0.0018222	16.025	18991000	10	20.9498	20.3383	20.7114	21.5486	21.1975	21.5202
	0.677037	-0.0567188	P53396-2;P53396;P53396-3;K7ESG8;K7EIE7	P53396-2;P53396;P53396-3	ATP-citrate synthase	ACLY	0	323.31	1213300000	327	27.2658	27.3161	27.2618	27.1573	27.2519	27.2644
	0.349764	0.166616	P53597;H7C233	P53597	Succinyl-CoA ligase [ADP/GDP-forming] subunit alpha, mitochondrial	SUCLG1	0	43.458	96108000	36	23.0929	23.5522	23.4054	23.7435	23.5574	23.2493
	0.403239	0.0956834	Q5T4U8;P53611	Q5T4U8;P53611	Geranylgeranyl transferase type-2 subunit beta	RABGGTB	0	26.722	49425000	19	22.4231	22.6512	22.5748	22.5511	22.7934	22.5916
	0.619349	-0.210023	P53618;E9PP73;E9PP63;E9PKQ1	P53618	Coatomer subunit beta	COPB1	0	250.92	413190000	135	25.857	25.7478	26.0134	25.8739	25.6929	25.4214
	0.223034	-0.0628726	P53621;P53621-2;A0A3B3ISC6;A0A3B3IT15;A0A3B3IS84;A0A3B3IU89;A0A3B3ITV3;A0A3B3ISK1;A0A3B3ITI7;A0A3B3IU78	P53621;P53621-2;A0A3B3ISC6;A0A3B3IT15;A0A3B3IS84;A0A3B3IU89	Coatomer subunit alpha;Xenin;Proxenin	COPA	0	205.98	450200000	152	26.1139	25.7444	25.8682	25.8477	25.8759	25.8143
	0.104254	0.230881	P53634;H0YCY8	P53634;H0YCY8	Dipeptidyl peptidase 1;Dipeptidyl peptidase 1 exclusion domain chain;Dipeptidyl peptidase 1 heavy chain;Dipeptidyl peptidase 1 light chain	CTSC	0.0018288	16.409	13389000	7	22.2935	20.185	20.0819	21.7505	20.6192	20.8834
	1.48296	0.720949	P53701	P53701	Cytochrome c-type heme lyase	HCCS	0	58.421	162500000	33	23.625	24.3132	23.6506	24.5886	24.578	24.5851
	0.453174	0.964458	P53985;Q5T8R3;Q5T8R5;P53985-2	P53985;Q5T8R3;Q5T8R5;P53985-2	Monocarboxylate transporter 1	SLC16A1	0	79.618	111230000	26	21.1566	24.1408	23.5882	23.8775	23.946	23.9554
	0.23904	-0.144694	P53990-2;P53990;P53990-4;P53990-5;F5GXM3;H3BQF7;H3BMU1;H3BUI0;P53990-3;H3BPP6;H3BRE2;J3KR23;P53990-6	P53990-2;P53990;P53990-4;P53990-5;F5GXM3;H3BQF7;H3BMU1;H3BUI0;P53990-3	IST1 homolog	IST1	0	80.179	63721000	37	23.4901	23.2671	22.9019	23.2946	23.1802	22.7502
	0.903024	0.615073	P53999	P53999	Activated RNA polymerase II transcriptional coactivator p15	SUB1	0	88.82	837890000	53	26.0548	27.0152	26.178	26.9306	27.2307	26.932
	0.15256	-0.0418243	P54136;P54136-2;E5RJM9;E5RH09	P54136;P54136-2	Arginine--tRNA ligase, cytoplasmic	RARS	0	323.31	922430000	226	27.0516	27.0665	26.7545	26.8911	26.932	26.9241
	1.77172	-0.334746	P54577;A0A0C4DGZ5	P54577;A0A0C4DGZ5	Tyrosine--tRNA ligase, cytoplasmic;Tyrosine--tRNA ligase, cytoplasmic, N-terminally processed;Tyrosine--tRNA ligase	YARS	0	308.9	951920000	224	27.1291	27.3573	27.2671	26.8343	27.0153	26.8997
	1.0971	0.261971	P54578-2;P54578;A6NJA2;P54578-3;J3QQT6;J3KS55	P54578-2;P54578;A6NJA2;P54578-3	Ubiquitin carboxyl-terminal hydrolase 14;Ubiquitin carboxyl-terminal hydrolase	USP14	0	189.59	357860000	112	25.2992	25.5556	25.2265	25.522	25.6534	25.6917
	0.134941	-0.0687097	P54709;C9JA36;P54709-2;C9JXZ1;H7C4L9;H7C547;F8WBY4	P54709;C9JA36;P54709-2;C9JXZ1	Sodium/potassium-transporting ATPase subunit beta-3	ATP1B3	0	108.21	139440000	72	24.048	24.3659	24.5768	24.0544	24.3127	24.4174
	0.64296	-0.388719	P54725-2;P54725-3;P54725;K7ENJ0;K7ELW1;K7EQ16	P54725-2;P54725-3;P54725;K7ENJ0;K7ELW1	UV excision repair protein RAD23 homolog A	RAD23A	0.0018116	15.456	45887000	15	22.9478	22.1239	22.9259	22.2138	22.3193	22.2983
	0.782419	-0.716865	P54727;Q5W0S5;P54727-2;Q5W0S4;H0Y579	P54727;Q5W0S5;P54727-2	UV excision repair protein RAD23 homolog B	RAD23B	0	147.64	238260000	70	25.4645	24.7242	26.1024	24.8132	24.8927	24.4345
	3.70249	-0.443803	P54886;P54886-2	P54886;P54886-2	Delta-1-pyrroline-5-carboxylate synthase;Glutamate 5-kinase;Gamma-glutamyl phosphate reductase	ALDH18A1	0	265.11	354590000	141	25.8021	25.8883	25.9068	25.4054	25.4418	25.4187
	1.92261	0.366948	P55010;H0YMJ8;H0YM54;H0YLZ1;H0YN40;H0YK11;H0YK29	P55010;H0YMJ8;H0YM54;H0YLZ1;H0YN40	Eukaryotic translation initiation factor 5	EIF5	0	91.275	147250000	41	23.9761	23.7582	23.7449	24.2466	24.2131	24.1204
	0.115439	-0.0210578	P55036;Q5VWC4;A6PVX3;P55036-2;H0Y3Y9;A2A3N6;H0Y561	P55036;Q5VWC4;A6PVX3;P55036-2	26S proteasome non-ATPase regulatory subunit 4	PSMD4	0	134.49	215400000	94	25.0483	24.869	24.9662	24.8696	24.9381	25.0127
	0.899078	-0.260113	P55060-3;P55060;P55060-4;P55060-2	P55060-3;P55060;P55060-4	Exportin-2	CSE1L	0	323.31	1325500000	131	27.5906	27.4015	27.1599	27.1387	27.2052	27.0278
	0.00154333	0.00035731	P55072;C9JUP7;C9IZA5	P55072	Transitional endoplasmic reticulum ATPase	VCP	0	323.31	2284500000	419	28.2865	28.034	28.1866	28.1586	28.1455	28.2041
	0.55866	0.210754	P55081	P55081	Microfibrillar-associated protein 1	MFAP1	0	37.739	20289000	13	21.1915	21.6464	21.7225	21.7592	21.7475	21.6861
	1.00612	-0.272912	P55084-2;P55084;F5GZQ3;B5MD38;C9JEY0;C9JE81;C9K0M0	P55084-2;P55084;F5GZQ3;B5MD38	Trifunctional enzyme subunit beta, mitochondrial;3-ketoacyl-CoA thiolase	HADHB	0	261.21	289230000	91	25.4849	25.562	25.4038	25.4129	25.2174	25.0016
	0.57123	0.468518	P55210;P55210-3;A0A0A0MRL7;P55210-4;Q5SVL2	P55210;P55210-3;A0A0A0MRL7;P55210-4;Q5SVL2	Caspase-7;Caspase-7 subunit p20;Caspase-7 subunit p11	CASP7	0	27.881	20077000	15	20.9031	20.5663	21.7622	21.4313	21.6989	21.5068
	1.29562	-0.195021	P55263;P55263-3	P55263;P55263-3	Adenosine kinase	ADK	0	221.87	225270000	86	24.9169	24.7588	24.963	24.622	24.7388	24.6928
	0.228463	0.0545292	P55265-5;P55265;P55265-4;A0A3B3IRQ9;H0YCK3;P55265-3;P55265-2;A0A3B3ISX1;A0A3B3ITG9;A0A3B3ISU1	P55265-5;P55265;P55265-4;A0A3B3IRQ9;H0YCK3;P55265-3;P55265-2;A0A3B3ISX1;A0A3B3ITG9	Double-stranded RNA-specific adenosine deaminase	ADAR	0	176.38	274900000	106	25.0463	25.2561	25.2421	25.2265	25.3521	25.1295
	0.748314	0.272902	P55327-2;P55327-4;P55327;P55327-7;P55327-5;P55327-6;P55327-3;E5RK35	P55327-2;P55327-4;P55327;P55327-7;P55327-5;P55327-6;P55327-3	Tumor protein D52	TPD52	0	119.22	412280000	87	25.4541	25.5406	25.7068	25.5407	26.0101	25.9694
	0.42471	0.224059	P55735;P55735-2;P55735-4;P55735-3;A8MXL6;E7ERC8	P55735;P55735-2;P55735-4;P55735-3;A8MXL6	Protein SEC13 homolog	SEC13	0	51.473	129580000	30	24.2602	24.023	23.6617	24.4912	24.075	24.0508
	1.63526	-0.318442	P55795	P55795	Heterogeneous nuclear ribonucleoprotein H2	HNRNPH2	0	81.773	103200000	34	24.1427	23.8675	23.8968	23.6851	23.632	23.6346
	1.55502	-0.352551	P55809;E9PDW2;P55809-2	P55809;E9PDW2	Succinyl-CoA:3-ketoacid coenzyme A transferase 1, mitochondrial	OXCT1	0	323.31	469140000	116	26.2413	26.4384	26.1247	25.9562	25.8158	25.9747
	0.84993	-0.115826	P55884;P55884-2;C9JZG1;C9JQN7	P55884;P55884-2	Eukaryotic translation initiation factor 3 subunit B	EIF3B	0	323.31	781050000	159	26.7299	26.8425	26.7369	26.7159	26.6947	26.5511
	0.13142	0.0544478	P55957;P55957-2;B2ZP78;P55957-3	P55957;P55957-2	BH3-interacting domain death agonist;BH3-interacting domain death agonist p15;BH3-interacting domain death agonist p13;BH3-interacting domain death agonist p11	BID	0.00082372	21.294	30217000	21	21.9241	21.7516	22.148	22.0555	21.8	22.1315
	0.335672	-0.711712	P56181-2	P56181-2			0.0018025	15.075	12766000	5	22.0338	20.2061	20.8537	20.4916	21.4235	19.0434
	0.112148	0.406859	P56182	P56182	Ribosomal RNA processing protein 1 homolog A	RRP1	0	24.598	24747000	10	21.561	18.9038	22.4237	19.8131	22.1971	22.0989
	2.18905	-0.451606	P56192;P56192-2;H0YIP0;H0YHV5;H0YI94;F5H2V6;F8VS26;F8W0M7;F8W0S4;F8VZZ9;F8VPL7;H0YHL6;H0YI27	P56192;P56192-2	Methionine--tRNA ligase, cytoplasmic	MARS	0	247.86	477840000	136	26.4329	26.3114	26.3301	26.0067	25.9601	25.7528
	0.317917	0.129672	P56199	P56199	Integrin alpha-1	ITGA1	0	79.304	118510000	51	23.806	24.0916	23.9444	23.799	24.289	24.143
	1.72122	-0.270644	P56385	P56385	ATP synthase subunit e, mitochondrial	ATP5I	0	27.043	95865000	30	24.1907	24.0043	23.99	23.8263	23.8145	23.7322
	0.646674	-0.312219	P56537;P56537-2;B7ZBH1;A0A0U1RQV5;F8WD20;A0A0B4J1Y7;F8WDS6	P56537;P56537-2	Eukaryotic translation initiation factor 6	EIF6	0	240.64	226550000	62	25.5409	24.8528	25.0805	24.6956	24.9751	24.8669
	0.589969	0.504119	Q5SQP8;P56545;P56545-3;P56545-2	Q5SQP8;P56545;P56545-3;P56545-2	C-terminal-binding protein 2	CTBP2	0	26.291	31760000	17	20.9338	21.9509	22.148	22.0607	22.204	22.2802
	0.272703	0.385833	P57076;C9JX57;D3DSE6;C9J818;F8VZ95;H7C2R6;H7BZW1;Q9NX33	P57076;C9JX57;D3DSE6;C9J818;F8VZ95;H7C2R6;H7BZW1	UPF0769 protein C21orf59	C21orf59	0	27.622	27692000	11	20.3822	21.8378	22.2205	21.701	21.8853	22.0117
	0.346436	-0.679858	P57081-2;P57081;P57081-3	P57081-2;P57081;P57081-3	tRNA (guanine-N(7)-)-methyltransferase non-catalytic subunit WDR4	WDR4	0.00082953	21.596	21326000	13	21.7807	21.647	20.7903	19.2288	21.351	21.5987
	0.342623	-0.105354	P57740;P57740-2;P57740-3;G3V1T4;H0YG15	P57740;P57740-2;P57740-3	Nuclear pore complex protein Nup107	NUP107	0	139.98	98535000	62	23.7889	23.8351	23.8462	23.9213	23.7455	23.4873
	0.60205	0.768409	P60059	P60059	Protein transport protein Sec61 subunit gamma	SEC61G	0	44.643	54836000	25	20.9784	22.8479	22.0669	23.0776	22.6567	22.4641
	1.16451	-0.6866	P60174-1;P60174;P60174-4;U3KPZ0;U3KQF3;U3KPS5	P60174-1;P60174;P60174-4	Triosephosphate isomerase	TPI1	0	323.31	6356300000	340	30.3192	29.4846	30.2705	29.2568	29.4578	29.2999
	0.4231	-0.0939267	P60228;E5RHS5;E5RGA2;H0YBR5;E5RII3;H0YBP5;E5RIT4;E5RJ25;H0YAW4	P60228;E5RHS5;E5RGA2	Eukaryotic translation initiation factor 3 subunit E	EIF3E	0	323.31	345210000	118	25.5533	25.3195	25.3199	25.2464	25.4114	25.2531
	0.115412	0.0817343	P60468;S4R3B5	P60468	Protein transport protein Sec61 subunit beta	SEC61B	0	27.422	105880000	25	23.4152	24.2841	23.7457	23.8176	23.9758	23.8968
	0.775687	0.241419	P60842;J3KT12;P60842-2;J3KTB5;J3QS69;J3QL43;J3QR64;J3QLN6;J3QKZ9;J3KS25;J3KSZ0;J3KTN0;J3KS93;J3KT04;J3QQP0;J3QL52	P60842;J3KT12;P60842-2;J3KTB5;J3QS69;J3QL43;J3QR64	Eukaryotic initiation factor 4A-I	EIF4A1	0	323.31	3227100000	332	28.0785	28.4366	28.5009	28.6928	28.5429	28.5045
	0.146335	0.071551	P60866;P60866-2;E5RIP1;E5RJX2;G3XAN0	P60866;P60866-2;E5RIP1;E5RJX2;G3XAN0	40S ribosomal protein S20	RPS20	0	97.504	624050000	79	26.0542	26.6469	26.2074	26.3026	26.435	26.3855
	0.783672	2.05359	P60903	P60903	Protein S100-A10	S100A10	0	29.889	224690000	29	23.586	24.4298	20.5155	24.9664	25.2317	24.4939
	0.275141	-0.0376962	P60953;P60953-1;Q5JYX0;A0A3B3IRV0;F8WET9;B1AH79;G3V4H1;G3V476;Q9H4E5-2;P17081;Q9H4E5	P60953;P60953-1;Q5JYX0	Cell division control protein 42 homolog	CDC42	0	60.534	200800000	59	24.9117	24.8074	24.8627	24.8862	24.7334	24.8491
	0.615948	0.228628	P60981;P60981-2;F6RFD5	P60981;P60981-2;F6RFD5	Destrin	DSTN	0	81.348	253500000	63	25.1796	24.7098	24.7055	25.1711	25.1228	24.9869
	1.17696	-0.322189	P61006;P61006-2;H0YMN7	P61006;P61006-2;H0YMN7	Ras-related protein Rab-8A	RAB8A;RAB8B	0	26.351	32795000	9	22.4614	22.7445	22.6079	22.0869	22.3488	22.4115
	1.5629	0.271601	P61009	P61009	Signal peptidase complex subunit 3	SPCS3	0	29.363	73895000	17	22.918	23.1878	23.03	23.3467	23.2897	23.3142
	2.37988	0.579166	P61011-2;P61011;G3V4F7;G3V480	P61011-2;P61011;G3V4F7	Signal recognition particle 54 kDa protein	SRP54	0	55.711	85392000	32	23.0156	23.2626	22.9853	23.5994	23.6507	23.7508
	0.727024	-0.142686	P61019;P61019-2;E9PKL7;A0A3B3ITL1;Q8WUD1;H7C125;E9PE37;H0YD31;Q8WUD1-2	P61019;P61019-2;E9PKL7;A0A3B3ITL1;Q8WUD1	Ras-related protein Rab-2A;Ras-related protein Rab-2B	RAB2A;RAB2B	0	110.83	238250000	55	25.4052	25.2844	25.1893	25.0357	25.1558	25.2593
	2.21313	-0.36846	P61020;F8VUA5;P61020-2;F8VWU4;F8VVZ0	P61020;F8VUA5;P61020-2	Ras-related protein Rab-5B	RAB5B	0	24.942	34022000	18	22.6861	22.6731	22.4966	22.3002	22.2634	22.1868
	0.290528	-0.114007	P61026;A0A2R8YDI9;H0YLJ8;H0YL94;G3V196;A0A2R8YFB8;P59190-2;P59190	P61026	Ras-related protein Rab-10	RAB10	0	26.881	65465000	23	23.1683	23.5857	23.3832	23.1249	23.2038	23.4665
	0.363841	-0.0282504	P61081;M0QX69;M0QYI6	P61081	NEDD8-conjugating enzyme Ubc12	UBE2M	0	46.401	237130000	49	25.0208	25.0433	24.9414	24.9664	24.9616	24.9928
	0.687445	-0.126598	P61086;P61086-2;P61086-3;D6RDM7;D6RFX1	P61086;P61086-2;P61086-3	Ubiquitin-conjugating enzyme E2 K	UBE2K	0	116.26	117640000	51	24.2288	24.0326	23.9668	23.9728	23.9835	23.8921
	0.828174	0.434006	P61088;F8VQQ8;Q5JXB2;F8VSD4;F8VV71;F8VZ29	P61088;F8VQQ8;Q5JXB2;F8VSD4;F8VV71	Ubiquitin-conjugating enzyme E2 N;Putative ubiquitin-conjugating enzyme E2 N-like	UBE2N;UBE2NL	0	124.85	370630000	63	24.9393	25.1314	25.6194	25.5066	25.5544	25.9312
	0.92478	-0.200509	P61106;X6RFL8	P61106;X6RFL8	Ras-related protein Rab-14	RAB14	0	161.45	252490000	79	25.3999	25.4518	25.1805	25.0412	25.2417	25.1477
	0.494946	-0.160746	P61158;B4DXW1;F8WDR7;Q9P1U1-2;Q9P1U1;F8WEW2;F8WE84;A0A0A0MTI9;H7C4J1;C9IZN3;Q9C0K3;Q9P1U1-3	P61158;B4DXW1	Actin-related protein 3	ACTR3	0	104.04	224640000	57	25.2669	24.9111	25.1395	25.0918	24.9793	24.7642
	0.300451	0.116768	P61160;P61160-2;F5H6T1;A0A1B0GWD0;A0A1B0GWH0	P61160;P61160-2;F5H6T1	Actin-related protein 2	ACTR2	0	66.243	112680000	63	23.5577	24.0265	23.8562	24.0871	23.8575	23.8461
	0.739816	0.119855	P61163;R4GMT0;A0A1B0GVS3	P61163;R4GMT0;A0A1B0GVS3	Alpha-centractin	ACTR1A	0	115.66	254370000	82	25.0798	25.0593	24.8544	25.0857	25.1174	25.15
	0.188672	-0.0668659	P61201;P61201-2;B4DIH5;H0YKU5;H0YM03	P61201;P61201-2;B4DIH5;H0YKU5	COP9 signalosome complex subunit 2	COPS2	0	72.689	112830000	45	23.7734	24.0373	23.6342	23.6157	23.8208	23.8079
	0.251326	-0.051693	P61221;D6R9I9;D6RGF4;H0Y990	P61221;D6R9I9	ATP-binding cassette sub-family E member 1	ABCE1	0	121.49	179150000	69	24.6538	24.7149	24.5032	24.4736	24.5936	24.6496
	0.623507	0.272574	P61224-3;P61224;F5H6R7;F5H004;F5GX62;E7ESV4;F5H7Y6;P62834;A0A075B6Q0;F5GYB5;P61224-2;P61224-4;A6NIZ1;F5H4H0;F5GYH7;F5H077;F5GWU8;F5H491;F5H0B7;F5H500;F5H823;B7ZB78;F5GZG1;F8WBC0	P61224-3;P61224;F5H6R7;F5H004;F5GX62;E7ESV4;F5H7Y6;P62834;A0A075B6Q0;F5GYB5;P61224-2;P61224-4;A6NIZ1;F5H4H0;F5GYH7;F5H077;F5GWU8;F5H491;F5H0B7;F5H500;F5H823;B7ZB78;F5GZG1	Ras-related protein Rap-1b;Ras-related protein Rap-1A;Ras-related protein Rap-1b-like protein	RAP1B;RAP1A	0	110.71	292960000	46	25.155	25.416	24.8893	25.1771	25.5371	25.5639
	0.570279	-0.215457	P61247;D6RAT0;D6RG13;D6RB09;H0Y9Y4;H0Y8L7;E9PFI5;D6R9B6;D6RAS7;D6RED7;D6RI02;D6RGE0	P61247;D6RAT0;D6RG13;D6RB09;H0Y9Y4;H0Y8L7;E9PFI5;D6R9B6	40S ribosomal protein S3a	RPS3A	0	153.66	994670000	116	27.1217	27.3076	27.0839	26.8327	26.7742	27.26
	0.0392423	-0.0106818	P61289;P61289-3;P61289-2;K9J957;K7ENH2;A0A087WTV2;B3KQ25;K7ESG5;B7Z8D3;K7EPX6;K7EKR3;K7EMD0	P61289;P61289-3;P61289-2;K9J957;K7ENH2;A0A087WTV2;B3KQ25;K7ESG5	Proteasome activator complex subunit 3	PSME3	0	106.19	221530000	74	24.9621	25.033	24.7742	24.9311	24.8165	24.9898
	2.39926	-0.491903	P61313;A0A2R8YEM3;E7EQV9;E7ENU7;E7EX53;A0A2R8Y738;P61313-2;E7ERA2	P61313;A0A2R8YEM3;E7EQV9;E7ENU7;E7EX53;A0A2R8Y738	60S ribosomal protein L15;Ribosomal protein L15	RPL15	0	110.58	581090000	82	26.6239	26.7196	26.8152	26.2779	26.1055	26.2996
	0.827132	-0.591586	P61353;K7ELC7;K7EQQ9;K7ERY7	P61353;K7ELC7	60S ribosomal protein L27	RPL27	0	25.754	331140000	35	25.4435	25.9136	26.5154	25.2418	25.2565	25.5995
	1.34265	1.03113	P61586;C9JNR4;C9JX21;C9JRM1	P61586;C9JNR4;C9JX21;C9JRM1	Transforming protein RhoA	RHOA	0	44.577	233500000	31	23.7949	24.4261	23.3187	25.181	24.6291	24.823
	0.317826	-0.233053	P61604;B8ZZL8;B8ZZ54	P61604;B8ZZL8;B8ZZ54	10 kDa heat shock protein, mitochondrial	HSPE1	0	72.268	1569700000	87	28.4223	27.5706	27.7626	27.4756	27.5956	27.9851
	0.00691609	0.00880432	P61758;B4DWR3	P61758;B4DWR3	Prefoldin subunit 3	VBP1	0	73.067	91777000	17	23.5269	22.3915	23.3523	22.8494	22.9024	23.5454
	2.57739	1.1456	P61769;H0YLF3;F5H6I0	P61769;H0YLF3;F5H6I0	Beta-2-microglobulin;Beta-2-microglobulin form pI 5.3	B2M	0	134.69	494080000	78	24.8444	25.2056	25.4209	26.2594	26.3752	26.273
	0.142939	0.118844	P61956-2;P61956;Q6EEV6	P61956-2;P61956	Small ubiquitin-related modifier 2	SUMO2	0	86.719	627980000	49	26.3288	26.0656	26.8947	26.2636	26.4791	26.9029
	0.0152182	0.00364431	P61960;H0Y614;P61960-2	P61960;H0Y614;P61960-2	Ubiquitin-fold modifier 1	UFM1	0	59.955	108710000	24	23.7532	23.7382	23.6585	23.5731	23.7866	23.8011
	0.436012	0.202789	P61962;A0A087WWI6;P61962-2	P61962;A0A087WWI6	DDB1- and CUL4-associated factor 7	DCAF7	0.00077973	19.131	18066000	7	21.4977	21.3176	20.8511	21.3695	21.3786	21.5266
	0.283099	0.0813637	P61964;V9GZ59;V9GYQ5;Q86VZ2	P61964	WD repeat-containing protein 5	WDR5	0	45.214	68234000	23	23.2369	23.4482	23.123	23.2205	23.3991	23.4326
	0.210466	0.0704848	P61970;H3BRV9	P61970;H3BRV9	Nuclear transport factor 2	NUTF2	0.00080257	20.153	48451000	9	22.5484	22.4842	22.5481	22.7438	22.7061	22.3423
	0.107918	0.0573902	P61978;P61978-2;S4R457	P61978;P61978-2	Heterogeneous nuclear ribonucleoprotein K	HNRNPK	0	50.583	275700000	39	25.594	25.0708	25.1612	25.481	25.3849	25.1322
	1.35954	0.461783	P61978-3;Q5T6W2	P61978-3;Q5T6W2	Heterogeneous nuclear ribonucleoprotein K	HNRNPK	0	323.31	3586100000	286	28.2163	28.735	28.6282	28.9813	28.9695	29.0141
	1.4476	-0.32942	P61981	P61981	14-3-3 protein gamma;14-3-3 protein gamma, N-terminally processed	YWHAG	0	323.31	1837200000	153	27.8928	27.991	28.2464	27.7112	27.7306	27.7002
	1.18618	0.456405	P62070;P62070-4;E9PQK5;E9PQC5;E9PK85;P62070-2;P62070-3;E9PQ87	P62070;P62070-4;E9PQK5;E9PQC5;E9PK85;P62070-2;P62070-3	Ras-related protein R-Ras2	RRAS2	0	32.262	40305000	29	21.8283	22.4086	22.2421	22.5073	22.6735	22.6673
	1.73725	-0.352042	P62081;B5MCP9	P62081;B5MCP9	40S ribosomal protein S7	RPS7	0	318.71	2126500000	127	28.6217	28.5848	28.3596	28.1088	28.1541	28.247
	0.781338	0.547668	P62136;P62136-2;E9PMD7;P62136-3;F5H1L6;F5H037;F8WE71;H0Y3Y6;F8W0V8	P62136;P62136-2;E9PMD7;P62136-3	Serine/threonine-protein phosphatase PP1-alpha catalytic subunit;Serine/threonine-protein phosphatase	PPP1CA	0	34.082	128010000	39	22.9664	23.9179	23.9446	24.1012	24.2105	24.1603
	1.33416	0.394484	P62140;E7ETD8;C9J9S3;C9JP48	P62140;E7ETD8;C9J9S3;C9JP48	Serine/threonine-protein phosphatase PP1-beta catalytic subunit;Serine/threonine-protein phosphatase	PPP1CB	0	169.13	613940000	111	25.7677	26.1245	26.0308	26.5426	26.3056	26.2583
	0.147749	0.0328712	P62191;P62191-2;G3V4X1	P62191;P62191-2	26S protease regulatory subunit 4	PSMC1	0	136.56	331840000	75	25.4889	25.5273	25.3786	25.6263	25.4808	25.3864
	1.63171	0.124657	P62195;P62195-2;J3QSA9;J3QQM1;J3QLH6;J3KRP2;J3QRW1;J3QSE0;J3QRR3;J3KTQ9	P62195;P62195-2;J3QSA9;J3QQM1;J3QLH6;J3KRP2	26S protease regulatory subunit 8	PSMC5	0	260.08	343090000	104	25.4291	25.4137	25.3286	25.5297	25.484	25.5317
	0.99769	0.274797	P62241;Q5JR95	P62241;Q5JR95	40S ribosomal protein S8	RPS8	0	323.31	1299900000	138	27.4991	27.0751	27.2319	27.4943	27.5201	27.616
	1.25404	-0.612719	P62244;I3L3P7;I3L246;H3BV27;H3BT37;I3L303;H3BVC7	P62244;I3L3P7;I3L246	40S ribosomal protein S15a	RPS15A	0	57.044	291690000	47	25.8882	25.313	25.941	25.321	24.9758	25.0071
	1.88534	-0.783623	P62249;M0R210;M0R3H0;M0R1M5;Q6IPX4;M0QX76	P62249;M0R210;M0R3H0	40S ribosomal protein S16	RPS16	0	119.36	693030000	78	27.0242	27.5254	27.4371	26.5853	26.6943	26.3561
	1.40145	-0.321955	P62258;P62258-2;B4DJF2;I3L3T1;K7EIT4;K7EM20;I3L0W5	P62258;P62258-2	14-3-3 protein epsilon	YWHAE	0	323.31	4334600000	333	29.43	29.1416	29.4619	28.9704	29.0838	29.0135
	0.254513	0.234176	P62266;D6RD47;D6RDJ2;D6RIX0;D6R9I7	P62266;D6RD47	40S ribosomal protein S23	RPS23	0	89.485	708700000	75	25.707	26.8006	26.7782	26.7133	26.5473	26.7277
	1.00078	-0.388884	P62269;A0A0G2JQH2;Q5GGW2;J3JS69	P62269	40S ribosomal protein S18	RPS18	0	323.31	928340000	99	26.9548	27.4439	27.4688	26.8458	26.8115	27.0435
	0.836239	0.835479	P62273;A0A087WTT6;A0A2R8Y851;P62273-2	P62273;A0A087WTT6;A0A2R8Y851;P62273-2	40S ribosomal protein S29	RPS29	0.0032776	12.136	64209000	16	21.3649	22.5437	22.7902	22.8443	23.0175	23.3433
	2.70654	0.617818	P62277;J3KMX5;E9PS50	P62277;J3KMX5	40S ribosomal protein S13	RPS13	0	99.243	634280000	79	25.8754	25.7947	25.88	26.4894	26.3178	26.5963
	2.58647	-0.258626	P62280;M0QZC5;M0R1H6;M0R1H5	P62280;M0QZC5	40S ribosomal protein S11	RPS11	0	96.795	620900000	89	26.6551	26.5531	26.5569	26.3666	26.3007	26.3219
	0.0379381	-0.160208	P62304;A6NHK2	P62304;A6NHK2	Small nuclear ribonucleoprotein E	SNRPE	0.003886	11.785	113490000	9	22.1956	21.0012	20.9517	19.7702	19.9291	23.9687
	0.0145292	-0.00641378	P62306;A0A0B4J254;F8W0W6	P62306;A0A0B4J254;F8W0W6	Small nuclear ribonucleoprotein F	SNRPF	0	323.31	78620000	34	23.4984	23.2428	23.6176	23.634	23.3849	23.3206
	0.727382	-0.873863	P62310	P62310	U6 snRNA-associated Sm-like protein LSm3	LSM3	0.0018064	15.19	15777000	7	21.295	21.081	22.3229	19.9043	21.12	21.053
	0.701933	0.377759	P62314;J3QLR7;J3QLI9	P62314	Small nuclear ribonucleoprotein Sm D1	SNRPD1	0	175.76	664460000	45	26.1258	26.7439	26.075	26.8466	26.7717	26.4598
	0.381108	0.128922	P62316;K7ERG4;P62316-2;K7EJB5	P62316;K7ERG4;P62316-2	Small nuclear ribonucleoprotein Sm D2	SNRPD2	0	63.831	269120000	53	25.1556	24.8614	25.2725	25.3076	25.0809	25.2878
	0.430363	0.456315	P62318-2;P62318;H3BT13	P62318-2;P62318	Small nuclear ribonucleoprotein Sm D3	SNRPD3	0	47.992	209770000	45	24.4149	25.3537	23.8544	25.0328	25.1848	24.7743
	1.36377	0.75269	P62328	P62328	Thymosin beta-4;Hematopoietic system regulatory peptide	TMSB4X	0	77.862	565920000	42	24.5723	25.3011	25.0818	25.6489	25.5504	26.0139
	1.2878	-0.181947	P62424;Q5T8U3;Q5T8U2	P62424;Q5T8U3	60S ribosomal protein L7a	RPL7A	0	139.41	1066000000	123	27.4116	27.4344	27.3782	27.1408	27.1856	27.3519
	1.29947	-0.253082	P62495;B7Z7P8;P62495-2;I3L492;D6RJE8;D6RCB3	P62495;B7Z7P8;P62495-2	Eukaryotic peptide chain release factor subunit 1	ETF1	0	237.52	486480000	142	26.0747	26.3084	26.1106	26.0029	25.9195	25.8121
	0.620669	0.138907	P62701;Q8TD47;C9JEH7;P22090	P62701	40S ribosomal protein S4, X isoform	RPS4X	0	202.67	1636400000	199	27.5282	27.8457	27.5801	27.7483	27.8041	27.8183
	1.1741	0.40745	P62753;A2A3R5;A2A3R7	P62753;A2A3R5;A2A3R7	40S ribosomal protein S6	RPS6	0	139.41	658610000	58	26.447	26.0729	26.0164	26.6629	26.404	26.6918
	0.9422	0.868279	P62805	P62805	Histone H4	HIST1H4A	0	104.57	711590000	124	25.0722	26.3537	26.1324	26.9204	26.3797	26.8631
	0.103439	0.033542	P62820;E7END7;P62820-3;P62820-2	P62820;E7END7;P62820-3;P62820-2	Ras-related protein Rab-1A	RAB1A	0	73.213	92940000	22	23.4105	23.767	23.6307	23.6281	23.7323	23.5484
	1.13136	-0.448605	P62829;J3KT29;C9JD32;B9ZVP7;J3KTJ3;J3QQT9	P62829;J3KT29;C9JD32;B9ZVP7	60S ribosomal protein L23	RPL23	0	75.261	467010000	50	26.4298	26.0274	26.4496	25.8256	25.6509	26.0844
	1.45985	-0.48251	P62851	P62851	40S ribosomal protein S25	RPS25	0	38.25	859310000	47	27.0797	27.557	27.4568	26.813	26.8556	26.9774
	0.374266	-0.121546	P62854;Q5JNZ5	P62854	40S ribosomal protein S26	RPS26	0	24.34	139150000	19	24.7178	24.612	24.2704	24.4406	24.3804	24.4145
	0.309093	0.25329	P62857	P62857	40S ribosomal protein S28	RPS28	0	37.169	251400000	46	24.0184	24.7614	24.9136	24.8208	24.491	25.1415
	0.279962	-0.0515626	P62873;P62873-2;B1AKQ8;F6UT28;F6X3N5;B3KVK2	P62873;P62873-2;B1AKQ8;F6UT28;F6X3N5	Guanine nucleotide-binding protein G(I)/G(S)/G(T) subunit beta-1	GNB1	0	72.253	268770000	48	25.4037	25.3128	25.2711	25.4001	25.2417	25.1911
	2.16095	0.468673	P62877	P62877	E3 ubiquitin-protein ligase RBX1;E3 ubiquitin-protein ligase RBX1, N-terminally processed	RBX1	0.0007716	18.774	31416000	26	21.897	21.7291	21.6346	22.1233	22.2851	22.2583
	1.61154	-0.620028	P62899;C9JU56;B7Z4E3;B7Z4C8;P62899-3;P62899-2;B8ZZK4;H7C2W9	P62899;C9JU56;B7Z4E3;B7Z4C8;P62899-3;P62899-2;B8ZZK4;H7C2W9	60S ribosomal protein L31	RPL31	0	62.494	410800000	36	26.2892	26.267	26.4119	25.7939	25.9413	25.3729
	0.455721	-0.348492	P62906	P62906	60S ribosomal protein L10a	RPL10A	0	136.26	595610000	77	25.9917	26.8663	27.0422	26.2398	26.2177	26.3972
	2.52225	-0.574633	Q5VVC8;P62913-2;P62913	Q5VVC8;P62913-2;P62913	60S ribosomal protein L11	RPL11	0	57.715	660720000	44	26.9031	27.2091	27.0477	26.4531	26.4962	26.4868
	0.0171436	0.0071106	P62917;E9PKZ0;E9PKU4;G3V1A1;E9PP36	P62917;E9PKZ0;E9PKU4;G3V1A1;E9PP36	60S ribosomal protein L8	RPL8	0	175.5	706270000	100	26.2788	26.6802	26.6175	26.4519	26.4995	26.6464
	0.662138	-0.22472	P62937;F8WE65;C9J5S7;P62937-2;P0DN26;A0A0H2UH34;A0A0B4J2A2;A0A075B767;A0A075B759;Q9Y536;F5H284;E5RIZ5;P0DN37	P62937;F8WE65;C9J5S7;P62937-2	Peptidyl-prolyl cis-trans isomerase A;Peptidyl-prolyl cis-trans isomerase A, N-terminally processed;Peptidyl-prolyl cis-trans isomerase	PPIA	0	323.31	5861600000	244	29.2428	28.983	29.5077	29.0691	28.9783	29.012
	0.518338	-0.28152	P62942;A0A087WZM5;Q1JUQ3;A0A087WTS4;Q5W0X3;A0A087WV48;Q1JUQ5	P62942;A0A087WZM5;Q1JUQ3;A0A087WTS4;Q5W0X3;A0A087WV48	Peptidyl-prolyl cis-trans isomerase FKBP1A;Peptidyl-prolyl cis-trans isomerase	FKBP1A;FKBP12-Exin	0	30.271	40311000	24	22.8646	22.0593	22.4095	22.2265	22.1984	22.064
	0.698067	0.585213	P62993;P62993-2;J3KT38;J3QRL5	P62993;P62993-2;J3KT38	Growth factor receptor-bound protein 2	GRB2	0	37.952	63977000	30	21.9295	22.6429	23.199	23.1119	23.0341	23.381
	0.140343	0.088953	P62995-3;P62995;H7BXF3;H7C2L4	P62995-3;P62995;H7BXF3	Transformer-2 protein homolog beta	TRA2B	0	40.819	127230000	37	23.6605	24.3348	24.2284	24.3158	24.2152	23.9596
	0.608188	1.46784	P63000;P63000-2;B1AH78;P60763;P15153;B1AH77;B1AH80;J3KSC4;J3QLK0	P63000;P63000-2;B1AH78;P60763;P15153	Ras-related C3 botulinum toxin substrate 1;Ras-related C3 botulinum toxin substrate 3;Ras-related C3 botulinum toxin substrate 2	RAC1;RAC2;RAC3	0	33.862	144750000	29	20.5126	23.913	23.5793	24.1457	24.1492	24.1136
	0.333828	-0.131856	P63092;P63092-4;Q5JWF2;P63092-3;P63092-2;Q5JWF2-2;S4R3E3;Q5JWE9;H0Y7F4;S4R3V9;A0A0A0MR13;Q5JWD1;H0Y7E8	P63092;P63092-4;Q5JWF2;P63092-3;P63092-2;Q5JWF2-2;S4R3E3	Guanine nucleotide-binding protein G(s) subunit alpha isoforms short;Guanine nucleotide-binding protein G(s) subunit alpha isoforms XLas	GNAS	0	52.525	102120000	29	24.1664	23.6385	23.8141	23.7011	23.6828	23.8395
	0.995594	-0.208853	P63096;P63096-2;A0A3B3ITM0;A0A3B3IUA8	P63096;P63096-2;A0A3B3ITM0	Guanine nucleotide-binding protein G(i) subunit alpha-1	GNAI1	0.00080225	20.151	17747000	6	21.5169	21.5243	21.4686	21.3824	21.3998	21.1011
	0.208355	-0.0783469	P63104;E7EX29;B0AZS6;P63104-2;B7Z2E6;H0YB80;E7ESK7;E5RIR4;E9PD24;E7EVZ2;E5RGE1	P63104;E7EX29;B0AZS6;P63104-2;B7Z2E6;H0YB80	14-3-3 protein zeta/delta	YWHAZ	0	323.31	4428100000	189	29.4316	28.9937	29.1811	28.9926	29.1408	29.2381
	0.847542	-0.240033	P63151;P63151-2;E5RIY1;Q66LE6;A0A1W2PQI2;E5RFR9;Q00005-6;Q00005;Q00005-2;Q00005-3;Q00005-4;Q00005-5;Q00005-7;E5RHQ2;E5RJV2;H0YB06	P63151;P63151-2;E5RIY1	Serine/threonine-protein phosphatase 2A 55 kDa regulatory subunit B alpha isoform	PPP2R2A	0	155.65	115590000	50	24.2044	23.8623	23.9027	23.8651	23.6086	23.7755
	0.387834	0.611605	P63167;F8VXI7;F8VXL2;F8VRV5;Q96FJ2	P63167;F8VXI7;F8VXL2;F8VRV5;Q96FJ2	Dynein light chain 1, cytoplasmic;Dynein light chain 2, cytoplasmic	DYNLL1;DYNLL2	0	72.694	42752000	17	20.8051	22.6155	22.7338	22.9882	22.7773	22.2237
	0.848087	0.883727	P63172	P63172	Dynein light chain Tctex-type 1	DYNLT1	0.0018031	15.082	19557000	10	19.877	21.2294	21.1014	22.0461	21.5001	21.3126
	2.75826	-0.566369	P63173;J3KT73;J3QL01;J3KSP2	P63173;J3KT73;J3QL01	60S ribosomal protein L38	RPL38	0.00077399	18.906	300200000	25	25.9307	26.0492	25.8556	25.4055	25.2798	25.4511
	0.551194	-0.275069	P63208;E5RJR5;E7ERH2;F8W8N3;P63208-2;E5RGM3;E5RHM3;E5RGM4	P63208;E5RJR5;E7ERH2;F8W8N3;P63208-2;E5RGM3	S-phase kinase-associated protein 1	SKP1	0	101.92	259780000	64	25.2309	24.6897	25.3996	24.8731	24.898	24.7238
	0.488604	-0.327163	Q8WVC2;P63220;Q9BYK1;Q9BYK2	Q8WVC2;P63220;Q9BYK1	40S ribosomal protein S21	RPS21	0	182.06	256310000	85	24.5604	25.2578	25.4681	24.8866	24.572	24.8462
	0.537559	0.309121	P63241;P63241-2;I3L397;I3L504;Q6IS14;F8WCJ1;C9J7B5;C9J4W5;Q9GZV4	P63241;P63241-2;I3L397;I3L504;Q6IS14	Eukaryotic translation initiation factor 5A-1;Eukaryotic translation initiation factor 5A;Eukaryotic translation initiation factor 5A-1-like	EIF5A;EIF5AL1	0	144.31	1214000000	111	27.1599	26.3027	26.6547	27.0133	26.9293	27.1021
	0.949725	-0.289998	P63244;J3KPE3;D6RHH4;H0YAF8;D6RAC2;H0Y8W2;D6R9Z1;D6R9L0;D6RFX4;H0YAM7;D6REE5;D6RAU2;E9PD14;D6RFZ9;D6RBD0;H0Y8R5;D6RF23;D6RGK8;D6R909;D6RHJ5;D6RDI0;H0Y9P0	P63244;J3KPE3;D6RHH4;H0YAF8;D6RAC2;H0Y8W2;D6R9Z1;D6R9L0;D6RFX4;H0YAM7;D6REE5;D6RAU2;E9PD14;D6RFZ9	Guanine nucleotide-binding protein subunit beta-2-like 1;Guanine nucleotide-binding protein subunit beta-2-like 1, N-terminally processed	GNB2L1	0	236.94	1380800000	207	27.5576	27.736	27.9732	27.5868	27.3228	27.4871
	1.40759	0.560306	P63261;I3L3I0;I3L1U9;I3L4N8;K7EM38;I3L3R2;J3KT65	P63261;I3L3I0;I3L1U9;I3L4N8	Actin, cytoplasmic 2;Actin, cytoplasmic 2, N-terminally processed	ACTG1	0	323.31	38078000000	1043	31.2891	31.8153	31.8665	32.1867	32.2136	32.2515
	0.174704	0.0566451	P63279;H3BQQ9;B0QYN7;H3BPC4	P63279;H3BQQ9;B0QYN7;H3BPC4	SUMO-conjugating enzyme UBC9	UBE2I	0	71.039	262980000	44	24.7002	25.0044	24.994	24.8286	24.9628	25.0772
	0.194421	-0.115383	P67775;P67775-2;P62714;H0YC23;E5RFI3;E5RHP4;E7ESG8;E5RHC1;H0YBN9;H3BV22;H3BTA2;P60510	P67775;P67775-2;P62714	Serine/threonine-protein phosphatase 2A catalytic subunit alpha isoform;Serine/threonine-protein phosphatase 2A catalytic subunit beta isoform	PPP2CA;PPP2CB	0	65.355	126950000	39	24.5104	23.7479	24.2468	24.078	23.9685	24.1125
	0.0212413	0.00974846	P67809;H0Y449;C9J5V9	P67809;H0Y449	Nuclease-sensitive element-binding protein 1	YBX1	0	323.31	1301600000	114	27.3608	27.7188	27.7009	27.6069	27.7734	27.4294
	0.731893	1.34441	Q5SRQ6;P67870;N0E644;A0A0G2JM58;Q5SRQ3;N0E472;A0A0G2JM12	Q5SRQ6;P67870;N0E644;A0A0G2JM58;Q5SRQ3;N0E472;A0A0G2JM12	Casein kinase II subunit beta	CSNK2B;CSNK2B-LY6G5B-562;CSNK2B-LY6G5B-1181;CSNK2B-LY6G5B--991	0.00081833	20.946	65986000	20	22.222	20.0895	22.8621	23.0493	22.9478	23.2097
	1.42267	1.59625	P68133;P68032;P63267;P62736;P63267-2;A6NL76;F8WB63;B8ZZJ2;C9JFL5;F6UVQ4;F6QUT6	P68133;P68032;P63267;P62736;P63267-2;A6NL76	Actin, alpha skeletal muscle;Actin, alpha cardiac muscle 1;Actin, gamma-enteric smooth muscle;Actin, aortic smooth muscle	ACTA1;ACTC1;ACTG2;ACTA2	0.00081433	20.722	3116300000	62	25.8217	27.5101	27.2048	28.3357	28.5113	28.4783
	0.698543	0.335791	P68036;P68036-3;P68036-2;A0A1B0GUS4	P68036;P68036-3;P68036-2	Ubiquitin-conjugating enzyme E2 L3	UBE2L3	0	180.23	604680000	75	25.7808	26.4414	25.7973	26.3904	26.3379	26.2986
	1.63519	0.243683	P68104;Q5VTE0;A0A087WVQ9;P68104-2;A0A087WV01;A0A2U3TZH3;Q05639;A0A2R8Y488;Q5JR01;A0A2R8Y660;A6PW80;A0A2R8YDN5	P68104;Q5VTE0;A0A087WVQ9;P68104-2;A0A087WV01	Elongation factor 1-alpha 1;Putative elongation factor 1-alpha-like 3;Elongation factor 1-alpha	EEF1A1;EEF1A1P5	0	323.31	20407000000	614	31.0209	31.1492	31.0524	31.4208	31.3049	31.2279
	0.306426	0.0723197	P68366-2;P68366;C9JEV8;C9JQ00;C9JJQ8;C9JDL2	P68366-2;P68366	Tubulin alpha-4A chain	TUBA4A	0	89.01	686720000	113	26.0868	26.0595	26.1586	26.346	26.142	26.0339
	2.59107	0.513096	P68371;M0R2D3;M0QY85;M0R0X0;M0QY37;M0QX14;M0QZL7;M0R2T4;A0A075B724	P68371	Tubulin beta-4B chain	TUBB4B	0	323.31	9344800000	716	29.5885	29.669	29.4361	30.0544	30.0333	30.1452
	1.25331	1.47124	P68402;J3KNE3;P68402-3;P68402-2;P68402-4	P68402;J3KNE3	Platelet-activating factor acetylhydrolase IB subunit beta	PAFAH1B2	0	36.375	46232000	16	22.0138	20.64	20.249	22.5039	22.6269	22.1857
	0.420057	0.416398	P78310-5;P78310-7;P78310-2;P78310-6;P78310;P78310-4	P78310-5;P78310-7;P78310-2;P78310-6;P78310;P78310-4	Coxsackievirus and adenovirus receptor	CXADR	0.0019947	12.397	15360000	10	21.4102	20.0133	21.0381	21.2379	21.3466	21.1263
	0.716331	0.210138	P78344;D3DQV9;P78344-2;H0Y3P2;H0YCH5;H0YD77;H0YEC5;E9PKF8;H0YCF8;H0YE22;H0YD99;H0YE44;H0YEN8;H0YDC0	P78344;D3DQV9;P78344-2;H0Y3P2;H0YCH5	Eukaryotic translation initiation factor 4 gamma 2	EIF4G2	0	176.07	222490000	89	24.5377	24.9785	24.8318	24.9825	24.939	25.0569
	0.464907	-0.163616	Q5VU11;P78346;P78346-2;Q5VU10	Q5VU11;P78346;P78346-2;Q5VU10	Ribonuclease P protein subunit p30	RPP30	0	29.531	30861000	31	22.1864	21.919	22.383	22.0769	21.8569	22.0638
	0.919549	-0.155448	P78347-2;P78347-4;P78347-3;P78347;P78347-5;C9J6M0;A0A087WW90;A0A0D9SF80;Q86UP8-3;Q86UP8	P78347-2;P78347-4;P78347-3;P78347	General transcription factor II-I	GTF2I	0	209.73	276730000	116	25.3758	25.33	25.2335	25.2904	25.0769	25.1057
	0.909648	0.10387	P78371;P78371-2;F5GWF6;F8VQ14	P78371;P78371-2;F5GWF6;F8VQ14	T-complex protein 1 subunit beta	CCT2	0	323.31	3428200000	480	28.6249	28.7886	28.6871	28.7706	28.7916	28.85
	0.39259	0.255683	P78406;E9PQ57;E9PPG9;B0QZ36;B0QZ37	P78406;E9PQ57;E9PPG9	mRNA export factor	RAE1	0	75.453	94066000	44	22.8367	23.6296	23.5041	23.5975	23.3582	23.7817
	1.53113	-0.776716	P78417;Q5TA02;P78417-3;P78417-2;Q5TA01	P78417;Q5TA02;P78417-3;P78417-2;Q5TA01	Glutathione S-transferase omega-1	GSTO1	0	85.835	199680000	52	25.4126	24.765	25.4541	24.3928	24.572	24.3368
	1.21989	-0.256203	P78527;P78527-2;F5GX40;H0YG84	P78527;P78527-2	DNA-dependent protein kinase catalytic subunit	PRKDC	0	323.31	1832900000	595	28.0269	28.1804	28.2852	28.0308	27.8782	27.8148
	1.17476	2.74598	P80217;P80217-2	P80217;P80217-2	Interferon-induced 35 kDa protein	IFI35	0.00080321	20.218	66493000	13	20.6346	20.4507	23.3867	23.5797	25.3367	23.7935
	0.746937	-0.291749	P80723;P80723-2	P80723;P80723-2	Brain acid soluble protein 1	BASP1	0	323.31	4609100000	231	29.4369	29.4252	29.7794	29.2617	29.4888	29.0157
	2.15352	0.913493	P82664	P82664	28S ribosomal protein S10, mitochondrial	MRPS10	0.00074738	17.642	20481000	13	20.7108	21.1273	20.5278	21.7547	21.6861	21.6655
	1.10534	-0.38828	P82673;H0YG82;P82673-2	P82673	28S ribosomal protein S35, mitochondrial	MRPS35	0	48.227	35296000	26	22.694	22.7457	22.2736	22.2369	22.0434	22.2681
	0.814433	0.523392	P82909;D6R941	P82909	28S ribosomal protein S36, mitochondrial	MRPS36	0	24.645	26671000	18	21.583	20.8343	21.8099	21.8986	21.8865	22.0123
	1.51644	-1.16722	P82912-2;P82912;H0YL99;P82912-3	P82912-2;P82912	28S ribosomal protein S11, mitochondrial	MRPS11	0.00074377	17.476	17925000	4	21.1585	20.8106	21.1528	20.2132	20.2067	19.2003
	0.208179	-0.0516402	P82933	P82933	28S ribosomal protein S9, mitochondrial	MRPS9	0.00081136	20.647	17679000	14	21.387	21.3572	21.3313	21.4919	21.2488	21.1799
	0.169123	-0.447405	Q5JSL0;Q5JSK6;Q5JSK9;P82970;Q5JSK7;Q5JSK8	Q5JSL0;Q5JSK6;Q5JSK9;P82970;Q5JSK7;Q5JSK8	High mobility group nucleosome-binding domain-containing protein 5	HMGN5	0.0018083	15.359	22075000	10	21.7884	20.2843	22.0477	19.2663	21.9031	21.6088
	0.00265918	-0.000631968	P82979;H0YHG0;F8VZQ9;F8VS12	P82979;H0YHG0;F8VZQ9	SAP domain-containing ribonucleoprotein	SARNP	0	187.63	429280000	92	25.8676	26.0334	25.9656	25.8826	25.9061	26.076
	2.14933	1.59634	P83111;P83111-2;H0YNN5	P83111;P83111-2	Serine beta-lactamase-like protein LACTB, mitochondrial	LACTB	0	48.436	48784000	25	20.896	21.7688	21.2668	23.0613	22.5352	23.1241
	0.278039	0.215651	P83436	P83436	Conserved oligomeric Golgi complex subunit 7	COG7	0.00042194	22.911	9463200	13	19.8779	20.0183	20.8321	20.272	20.5419	20.5614
	1.01719	-0.605887	P84077;P61204;F5H423;P61204-2;F5H0C7;H0YGG7;F5H1V1;F5H6T5;F8WDB3	P84077;P61204;F5H423;P61204-2	ADP-ribosylation factor 1;ADP-ribosylation factor 3	ARF1;ARF3	0	323.31	1200700000	112	27.7717	27.6108	27.5707	27.2358	27.3926	26.5073
	0.486802	0.94603	P84085;C9J1Z8	P84085;C9J1Z8	ADP-ribosylation factor 5	ARF5	0	72.232	23924000	14	20.7432	20.0897	20.0742	22.1141	22.0149	19.6163
	0.81867	0.105772	P84090;G3V279	P84090;G3V279	Enhancer of rudimentary homolog	ERH	0	323.31	533520000	50	26.2285	26.1618	26.1226	26.3653	26.277	26.1878
	3.74112	0.389482	P84095	P84095	Rho-related GTP-binding protein RhoG	RHOG	0	36.487	78313000	28	23.1109	23.1301	23.1848	23.5657	23.5283	23.5002
	0.758123	0.295356	P84103-2;P84103;A0A087X2D0	P84103-2;P84103;A0A087X2D0	Serine/arginine-rich splicing factor 3	SRSF3	0	59.104	608230000	56	25.8807	26.4832	26.0885	26.4976	26.4454	26.3955
	0.103762	0.118099	P85037-2;P85037;U3KQ26	P85037-2;P85037	Forkhead box protein K1	FOXK1	0	95.555	29013000	25	21.2464	22.6294	21.9271	21.8734	22.1793	22.1044
	0.332096	0.142377	P98082-2;P98082-3;P98082;D6RGZ1;D6REB1;D6RIA5;D6RFF7	P98082-2;P98082-3;P98082	Disabled homolog 2	DAB2	0	28.052	13544000	11	20.6359	21.1755	20.9047	20.9222	21.2055	21.0156
	1.92168	0.569377	P98175-2;P98175;P98175-5;P98175-4;P98175-3	P98175-2;P98175;P98175-5;P98175-4;P98175-3	RNA-binding protein 10	RBM10	0	97.53	99439000	39	23.4418	23.4668	23.0774	23.8518	23.9642	23.8781
	1.27248	1.22153	P98179	P98179	RNA-binding protein 3	RBM3	0	100.79	225360000	27	22.8281	23.7532	24.3741	24.9272	24.8151	24.8775
	0.112772	-0.0576928	Q00059;H7BYN3;Q00059-2	Q00059;H7BYN3;Q00059-2	Transcription factor A, mitochondrial	TFAM	0	36.898	80661000	34	23.654	23.5673	23.0669	23.3961	23.3115	23.4076
	0.508957	0.237256	Q00325-2;Q00325;F8VVM2;F8VWQ0;F8VZL5;F8VWR4	Q00325-2;Q00325;F8VVM2	Phosphate carrier protein, mitochondrial	SLC25A3	0	142.7	734410000	98	26.1567	26.715	26.5004	26.8636	26.7661	26.4543
	2.24265	0.316933	Q00403;B1APE1;B1APE2	Q00403	Transcription initiation factor IIB	GTF2B	0	107.87	85453000	30	23.2382	23.2693	23.1721	23.525	23.4653	23.6401
	0.399705	-0.373099	Q00535;Q00535-2	Q00535;Q00535-2	Cyclin-dependent-like kinase 5	CDK5	0.00074627	17.583	7879900	4	21.4257	21.0599	20.1122	20.4102	20.4756	20.5929
	2.23058	1.13504	Q00577	Q00577	Transcriptional activator protein Pur-alpha	PURA	0	26.328	24992000	13	20.9346	20.8725	20.3852	21.7803	21.7112	22.1059
	0.305783	-0.368547	Q00587-2;Q00587	Q00587-2;Q00587	Cdc42 effector protein 1	CDC42EP1	0.0017902	14.711	8271500	8	21.3734	20.4685	20.0146	20.6503	20.403	19.6975
	2.06974	0.600698	Q00653-4;Q00653;Q00653-3;M0R119	Q00653-4;Q00653;Q00653-3	Nuclear factor NF-kappa-B p100 subunit;Nuclear factor NF-kappa-B p52 subunit	NFKB2	0	108.12	126880000	26	23.5872	23.4017	23.1683	24.0128	24.0179	23.9285
	0.469136	0.190612	Q00688	Q00688	Peptidyl-prolyl cis-trans isomerase FKBP3	FKBP3	0	136.98	108690000	38	23.3485	23.8778	23.7888	23.7332	23.9211	23.9326
	2.13829	0.391937	Q00796;H0YLA4;H0YKB3;Q00796-2	Q00796;H0YLA4	Sorbitol dehydrogenase	SORD	0	85.867	90053000	35	23.1624	23.0065	23.0344	23.3387	23.5352	23.5053
	2.36178	0.405038	Q00839-2;Q00839;A0A1X7SBS1;A0A1W2PPS1;A0A1W2PP35;Q5RI18;A0A1W2PPH7;A0A1W2PPL4;A0A1W2PQL0;A0A1W2PP34;A0A1W2PQ74;A0A1W2PRZ7;A0A1W2PQD4;A0A1W2PRI6;A0A1W2PPE9;A0A1W2PNG3;A0A087WVI9;A0A1W2PP22	Q00839-2;Q00839;A0A1X7SBS1;A0A1W2PPS1;A0A1W2PP35;Q5RI18;A0A1W2PPH7;A0A1W2PPL4;A0A1W2PQL0;A0A1W2PP34;A0A1W2PQ74;A0A1W2PRZ7	Heterogeneous nuclear ribonucleoprotein U	HNRNPU	0	323.31	3406500000	339	28.3463	28.5702	28.3908	28.8325	28.8239	28.866
	0.0891316	0.0521355	Q01085;Q01085-2;E7ETJ9;C9JTN7;P31483-2;A6NKZ9;E7ETC0;H7BY49;F8W8I6;P31483;F8WE16;E5RGV5;E5RG67;P31483-3	Q01085;Q01085-2;E7ETJ9;C9JTN7;P31483-2	Nucleolysin TIAR;Nucleolysin TIA-1 isoform p40	TIAL1;TIA1	0	47.899	58921000	31	22.4478	23.0416	23.0963	22.9042	22.939	22.8988
	1.70039	1.47397	Q01581	Q01581	Hydroxymethylglutaryl-CoA synthase, cytoplasmic	HMGCS1	0	28.599	32105000	16	20.2252	19.9862	21.2529	21.8662	21.9509	22.0691
	0.0884885	-0.152117	Q01650;A0A0C4DGL4;H0YJ95;G3V4Z6;Q9UM01	Q01650	Large neutral amino acids transporter small subunit 1	SLC7A5	0	139.51	689140000	54	27.5842	25.8237	25.9483	25.9793	26.1813	26.7393
	1.04062	1.16611	Q01658	Q01658	Protein Dr1	DR1	0.0017301	13.277	25452000	11	21.0429	21.5371	19.7846	21.8244	22.0641	21.9744
	2.0629	0.661362	Q01664;I3L254	Q01664;I3L254	Transcription factor AP-4	TFAP4	0.0018208	15.935	13458000	19	20.6536	20.4565	20.6296	21.0092	21.2865	21.4281
	2.05885	0.351507	Q01780-2;Q01780;K7EJ37	Q01780-2;Q01780	Exosome component 10	EXOSC10	0	98.104	111150000	60	23.7255	23.8766	23.6425	24.1175	24.0478	24.1338
	1.02058	-0.134382	Q01813;Q01813-2;B1APP6;B1APP8;H0Y757;V9GY25;H0Y3Y3;Q5VSR5;V9GYV7	Q01813;Q01813-2	ATP-dependent 6-phosphofructokinase, platelet type	PFKP	0	210.55	535930000	154	26.2282	26.163	26.2216	26.1145	26.1408	25.9544
	0.491623	0.723419	Q01831;Q01831-2;E7EUB5	Q01831;Q01831-2	DNA repair protein complementing XP-C cells	XPC	0.00042017	22.64	22629000	6	20.9501	20.1187	20.3751	21.6574	20.0303	21.9265
	0.52181	0.20679	Q01970-2;Q01970	Q01970-2;Q01970	1-phosphatidylinositol 4,5-bisphosphate phosphodiesterase beta-3	PLCB3	0	60.587	17424000	14	21.2517	21.4686	20.8886	21.4451	21.3276	21.4566
	0.365141	0.109441	Q02218;E9PDF2;E9PCR7;Q02218-2;A0A0D9SFS3;E9PFG7;Q02218-3;C9J4G7;Q9ULD0;Q9ULD0-3;Q9ULD0-2	Q02218;E9PDF2;E9PCR7;Q02218-2;A0A0D9SFS3;E9PFG7	2-oxoglutarate dehydrogenase, mitochondrial	OGDH	0	235.2	228880000	92	25.0118	24.6327	25.0032	25.002	24.9762	24.9978
	1.50299	0.155652	Q02750;Q02750-2;H3BRW9	Q02750;Q02750-2	Dual specificity mitogen-activated protein kinase kinase 1	MAP2K1	0	92.04	136230000	45	24.1073	24.1181	24.0263	24.209	24.3154	24.1943
	2.16655	-0.386147	Q02790;F5H1U3;H0YFG2;F5H120	Q02790	Peptidyl-prolyl cis-trans isomerase FKBP4;Peptidyl-prolyl cis-trans isomerase FKBP4, N-terminally processed	FKBP4	0	315.46	1630300000	270	28.0191	27.8326	27.9153	27.4316	27.5842	27.5928
	0.706664	0.138086	Q02809;Q02809-2;Q5JXB7;Q5JXB8	Q02809;Q02809-2	Procollagen-lysine,2-oxoglutarate 5-dioxygenase 1	PLOD1	0	88.261	99607000	48	23.7359	23.4544	23.5186	23.759	23.6931	23.6711
	2.43479	-0.598064	Q02818;H7BZI1;C9JKZ2;C9JBD3;C9J3C1	Q02818;H7BZI1;C9JKZ2	Nucleobindin-1	NUCB1	0	58.113	48097000	18	23.2908	23.1352	23.3772	22.6394	22.5699	22.7997
	1.89017	-0.28762	Q02878;F8VZ45;U3KQR5;F8VR69;F8VZA3;F8VWR1;F8VU16	Q02878	60S ribosomal protein L6	RPL6	0	203.28	1325200000	149	27.7044	27.7856	27.9246	27.491	27.5048	27.5559
	0.664107	-0.165561	Q02978;I3L1P8;Q02978-2	Q02978;I3L1P8;Q02978-2	Mitochondrial 2-oxoglutarate/malate carrier protein	SLC25A11	0	71.199	124640000	61	24.4731	24.1139	24.3559	24.179	24.0698	24.1975
	0.498953	0.214474	Q03252	Q03252	Lamin-B2	LMNB2	0	261.34	283780000	116	24.7225	25.3406	25.118	25.3489	25.2978	25.1778
	2.4361	0.265199	Q03701;C9J9W7	Q03701	CCAAT/enhancer-binding protein zeta	CEBPZ	0	85.491	82047000	39	23.2921	23.3393	23.3551	23.6239	23.6419	23.5164
	0.673578	-0.12549	Q04446;E9PGM4	Q04446;E9PGM4	1,4-alpha-glucan-branching enzyme	GBE1	0	103.48	135010000	29	24.3661	24.221	24.2064	24.0508	24.0947	24.2716
	0.516335	-0.361533	Q04760;Q04760-2	Q04760;Q04760-2	Lactoylglutathione lyase	GLO1	0	123.66	213030000	57	25.1483	24.2439	25.1274	24.4337	24.6239	24.3774
	1.51908	0.520881	Q04837;A0A0G2JLD8;E7EUY5;C9K0U8	Q04837;A0A0G2JLD8;E7EUY5;C9K0U8	Single-stranded DNA-binding protein, mitochondrial	SSBP1	0	323.31	620470000	94	26.0386	26.1843	25.6608	26.4534	26.4555	26.5374
	0.0675204	0.018219	Q04917;A2IDB2;F8WEB6;A2IDB1	Q04917;A2IDB2	14-3-3 protein eta	YWHAH	0	111.7	476710000	67	26.129	25.8602	25.8842	25.8994	26.0054	26.0232
	0.274724	0.423505	Q05048;A0A0A0MSZ9;A3KFI9	Q05048;A0A0A0MSZ9	Cleavage stimulation factor subunit 1	CSTF1	0	60.567	45930000	23	20.881	22.4428	22.7369	22.4897	22.0315	22.8101
	0.565388	0.364566	Q5T760;Q05519-2;Q05519;B4DWT1;S4R3C4;Q5T757	Q5T760;Q05519-2;Q05519;B4DWT1	Serine/arginine-rich splicing factor 11	SRSF11	0	33.992	117180000	39	23.9849	23.7942	23.055	24.0504	23.9116	23.9658
	1.91641	0.39853	Q05682-5;Q05682-4;E9PGZ1;E7EX44;Q05682-3;Q05682-6;Q05682-2;Q05682;C9J813;C9JEK3	Q05682-5;Q05682-4;E9PGZ1;E7EX44;Q05682-3;Q05682-6;Q05682-2;Q05682;C9J813	Caldesmon	CALD1	0	112.36	208980000	58	24.5765	24.5702	24.3518	24.8231	24.8679	25.003
	0.749385	-0.287889	Q06124-3;Q06124-2;Q06124;A0A1W2PPU4	Q06124-3;Q06124-2;Q06124;A0A1W2PPU4	Tyrosine-protein phosphatase non-receptor type 11	PTPN11	0	40.332	29664000	17	22.1242	22.3019	21.991	21.6158	21.8031	22.1347
	0.362144	0.316532	Q06203;D6RCC8;D6RE15	Q06203;D6RCC8	Amidophosphoribosyltransferase	PPAT	0	24.471	37343000	17	21.3597	22.3517	22.5284	22.3474	22.4039	22.4381
	2.28203	-0.347852	Q06210-2;Q06210	Q06210-2;Q06210	Glutamine--fructose-6-phosphate aminotransferase [isomerizing] 1	GFPT1	0	255.23	539330000	196	26.2494	26.2364	26.3969	25.8998	26.0176	25.9218
	0.0160241	0.00748761	Q06323;Q06323-3;Q06323-2;H0YLU2;H0YKK6	Q06323;Q06323-3;Q06323-2;H0YLU2	Proteasome activator complex subunit 1	PSME1	0	131.65	448460000	77	25.9223	25.5629	26.059	25.83	25.945	25.7917
	0.249168	-0.0656579	Q06830;A0A0A0MSI0;A0A0A0MRQ5	Q06830;A0A0A0MSI0	Peroxiredoxin-1	PRDX1	0	205.68	6193900000	283	29.4557	29.7084	29.6751	29.4123	29.6035	29.6264
	0.321171	0.0519765	Q07021;I3L3Q7;I3L3B0	Q07021;I3L3Q7;I3L3B0	Complement component 1 Q subcomponent-binding protein, mitochondrial	C1QBP	0	186.77	616860000	67	26.3804	26.2308	26.4132	26.4551	26.3325	26.3926
	0.975445	0.218835	Q07065	Q07065	Cytoskeleton-associated protein 4	CKAP4	0	323.31	1744800000	325	27.5687	27.8596	27.8792	27.9258	28.0165	28.0218
	0.953201	0.50659	Q07666;Q07666-3;Q07666-2	Q07666;Q07666-3;Q07666-2	KH domain-containing, RNA-binding, signal transduction-associated protein 1	KHDRBS1	0	186.87	806210000	86	25.8568	26.6932	26.2832	26.861	26.8254	26.6667
	0.0896381	-0.0245717	Q07960;H0YE29;E9PNR6	Q07960;H0YE29	Rho GTPase-activating protein 1	ARHGAP1	0	53.253	97551000	37	23.6944	23.8742	23.5371	23.6802	23.6848	23.667
	0.474158	0.404763	Q08209-3;Q08209-2;Q08209;E9PPC8;E9PK68;E7ETC2;Q5F2F8;Q08209-4;Q08209-5;P16298-2;P16298-3;P16298;P16298-4	Q08209-3;Q08209-2;Q08209;E9PPC8;E9PK68;E7ETC2;Q5F2F8;Q08209-4;Q08209-5;P16298-2;P16298-3;P16298;P16298-4	Serine/threonine-protein phosphatase 2B catalytic subunit alpha isoform;Serine/threonine-protein phosphatase;Serine/threonine-protein phosphatase 2B catalytic subunit beta isoform	PPP3CA;PPP3CB	0	29.967	50540000	16	21.7401	22.7989	22.7688	22.5913	22.9329	22.9978
	1.51137	-0.216991	Q08211;Q08211-2;REV__H0YA90;REV__Q7Z6J0-3	Q08211	ATP-dependent RNA helicase A	DHX9	0	323.31	1392000000	275	27.6989	27.6048	27.7818	27.5561	27.4677	27.4107
	0.519465	0.0698776	Q08257;Q08257-3;A6NP24;C9JH92;Q08257-2	Q08257;Q08257-3;A6NP24;C9JH92	Quinone oxidoreductase	CRYZ	0	114.96	134420000	69	24.1557	24.2841	24.1267	24.1912	24.2867	24.2982
	1.25713	-0.569468	Q08378-2;Q08378;Q08378-4;A0A087WV43	Q08378-2;Q08378;Q08378-4	Golgin subfamily A member 3	GOLGA3	0	40.153	14485000	9	21.4051	20.9378	21.2857	20.5662	20.4076	20.9464
	1.5649	1.06293	Q08380;K7EQT9;K7ES75;K7EN99;K7ERZ6;K7EJD3;K7ESM3;K7EKQ5;K7EP36	Q08380	Galectin-3-binding protein	LGALS3BP	0.000815	20.736	22602000	7	20.857	21.4655	20.4012	21.9762	21.8801	22.0562
	0.351043	0.171247	Q08752	Q08752	Peptidyl-prolyl cis-trans isomerase D	PPID	0	30.106	45538000	26	22.6704	22.2428	22.2233	22.2973	22.5699	22.7831
	2.78039	-0.202031	Q08945;E9PMD4;A0A0U1RRK2;E9PPZ7	Q08945	FACT complex subunit SSRP1	SSRP1	0	157.63	453100000	105	26.1912	26.1709	26.1181	25.9849	25.9584	25.9308
	0.538769	-0.921306	Q08AF3;B4E128;Q08AF3-2	Q08AF3;B4E128;Q08AF3-2	Schlafen family member 5	SLFN5	0	25.613	9078400	7	21.4058	21.3621	19.6016	19.9435	19.0278	20.6343
	0.170425	-0.304347	Q08AM6;H3BUU8;H3BN23;Q08AM6-2	Q08AM6;H3BUU8	Protein VAC14 homolog	VAC14	0	25.276	14414000	11	20.1041	21.2947	20.4243	20.6414	19.1849	21.0838
	0.57437	0.098903	Q08J23;Q08J23-2;Q08J23-3;A0A140T9Y7	Q08J23;Q08J23-2;Q08J23-3	tRNA (cytosine(34)-C(5))-methyltransferase	NSUN2	0	323.31	1559900000	306	27.6115	27.6468	27.4242	27.693	27.5933	27.693
	0.0757841	0.0841999	Q09028-3;Q09028;Q09028-4;Q09028-2;H0YF10;H0YCT5;H0YDK2;H0YEU5;E9PNS6;E9PNS2;C9JPP3;E9PIC4;E9PND5	Q09028-3;Q09028;Q09028-4;Q09028-2;H0YF10;H0YCT5;H0YDK2	Histone-binding protein RBBP4	RBBP4	0	80.158	155590000	42	23.4313	24.279	24.7421	24.1787	24.147	24.3794
	0.262712	0.317919	Q09161;X6R941	Q09161	Nuclear cap-binding protein subunit 1	NCBP1	0	32.228	22270000	13	20.797	20.4043	21.5901	20.6162	21.3793	21.7497
	2.97809	0.630693	Q09666;E9PKR9;E9PLK4;E9PQE3;E9PJZ0;E9PJC6;Q09666-2	Q09666	Neuroblast differentiation-associated protein AHNAK	AHNAK	0	323.31	6170400000	1367	29.1156	29.3206	29.2158	29.905	29.8794	29.7597
	0.0334259	0.0160478	Q0VDF9;H7C2A1;B0YIZ1	Q0VDF9	Heat shock 70 kDa protein 14	HSPA14	0	100.65	74577000	46	23.5645	23.4333	23.0468	23.2802	23.44	23.3725
	2.3361	-0.430701	Q10471;Q10471-2;Q8N4A0-2	Q10471	Polypeptide N-acetylgalactosaminyltransferase 2;Polypeptide N-acetylgalactosaminyltransferase 2 soluble form	GALNT2	0	169.94	410040000	83	26.0525	26.2706	26.1123	25.6651	25.6894	25.7888
	0.154336	-0.0491803	Q10567-3;Q10567-4;Q10567-2;Q10567;C9J1E7	Q10567-3;Q10567-4;Q10567-2;Q10567;C9J1E7	AP-1 complex subunit beta-1	AP1B1	0	244.03	407770000	124	25.6306	25.8621	25.9869	25.8542	25.8129	25.665
	1.08571	0.380857	Q10570;A0A087X101	Q10570	Cleavage and polyadenylation specificity factor subunit 1	CPSF1	0	25.306	17488000	13	20.9445	21.2196	20.8442	21.3665	21.1834	21.601
	0.76645	-0.603117	Q10589-2;Q10589	Q10589-2;Q10589	Bone marrow stromal antigen 2	BST2	0	49.741	29135000	9	20.5894	20.6849	20.783	20.7821	19.6015	19.8645
	0.545929	-0.132934	Q10713;Q10713-2	Q10713	Mitochondrial-processing peptidase subunit alpha	PMPCA	0	103.1	116780000	40	24.0014	23.9081	23.8925	23.6398	23.7731	23.9903
	0.810252	-0.394976	Q12769;G3V198;E9PR16;Q12769-2	Q12769;G3V198;E9PR16	Nuclear pore complex protein Nup160	NUP160	0	73.052	58675000	29	23.5651	22.9949	23.0453	23.0173	22.842	22.5611
	0.149677	-0.0517718	Q12788;J3KNP2;A0A087WYP7	Q12788;J3KNP2	Transducin beta-like protein 3	TBL3	0	92.22	72825000	48	23.3475	23.2912	23.67	23.4644	23.2873	23.4017
	0.74773	-0.103788	Q12792;Q12792-3;F8VS81;Q12792-4;F8W1Q9;F8VRG3	Q12792;Q12792-3;F8VS81;Q12792-4	Twinfilin-1	TWF1	0	196.15	224820000	73	25.0777	25.0261	24.9066	24.8247	24.9534	24.9209
	1.13582	-0.248376	Q12797-10;Q12797;E5RHK2;A0A087WW51;E5RG29;E5RG56;Q12797-9;Q12797-6;Q12797-11;Q12797-5;Q12797-8;Q12797-2;E5RHJ2;G3XAN5;A0A087WUJ2;Q12797-7;Q12797-4;Q12797-3	Q12797-10;Q12797	Aspartyl/asparaginyl beta-hydroxylase	ASPH	0	143.64	280840000	88	25.4294	25.5559	25.3759	25.1883	25.3654	25.0623
	1.39477	0.224368	Q12800-2;Q12800-3;Q12800-4;Q12800;F8VWL0;F8VX55;C9JWL3;Q9NZI7-4;Q9NZI7	Q12800-2;Q12800-3;Q12800-4;Q12800;F8VWL0;F8VX55	Alpha-globin transcription factor CP2	TFCP2	0.00082576	21.397	27541000	20	21.7613	21.8975	21.8701	22.1255	22.1339	21.9426
	1.78747	0.697948	Q12802-4;Q12802;Q12802-2;H0YMW2;A0A087WTD7;A8MYJ1;A0A087WY36;Q12802-5	Q12802-4;Q12802;Q12802-2;H0YMW2	A-kinase anchor protein 13	AKAP13	0	50.537	15730000	20	20.7024	20.4572	20.974	21.2418	21.5572	21.4285
	0.851617	0.951495	Q12846-2;Q12846;C9JFM5	Q12846-2;Q12846	Syntaxin-4	STX4	0	51.54	44671000	23	21.6276	22.8907	21.1538	22.8879	22.7935	22.8451
	0.161861	-0.196995	Q12872;Q12872-2;H0YFR9	Q12872;Q12872-2;H0YFR9	Splicing factor, suppressor of white-apricot homolog	SFSWAP	0.0017416	13.545	6211000	7	21.6103	20.0883	20.6182	20.5473	20.7626	20.4159
	0.289486	-0.0525036	Q12874	Q12874	Splicing factor 3A subunit 3	SF3A3	0	204.84	224550000	78	24.8922	24.9148	25.0325	24.8172	24.8547	25.01
	0.18193	0.0531705	Q12888;Q12888-3;Q12888-2;A6NNK5;C9JXV0;M0R142;H7BZY0;H7C3N7	Q12888;Q12888-3;Q12888-2;A6NNK5;C9JXV0	Tumor suppressor p53-binding protein 1	TP53BP1	0	110.31	72772000	38	23.304	23.1094	23.3915	23.317	23.1961	23.4514
	0.026036	0.00726509	Q12904;Q12904-2;D6R937	Q12904;Q12904-2	Aminoacyl tRNA synthase complex-interacting multifunctional protein 1;Endothelial monocyte-activating polypeptide 2	AIMP1	0	104.35	304220000	93	25.3349	25.4515	25.214	25.3395	25.2311	25.4515
	0.0683353	-0.0470651	Q12906-7;Q12906;Q12906-4;Q12906-6;Q12906-5;Q12906-2;Q12906-3;K7EKJ9;K7ER69;K7EQR9;K7EKY0;K7EJ09;K7ERM6;K7ENK6;K7EM82;K7EPG3;K7EQ75;K7ELV3;Q96SI9-2;Q96SI9	Q12906-7;Q12906;Q12906-4;Q12906-6;Q12906-5;Q12906-2;Q12906-3	Interleukin enhancer-binding factor 3	ILF3	0	226.82	439730000	125	25.5504	26.272	26.268	25.9602	25.9711	26.0179
	2.82152	-0.45015	Q12931-2;Q12931;I3L0K7;I3L239;I3L2D5;I3L253	Q12931-2;Q12931;I3L0K7	Heat shock protein 75 kDa, mitochondrial	TRAP1	0	323.31	1034000000	216	27.4305	27.4968	27.4712	27.11	27.0184	26.9197
	0.18805	-0.270109	Q12962;A0A087WWP5	Q12962;A0A087WWP5	Transcription initiation factor TFIID subunit 10	TAF10	0	35.181	11098000	8	21.2594	21.1075	19.9325	20.759	20.9355	19.7946
	1.37827	0.340091	Q12965;H0YLE5;H0YNQ8;H0YLJ4;H0YN00	Q12965	Unconventional myosin-Ie	MYO1E	0	149.83	149440000	63	24.1816	23.9193	23.9832	24.2208	24.5112	24.3725
	0.0280849	-0.0097599	Q12972;A0A0A0MT09;Q12972-2	Q12972;A0A0A0MT09;Q12972-2	Nuclear inhibitor of protein phosphatase 1;Activator of RNA decay	PPP1R8	0	25.418	27039000	13	22.0522	21.694	21.7231	21.8358	21.7716	21.8326
	0.324373	0.0867481	Q12996;E9PLP8;E9PJ06;H0YE74;Q12996-3;Q12996-2	Q12996;E9PLP8	Cleavage stimulation factor subunit 3	CSTF3	0	67.239	68944000	47	23.1196	23.4219	23.268	23.49	23.2872	23.2926
	1.82421	-0.279299	Q13011;M0R248;M0QZW4;M0QXS7;M0R280;M0R1A2	Q13011;M0R248	Delta(3,5)-Delta(2,4)-dienoyl-CoA isomerase, mitochondrial	ECH1	0	323.31	734360000	179	26.797	26.6358	26.861	26.5108	26.4788	26.4663
	1.73157	0.88257	Q13033-2;Q13033;G3V340;G3V3G7;H0YJZ4;H0YJT2	Q13033-2;Q13033	Striatin-3	STRN3	0	34.671	18433000	11	20.7916	20.0475	20.4475	21.2022	21.2595	21.4726
	0.351915	0.0785503	Q13045-2;Q13045;Q13045-3;J3KS54;J3QQQ2;J3QLR6;K7EQZ7;J3KS39;K7EP37;J3QQU5;K7EP27	Q13045-2;Q13045;Q13045-3	Protein flightless-1 homolog	FLII	0	135.46	150810000	80	24.3752	24.2992	24.0783	24.2939	24.38	24.3144
	0.777529	-0.396893	Q13057;Q13057-2;K7ES73;K7EN91;K7EP09;K7EPT0;K7ESK6;K7EQ60	Q13057;Q13057-2	Bifunctional coenzyme A synthase;Phosphopantetheine adenylyltransferase;Dephospho-CoA kinase	COASY	0	49.912	82944000	29	24.0946	23.5614	23.4449	23.3141	23.0836	23.5126
	0.678405	1.37437	Q13084;Q4TT37;A2IDC6;A2IDC7	Q13084;Q4TT37;A2IDC6;A2IDC7	39S ribosomal protein L28, mitochondrial	MRPL28	0	38.825	46207000	14	21.4542	22.8458	19.7252	23.077	22.5272	22.5442
	1.65607	-0.515946	Q13085-3;Q13085-2;Q13085;Q13085-4;Q59FY4;O00763-3;O00763-2;O00763	Q13085-3;Q13085-2;Q13085;Q13085-4	Acetyl-CoA carboxylase 1;Biotin carboxylase	ACACA	0	55.378	40956000	25	22.9912	22.5596	22.6699	22.155	22.1778	22.34
	0.00107777	-0.00206693	Q13111	Q13111	Chromatin assembly factor 1 subunit A	CHAF1A	0.0017088	12.982	11300000	7	20.7927	21.2757	19.9911	21.1877	19.6828	21.1828
	0.739143	0.117668	Q13123;E7EQZ7;D6REL4;D6RAY9;D6RCQ4;A0A0C4DGW5	Q13123;E7EQZ7	Protein Red	IK	0	74.687	105860000	68	23.8989	23.7419	23.656	23.9114	23.8842	23.8542
	0.277998	0.391588	Q13131;Q13131-2;Q96E92;A0A087WXX9;P54646	Q13131;Q13131-2;Q96E92;A0A087WXX9;P54646	5-AMP-activated protein kinase catalytic subunit alpha-1;5-AMP-activated protein kinase catalytic subunit alpha-2	PRKAA1;PRKAA2	0	27.252	15199000	8	20.1848	19.7206	20.5594	19.5358	21.1894	20.9144
	0.436594	0.406596	Q13148;A0A087WX29;B1AKP7;G3V162;A0A087X260;A0A087WYY0;A0A0A0N0M3;K7EN94;K7EJM5;A0A087WXQ5;A0A087WV68;Q13148-4;A0A087WXV3;A0A1W2PNU8;K7EJ99;A0A0A0MSV7;A0A087WW61;A0A087WX67;A0A087WZC9;A0A087WTZ4;K7EL26;A0A087WZM1;A0A087WYE7	Q13148;A0A087WX29;B1AKP7;G3V162;A0A087X260;A0A087WYY0;A0A0A0N0M3;K7EN94;K7EJM5	TAR DNA-binding protein 43	TARDBP;TDP43	0	214.2	290810000	70	24.2165	25.4967	25.307	25.3858	25.4261	25.4281
	0.0910479	0.0151157	Q13151	Q13151	Heterogeneous nuclear ribonucleoprotein A0	HNRNPA0	0	158.15	389500000	73	25.7772	25.636	25.715	25.8061	25.6615	25.7059
	0.0230124	0.0116253	Q13155;A8MU58;Q13155-2	Q13155;A8MU58;Q13155-2	Aminoacyl tRNA synthase complex-interacting multifunctional protein 2	AIMP2	0	178.09	220720000	58	24.5948	24.5279	24.9921	24.7205	24.5647	24.8644
	1.30695	-0.835754	Q13162;H7C3T4;A6NG45;A6NJJ0	Q13162;H7C3T4	Peroxiredoxin-4	PRDX4	0	139.05	286910000	85	25.8847	25.2793	26.2654	25.0801	24.805	25.0371
	1.4045	0.255727	Q13177;H7C1X3;A0A087X294;O75914-2;O75914;O75914-4;O75914-3;B1AKS5;E9PM17;B3KNX7;Q13153;Q13153-2;H0YCG5	Q13177	Serine/threonine-protein kinase PAK 2;PAK-2p27;PAK-2p34	PAK2	0	165.75	230080000	90	24.6716	24.8711	24.6795	24.9032	24.9949	25.0912
	1.73303	0.813506	Q13185;S4R2Y4;C9JMM0;B8ZZ43	Q13185	Chromobox protein homolog 3	CBX3	0	146.2	460910000	74	25.0624	25.7591	25.3528	26.085	26.226	26.3037
	0.0496857	-0.0815481	Q13188;Q13188-2;A0A087WVN8;E5RFQ9;A0A087WZ06;Q13043-2;Q13043	Q13188;Q13188-2	Serine/threonine-protein kinase 3;Serine/threonine-protein kinase 3 36kDa subunit;Serine/threonine-protein kinase 3 20kDa subunit	STK3	0	25.379	14038000	17	20.8562	20.7911	20.016	21.4495	19.85	20.1193
	0.78404	0.21605	Q13200;Q13200-3;Q13200-2;H7C1H2;C9JPC0;H7C2Q3;F8WBS8	Q13200;Q13200-3;Q13200-2	26S proteasome non-ATPase regulatory subunit 2	PSMD2	0	289.25	520490000	148	25.7498	26.1549	25.8609	26.1006	26.2167	26.0965
	0.141468	-0.0570958	Q13217;X6R9L0	Q13217;X6R9L0	DnaJ homolog subfamily C member 3	DNAJC3	0	34.943	60400000	10	23.034	23.2118	23.0346	23.2347	22.7727	23.1017
	0.242573	0.220102	Q13242;H0YIB4;S4R3G0	Q13242	Serine/arginine-rich splicing factor 9	SRSF9	0	28.874	27901000	11	21.1259	21.9818	22.3239	22.0727	22.0604	21.9587
	1.00872	1.69093	Q13243;B4DJK0;B4DUA4;Q13243-3;G3V5K8;Q13243-2	Q13243;B4DJK0;B4DUA4;Q13243-3;G3V5K8;Q13243-2	Serine/arginine-rich splicing factor 5	SRSF5	0	45.895	87762000	21	21.1026	23.5153	21.2298	23.7627	23.6154	23.5424
	0.0910956	0.0445226	Q13247-3;Q13247;Q13247-2	Q13247-3;Q13247	Serine/arginine-rich splicing factor 6	SRSF6	0	60.896	341170000	38	25.231	25.8158	25.5205	25.5079	25.5433	25.6497
	1.3204	0.305965	Q13263;Q13263-2;M0R0K9;M0R2I3;M0R3C0	Q13263;Q13263-2;M0R0K9	Transcription intermediary factor 1-beta	TRIM28	0	323.31	1257800000	198	27.2781	27.307	26.9934	27.5448	27.5366	27.4151
	0.177562	0.0846564	Q13283;E5RI46;E5RIF8;E5RH42;E5RIZ6;E5RJU8;Q13283-2;E5RH00	Q13283	Ras GTPase-activating protein-binding protein 1	G3BP1	0	158.09	808790000	125	26.794	26.7847	26.2736	26.6283	26.6645	26.8135
	2.21395	1.17789	Q13287;C9JW17	Q13287	N-myc-interactor	NMI	0	25.409	21398000	11	20.3782	20.5665	20.9213	21.4912	21.9233	21.9852
	0.0238168	0.00661659	Q13347;Q5TFK1	Q13347	Eukaryotic translation initiation factor 3 subunit I	EIF3I	0	214.83	527210000	140	25.9139	26.2006	26.1478	26.0366	26.1341	26.1115
	0.124303	0.241219	Q13363-2;Q13363;H0Y8W7;H0Y9M9;E7ESU7;D6RAX2;E7EPF8;A0A087WYL1;E9PGB1;H0Y8U5	Q13363-2;Q13363;H0Y8W7	C-terminal-binding protein 1	CTBP1	0	37.226	38432000	24	20.7125	22.8981	22.7752	22.3024	22.4287	22.3784
	1.36354	-0.743944	Q13371-2;Q13371	Q13371-2;Q13371	Phosducin-like protein	PDCL	0.0038898	11.798	5747100	3	21.4306	20.7481	21.0939	20.4411	20.5678	20.0319
	0.826825	-0.282146	Q13405;H0YDP7;E9PI78;E9PNF1	Q13405;H0YDP7	39S ribosomal protein L49, mitochondrial	MRPL49	0	74.352	57070000	26	23.4153	23.0533	23.4016	22.8429	22.9786	23.2023
	0.931215	-0.0826785	Q13409-3;Q13409-7;Q13409-2;Q13409;Q13409-6;Q13409-5;E7EQL5;E7EV09;E7ET01;E7ETL8;E7EQU2;E7ESD3;E7EMU4;E9PGG1;E7EUM4;E7ERR6;E7ERH4;E7EU01	Q13409-3;Q13409-7;Q13409-2;Q13409;Q13409-6;Q13409-5;E7EQL5	Cytoplasmic dynein 1 intermediate chain 2	DYNC1I2	0	136.6	149120000	60	24.3193	24.3968	24.4157	24.2736	24.3523	24.2579
	0.785932	0.237696	Q13423;E9PCX7;D6RHU2;D6RAI5;D6RCR6	Q13423;E9PCX7	NAD(P) transhydrogenase, mitochondrial	NNT	0	37.209	17325000	14	20.9831	21.4086	21.3239	21.4074	21.575	21.4464
	0.600803	0.0853252	Q13428;Q13428-3;Q13428-4;Q13428-2;Q13428-8	Q13428;Q13428-3;Q13428-4;Q13428-2;Q13428-8	Treacle protein	TCOF1	0	208.19	345210000	87	25.421	25.6117	25.5182	25.5399	25.6233	25.6437
	0.0331505	0.010589	Q13435;E9PPJ0;H0YCG1;E9PJ04;E9PJT3;H0YEX5	Q13435;E9PPJ0	Splicing factor 3B subunit 2	SF3B2	0	296.22	457300000	131	25.7162	25.8286	26.0642	25.9468	25.8537	25.8403
	0.416674	0.606979	Q13439-3;Q13439-4;Q13439;Q13439-5;H0Y6I0;E7EVX2;C9JHJ5;A0A087WTW2;C9J0Y3;Q86W71	Q13439-3;Q13439-4;Q13439;Q13439-5;H0Y6I0	Golgin subfamily A member 4	GOLGA4	0	58.648	31423000	19	20.2431	22.2867	21.8281	21.9866	22.0907	22.1015
	0.0732357	-0.0304089	Q13442;F8WBW6	Q13442	28 kDa heat- and acid-stable phosphoprotein	PDAP1	0	61.485	217930000	42	24.8647	25.2458	24.8321	24.9001	25.0696	24.8817
	0.188585	-0.0530306	Q13451;Q13451-2	Q13451	Peptidyl-prolyl cis-trans isomerase FKBP5;Peptidyl-prolyl cis-trans isomerase FKBP5, N-terminally processed	FKBP5	0	57.327	85661000	30	23.7317	23.3957	23.5302	23.4158	23.5122	23.5705
	0.860077	0.287252	Q13492-2;Q13492-5;Q13492;Q13492-3;Q13492-4;E9PK13;E9PJT1;H0YCY1;E9PI56;E9PKP6;E9PLJ8;E5RFU0;E5RHK9;E5RFC6;E5RK51;E5RIJ5;E5RGY9;E9PDG8;O60641-3;O60641-4;O60641	Q13492-2;Q13492-5;Q13492;Q13492-3;Q13492-4	Phosphatidylinositol-binding clathrin assembly protein	PICALM	0	173.9	205430000	72	24.7843	24.6502	24.3124	24.9977	24.8349	24.7759
	2.15679	1.00033	Q13501;Q13501-2;E7EMC7;E9PFW8;C9JRJ8	Q13501;Q13501-2;E7EMC7	Sequestosome-1	SQSTM1	0	107.99	232730000	53	24.3456	23.9214	23.8595	24.9574	24.8853	25.2847
	0.929916	1.17566	Q13505-3;Q13505;A0A0C4DFQ1;Q13505-2	Q13505-3;Q13505;A0A0C4DFQ1;Q13505-2	Metaxin-1	MTX1	0.00079397	19.769	28689000	9	19.9547	20.5507	20.4945	21.9185	20.4022	22.2061
	0.360171	0.143228	Q13509;A0A0B4J269;Q13509-2;G3V2A3;G3V5W4;G3V2R8;G3V3R4;G3V2N6;G3V3J6;G3V3W7	Q13509;A0A0B4J269;Q13509-2	Tubulin beta-3 chain	TUBB3	0	70.653	90220000	39	23.106	23.6578	23.457	23.4942	23.6239	23.5324
	0.00562741	0.0147591	Q13523;H0YDJ3	Q13523	Serine/threonine-protein kinase PRP4 homolog	PRPF4B	0	36.32	17420000	12	22.1025	19.9783	20.7836	21.6431	19.78	21.4857
	0.0992041	0.103128	Q13546-2;Q13546	Q13546-2;Q13546	Receptor-interacting serine/threonine-protein kinase 1	RIPK1	0.0017643	13.975	12522000	13	21.368	21.1627	20.1708	21.0461	21.0585	20.9063
[truncated: 1,031 more rows]

## Sheet: FICD E234G OX
Increase	Decrease										pro-N6pA + FICD wt OX			pro-N6pA treated
[truncated: 2,846 more rows]

[truncated: 2 more sheets: FICD H363A, FICD KD]
